# Supplementary material for: Canonical and early lineage-specific stem cell types identified in planarian SirNeoblasts
Source: Cell Regen. 2021 Mar 19;10:15. doi: 10.1186/s13619-021-00076-6 (PMC7979843; doi:10.1186/s13619-021-00076-6)
Supplement: Supplementary file 5 — Additional file 5: Table S1. [file 13619_2021_76_MOESM5_ESM.csv]

gene	p_val	avg_logFC	pct.1	pct.2	p_val_adj	cluster	Prot	V4	Known.markers.gene	Symbol	Uniprot.blastp.homo	Known.markers.cell.type	Cell.type.Zengan	Cell.type.MIT	TF.AnimalTFDB
SMED30003769	0	1.235913357	0.961	0.404	0	0	SMED30003769.p1	dd_Smed_v4_4944_0_1;dd_Smed_v4_4944_0_2	#N/A	#N/A	Sorcin OS=Homo sapiens OX=9606 GN=SRI PE=1 SV=1 P30626 SORCN_HUMAN 0.00000262	#N/A	#N/A	Muscle	#N/A
SMED30014105	0	0.885639283	0.641	0.106	0	0	SMED30014105.p1	dd_Smed_v4_9283_0_1	#N/A	Protocadherin gamma-A11	Protocadherin-11 Y-linked OS=Homo sapiens OX=9606 GN=PCDH11Y PE=1 SV=1 Q9BZA8 PC11Y_HUMAN 8.04E-81	#N/A	Muscle lineage	Cathepsin+ cell	#N/A
SMED30023158	0	0.765936079	0.531	0.115	0	0	SMED30023158.p1	dd_Smed_v4_13356_0_1	#N/A	TSA: Seq3	Frizzled-4 OS=Homo sapiens OX=9606 GN=FZD4 PE=1 SV=2 Q9ULV1 FZD4_HUMAN 1.42E-110	#N/A	#N/A	Neural	#N/A
SMED30009076	0	0.414167938	1	0.999	0	0	SMED30009076.p1	dd_Smed_v4_37_0_1;dd_Smed_v4_90_0_1;dd_Smed_v4_90_0_2	#N/A	Actin-2	Actin, cytoplasmic 2 OS=Homo sapiens OX=9606 GN=ACTG1 PE=1 SV=1 P63261 ACTG_HUMAN 0	#N/A	Muscle lineage	Neural;Muscle;Cathepsin+ cell;Protonephridia	#N/A
SMED30010450	4.30E-234	0.679111223	0.511	0.163	1.14E-229	0	SMED30010450.p6	dd_Smed_v4_13055_0_1	#N/A	#N/A	0	#N/A	Muscle lineage	#N/A	#N/A
SMED30002925	3.19E-226	0.766885605	0.537	0.184	8.47E-222	0	SMED30002925.p1	dd_Smed_v4_12472_0_1	#N/A	Protein jagged-1b	Delta-like protein 4 OS=Homo sapiens OX=9606 GN=DLL4 PE=1 SV=1 Q9NR61 DLL4_HUMAN 0.000000000000000813	#N/A	Muscle lineage	Cathepsin+ cell;Muscle	#N/A
SMED30002753	2.56E-203	0.492575983	0.993	0.899	6.79E-199	0	SMED30002753.p1	dd_Smed_v4_585_0_1	#N/A	X1.A5.1	0	#N/A	Muscle lineage	Cathepsin+ cell;Muscle;Neural	#N/A
SMED30002616	4.71E-173	0.947821059	0.272	0.055	1.25E-168	0	SMED30002616.p1	dd_Smed_v4_9259_0_1	#N/A	nk4	0	#N/A	#N/A	Muscle;Cathepsin+ cell	#N/A
SMED30030789	1.45E-154	0.40719474	0.278	0.063	3.85E-150	0	SMED30030789.p1	dd_Smed_v4_7324_0_1	#N/A	#N/A	Pre-B-cell leukemia transcription factor 4 OS=Homo sapiens OX=9606 GN=PBX4 PE=1 SV=2 Q9BYU1 PBX4_HUMAN 0.00000000000165	#N/A	#N/A	Cathepsin+ cell;Muscle	Homeobox
SMED30005488	3.97E-146	0.315476652	0.998	0.961	1.05E-141	0	SMED30005488.p1	dd_Smed_v4_3257_0_1	#N/A	Smed_04167_V2	0	#N/A	Neuronal lineage	Cathepsin+ cell;Neural;Muscle;Phyarnx;Intestine	#N/A
SMED30007744	5.80E-138	1.181194308	0.327	0.103	1.54E-133	0	SMED30007744.p1	dd_Smed_v4_9186_0_1	smad-6/7-1	SMED-SMAD6/7-1	Mothers against decapentaplegic homolog 7 OS=Homo sapiens OX=9606 GN=SMAD7 PE=1 SV=1 O15105 SMAD7_HUMAN 0.00000785	Sigma	Muscle lineage	Cathepsin+ cell;Phyarnx;Neural	#N/A
SMED30029016	7.20E-136	0.602718282	0.399	0.142	1.91E-131	0	SMED30029016.p1	dd_Smed_v4_234_0_1	#N/A	X1.A.H5.2	0	#N/A	#N/A	Cathepsin+ cell	#N/A
SMED30022232	1.64E-134	0.405412627	0.854	0.571	4.34E-130	0	SMED30022232.p1	dd_Smed_v4_1206_0_1	#N/A	#N/A	Hematopoietic prostaglandin D synthase OS=Homo sapiens OX=9606 GN=HPGDS PE=1 SV=3 O60760 HPGDS_HUMAN 5.57E-25	#N/A	#N/A	Neural;Cathepsin+ cell;Muscle;Parapharyngeal;Protonephridia	#N/A
SMED30033690	5.43E-128	0.593082888	0.689	0.394	1.44E-123	0	SMED30033690.p1	dd_Smed_v4_6182_0_1	#N/A	#N/A	Transmembrane protein 211 OS=Homo sapiens OX=9606 GN=TMEM211 PE=2 SV=2 Q6ICI0 TM211_HUMAN 3.09E-18	#N/A	#N/A	Cathepsin+ cell	#N/A
SMED30025671	3.09E-121	0.379317952	0.95	0.846	8.21E-117	0	SMED30025671.p1	dd_Smed_v4_4012_0_1	#N/A	Smed_06551_V2 pim-1	Serine/threonine-protein kinase pim-1 OS=Homo sapiens OX=9606 GN=PIM1 PE=1 SV=4 P11309 PIM1_HUMAN 6.42E-79	#N/A	#N/A	Neural;Cathepsin+ cell;Muscle	#N/A
SMED30032279	1.09E-118	0.529457436	0.737	0.498	2.88E-114	0	SMED30032279.p1	dd_Smed_v4_20048_0_1	#N/A	gcr156	0	#N/A	#N/A	#N/A	#N/A
SMED30006583	5.08E-107	0.477427915	0.394	0.157	1.35E-102	0	SMED30006583.p1	dd_Smed_v4_11650_0_1	#N/A	frizzled receptor-like	Frizzled-10 OS=Homo sapiens OX=9606 GN=FZD10 PE=1 SV=1 Q9ULW2 FZD10_HUMAN 1.29E-117	#N/A	#N/A	Muscle	#N/A
SMED30023050	4.07E-102	0.433348275	0.304	0.108	1.08E-97	0	SMED30023050.p1	dd_Smed_v4_1339_0_1	#N/A	ALDH2-like	Aldehyde dehydrogenase, mitochondrial OS=Homo sapiens OX=9606 GN=ALDH2 PE=1 SV=2 P05091 ALDH2_HUMAN 0	#N/A	#N/A	Cathepsin+ cell;Epidermal;Phyarnx;Intestine	#N/A
SMED30034893	1.06E-97	0.408172258	0.516	0.279	2.82E-93	0	SMED30034893.p1	dd_Smed_v4_4154_0_1	#N/A	7	Glypican-4 OS=Homo sapiens OX=9606 GN=GPC4 PE=1 SV=4 O75487 GPC4_HUMAN 6.75E-27	#N/A	#N/A	Cathepsin+ cell;Muscle;Neural	#N/A
SMED30034573	3.19E-96	0.297520982	0.958	0.888	8.46E-92	0	SMED30034573.p1	dd_Smed_v4_34270_0_1;dd_Smed_v4_640_0_1	#N/A	#N/A	Tubulin beta-4B chain OS=Homo sapiens OX=9606 GN=TUBB4B PE=1 SV=1 P68371 TBB4B_HUMAN 0	#N/A	#N/A	#N/A	#N/A
SMED30031707	2.37E-83	0.336775521	0.336	0.14	6.28E-79	0	SMED30031707.p1	dd_Smed_v4_11964_0_1	#N/A	#N/A	0	#N/A	#N/A	Cathepsin+ cell	#N/A
SMED30008911	1.78E-77	0.267555407	0.981	0.954	4.72E-73	0	SMED30008911.p1	dd_Smed_v4_996_0_1	#N/A	Smed_22086_V2 fascin-1	Fascin OS=Homo sapiens OX=9606 GN=FSCN1 PE=1 SV=3 Q16658 FSCN1_HUMAN 8.1E-116	#N/A	#N/A	Neural;Cathepsin+ cell;Muscle;Parapharyngeal;Protonephridia	#N/A
SMED30003403	2.93E-77	0.372207994	0.502	0.288	7.79E-73	0	SMED30003403.p3	dd_Smed_v4_9825_0_1	#N/A	#N/A	0	#N/A	#N/A	Muscle;Cathepsin+ cell	#N/A
SMED30008917	2.22E-73	0.370539689	0.37	0.178	5.89E-69	0	SMED30008917.p1	dd_Smed_v4_124_0_1	#N/A	#N/A	Tubulin alpha-3D chain OS=Homo sapiens OX=9606 GN=TUBA3D PE=1 SV=1 P0DPH8 TBA3D_HUMAN 0	#N/A	#N/A	Cathepsin+ cell;Epidermal;Intestine	#N/A
SMED30012777	2.00E-72	0.290783052	0.534	0.295	5.32E-68	0	SMED30012777.p1	dd_Smed_v4_7254_0_1	#N/A	#N/A	Universal stress protein A-like protein OS=Arabidopsis thaliana OX=3702 GN=At3g01520 PE=1 SV=2 E=0.000000000373	#N/A	#N/A	Neural;Muscle;Intestine	#N/A
SMED30036010	5.90E-71	0.388925362	0.258	0.103	1.57E-66	0	SMED30036010.p2	dd_Smed_v4_32516_0_1	#N/A	#N/A	0	#N/A	#N/A	#N/A	#N/A
SMED30018309	2.21E-70	0.376290405	0.261	0.101	5.86E-66	0	SMED30018309.p1	dd_Smed_v4_11500_0_1	#N/A	#N/A	Iroquois-class homeodomain protein IRX-2 OS=Homo sapiens OX=9606 GN=IRX2 PE=1 SV=2 Q9BZI1 IRX2_HUMAN 2.67E-39	#N/A	#N/A	Neural	Homeobox
SMED30021902	1.03E-61	0.262240647	0.47	0.267	2.73E-57	0	SMED30021902.p1	dd_Smed_v4_12244_0_1	#N/A	#N/A	0	#N/A	#N/A	Muscle	#N/A
SMED30019763	5.52E-61	0.343943637	0.786	0.675	1.47E-56	0	SMED30019763.p1	dd_Smed_v4_3736_0_1	#N/A	NudC domain-containing protein 1	NudC domain-containing protein 1 OS=Homo sapiens OX=9606 GN=NUDCD1 PE=1 SV=2 Q96RS6 NUDC1_HUMAN 6.92E-23	#N/A	Muscle lineage	Neoblast	#N/A
SMED30020283	5.42E-59	0.362985798	0.539	0.364	1.44E-54	0	SMED30020283.p1	dd_Smed_v4_9050_0_1	#N/A	Smed_01958_V2 soxP-5	Transcription factor SOX-5 OS=Homo sapiens OX=9606 GN=SOX5 PE=1 SV=3 P35711 SOX5_HUMAN 1.73E-47	#N/A	#N/A	Muscle	HMG
SMED30027396	9.73E-59	0.307277962	0.317	0.156	2.58E-54	0	SMED30027396.p1	dd_Smed_v4_2619_0_1	#N/A	#N/A	Fatty-acid amide hydrolase 1 OS=Homo sapiens OX=9606 GN=FAAH PE=1 SV=2 O00519 FAAH1_HUMAN 9.28E-89	#N/A	#N/A	Cathepsin+ cell	#N/A
SMED30031575	9.58E-57	0.266085135	0.278	0.126	2.54E-52	0	SMED30031575.p1	dd_Smed_v4_11585_0_1	#N/A	#N/A	0	#N/A	#N/A	Parapharyngeal	#N/A
SMED30002877	1.47E-56	0.333262732	0.904	0.83	3.89E-52	0	SMED30002877.p1	dd_Smed_v4_8602_0_1	#N/A	IQ motif and SEC7 domain-containing protein 1	IQ motif and SEC7 domain-containing protein 1 OS=Homo sapiens OX=9606 GN=IQSEC1 PE=1 SV=1 Q6DN90 IQEC1_HUMAN 0.000000000000201	#N/A	Muscle lineage	Neoblast	#N/A
SMED30004241	6.15E-56	0.25366825	0.879	0.793	1.63E-51	0	SMED30004241.p1	dd_Smed_v4_4734_0_1	#N/A	#N/A	Serine/threonine-protein kinase WNK1 OS=Homo sapiens OX=9606 GN=WNK1 PE=1 SV=2 Q9H4A3 WNK1_HUMAN 1.39E-61	#N/A	#N/A	Neural	#N/A
SMED30022819	6.75E-56	0.281840559	0.88	0.776	1.79E-51	0	SMED30022819.p1	dd_Smed_v4_8264_0_1	#N/A	#N/A	0	#N/A	#N/A	Neoblast;Muscle	#N/A
SMED30031366	3.76E-54	0.299342378	0.317	0.159	9.98E-50	0	SMED30031366.p1	dd_Smed_v4_6259_0_1	#N/A	#N/A	Junctophilin-3 OS=Homo sapiens OX=9606 GN=JPH3 PE=2 SV=2 Q8WXH2 JPH3_HUMAN 3.72E-56	#N/A	#N/A	Neural;Muscle	#N/A
SMED30025384	5.89E-53	0.369930055	0.531	0.368	1.56E-48	0	SMED30025384.p13	dd_Smed_v4_7293_0_1	#N/A	Smed_05579_V2	0	#N/A	#N/A	Muscle;Cathepsin+ cell;Protonephridia	#N/A
SMED30010950	1.88E-49	0.328109499	0.397	0.244	4.99E-45	0	SMED30010950.p7	dd_Smed_v4_11519_0_1	#N/A	#N/A	0	#N/A	#N/A	#N/A	#N/A
SMED30016254	4.53E-42	0.264028617	0.428	0.281	1.20E-37	0	SMED30016254.p1	dd_Smed_v4_6268_0_1	#N/A	#N/A	KICSTOR complex protein C12orf66 OS=Homo sapiens OX=9606 GN=C12orf66 PE=1 SV=4 Q96MD2 CL066_HUMAN 5.1E-26	#N/A	#N/A	#N/A	#N/A
SMED30002081	7.13E-42	0.292150676	0.638	0.484	1.89E-37	0	SMED30002081.p1	dd_Smed_v4_5128_0_1	#N/A	#N/A	0	#N/A	Muscle lineage	Neoblast;Protonephridia	#N/A
SMED30034392	1.79E-39	0.274838609	0.512	0.376	4.76E-35	0	SMED30034392.p1	dd_Smed_v4_7294_0_1;dd_Smed_v4_7294_0_2;dd_Smed_v4_7294_0_3;dd_Smed_v4_7294_0_4;dd_Smed_v4_7294_0_5;dd_Smed_v4_7294_0_6	#N/A	#N/A	PHD finger protein 14 OS=Homo sapiens OX=9606 GN=PHF14 PE=1 SV=2 O94880 PHF14_HUMAN 5.3E-98	#N/A	#N/A	Neoblast;Parapharyngeal	#N/A
SMED30004253	7.88E-33	0.273777441	0.433	0.305	2.09E-28	0	SMED30004253.p1	dd_Smed_v4_6589_0_1	#N/A	#N/A	Putative UDP-GlcNAc:betaGal beta-1,3-N-acetylglucosaminyltransferase LOC100288842 OS=Homo sapiens OX=9606 PE=5 SV=2 A8MXE2 YI036_HUMAN 0.00000000000379	#N/A	#N/A	Muscle;Neural;Cathepsin+ cell;Phyarnx	#N/A
SMED30026279	2.93E-26	0.257847098	0.326	0.219	7.77E-22	0	SMED30026279.p1	dd_Smed_v4_916_0_1;dd_Smed_v4_916_0_2	#N/A	#N/A	Fumarylacetoacetase OS=Homo sapiens OX=9606 GN=FAH PE=1 SV=2 P16930 FAAA_HUMAN 0	#N/A	#N/A	Cathepsin+ cell	#N/A
SMED30030498	4.57E-23	0.324254378	0.432	0.32	1.21E-18	0	SMED30030498.p1	dd_Smed_v4_1296_0_1;dd_Smed_v4_4397_0_1	#N/A	#N/A	0	#N/A	#N/A	Cathepsin+ cell;Intestine;Neoblast	#N/A
SMED30023708	0	1.069903579	0.952	0.399	0	1	SMED30023708.p1	dd_Smed_v4_8720_0_1	zfp-1	ZFP-1	Zinc finger protein 341 OS=Homo sapiens OX=9606 GN=ZNF341 PE=1 SV=2 Q9BYN7 ZN341_HUMAN 0.000000000000347	Zeta	Epidermal lineage	Neoblast;Cathepsin+ cell	zf-C2H2
SMED30022344	0	0.810392762	0.742	0.267	0	1	SMED30022344.p1	dd_Smed_v4_1131_0_1	#N/A	Smed_23858_V2 FERM domain containing-1	Moesin OS=Homo sapiens OX=9606 GN=MSN PE=1 SV=3 P26038 MOES_HUMAN 2.03E-180	#N/A	#N/A	Epidermal;Phyarnx;Protonephridia	#N/A
SMED30026364	0	0.749012004	0.778	0.298	0	1	SMED30026364.p1	dd_Smed_v4_5563_0_1	#N/A	SMED-P53	Tumor protein 63 OS=Homo sapiens OX=9606 GN=TP63 PE=1 SV=1 Q9H3D4 P63_HUMAN 0.0000000000000264	#N/A	Epidermal lineage	Epidermal;Phyarnx	P53
SMED30008505	0	0.743467274	0.677	0.206	0	1	SMED30008505.p1	dd_Smed_v4_5942_0_1	soxP-3	SOXP-3	Transcription factor SOX-8 OS=Homo sapiens OX=9606 GN=SOX8 PE=2 SV=1 P57073 SOX8_HUMAN 7.19E-25	NB1��Zeta	Epidermal lineage	Epidermal	HMG
SMED30016078	2.11E-294	0.536729135	1	0.935	5.59E-290	1	SMED30016078.p1	dd_Smed_v4_246_0_1;dd_Smed_v4_246_0_2;dd_Smed_v4_246_0_3;dd_Smed_v4_246_0_4;dd_Smed_v4_246_0_5;dd_Smed_v4_246_0_6;dd_Smed_v4_285_0_1	#N/A	Actin, cytoplasmic	Actin, cytoplasmic 2 OS=Homo sapiens OX=9606 GN=ACTG1 PE=1 SV=1 P63261 ACTG_HUMAN 0	#N/A	Pharyngeal lineage	Neural;Epidermal;Parapharyngeal;Phyarnx;Protonephridia	#N/A
SMED30000690	3.85E-226	0.558916388	0.535	0.175	1.02E-221	1	SMED30000690.p1	dd_Smed_v4_2654_0_1	#N/A	Protocadherin-9	Protocadherin-1 OS=Homo sapiens OX=9606 GN=PCDH1 PE=1 SV=2 Q08174 PCDH1_HUMAN 2.63E-76	#N/A	Epidermal lineage	Epidermal;Cathepsin+ cell;Intestine	#N/A
SMED30012332	1.15E-219	0.531963245	0.39	0.093	3.06E-215	1	SMED30012332.p1	dd_Smed_v4_3935_0_1	egr-1	EGR-1	Early growth response protein 3 OS=Homo sapiens OX=9606 GN=EGR3 PE=2 SV=1 Q06889 EGR3_HUMAN 7.69E-27	Zeta	Epidermal lineage	Epidermal	zf-H2C2_2
SMED30002228	1.38E-218	0.569603953	0.548	0.183	3.66E-214	1	SMED30002228.p1	dd_Smed_v4_7050_0_1	#N/A	#N/A	Immunoglobulin superfamily containing leucine-rich repeat protein 2 OS=Homo sapiens OX=9606 GN=ISLR2 PE=2 SV=1 Q6UXK2 ISLR2_HUMAN 0.00000000000301	#N/A	#N/A	Cathepsin+ cell;Protonephridia;Phyarnx	#N/A
SMED30005491	3.18E-218	0.491938405	0.408	0.102	8.44E-214	1	SMED30005491.p1	dd_Smed_v4_7419_0_1	#N/A	#N/A	0	#N/A	Epidermal lineage	Epidermal	#N/A
SMED30022628	7.45E-207	0.601025634	0.436	0.121	1.98E-202	1	SMED30022628.p1	dd_Smed_v4_361_0_1	#N/A	#N/A	Placenta-specific gene 8 protein OS=Homo sapiens OX=9606 GN=PLAC8 PE=2 SV=1 Q9NZF1 PLAC8_HUMAN 0.0000000000137	#N/A	#N/A	Epidermal	#N/A
SMED30016196	1.04E-205	0.250869612	1	0.999	2.75E-201	1	SMED30016196.p1	dd_Smed_v4_62_0_1	#N/A	#N/A	Cellular nucleic acid-binding protein OS=Homo sapiens OX=9606 GN=CNBP PE=1 SV=1 P62633 CNBP_HUMAN 3.25E-22	#N/A	#N/A	Neoblast;Epidermal;Intestine	#N/A
SMED30023969	3.12E-198	0.571438375	0.607	0.232	8.27E-194	1	SMED30023969.p1	dd_Smed_v4_6263_0_1	#N/A	Rhombotin-1	Rhombotin-1 OS=Homo sapiens OX=9606 GN=LMO1 PE=1 SV=1 P25800 RBTN1_HUMAN 3.24E-57	#N/A	Epidermal lineage	Neural	#N/A
SMED30026808	8.72E-194	0.488301758	0.331	0.073	2.32E-189	1	SMED30026808.p1	dd_Smed_v4_446_0_1	#N/A	#N/A	Calcium-binding protein 7 OS=Homo sapiens OX=9606 GN=CABP7 PE=1 SV=1 Q86V35 CABP7_HUMAN 0.00000577	#N/A	#N/A	Epidermal;Phyarnx;Protonephridia	#N/A
SMED30027707	1.02E-191	0.452520138	1	0.968	2.69E-187	1	SMED30027707.p1	dd_Smed_v4_1580_0_1	#N/A	#N/A	S-adenosylmethionine synthase isoform type-2 OS=Homo sapiens OX=9606 GN=MAT2A PE=1 SV=1 P31153 METK2_HUMAN 0	#N/A	#N/A	Epidermal;Phyarnx	#N/A
SMED30031307	8.99E-184	0.619708008	0.906	0.624	2.39E-179	1	SMED30031307.p6	dd_Smed_v4_59198_0_1	#N/A	#N/A	0	#N/A	#N/A	#N/A	#N/A
SMED30020269	2.05E-182	0.444839406	0.988	0.85	5.45E-178	1	SMED30020269.p1	dd_Smed_v4_395_0_1	#N/A	#N/A	Transgelin-3 OS=Homo sapiens OX=9606 GN=TAGLN3 PE=1 SV=2 Q9UI15 TAGL3_HUMAN 3.2E-23	#N/A	#N/A	Epidermal;Cathepsin+ cell;Intestine;Phyarnx;Protonephridia	#N/A
SMED30006887	1.22E-178	0.544599976	0.711	0.346	3.23E-174	1	SMED30006887.p1	dd_Smed_v4_929_0_1	#N/A	#N/A	Advillin OS=Homo sapiens OX=9606 GN=AVIL PE=1 SV=3 O75366 AVIL_HUMAN 3.67E-62	#N/A	#N/A	Epidermal;Intestine;Cathepsin+ cell;Protonephridia	#N/A
SMED30033411	7.08E-162	0.425542617	0.385	0.116	1.88E-157	1	SMED30033411.p1	dd_Smed_v4_3149_0_1	#N/A	#N/A	0	#N/A	#N/A	Epidermal;Phyarnx	#N/A
SMED30014702	3.73E-155	0.596208689	0.565	0.245	9.91E-151	1	SMED30014702.p1	dd_Smed_v4_12876_0_1	#N/A	#N/A	0	#N/A	Epidermal lineage	Protonephridia	#N/A
SMED30000938	3.69E-145	0.514398315	0.3	0.079	9.80E-141	1	SMED30000938.p1	dd_Smed_v4_15471_0_1	#N/A	#N/A	Homeobox protein SIX1 OS=Homo sapiens OX=9606 GN=SIX1 PE=1 SV=1 Q15475 SIX1_HUMAN 4.31E-52	#N/A	#N/A	Epidermal	Homeobox
SMED30006464	1.50E-138	0.466054607	0.839	0.515	3.97E-134	1	SMED30006464.p1	dd_Smed_v4_4998_1_1	#N/A	TCF15	Transcription factor 15 OS=Homo sapiens OX=9606 GN=TCF15 PE=2 SV=3 Q12870 TCF15_HUMAN 5.25E-24	#N/A	Epidermal lineage	Neoblast;Cathepsin+ cell;Intestine;Muscle	bHLH
SMED30022975	1.81E-138	0.281443798	0.532	0.219	4.81E-134	1	SMED30022975.p1	dd_Smed_v4_6729_0_1	#N/A	Homeobox protein DTH-2	Homeobox protein Nkx-2.4 OS=Homo sapiens OX=9606 GN=NKX2-4 PE=3 SV=3 Q9H2Z4 NKX24_HUMAN 9.77E-38	#N/A	Epidermal lineage	Epidermal;Neoblast;Parapharyngeal	Homeobox
SMED30034490	1.56E-130	0.41971917	0.486	0.203	4.15E-126	1	SMED30034490.p1	dd_Smed_v4_6020_0_1	fgfr-1	FGFR1	Fibroblast growth factor receptor 1 OS=Homo sapiens OX=9606 GN=FGFR1 PE=1 SV=3 P11362 FGFR1_HUMAN 4.52E-57	Zeta	#N/A	Epidermal;Phyarnx	#N/A
SMED30027542	5.26E-128	0.418927524	0.482	0.203	1.40E-123	1	SMED30027542.p1	dd_Smed_v4_1619_0_1	#N/A	#N/A	Clavesin-2 OS=Homo sapiens OX=9606 GN=CLVS2 PE=2 SV=1 Q5SYC1 CLVS2_HUMAN 0.0000000000153	#N/A	#N/A	Epidermal;Parapharyngeal;Phyarnx	#N/A
SMED30026803	1.15E-127	0.404412514	0.966	0.8	3.06E-123	1	SMED30026803.p1	dd_Smed_v4_8540_0_1	#N/A	X1.D.D8.3	0	#N/A	#N/A	Neural;Epidermal;Phyarnx;Protonephridia	#N/A
SMED30020948	2.05E-121	0.419569173	0.499	0.219	5.45E-117	1	SMED30020948.p1	dd_Smed_v4_409_0_1	#N/A	#N/A	Dynein light chain 1, cytoplasmic OS=Saccharomyces cerevisiae (strain ATCC 204508 / S288c) OX=559292 GN=DYN2 PE=1 SV=1 E=0.00000256	#N/A	#N/A	Epidermal;Phyarnx	#N/A
SMED30013319	2.01E-116	0.413353588	0.455	0.195	5.33E-112	1	SMED30013319.p1	dd_Smed_v4_1026_0_1	#N/A	#N/A	Long-chain-fatty-acid--CoA ligase ACSBG2 OS=Homo sapiens OX=9606 GN=ACSBG2 PE=1 SV=2 Q5FVE4 ACBG2_HUMAN 0	#N/A	#N/A	Epidermal;Phyarnx;Intestine	#N/A
SMED30003274	3.01E-108	0.304037958	0.271	0.082	7.98E-104	1	SMED30003274.p1	dd_Smed_v4_3278_0_1	#N/A	X1.A.C4.1	0	#N/A	#N/A	Epidermal	#N/A
SMED30021464	1.07E-105	0.458641121	0.671	0.399	2.83E-101	1	SMED30021464.p1	dd_Smed_v4_2965_0_1	#N/A	Smed_01699_V2 glucose 6 phosphate 1 dehydrogenase	Glucose-6-phosphate 1-dehydrogenase OS=Homo sapiens OX=9606 GN=G6PD PE=1 SV=4 P11413 G6PD_HUMAN 0	#N/A	#N/A	Epidermal	#N/A
SMED30029960	6.66E-105	0.387992771	0.377	0.149	1.77E-100	1	SMED30029960.p3	dd_Smed_v4_270_0_1	#N/A	#N/A	0	#N/A	#N/A	Epidermal;Cathepsin+ cell;Intestine	#N/A
SMED30011140	3.05E-102	0.307416431	0.28	0.09	8.08E-98	1	SMED30011140.p1	dd_Smed_v4_3086_0_1	#N/A	#N/A	Argininosuccinate synthase OS=Homo sapiens OX=9606 GN=ASS1 PE=1 SV=2 P00966 ASSY_HUMAN 0	#N/A	#N/A	Epidermal;Cathepsin+ cell	#N/A
SMED30012699	1.90E-101	0.404138388	0.51	0.251	5.06E-97	1	SMED30012699.p1	dd_Smed_v4_11378_0_1	#N/A	#N/A	Polyribonucleotide 5'-hydroxyl-kinase Clp1 OS=Homo sapiens OX=9606 GN=CLP1 PE=1 SV=1 Q92989 CLP1_HUMAN 2.58E-34	#N/A	#N/A	Epidermal;Parapharyngeal	#N/A
SMED30016342	3.66E-99	0.326802699	0.985	0.865	9.72E-95	1	SMED30016342.p1	dd_Smed_v4_4528_0_1;dd_Smed_v4_4528_0_2;dd_Smed_v4_4528_0_3;dd_Smed_v4_4528_0_4;dd_Smed_v4_4528_0_5;dd_Smed_v4_4528_0_6;dd_Smed_v4_4528_0_8	#N/A	#N/A	TNF receptor-associated factor 6 OS=Homo sapiens OX=9606 GN=TRAF6 PE=1 SV=1 Q9Y4K3 TRAF6_HUMAN 0.00000000363	#N/A	#N/A	Neoblast;Epidermal	#N/A
SMED30014036	3.65E-92	0.315889128	0.35	0.141	9.68E-88	1	SMED30014036.p1	dd_Smed_v4_7930_0_1	#N/A	#N/A	Protocadherin-11 X-linked OS=Homo sapiens OX=9606 GN=PCDH11X PE=2 SV=1 Q9BZA7 PC11X_HUMAN 4.43E-55	#N/A	#N/A	Cathepsin+ cell;Parapharyngeal	#N/A
SMED30010940	2.14E-91	0.347363258	0.837	0.567	5.69E-87	1	SMED30010940.p1	dd_Smed_v4_1257_0_1	#N/A	#N/A	CD151 antigen OS=Homo sapiens OX=9606 GN=CD151 PE=1 SV=3 P48509 CD151_HUMAN 2.94E-28	#N/A	#N/A	Epidermal;Intestine;Phyarnx	#N/A
SMED30023292	1.98E-89	0.338469222	0.502	0.248	5.25E-85	1	SMED30023292.p1	dd_Smed_v4_9320_0_1	#N/A	Smed_02609_V2	0	#N/A	#N/A	Phyarnx	#N/A
SMED30023874	5.83E-89	0.261137976	0.619	0.319	1.55E-84	1	SMED30023874.p1	dd_Smed_v4_1519_0_1	#N/A	Aminoacylase-1A	Aminoacylase-1 OS=Homo sapiens OX=9606 GN=ACY1 PE=1 SV=1 Q03154 ACY1_HUMAN 3.76E-104	#N/A	Gastrovascular lineage	Intestine;Cathepsin+ cell;Neoblast	#N/A
SMED30025923	5.36E-86	0.403577589	0.597	0.352	1.42E-81	1	SMED30025923.p1	dd_Smed_v4_4697_0_1	#N/A	#N/A	Mediator of DNA damage checkpoint protein 1 OS=Homo sapiens OX=9606 GN=MDC1 PE=1 SV=3 Q14676 MDC1_HUMAN 5.7E-25	#N/A	#N/A	Phyarnx;Protonephridia	#N/A
SMED30033977	5.76E-80	0.430037593	0.721	0.482	1.53E-75	1	SMED30033977.p1	dd_Smed_v4_6929_0_1	#N/A	#N/A	Neurogenic locus notch homolog protein 4 OS=Homo sapiens OX=9606 GN=NOTCH4 PE=1 SV=2 Q99466 NOTC4_HUMAN 1.8E-21	#N/A	#N/A	#N/A	#N/A
SMED30003599	7.17E-77	0.354507413	0.576	0.327	1.90E-72	1	SMED30003599.p1	dd_Smed_v4_18547_0_1;dd_Smed_v4_18547_0_2;dd_Smed_v4_30278_0_1;dd_Smed_v4_53704_0_1	#N/A	transverse filament SYCP-1	0	#N/A	Epidermal lineage	Neoblast	#N/A
SMED30035831	5.57E-74	0.265157479	0.973	0.884	1.48E-69	1	SMED30035831.p1	dd_Smed_v4_2725_0_1	#N/A	#N/A	0	#N/A	#N/A	Neoblast	#N/A
SMED30034936	1.52E-71	0.335515991	0.505	0.277	4.05E-67	1	SMED30034936.p1	dd_Smed_v4_13714_0_1	#N/A	#N/A	0	#N/A	#N/A	Muscle;Neural;Protonephridia	#N/A
SMED30025634	1.57E-69	0.279840391	0.28	0.114	4.18E-65	1	SMED30025634.p1	dd_Smed_v4_9883_0_1;dd_Smed_v4_9883_0_2	#N/A	#N/A	Major facilitator superfamily domain-containing protein 8 OS=Homo sapiens OX=9606 GN=MFSD8 PE=1 SV=1 Q8NHS3 MFSD8_HUMAN 0.0000000003	#N/A	#N/A	Parapharyngeal;Phyarnx	#N/A
SMED30032971	1.86E-69	0.313728859	0.687	0.436	4.94E-65	1	SMED30032971.p3	#N/A	#N/A	#N/A	0	#N/A	#N/A	#N/A	#N/A
SMED30011453	1.50E-65	0.281876253	0.263	0.105	3.99E-61	1	SMED30011453.p1	dd_Smed_v4_11168_0_1	#N/A	#N/A	0	#N/A	#N/A	Phyarnx;Epidermal	#N/A
SMED30016591	1.12E-61	0.264839624	0.94	0.794	2.97E-57	1	SMED30016591.p1	dd_Smed_v4_2875_0_1;dd_Smed_v4_2875_0_2;dd_Smed_v4_2875_0_3;dd_Smed_v4_2875_0_4;dd_Smed_v4_2875_0_5;dd_Smed_v4_2875_0_6	#N/A	#N/A	Core-binding factor subunit beta OS=Homo sapiens OX=9606 GN=CBFB PE=1 SV=2 Q13951 PEBB_HUMAN 1.01E-21	#N/A	#N/A	Neoblast;Epidermal;Cathepsin+ cell;Muscle;Phyarnx;Protonephridia	CBF
SMED30034464	1.13E-61	0.293282727	0.582	0.358	3.00E-57	1	SMED30034464.p1	dd_Smed_v4_2864_0_1	#N/A	#N/A	Leucine-rich repeat-containing protein 24 OS=Homo sapiens OX=9606 GN=LRRC24 PE=2 SV=2 Q50LG9 LRC24_HUMAN 0.000000000000000101	#N/A	#N/A	Muscle;Parapharyngeal;Cathepsin+ cell;Protonephridia	#N/A
SMED30002774	1.94E-58	0.349306415	0.545	0.335	5.14E-54	1	SMED30002774.p2	dd_Smed_v4_613_0_1	#N/A	#N/A	Dynein light chain 2, cytoplasmic OS=Homo sapiens OX=9606 GN=DYNLL2 PE=1 SV=1 Q96FJ2 DYL2_HUMAN 3.15E-59	#N/A	#N/A	Phyarnx;Protonephridia	#N/A
SMED30035847	3.21E-52	0.280265033	0.309	0.152	8.52E-48	1	SMED30035847.p1	dd_Smed_v4_8770_0_1	#N/A	#N/A	0	#N/A	#N/A	Epidermal	#N/A
SMED30008015	4.28E-52	0.25908848	0.779	0.573	1.14E-47	1	SMED30008015.p1	dd_Smed_v4_10828_0_1;dd_Smed_v4_10828_0_2;dd_Smed_v4_7507_0_1	#N/A	slc25a-14	Mitochondrial thiamine pyrophosphate carrier OS=Homo sapiens OX=9606 GN=SLC25A19 PE=1 SV=1 Q9HC21 TPC_HUMAN 5.61E-69	#N/A	#N/A	Neoblast;Neural;Muscle	#N/A
SMED30005345	5.20E-52	0.317030353	0.619	0.413	1.38E-47	1	SMED30005345.p1	dd_Smed_v4_125_0_1;dd_Smed_v4_125_0_2	#N/A	#N/A	0	#N/A	#N/A	Epidermal;Phyarnx	#N/A
SMED30031631	1.78E-48	0.257404546	0.798	0.612	4.71E-44	1	SMED30031631.p1	dd_Smed_v4_366_0_1	#N/A	#N/A	6-phosphogluconate dehydrogenase, decarboxylating OS=Homo sapiens OX=9606 GN=PGD PE=1 SV=3 P52209 6PGD_HUMAN 0	#N/A	#N/A	Intestine;Epidermal;Phyarnx;Protonephridia;Cathepsin+ cell;Neural	#N/A
SMED30006979	6.25E-47	0.268323289	0.702	0.506	1.66E-42	1	SMED30006979.p1	dd_Smed_v4_7682_0_1	MCM2	MCM2	DNA replication licensing factor MCM2 OS=Homo sapiens OX=9606 GN=MCM2 PE=1 SV=4 P49736 MCM2_HUMAN 0	pan-neoblast	#N/A	Neoblast	#N/A
SMED30034674	6.81E-46	0.25028984	0.471	0.283	1.81E-41	1	SMED30034674.p1	dd_Smed_v4_32019_0_1;dd_Smed_v4_3254_1_1	#N/A	IFI6-like	SPRY domain-containing SOCS box protein 1 OS=Homo sapiens OX=9606 GN=SPSB1 PE=1 SV=1 Q96BD6 SPSB1_HUMAN 2.84E-56	#N/A	Epidermal lineage	Intestine	#N/A
SMED30023708	0	1.024927125	0.952	0.414	0	2	SMED30023708.p1	dd_Smed_v4_8720_0_1	zfp-1	ZFP-1	Zinc finger protein 341 OS=Homo sapiens OX=9606 GN=ZNF341 PE=1 SV=2 Q9BYN7 ZN341_HUMAN 0.000000000000347	Zeta	Epidermal lineage	Neoblast;Cathepsin+ cell	zf-C2H2
SMED30008505	5.08E-256	0.665998964	0.658	0.222	1.35E-251	2	SMED30008505.p1	dd_Smed_v4_5942_0_1	soxP-3	SOXP-3	Transcription factor SOX-8 OS=Homo sapiens OX=9606 GN=SOX8 PE=2 SV=1 P57073 SOX8_HUMAN 7.19E-25	NB1��Zeta	Epidermal lineage	Epidermal	HMG
SMED30026364	4.29E-247	0.67353416	0.757	0.314	1.14E-242	2	SMED30026364.p1	dd_Smed_v4_5563_0_1	#N/A	SMED-P53	Tumor protein 63 OS=Homo sapiens OX=9606 GN=TP63 PE=1 SV=1 Q9H3D4 P63_HUMAN 0.0000000000000264	#N/A	Epidermal lineage	Epidermal;Phyarnx	P53
SMED30022344	1.93E-223	0.653008382	0.71	0.286	5.13E-219	2	SMED30022344.p1	dd_Smed_v4_1131_0_1	#N/A	Smed_23858_V2 FERM domain containing-1	Moesin OS=Homo sapiens OX=9606 GN=MSN PE=1 SV=3 P26038 MOES_HUMAN 2.03E-180	#N/A	#N/A	Epidermal;Phyarnx;Protonephridia	#N/A
SMED30023969	2.01E-216	0.686569569	0.633	0.238	5.34E-212	2	SMED30023969.p1	dd_Smed_v4_6263_0_1	#N/A	Rhombotin-1	Rhombotin-1 OS=Homo sapiens OX=9606 GN=LMO1 PE=1 SV=1 P25800 RBTN1_HUMAN 3.24E-57	#N/A	Epidermal lineage	Neural	#N/A
SMED30002228	8.22E-211	0.632009346	0.561	0.19	2.18E-206	2	SMED30002228.p1	dd_Smed_v4_7050_0_1	#N/A	#N/A	Immunoglobulin superfamily containing leucine-rich repeat protein 2 OS=Homo sapiens OX=9606 GN=ISLR2 PE=2 SV=1 Q6UXK2 ISLR2_HUMAN 0.00000000000301	#N/A	#N/A	Cathepsin+ cell;Protonephridia;Phyarnx	#N/A
SMED30016196	4.54E-199	0.2633753	1	0.999	1.20E-194	2	SMED30016196.p1	dd_Smed_v4_62_0_1	#N/A	#N/A	Cellular nucleic acid-binding protein OS=Homo sapiens OX=9606 GN=CNBP PE=1 SV=1 P62633 CNBP_HUMAN 3.25E-22	#N/A	#N/A	Neoblast;Epidermal;Intestine	#N/A
SMED30022628	2.53E-176	0.572901684	0.435	0.13	6.71E-172	2	SMED30022628.p1	dd_Smed_v4_361_0_1	#N/A	#N/A	Placenta-specific gene 8 protein OS=Homo sapiens OX=9606 GN=PLAC8 PE=2 SV=1 Q9NZF1 PLAC8_HUMAN 0.0000000000137	#N/A	#N/A	Epidermal	#N/A
SMED30016078	4.74E-151	0.412894895	1	0.937	1.26E-146	2	SMED30016078.p1	dd_Smed_v4_246_0_1;dd_Smed_v4_246_0_2;dd_Smed_v4_246_0_3;dd_Smed_v4_246_0_4;dd_Smed_v4_246_0_5;dd_Smed_v4_246_0_6;dd_Smed_v4_285_0_1	#N/A	Actin, cytoplasmic	Actin, cytoplasmic 2 OS=Homo sapiens OX=9606 GN=ACTG1 PE=1 SV=1 P63261 ACTG_HUMAN 0	#N/A	Pharyngeal lineage	Neural;Epidermal;Parapharyngeal;Phyarnx;Protonephridia	#N/A
SMED30031307	1.92E-150	0.55095283	0.916	0.63	5.10E-146	2	SMED30031307.p6	dd_Smed_v4_59198_0_1	#N/A	#N/A	0	#N/A	#N/A	#N/A	#N/A
SMED30034490	4.11E-146	0.46403809	0.515	0.206	1.09E-141	2	SMED30034490.p1	dd_Smed_v4_6020_0_1	fgfr-1	FGFR1	Fibroblast growth factor receptor 1 OS=Homo sapiens OX=9606 GN=FGFR1 PE=1 SV=3 P11362 FGFR1_HUMAN 4.52E-57	Zeta	#N/A	Epidermal;Phyarnx	#N/A
SMED30013319	6.03E-141	0.459159667	0.496	0.195	1.60E-136	2	SMED30013319.p1	dd_Smed_v4_1026_0_1	#N/A	#N/A	Long-chain-fatty-acid--CoA ligase ACSBG2 OS=Homo sapiens OX=9606 GN=ACSBG2 PE=1 SV=2 Q5FVE4 ACBG2_HUMAN 0	#N/A	#N/A	Epidermal;Phyarnx;Intestine	#N/A
SMED30005491	4.99E-138	0.422162918	0.373	0.116	1.32E-133	2	SMED30005491.p1	dd_Smed_v4_7419_0_1	#N/A	#N/A	0	#N/A	Epidermal lineage	Epidermal	#N/A
SMED30023874	6.12E-134	0.426134213	0.671	0.318	1.62E-129	2	SMED30023874.p1	dd_Smed_v4_1519_0_1	#N/A	Aminoacylase-1A	Aminoacylase-1 OS=Homo sapiens OX=9606 GN=ACY1 PE=1 SV=1 Q03154 ACY1_HUMAN 3.76E-104	#N/A	Gastrovascular lineage	Intestine;Cathepsin+ cell;Neoblast	#N/A
SMED30006464	3.22E-133	0.465069969	0.861	0.519	8.54E-129	2	SMED30006464.p1	dd_Smed_v4_4998_1_1	#N/A	TCF15	Transcription factor 15 OS=Homo sapiens OX=9606 GN=TCF15 PE=2 SV=3 Q12870 TCF15_HUMAN 5.25E-24	#N/A	Epidermal lineage	Neoblast;Cathepsin+ cell;Intestine;Muscle	bHLH
SMED30014702	2.54E-131	0.569694255	0.56	0.254	6.75E-127	2	SMED30014702.p1	dd_Smed_v4_12876_0_1	#N/A	#N/A	0	#N/A	Epidermal lineage	Protonephridia	#N/A
SMED30020269	1.82E-125	0.360628179	0.986	0.854	4.82E-121	2	SMED30020269.p1	dd_Smed_v4_395_0_1	#N/A	#N/A	Transgelin-3 OS=Homo sapiens OX=9606 GN=TAGLN3 PE=1 SV=2 Q9UI15 TAGL3_HUMAN 3.2E-23	#N/A	#N/A	Epidermal;Cathepsin+ cell;Intestine;Phyarnx;Protonephridia	#N/A
SMED30012332	9.83E-124	0.433194514	0.344	0.109	2.61E-119	2	SMED30012332.p1	dd_Smed_v4_3935_0_1	egr-1	EGR-1	Early growth response protein 3 OS=Homo sapiens OX=9606 GN=EGR3 PE=2 SV=1 Q06889 EGR3_HUMAN 7.69E-27	Zeta	Epidermal lineage	Epidermal	zf-H2C2_2
SMED30000690	2.70E-118	0.420848279	0.468	0.196	7.17E-114	2	SMED30000690.p1	dd_Smed_v4_2654_0_1	#N/A	Protocadherin-9	Protocadherin-1 OS=Homo sapiens OX=9606 GN=PCDH1 PE=1 SV=2 Q08174 PCDH1_HUMAN 2.63E-76	#N/A	Epidermal lineage	Epidermal;Cathepsin+ cell;Intestine	#N/A
SMED30022975	1.65E-117	0.284449142	0.531	0.228	4.39E-113	2	SMED30022975.p1	dd_Smed_v4_6729_0_1	#N/A	Homeobox protein DTH-2	Homeobox protein Nkx-2.4 OS=Homo sapiens OX=9606 GN=NKX2-4 PE=3 SV=3 Q9H2Z4 NKX24_HUMAN 9.77E-38	#N/A	Epidermal lineage	Epidermal;Neoblast;Parapharyngeal	Homeobox
SMED30006887	3.13E-116	0.470346791	0.674	0.362	8.32E-112	2	SMED30006887.p1	dd_Smed_v4_929_0_1	#N/A	#N/A	Advillin OS=Homo sapiens OX=9606 GN=AVIL PE=1 SV=3 O75366 AVIL_HUMAN 3.67E-62	#N/A	#N/A	Epidermal;Intestine;Cathepsin+ cell;Protonephridia	#N/A
SMED30026808	4.62E-113	0.390501887	0.294	0.087	1.23E-108	2	SMED30026808.p1	dd_Smed_v4_446_0_1	#N/A	#N/A	Calcium-binding protein 7 OS=Homo sapiens OX=9606 GN=CABP7 PE=1 SV=1 Q86V35 CABP7_HUMAN 0.00000577	#N/A	#N/A	Epidermal;Phyarnx;Protonephridia	#N/A
SMED30026732	7.82E-102	0.303680631	0.998	0.946	2.08E-97	2	SMED30026732.p1	dd_Smed_v4_849_0_1	#N/A	#N/A	NADH dehydrogenase [ubiquinone] iron-sulfur protein 8, mitochondrial OS=Homo sapiens OX=9606 GN=NDUFS8 PE=1 SV=1 O00217 NDUS8_HUMAN 4.66E-103	#N/A	#N/A	Epidermal	#N/A
SMED30021464	1.52E-100	0.459045508	0.683	0.404	4.03E-96	2	SMED30021464.p1	dd_Smed_v4_2965_0_1	#N/A	Smed_01699_V2 glucose 6 phosphate 1 dehydrogenase	Glucose-6-phosphate 1-dehydrogenase OS=Homo sapiens OX=9606 GN=G6PD PE=1 SV=4 P11413 G6PD_HUMAN 0	#N/A	#N/A	Epidermal	#N/A
SMED30000938	3.02E-99	0.457554325	0.282	0.088	8.03E-95	2	SMED30000938.p1	dd_Smed_v4_15471_0_1	#N/A	#N/A	Homeobox protein SIX1 OS=Homo sapiens OX=9606 GN=SIX1 PE=1 SV=1 Q15475 SIX1_HUMAN 4.31E-52	#N/A	#N/A	Epidermal	Homeobox
SMED30027542	5.17E-97	0.380097213	0.467	0.213	1.37E-92	2	SMED30027542.p1	dd_Smed_v4_1619_0_1	#N/A	#N/A	Clavesin-2 OS=Homo sapiens OX=9606 GN=CLVS2 PE=2 SV=1 Q5SYC1 CLVS2_HUMAN 0.0000000000153	#N/A	#N/A	Epidermal;Parapharyngeal;Phyarnx	#N/A
SMED30033411	3.05E-95	0.364779763	0.346	0.13	8.09E-91	2	SMED30033411.p1	dd_Smed_v4_3149_0_1	#N/A	#N/A	0	#N/A	#N/A	Epidermal;Phyarnx	#N/A
SMED30023292	5.29E-94	0.408432241	0.518	0.252	1.40E-89	2	SMED30023292.p1	dd_Smed_v4_9320_0_1	#N/A	Smed_02609_V2	0	#N/A	#N/A	Phyarnx	#N/A
SMED30031235	3.58E-87	0.250780497	0.998	0.936	9.49E-83	2	SMED30031235.p1	dd_Smed_v4_648_0_1	#N/A	#N/A	Tubulin alpha-3D chain OS=Homo sapiens OX=9606 GN=TUBA3D PE=1 SV=1 P0DPH8 TBA3D_HUMAN 0	#N/A	#N/A	Neoblast	#N/A
SMED30034936	2.20E-84	0.361449352	0.541	0.277	5.83E-80	2	SMED30034936.p1	dd_Smed_v4_13714_0_1	#N/A	#N/A	0	#N/A	#N/A	Muscle;Neural;Protonephridia	#N/A
SMED30016342	1.37E-83	0.3053204	0.985	0.868	3.64E-79	2	SMED30016342.p1	dd_Smed_v4_4528_0_1;dd_Smed_v4_4528_0_2;dd_Smed_v4_4528_0_3;dd_Smed_v4_4528_0_4;dd_Smed_v4_4528_0_5;dd_Smed_v4_4528_0_6;dd_Smed_v4_4528_0_8	#N/A	#N/A	TNF receptor-associated factor 6 OS=Homo sapiens OX=9606 GN=TRAF6 PE=1 SV=1 Q9Y4K3 TRAF6_HUMAN 0.00000000363	#N/A	#N/A	Neoblast;Epidermal	#N/A
SMED30027707	2.25E-83	0.289767347	0.999	0.969	5.96E-79	2	SMED30027707.p1	dd_Smed_v4_1580_0_1	#N/A	#N/A	S-adenosylmethionine synthase isoform type-2 OS=Homo sapiens OX=9606 GN=MAT2A PE=1 SV=1 P31153 METK2_HUMAN 0	#N/A	#N/A	Epidermal;Phyarnx	#N/A
SMED30031631	2.20E-82	0.369026397	0.846	0.609	5.83E-78	2	SMED30031631.p1	dd_Smed_v4_366_0_1	#N/A	#N/A	6-phosphogluconate dehydrogenase, decarboxylating OS=Homo sapiens OX=9606 GN=PGD PE=1 SV=3 P52209 6PGD_HUMAN 0	#N/A	#N/A	Intestine;Epidermal;Phyarnx;Protonephridia;Cathepsin+ cell;Neural	#N/A
SMED30020948	5.28E-81	0.371105364	0.475	0.231	1.40E-76	2	SMED30020948.p1	dd_Smed_v4_409_0_1	#N/A	#N/A	Dynein light chain 1, cytoplasmic OS=Saccharomyces cerevisiae (strain ATCC 204508 / S288c) OX=559292 GN=DYN2 PE=1 SV=1 E=0.00000256	#N/A	#N/A	Epidermal;Phyarnx	#N/A
SMED30012699	1.49E-80	0.376718506	0.502	0.259	3.95E-76	2	SMED30012699.p1	dd_Smed_v4_11378_0_1	#N/A	#N/A	Polyribonucleotide 5'-hydroxyl-kinase Clp1 OS=Homo sapiens OX=9606 GN=CLP1 PE=1 SV=1 Q92989 CLP1_HUMAN 2.58E-34	#N/A	#N/A	Epidermal;Parapharyngeal	#N/A
SMED30025634	3.41E-79	0.293191332	0.304	0.114	9.05E-75	2	SMED30025634.p1	dd_Smed_v4_9883_0_1;dd_Smed_v4_9883_0_2	#N/A	#N/A	Major facilitator superfamily domain-containing protein 8 OS=Homo sapiens OX=9606 GN=MFSD8 PE=1 SV=1 Q8NHS3 MFSD8_HUMAN 0.0000000003	#N/A	#N/A	Parapharyngeal;Phyarnx	#N/A
SMED30003274	8.18E-73	0.281118475	0.254	0.09	2.17E-68	2	SMED30003274.p1	dd_Smed_v4_3278_0_1	#N/A	X1.A.C4.1	0	#N/A	#N/A	Epidermal	#N/A
SMED30003599	8.73E-70	0.349422397	0.583	0.333	2.32E-65	2	SMED30003599.p1	dd_Smed_v4_18547_0_1;dd_Smed_v4_18547_0_2;dd_Smed_v4_30278_0_1;dd_Smed_v4_53704_0_1	#N/A	transverse filament SYCP-1	0	#N/A	Epidermal lineage	Neoblast	#N/A
SMED30012458	5.07E-67	0.318192123	0.868	0.669	1.34E-62	2	SMED30012458.p1	dd_Smed_v4_3708_0_1	#N/A	#N/A	Importin subunit alpha-1 OS=Homo sapiens OX=9606 GN=KPNA2 PE=1 SV=1 P52292 IMA1_HUMAN 8.92E-115	#N/A	#N/A	Neoblast	#N/A
SMED30008015	2.89E-64	0.349854112	0.777	0.579	7.66E-60	2	SMED30008015.p1	dd_Smed_v4_10828_0_1;dd_Smed_v4_10828_0_2;dd_Smed_v4_7507_0_1	#N/A	slc25a-14	Mitochondrial thiamine pyrophosphate carrier OS=Homo sapiens OX=9606 GN=SLC25A19 PE=1 SV=1 Q9HC21 TPC_HUMAN 5.61E-69	#N/A	#N/A	Neoblast;Neural;Muscle	#N/A
SMED30032139	7.86E-61	0.267468555	0.965	0.859	2.09E-56	2	SMED30032139.p1	dd_Smed_v4_355_0_1	#N/A	#N/A	E3 ubiquitin-protein ligase XIAP OS=Homo sapiens OX=9606 GN=XIAP PE=1 SV=2 P98170 XIAP_HUMAN 0.00000000778	#N/A	#N/A	Neoblast	#N/A
SMED30027562	1.27E-59	0.281465741	0.916	0.772	3.36E-55	2	SMED30027562.p1	dd_Smed_v4_3493_0_1	#N/A	#N/A	0	#N/A	#N/A	Neoblast;Neural;Muscle;Protonephridia	HMG
SMED30010940	1.57E-57	0.265450569	0.826	0.576	4.17E-53	2	SMED30010940.p1	dd_Smed_v4_1257_0_1	#N/A	#N/A	CD151 antigen OS=Homo sapiens OX=9606 GN=CD151 PE=1 SV=3 P48509 CD151_HUMAN 2.94E-28	#N/A	#N/A	Epidermal;Intestine;Phyarnx	#N/A
SMED30014036	6.49E-57	0.275008052	0.321	0.152	1.72E-52	2	SMED30014036.p1	dd_Smed_v4_7930_0_1	#N/A	#N/A	Protocadherin-11 X-linked OS=Homo sapiens OX=9606 GN=PCDH11X PE=2 SV=1 Q9BZA7 PC11X_HUMAN 4.43E-55	#N/A	#N/A	Cathepsin+ cell;Parapharyngeal	#N/A
SMED30019921	2.77E-56	0.349542014	0.254	0.105	7.35E-52	2	SMED30019921.p1	dd_Smed_v4_10877_0_1	#N/A	#N/A	0	#N/A	#N/A	Epidermal;Phyarnx	#N/A
SMED30007284	4.36E-55	0.291226254	0.859	0.673	1.16E-50	2	SMED30007284.p1	dd_Smed_v4_490_0_5;dd_Smed_v4_490_0_9	#N/A	#N/A	0	#N/A	#N/A	#N/A	#N/A
SMED30026803	6.78E-54	0.261601838	0.959	0.806	1.80E-49	2	SMED30026803.p1	dd_Smed_v4_8540_0_1	#N/A	X1.D.D8.3	0	#N/A	#N/A	Neural;Epidermal;Phyarnx;Protonephridia	#N/A
SMED30032456	1.22E-51	0.254144194	0.908	0.768	3.24E-47	2	SMED30032456.p1	dd_Smed_v4_400_0_1	#N/A	Schmidtea mediterranea	Aldehyde dehydrogenase, mitochondrial OS=Homo sapiens OX=9606 GN=ALDH2 PE=1 SV=2 P05091 ALDH2_HUMAN 0	#N/A	#N/A	Cathepsin+ cell;Intestine;Neoblast;Protonephridia	#N/A
SMED30032971	4.29E-51	0.276876974	0.672	0.445	1.14E-46	2	SMED30032971.p3	#N/A	#N/A	#N/A	0	#N/A	#N/A	#N/A	#N/A
SMED30006533	7.46E-50	0.379680633	0.627	0.427	1.98E-45	2	SMED30006533.p1	dd_Smed_v4_3383_0_1	#N/A	#N/A	ADP-ribosylation factor 3 OS=Homo sapiens OX=9606 GN=ARF3 PE=1 SV=2 P61204 ARF3_HUMAN 1.48E-67	#N/A	#N/A	Neural;Cathepsin+ cell	#N/A
SMED30033600	8.50E-50	0.258598444	0.899	0.764	2.26E-45	2	SMED30033600.p1	dd_Smed_v4_2682_0_1	#N/A	#N/A	DNA replication licensing factor MCM6 OS=Homo sapiens OX=9606 GN=MCM6 PE=1 SV=1 Q14566 MCM6_HUMAN 0	#N/A	#N/A	Neoblast	#N/A
SMED30006979	3.23E-47	0.291706356	0.708	0.51	8.57E-43	2	SMED30006979.p1	dd_Smed_v4_7682_0_1	MCM2	MCM2	DNA replication licensing factor MCM2 OS=Homo sapiens OX=9606 GN=MCM2 PE=1 SV=4 P49736 MCM2_HUMAN 0	pan-neoblast	#N/A	Neoblast	#N/A
SMED30025923	1.79E-46	0.279270999	0.565	0.364	4.75E-42	2	SMED30025923.p1	dd_Smed_v4_4697_0_1	#N/A	#N/A	Mediator of DNA damage checkpoint protein 1 OS=Homo sapiens OX=9606 GN=MDC1 PE=1 SV=3 Q14676 MDC1_HUMAN 5.7E-25	#N/A	#N/A	Phyarnx;Protonephridia	#N/A
SMED30007854	2.12E-46	0.287238227	0.326	0.167	5.63E-42	2	SMED30007854.p1	dd_Smed_v4_10571_0_1;dd_Smed_v4_12828_0_1	#N/A	#N/A	SH2 domain-containing adapter protein D OS=Homo sapiens OX=9606 GN=SHD PE=1 SV=1 Q96IW2 SHD_HUMAN 1.43E-23	#N/A	#N/A	#N/A	#N/A
SMED30023181	9.82E-46	0.290650703	0.306	0.153	2.61E-41	2	SMED30023181.p1	dd_Smed_v4_28592_0_1	#N/A	#N/A	0	#N/A	#N/A	Protonephridia	#N/A
SMED30034464	1.52E-39	0.250266744	0.563	0.367	4.03E-35	2	SMED30034464.p1	dd_Smed_v4_2864_0_1	#N/A	#N/A	Leucine-rich repeat-containing protein 24 OS=Homo sapiens OX=9606 GN=LRRC24 PE=2 SV=2 Q50LG9 LRC24_HUMAN 0.000000000000000101	#N/A	#N/A	Muscle;Parapharyngeal;Cathepsin+ cell;Protonephridia	#N/A
SMED30005345	1.03E-36	0.278878508	0.605	0.42	2.73E-32	2	SMED30005345.p1	dd_Smed_v4_125_0_1;dd_Smed_v4_125_0_2	#N/A	#N/A	0	#N/A	#N/A	Epidermal;Phyarnx	#N/A
SMED30033977	8.07E-30	0.333674455	0.649	0.501	2.14E-25	2	SMED30033977.p1	dd_Smed_v4_6929_0_1	#N/A	#N/A	Neurogenic locus notch homolog protein 4 OS=Homo sapiens OX=9606 GN=NOTCH4 PE=1 SV=2 Q99466 NOTC4_HUMAN 1.8E-21	#N/A	#N/A	#N/A	#N/A
SMED30002774	3.57E-25	0.260969949	0.496	0.349	9.48E-21	2	SMED30002774.p2	dd_Smed_v4_613_0_1	#N/A	#N/A	Dynein light chain 2, cytoplasmic OS=Homo sapiens OX=9606 GN=DYNLL2 PE=1 SV=1 Q96FJ2 DYL2_HUMAN 3.15E-59	#N/A	#N/A	Phyarnx;Protonephridia	#N/A
SMED30033646	1.07E-258	0.705726653	0.53	0.136	2.84E-254	3	SMED30033646.p2	dd_Smed_v4_2191_0_1	#N/A	#N/A	0	#N/A	Novel lineage	Neural	#N/A
SMED30000949	1.36E-248	0.838836948	0.488	0.121	3.60E-244	3	SMED30000949.p1	dd_Smed_v4_10988_0_1	tgs1	tgs-1	0	sigma	Novel lineage	Neoblast	#N/A
SMED30006092	1.53E-162	0.509335404	0.305	0.067	4.06E-158	3	SMED30006092.p1	dd_Smed_v4_11220_0_1	#N/A	#N/A	0	#N/A	#N/A	Muscle;Cathepsin+ cell;Intestine	#N/A
SMED30021702	1.30E-145	0.391243861	0.253	0.051	3.45E-141	3	SMED30021702.p1	dd_Smed_v4_15473_0_1	#N/A	#N/A	Early growth response protein 3 OS=Homo sapiens OX=9606 GN=EGR3 PE=2 SV=1 Q06889 EGR3_HUMAN 0.000000000881	#N/A	#N/A	Neural	zf-H2C2_2
SMED30028350	1.84E-127	0.498522807	0.463	0.18	4.88E-123	3	SMED30028350.p2	#N/A	#N/A	#N/A	0	#N/A	Epidermal lineage	#N/A	#N/A
SMED30023082	4.14E-125	0.409797885	0.285	0.075	1.10E-120	3	SMED30023082.p1	dd_Smed_v4_18900_0_1	#N/A	#N/A	0	#N/A	Novel lineage	Neural	#N/A
SMED30035424	1.55E-103	0.449401369	0.849	0.693	4.12E-99	3	SMED30035424.p1	dd_Smed_v4_4172_0_1;dd_Smed_v4_4172_0_2;dd_Smed_v4_4172_0_3;dd_Smed_v4_4172_0_5;dd_Smed_v4_4172_0_6	nlk-1	NLK-1	Serine/threonine-protein kinase NLK OS=Homo sapiens OX=9606 GN=NLK PE=1 SV=2 Q9UBE8 NLK_HUMAN 4.03E-142	Sigma	Novel lineage	Neural;Muscle	#N/A
SMED30005554	4.68E-102	0.30150951	0.996	0.952	1.24E-97	3	SMED30005554.p1	dd_Smed_v4_507_0_1	#N/A	#N/A	0	#N/A	#N/A	Neural;Neoblast;Parapharyngeal	#N/A
SMED30001462	3.81E-101	0.376943091	0.264	0.077	1.01E-96	3	SMED30001462.p1	#N/A	#N/A	#N/A	0	#N/A	#N/A	#N/A	#N/A
SMED30033690	1.37E-97	0.4032694	0.716	0.399	3.64E-93	3	SMED30033690.p1	dd_Smed_v4_6182_0_1	#N/A	#N/A	Transmembrane protein 211 OS=Homo sapiens OX=9606 GN=TMEM211 PE=2 SV=2 Q6ICI0 TM211_HUMAN 3.09E-18	#N/A	#N/A	Cathepsin+ cell	#N/A
SMED30006416	1.02E-96	0.521970221	0.702	0.457	2.72E-92	3	SMED30006416.p1	dd_Smed_v4_5520_0_1	#N/A	Smed_07823_V2 cell division cycle 25-1	M-phase inducer phosphatase 3 OS=Homo sapiens OX=9606 GN=CDC25C PE=1 SV=2 P30307 MPIP3_HUMAN 6.22E-24	#N/A	#N/A	#N/A	#N/A
SMED30010096	5.16E-93	0.44257824	0.659	0.406	1.37E-88	3	SMED30010096.p1	dd_Smed_v4_1566_0_1	#N/A	TPA_inf: prohormone convertase 2	Neuroendocrine convertase 2 OS=Homo sapiens OX=9606 GN=PCSK2 PE=1 SV=2 P16519 NEC2_HUMAN 0	#N/A	#N/A	Neural	#N/A
SMED30022580	5.61E-80	0.825110859	0.351	0.15	1.49E-75	3	SMED30022580.p1	dd_Smed_v4_16222_0_1	runt-1	runt-like 1	Runt-related transcription factor 3 OS=Homo sapiens OX=9606 GN=RUNX3 PE=1 SV=2 Q13761 RUNX3_HUMAN 2.07E-28	Sigma	#N/A	#N/A	Runt
SMED30004080	1.18E-79	0.451664486	0.706	0.5	3.13E-75	3	SMED30004080.p1	dd_Smed_v4_14648_0_3;dd_Smed_v4_14648_0_4;dd_Smed_v4_16306_0_1;dd_Smed_v4_16306_0_2	#N/A	PIM-1-like	Ribosomal protein S6 kinase alpha-5 OS=Homo sapiens OX=9606 GN=RPS6KA5 PE=1 SV=1 O75582 KS6A5_HUMAN 0.0000000000335	#N/A	Epidermal lineage	Neoblast	#N/A
SMED30023391	8.03E-76	0.319589528	0.26	0.091	2.13E-71	3	SMED30023391.p1	dd_Smed_v4_3523_0_1	#N/A	#N/A	Ankyrin-2 OS=Homo sapiens OX=9606 GN=ANK2 PE=1 SV=4 Q01484 ANK2_HUMAN 0	#N/A	#N/A	Neural;Muscle;Cathepsin+ cell	#N/A
SMED30005609	1.54E-75	0.373999079	0.308	0.12	4.09E-71	3	SMED30005609.p1	dd_Smed_v4_9354_0_1	#N/A	#N/A	0	#N/A	#N/A	Neural	#N/A
SMED30003764	5.81E-66	0.287972059	0.963	0.888	1.54E-61	3	SMED30003764.p1	dd_Smed_v4_5816_0_1	#N/A	N-alpha-acetyltransferase 40	N-alpha-acetyltransferase 40 OS=Homo sapiens OX=9606 GN=NAA40 PE=1 SV=1 Q86UY6 NAA40_HUMAN 3.58E-36	#N/A	Novel lineage	Neoblast;Neural	#N/A
SMED30035066	2.81E-62	0.365045019	0.671	0.473	7.47E-58	3	SMED30035066.p1	dd_Smed_v4_5531_0_1;dd_Smed_v4_5818_0_1	#N/A	axinB	Axin-1 OS=Homo sapiens OX=9606 GN=AXIN1 PE=1 SV=2 O15169 AXIN1_HUMAN 1.54E-23	#N/A	#N/A	#N/A	#N/A
SMED30010940	4.77E-61	0.337268285	0.788	0.583	1.27E-56	3	SMED30010940.p1	dd_Smed_v4_1257_0_1	#N/A	#N/A	CD151 antigen OS=Homo sapiens OX=9606 GN=CD151 PE=1 SV=3 P48509 CD151_HUMAN 2.94E-28	#N/A	#N/A	Epidermal;Intestine;Phyarnx	#N/A
SMED30016078	2.43E-55	0.261148355	0.999	0.937	6.44E-51	3	SMED30016078.p1	dd_Smed_v4_246_0_1;dd_Smed_v4_246_0_2;dd_Smed_v4_246_0_3;dd_Smed_v4_246_0_4;dd_Smed_v4_246_0_5;dd_Smed_v4_246_0_6;dd_Smed_v4_285_0_1	#N/A	Actin, cytoplasmic	Actin, cytoplasmic 2 OS=Homo sapiens OX=9606 GN=ACTG1 PE=1 SV=1 P63261 ACTG_HUMAN 0	#N/A	Pharyngeal lineage	Neural;Epidermal;Parapharyngeal;Phyarnx;Protonephridia	#N/A
SMED30022232	3.28E-54	0.250546644	0.805	0.589	8.70E-50	3	SMED30022232.p1	dd_Smed_v4_1206_0_1	#N/A	#N/A	Hematopoietic prostaglandin D synthase OS=Homo sapiens OX=9606 GN=HPGDS PE=1 SV=3 O60760 HPGDS_HUMAN 5.57E-25	#N/A	#N/A	Neural;Cathepsin+ cell;Muscle;Parapharyngeal;Protonephridia	#N/A
SMED30019717	7.36E-54	0.348999521	0.592	0.403	1.95E-49	3	SMED30019717.p1	dd_Smed_v4_2174_0_1	#N/A	#N/A	Inositol phosphoceramide mannosyltransferase 3 OS=Schizosaccharomyces pombe (strain 972 / ATCC 24843) OX=284812 GN=SPAC17G8.11c PE=1 SV=1 E=2.07E-22	#N/A	#N/A	Intestine;Epidermal;Phyarnx	#N/A
SMED30004873	4.26E-53	0.335624697	0.512	0.311	1.13E-48	3	SMED30004873.p1	dd_Smed_v4_9381_0_1	#N/A	#N/A	Neuropeptide FF receptor 2 OS=Homo sapiens OX=9606 GN=NPFFR2 PE=1 SV=2 Q9Y5X5 NPFF2_HUMAN 2.82E-38	#N/A	#N/A	#N/A	#N/A
SMED30019390	1.66E-52	0.398434645	0.726	0.57	4.41E-48	3	SMED30019390.p1	dd_Smed_v4_7438_0_1	#N/A	#N/A	Kelch domain-containing protein 9 OS=Homo sapiens OX=9606 GN=KLHDC9 PE=1 SV=2 Q8NEP7 KLDC9_HUMAN 0.000000000000000385	#N/A	#N/A	#N/A	#N/A
SMED30017897	1.40E-49	0.304891388	0.809	0.672	3.73E-45	3	SMED30017897.p2	#N/A	#N/A	#N/A	Tubulin beta-3 chain OS=Homo sapiens OX=9606 GN=TUBB3 PE=1 SV=2 Q13509 TBB3_HUMAN 1.35E-64	#N/A	#N/A	#N/A	#N/A
SMED30019120	2.42E-42	0.304249486	0.577	0.411	6.43E-38	3	SMED30019120.p1	dd_Smed_v4_4675_0_1;dd_Smed_v4_4675_0_2	#N/A	#N/A	0	#N/A	#N/A	Neural;Parapharyngeal	#N/A
SMED30018236	1.17E-41	0.310195915	0.458	0.3	3.09E-37	3	SMED30018236.p1	dd_Smed_v4_7394_0_1	#N/A	#N/A	Bromodomain adjacent to zinc finger domain protein 2A OS=Homo sapiens OX=9606 GN=BAZ2A PE=1 SV=4 Q9UIF9 BAZ2A_HUMAN 3.15E-42	#N/A	#N/A	Neural;Muscle;Cathepsin+ cell	MBD
SMED30035063	1.78E-41	0.308652723	0.678	0.544	4.74E-37	3	SMED30035063.p1	dd_Smed_v4_8483_0_1	soxP-2	SOXP-2	Transcription factor SOX-12 OS=Homo sapiens OX=9606 GN=SOX12 PE=2 SV=2 O15370 SOX12_HUMAN 0.0000000000000264	sigma	#N/A	#N/A	HMG
SMED30023483	1.75E-39	0.28160927	0.421	0.262	4.64E-35	3	SMED30023483.p1	dd_Smed_v4_11501_0_1	inx-13	INX-13	Innexin unc-9 OS=Caenorhabditis elegans OX=6239 GN=unc-9 PE=2 SV=1 E=9.02E-52	Sigma	#N/A	Neural;Phyarnx	#N/A
SMED30032971	1.12E-38	0.282997316	0.618	0.455	2.96E-34	3	SMED30032971.p3	#N/A	#N/A	#N/A	0	#N/A	#N/A	#N/A	#N/A
SMED30034275	2.91E-38	0.282401411	0.437	0.279	7.73E-34	3	SMED30034275.p1	dd_Smed_v4_10016_0_1;dd_Smed_v4_10016_0_2	#N/A	#N/A	Zinc finger MIZ domain-containing protein 2 OS=Homo sapiens OX=9606 GN=ZMIZ2 PE=1 SV=2 Q8NF64 ZMIZ2_HUMAN 1.34E-30	#N/A	#N/A	Neural	zf-MIZ
SMED30001256	9.13E-35	0.312107785	0.265	0.14	2.42E-30	3	SMED30001256.p1	dd_Smed_v4_14562_0_4	#N/A	#N/A	0	#N/A	#N/A	#N/A	#N/A
SMED30034470	8.54E-34	0.286581951	0.555	0.413	2.27E-29	3	SMED30034470.p1	dd_Smed_v4_5781_0_1;dd_Smed_v4_5781_0_2	#N/A	5F04 PDZ ring finger 4	PDZ domain-containing RING finger protein 4 OS=Homo sapiens OX=9606 GN=PDZRN4 PE=2 SV=3 Q6ZMN7 PZRN4_HUMAN 1.01E-21	#N/A	#N/A	Neural;Parapharyngeal;Muscle;Phyarnx	#N/A
SMED30003599	2.94E-32	0.266067918	0.493	0.348	7.82E-28	3	SMED30003599.p1	dd_Smed_v4_18547_0_1;dd_Smed_v4_18547_0_2;dd_Smed_v4_30278_0_1;dd_Smed_v4_53704_0_1	#N/A	transverse filament SYCP-1	0	#N/A	Epidermal lineage	Neoblast	#N/A
SMED30010415	1.03E-27	0.256052057	0.413	0.286	2.73E-23	3	SMED30010415.p1	dd_Smed_v4_343_0_1;dd_Smed_v4_343_0_2	#N/A	pmp-10	0	#N/A	#N/A	Epidermal	#N/A
SMED30019097	4.34E-23	0.27675244	0.644	0.541	1.15E-18	3	SMED30019097.p1	dd_Smed_v4_7227_0_1;dd_Smed_v4_7227_0_2	soxP-1	SOXP-1	Transcription factor SOX-6 OS=Homo sapiens OX=9606 GN=SOX6 PE=1 SV=3 P35712 SOX6_HUMAN 0.000000000000000204	NB2��Sigma	Novel lineage	Neoblast;Neural;Protonephridia	HMG
SMED30022975	2.33E-12	0.461040689	0.339	0.261	6.18E-08	3	SMED30022975.p1	dd_Smed_v4_6729_0_1	#N/A	Homeobox protein DTH-2	Homeobox protein Nkx-2.4 OS=Homo sapiens OX=9606 GN=NKX2-4 PE=3 SV=3 Q9H2Z4 NKX24_HUMAN 9.77E-38	#N/A	Epidermal lineage	Epidermal;Neoblast;Parapharyngeal	Homeobox
SMED30003769	0	1.24558019	0.97	0.444	0	4	SMED30003769.p1	dd_Smed_v4_4944_0_1;dd_Smed_v4_4944_0_2	#N/A	#N/A	Sorcin OS=Homo sapiens OX=9606 GN=SRI PE=1 SV=1 P30626 SORCN_HUMAN 0.00000262	#N/A	#N/A	Muscle	#N/A
SMED30014105	3.87E-266	0.745433613	0.605	0.15	1.03E-261	4	SMED30014105.p1	dd_Smed_v4_9283_0_1	#N/A	Protocadherin gamma-A11	Protocadherin-11 Y-linked OS=Homo sapiens OX=9606 GN=PCDH11Y PE=1 SV=1 Q9BZA8 PC11Y_HUMAN 8.04E-81	#N/A	Muscle lineage	Cathepsin+ cell	#N/A
SMED30009076	1.07E-215	0.408434338	1	0.999	2.84E-211	4	SMED30009076.p1	dd_Smed_v4_37_0_1;dd_Smed_v4_90_0_1;dd_Smed_v4_90_0_2	#N/A	Actin-2	Actin, cytoplasmic 2 OS=Homo sapiens OX=9606 GN=ACTG1 PE=1 SV=1 P63261 ACTG_HUMAN 0	#N/A	Muscle lineage	Neural;Muscle;Cathepsin+ cell;Protonephridia	#N/A
SMED30023158	2.73E-205	0.69804247	0.529	0.146	7.25E-201	4	SMED30023158.p1	dd_Smed_v4_13356_0_1	#N/A	TSA: Seq3	Frizzled-4 OS=Homo sapiens OX=9606 GN=FZD4 PE=1 SV=2 Q9ULV1 FZD4_HUMAN 1.42E-110	#N/A	#N/A	Neural	#N/A
SMED30002753	1.50E-202	0.619569671	0.996	0.906	3.99E-198	4	SMED30002753.p1	dd_Smed_v4_585_0_1	#N/A	X1.A5.1	0	#N/A	Muscle lineage	Cathepsin+ cell;Muscle;Neural	#N/A
SMED30029016	2.72E-149	0.892649261	0.47	0.152	7.23E-145	4	SMED30029016.p1	dd_Smed_v4_234_0_1	#N/A	X1.A.H5.2	0	#N/A	#N/A	Cathepsin+ cell	#N/A
SMED30010450	2.20E-133	0.580916058	0.51	0.189	5.83E-129	4	SMED30010450.p6	dd_Smed_v4_13055_0_1	#N/A	#N/A	0	#N/A	Muscle lineage	#N/A	#N/A
SMED30005488	7.74E-133	0.449495219	0.994	0.964	2.05E-128	4	SMED30005488.p1	dd_Smed_v4_3257_0_1	#N/A	Smed_04167_V2	0	#N/A	Neuronal lineage	Cathepsin+ cell;Neural;Muscle;Phyarnx;Intestine	#N/A
SMED30002925	1.52E-125	0.643439793	0.535	0.211	4.04E-121	4	SMED30002925.p1	dd_Smed_v4_12472_0_1	#N/A	Protein jagged-1b	Delta-like protein 4 OS=Homo sapiens OX=9606 GN=DLL4 PE=1 SV=1 Q9NR61 DLL4_HUMAN 0.000000000000000813	#N/A	Muscle lineage	Cathepsin+ cell;Muscle	#N/A
SMED30030789	4.70E-87	0.352008414	0.274	0.08	1.25E-82	4	SMED30030789.p1	dd_Smed_v4_7324_0_1	#N/A	#N/A	Pre-B-cell leukemia transcription factor 4 OS=Homo sapiens OX=9606 GN=PBX4 PE=1 SV=2 Q9BYU1 PBX4_HUMAN 0.00000000000165	#N/A	#N/A	Cathepsin+ cell;Muscle	Homeobox
SMED30022232	1.34E-86	0.39454606	0.867	0.59	3.55E-82	4	SMED30022232.p1	dd_Smed_v4_1206_0_1	#N/A	#N/A	Hematopoietic prostaglandin D synthase OS=Homo sapiens OX=9606 GN=HPGDS PE=1 SV=3 O60760 HPGDS_HUMAN 5.57E-25	#N/A	#N/A	Neural;Cathepsin+ cell;Muscle;Parapharyngeal;Protonephridia	#N/A
SMED30008911	2.04E-82	0.326010137	0.99	0.955	5.41E-78	4	SMED30008911.p1	dd_Smed_v4_996_0_1	#N/A	Smed_22086_V2 fascin-1	Fascin OS=Homo sapiens OX=9606 GN=FSCN1 PE=1 SV=3 Q16658 FSCN1_HUMAN 8.1E-116	#N/A	#N/A	Neural;Cathepsin+ cell;Muscle;Parapharyngeal;Protonephridia	#N/A
SMED30022819	4.04E-80	0.413181712	0.91	0.78	1.07E-75	4	SMED30022819.p1	dd_Smed_v4_8264_0_1	#N/A	#N/A	0	#N/A	#N/A	Neoblast;Muscle	#N/A
SMED30002133	2.07E-78	0.325650798	0.999	0.996	5.49E-74	4	SMED30002133.p1	dd_Smed_v4_34_0_1;dd_Smed_v4_34_0_2	#N/A	#N/A	Polyubiquitin-B OS=Homo sapiens OX=9606 GN=UBB PE=1 SV=1 P0CG47 UBB_HUMAN 6.51E-105	#N/A	#N/A	Neural;Cathepsin+ cell;Muscle;Epidermal;Phyarnx;Protonephridia;Intestine;Parapharyngeal	#N/A
SMED30007744	3.59E-76	0.729482767	0.327	0.119	9.52E-72	4	SMED30007744.p1	dd_Smed_v4_9186_0_1	smad-6/7-1	SMED-SMAD6/7-1	Mothers against decapentaplegic homolog 7 OS=Homo sapiens OX=9606 GN=SMAD7 PE=1 SV=1 O15105 SMAD7_HUMAN 0.00000785	Sigma	Muscle lineage	Cathepsin+ cell;Phyarnx;Neural	#N/A
SMED30011396	2.68E-75	0.390603694	0.254	0.078	7.11E-71	4	SMED30011396.p1	dd_Smed_v4_683_0_1	#N/A	#N/A	0	#N/A	#N/A	Cathepsin+ cell;Intestine	#N/A
SMED30031707	1.10E-74	0.363223168	0.376	0.149	2.91E-70	4	SMED30031707.p1	dd_Smed_v4_11964_0_1	#N/A	#N/A	0	#N/A	#N/A	Cathepsin+ cell	#N/A
SMED30003403	5.79E-56	0.369309508	0.521	0.301	1.54E-51	4	SMED30003403.p3	dd_Smed_v4_9825_0_1	#N/A	#N/A	0	#N/A	#N/A	Muscle;Cathepsin+ cell	#N/A
SMED30008917	6.43E-53	0.382805422	0.385	0.19	1.71E-48	4	SMED30008917.p1	dd_Smed_v4_124_0_1	#N/A	#N/A	Tubulin alpha-3D chain OS=Homo sapiens OX=9606 GN=TUBA3D PE=1 SV=1 P0DPH8 TBA3D_HUMAN 0	#N/A	#N/A	Cathepsin+ cell;Epidermal;Intestine	#N/A
SMED30018309	2.47E-51	0.426287119	0.275	0.111	6.56E-47	4	SMED30018309.p1	dd_Smed_v4_11500_0_1	#N/A	#N/A	Iroquois-class homeodomain protein IRX-2 OS=Homo sapiens OX=9606 GN=IRX2 PE=1 SV=2 Q9BZI1 IRX2_HUMAN 2.67E-39	#N/A	#N/A	Neural	Homeobox
SMED30032279	3.18E-51	0.394907733	0.719	0.518	8.44E-47	4	SMED30032279.p1	dd_Smed_v4_20048_0_1	#N/A	gcr156	0	#N/A	#N/A	#N/A	#N/A
SMED30033690	5.22E-51	0.473218996	0.64	0.422	1.39E-46	4	SMED30033690.p1	dd_Smed_v4_6182_0_1	#N/A	#N/A	Transmembrane protein 211 OS=Homo sapiens OX=9606 GN=TMEM211 PE=2 SV=2 Q6ICI0 TM211_HUMAN 3.09E-18	#N/A	#N/A	Cathepsin+ cell	#N/A
SMED30002081	6.88E-49	0.379534387	0.685	0.49	1.83E-44	4	SMED30002081.p1	dd_Smed_v4_5128_0_1	#N/A	#N/A	0	#N/A	Muscle lineage	Neoblast;Protonephridia	#N/A
SMED30034893	7.95E-49	0.330230076	0.505	0.298	2.11E-44	4	SMED30034893.p1	dd_Smed_v4_4154_0_1	#N/A	SMED_05117_V2 glypican-1	Glypican-4 OS=Homo sapiens OX=9606 GN=GPC4 PE=1 SV=4 O75487 GPC4_HUMAN 6.75E-27	#N/A	#N/A	Cathepsin+ cell;Muscle;Neural	#N/A
SMED30021902	6.62E-48	0.321706818	0.49	0.279	1.76E-43	4	SMED30021902.p1	dd_Smed_v4_12244_0_1	#N/A	#N/A	0	#N/A	#N/A	Muscle	#N/A
SMED30030240	2.18E-47	0.284444198	0.954	0.907	5.78E-43	4	SMED30030240.p1	dd_Smed_v4_443_0_1	#N/A	#N/A	Ferritin heavy chain OS=Homo sapiens OX=9606 GN=FTH1 PE=1 SV=2 P02794 FRIH_HUMAN 1.69E-64	#N/A	#N/A	Neoblast;Muscle;Cathepsin+ cell;Protonephridia	#N/A
SMED30006293	4.16E-45	0.354759959	0.665	0.476	1.10E-40	4	SMED30006293.p1	dd_Smed_v4_10685_0_1	#N/A	#N/A	0	#N/A	#N/A	Muscle;Cathepsin+ cell	#N/A
SMED30019763	1.90E-40	0.348764159	0.796	0.682	5.04E-36	4	SMED30019763.p1	dd_Smed_v4_3736_0_1	#N/A	NudC domain-containing protein 1	NudC domain-containing protein 1 OS=Homo sapiens OX=9606 GN=NUDCD1 PE=1 SV=2 Q96RS6 NUDC1_HUMAN 6.92E-23	#N/A	Muscle lineage	Neoblast	#N/A
SMED30020283	5.43E-40	0.348362012	0.55	0.375	1.44E-35	4	SMED30020283.p1	dd_Smed_v4_9050_0_1	#N/A	Smed_01958_V2 soxP-5	Transcription factor SOX-5 OS=Homo sapiens OX=9606 GN=SOX5 PE=1 SV=3 P35711 SOX5_HUMAN 1.73E-47	#N/A	#N/A	Muscle	HMG
SMED30026279	1.41E-35	0.345325025	0.377	0.221	3.73E-31	4	SMED30026279.p1	dd_Smed_v4_916_0_1;dd_Smed_v4_916_0_2	#N/A	#N/A	Fumarylacetoacetase OS=Homo sapiens OX=9606 GN=FAH PE=1 SV=2 P16930 FAAA_HUMAN 0	#N/A	#N/A	Cathepsin+ cell	#N/A
SMED30002877	4.47E-34	0.287073439	0.923	0.833	1.19E-29	4	SMED30002877.p1	dd_Smed_v4_8602_0_1	#N/A	IQ motif and SEC7 domain-containing protein 1	IQ motif and SEC7 domain-containing protein 1 OS=Homo sapiens OX=9606 GN=IQSEC1 PE=1 SV=1 Q6DN90 IQEC1_HUMAN 0.000000000000201	#N/A	Muscle lineage	Neoblast	#N/A
SMED30020341	4.24E-32	0.26062773	0.786	0.666	1.13E-27	4	SMED30020341.p1	dd_Smed_v4_2071_0_1;dd_Smed_v4_2071_0_2	#N/A	#N/A	General transcription factor 3C polypeptide 5 OS=Homo sapiens OX=9606 GN=GTF3C5 PE=1 SV=2 Q9Y5Q8 TF3C5_HUMAN 6.25E-19	#N/A	#N/A	Cathepsin+ cell;Protonephridia	#N/A
SMED30025384	2.56E-29	0.333990025	0.525	0.381	6.80E-25	4	SMED30025384.p13	dd_Smed_v4_7293_0_1	#N/A	Smed_05579_V2	0	#N/A	#N/A	Muscle;Cathepsin+ cell;Protonephridia	#N/A
SMED30027392	3.29E-25	0.274409935	0.517	0.379	8.74E-21	4	SMED30027392.p1	dd_Smed_v4_5067_0_1	#N/A	#N/A	0	#N/A	#N/A	Epidermal;Cathepsin+ cell;Phyarnx	#N/A
SMED30021461	9.36E-24	0.277705372	0.637	0.517	2.48E-19	4	SMED30021461.p1	dd_Smed_v4_4808_0_1	H2b	H2b	Histone H2B type 1-L OS=Homo sapiens OX=9606 GN=HIST1H2BL PE=1 SV=3 Q99880 H2B1L_HUMAN 8.09E-60	pan-neoblast	#N/A	Neoblast	#N/A
SMED30030498	2.78E-22	0.336426043	0.46	0.325	7.39E-18	4	SMED30030498.p1	dd_Smed_v4_1296_0_1;dd_Smed_v4_4397_0_1	#N/A	#N/A	0	#N/A	#N/A	Cathepsin+ cell;Intestine;Neoblast	#N/A
SMED30000949	0	1.281065099	0.721	0.124	0	5	SMED30000949.p1	dd_Smed_v4_10988_0_1	tgs1	tgs-1	0	sigma	Novel lineage	Neoblast	#N/A
SMED30033646	0	1.123432753	0.699	0.147	0	5	SMED30033646.p2	dd_Smed_v4_2191_0_1	#N/A	#N/A	0	#N/A	Novel lineage	Neural	#N/A
SMED30006092	8.32E-239	0.867599572	0.43	0.071	2.21E-234	5	SMED30006092.p1	dd_Smed_v4_11220_0_1	#N/A	#N/A	0	#N/A	#N/A	Muscle;Cathepsin+ cell;Intestine	#N/A
SMED30011091	2.22E-155	1.039460764	0.263	0.039	5.89E-151	5	SMED30011091.p1	dd_Smed_v4_10394_0_1	#N/A	#N/A	Ski oncogene OS=Homo sapiens OX=9606 GN=SKI PE=1 SV=1 P12755 SKI_HUMAN 9.97E-38	#N/A	#N/A	Neural	#N/A
SMED30023082	1.59E-148	0.630581428	0.364	0.082	4.21E-144	5	SMED30023082.p1	dd_Smed_v4_18900_0_1	#N/A	#N/A	0	#N/A	Novel lineage	Neural	#N/A
SMED30002872	1.23E-144	0.489310799	0.252	0.038	3.26E-140	5	SMED30002872.p1	dd_Smed_v4_10988_0_1	dd_10988	tgs-1	0	dd_10988	Novel lineage	Neoblast	#N/A
SMED30019915	1.97E-141	0.545919122	0.285	0.05	5.24E-137	5	SMED30019915.p1	dd_Smed_v4_15133_0_1	#N/A	#N/A	Potassium voltage-gated channel subfamily A member 2 OS=Homo sapiens OX=9606 GN=KCNA2 PE=1 SV=2 P16389 KCNA2_HUMAN 3.48E-129	#N/A	#N/A	Parapharyngeal;Neural	#N/A
SMED30005609	5.99E-130	0.705755156	0.425	0.122	1.59E-125	5	SMED30005609.p1	dd_Smed_v4_9354_0_1	#N/A	#N/A	0	#N/A	#N/A	Neural	#N/A
SMED30022468	6.16E-95	0.968245093	0.348	0.11	1.63E-90	5	SMED30022468.p1	dd_Smed_v4_13985_0_1	#N/A	secreted frizzled -like protein	Secreted frizzled-related protein 5 OS=Homo sapiens OX=9606 GN=SFRP5 PE=2 SV=3 Q5T4F7 SFRP5_HUMAN 4.17E-40	#N/A	#N/A	Muscle	#N/A
SMED30003764	1.29E-90	0.457682878	0.962	0.894	3.42E-86	5	SMED30003764.p1	dd_Smed_v4_5816_0_1	#N/A	N-alpha-acetyltransferase 40	N-alpha-acetyltransferase 40 OS=Homo sapiens OX=9606 GN=NAA40 PE=1 SV=1 Q86UY6 NAA40_HUMAN 3.58E-36	#N/A	Novel lineage	Neoblast;Neural	#N/A
SMED30006416	2.08E-82	0.640712512	0.701	0.474	5.53E-78	5	SMED30006416.p1	dd_Smed_v4_5520_0_1	#N/A	Smed_07823_V2 cell division cycle 25-1	M-phase inducer phosphatase 3 OS=Homo sapiens OX=9606 GN=CDC25C PE=1 SV=2 P30307 MPIP3_HUMAN 6.22E-24	#N/A	#N/A	#N/A	#N/A
SMED30010096	1.82E-72	0.536735467	0.647	0.424	4.83E-68	5	SMED30010096.p1	dd_Smed_v4_1566_0_1	#N/A	TPA_inf: prohormone convertase 2	Neuroendocrine convertase 2 OS=Homo sapiens OX=9606 GN=PCSK2 PE=1 SV=2 P16519 NEC2_HUMAN 0	#N/A	#N/A	Neural	#N/A
SMED30022232	4.39E-72	0.433962043	0.844	0.6	1.17E-67	5	SMED30022232.p1	dd_Smed_v4_1206_0_1	#N/A	#N/A	Hematopoietic prostaglandin D synthase OS=Homo sapiens OX=9606 GN=HPGDS PE=1 SV=3 O60760 HPGDS_HUMAN 5.57E-25	#N/A	#N/A	Neural;Cathepsin+ cell;Muscle;Parapharyngeal;Protonephridia	#N/A
SMED30019717	2.19E-64	0.530953354	0.615	0.414	5.80E-60	5	SMED30019717.p1	dd_Smed_v4_2174_0_1	#N/A	#N/A	Inositol phosphoceramide mannosyltransferase 3 OS=Schizosaccharomyces pombe (strain 972 / ATCC 24843) OX=284812 GN=SPAC17G8.11c PE=1 SV=1 E=2.07E-22	#N/A	#N/A	Intestine;Epidermal;Phyarnx	#N/A
SMED30033690	4.15E-62	0.470017547	0.696	0.423	1.10E-57	5	SMED30033690.p1	dd_Smed_v4_6182_0_1	#N/A	#N/A	Transmembrane protein 211 OS=Homo sapiens OX=9606 GN=TMEM211 PE=2 SV=2 Q6ICI0 TM211_HUMAN 3.09E-18	#N/A	#N/A	Cathepsin+ cell	#N/A
SMED30022580	8.31E-58	1.211469651	0.363	0.163	2.21E-53	5	SMED30022580.p1	dd_Smed_v4_16222_0_1	runt-1	runt-like 1	Runt-related transcription factor 3 OS=Homo sapiens OX=9606 GN=RUNX3 PE=1 SV=2 Q13761 RUNX3_HUMAN 2.07E-28	Sigma	#N/A	#N/A	Runt
SMED30001462	3.02E-57	0.420810866	0.26	0.09	8.01E-53	5	SMED30001462.p1	#N/A	#N/A	#N/A	0	#N/A	#N/A	#N/A	#N/A
SMED30035424	1.76E-54	0.417016286	0.822	0.706	4.67E-50	5	SMED30035424.p1	dd_Smed_v4_4172_0_1;dd_Smed_v4_4172_0_2;dd_Smed_v4_4172_0_3;dd_Smed_v4_4172_0_5;dd_Smed_v4_4172_0_6	nlk-1	NLK-1	Serine/threonine-protein kinase NLK OS=Homo sapiens OX=9606 GN=NLK PE=1 SV=2 Q9UBE8 NLK_HUMAN 4.03E-142	Sigma	Novel lineage	Neural;Muscle	#N/A
SMED30016078	1.99E-54	0.324068116	0.999	0.941	5.29E-50	5	SMED30016078.p1	dd_Smed_v4_246_0_1;dd_Smed_v4_246_0_2;dd_Smed_v4_246_0_3;dd_Smed_v4_246_0_4;dd_Smed_v4_246_0_5;dd_Smed_v4_246_0_6;dd_Smed_v4_285_0_1	#N/A	Actin, cytoplasmic	Actin, cytoplasmic 2 OS=Homo sapiens OX=9606 GN=ACTG1 PE=1 SV=1 P63261 ACTG_HUMAN 0	#N/A	Pharyngeal lineage	Neural;Epidermal;Parapharyngeal;Phyarnx;Protonephridia	#N/A
SMED30019097	2.94E-52	0.631000899	0.674	0.545	7.82E-48	5	SMED30019097.p1	dd_Smed_v4_7227_0_1;dd_Smed_v4_7227_0_2	soxP-1	SOXP-1	Transcription factor SOX-6 OS=Homo sapiens OX=9606 GN=SOX6 PE=1 SV=3 P35712 SOX6_HUMAN 0.000000000000000204	NB2��Sigma	Novel lineage	Neoblast;Neural;Protonephridia	HMG
SMED30004080	5.72E-41	0.458821191	0.654	0.519	1.52E-36	5	SMED30004080.p1	dd_Smed_v4_14648_0_3;dd_Smed_v4_14648_0_4;dd_Smed_v4_16306_0_1;dd_Smed_v4_16306_0_2	#N/A	PIM-1-like	Ribosomal protein S6 kinase alpha-5 OS=Homo sapiens OX=9606 GN=RPS6KA5 PE=1 SV=1 O75582 KS6A5_HUMAN 0.0000000000335	#N/A	Epidermal lineage	Neoblast	#N/A
SMED30004873	3.18E-39	0.439006412	0.505	0.325	8.44E-35	5	SMED30004873.p1	dd_Smed_v4_9381_0_1	#N/A	#N/A	Neuropeptide FF receptor 2 OS=Homo sapiens OX=9606 GN=NPFFR2 PE=1 SV=2 Q9Y5X5 NPFF2_HUMAN 2.82E-38	#N/A	#N/A	#N/A	#N/A
SMED30010415	1.62E-37	0.401012824	0.456	0.291	4.31E-33	5	SMED30010415.p1	dd_Smed_v4_343_0_1;dd_Smed_v4_343_0_2	#N/A	pmp-10	0	#N/A	#N/A	Epidermal	#N/A
SMED30034275	1.12E-36	0.386063821	0.454	0.288	2.96E-32	5	SMED30034275.p1	dd_Smed_v4_10016_0_1;dd_Smed_v4_10016_0_2	#N/A	#N/A	Zinc finger MIZ domain-containing protein 2 OS=Homo sapiens OX=9606 GN=ZMIZ2 PE=1 SV=2 Q8NF64 ZMIZ2_HUMAN 1.34E-30	#N/A	#N/A	Neural	zf-MIZ
SMED30017897	1.39E-33	0.312454342	0.774	0.684	3.68E-29	5	SMED30017897.p2	#N/A	#N/A	#N/A	Tubulin beta-3 chain OS=Homo sapiens OX=9606 GN=TUBB3 PE=1 SV=2 Q13509 TBB3_HUMAN 1.35E-64	#N/A	#N/A	#N/A	#N/A
SMED30008508	7.79E-33	0.272091029	0.926	0.872	2.07E-28	5	SMED30008508.p1	dd_Smed_v4_921_0_1	#N/A	#N/A	LIM domain and actin-binding protein 1 OS=Homo sapiens OX=9606 GN=LIMA1 PE=1 SV=1 Q9UHB6 LIMA1_HUMAN 4.52E-19	#N/A	#N/A	Neural;Cathepsin+ cell;Parapharyngeal	#N/A
SMED30023483	1.07E-31	0.388570962	0.419	0.273	2.84E-27	5	SMED30023483.p1	dd_Smed_v4_11501_0_1	inx-13	INX-13	Innexin unc-9 OS=Caenorhabditis elegans OX=6239 GN=unc-9 PE=2 SV=1 E=9.02E-52	Sigma	#N/A	Neural;Phyarnx	#N/A
SMED30010458	2.58E-30	0.315323322	0.272	0.134	6.84E-26	5	SMED30010458.p1	dd_Smed_v4_7664_0_1	#N/A	#N/A	Zinc finger protein 91 OS=Homo sapiens OX=9606 GN=ZNF91 PE=2 SV=2 Q05481 ZNF91_HUMAN 3.64E-21	#N/A	#N/A	Neural	zf-C2H2
SMED30000378	3.74E-28	0.279504029	0.83	0.764	9.94E-24	5	SMED30000378.p1	dd_Smed_v4_512_0_1;dd_Smed_v4_512_0_2	#N/A	#N/A	0	#N/A	#N/A	Neoblast;Neural;Protonephridia	#N/A
SMED30000190	5.82E-27	0.320629482	0.714	0.649	1.54E-22	5	SMED30000190.p1	dd_Smed_v4_3018_0_1;dd_Smed_v4_3018_0_2	#N/A	#N/A	0	#N/A	#N/A	Neoblast	#N/A
SMED30030198	3.39E-25	0.265627143	0.81	0.762	9.01E-21	5	SMED30030198.p1	dd_Smed_v4_2016_0_1	#N/A	#N/A	Delta(14)-sterol reductase LBR OS=Homo sapiens OX=9606 GN=LBR PE=1 SV=2 Q14739 LBR_HUMAN 3.5E-66	#N/A	#N/A	Neoblast;Neural;Muscle;Protonephridia	#N/A
SMED30010940	6.25E-25	0.285592121	0.722	0.603	1.66E-20	5	SMED30010940.p1	dd_Smed_v4_1257_0_1	#N/A	#N/A	CD151 antigen OS=Homo sapiens OX=9606 GN=CD151 PE=1 SV=3 P48509 CD151_HUMAN 2.94E-28	#N/A	#N/A	Epidermal;Intestine;Phyarnx	#N/A
SMED30016537	8.73E-25	0.308525548	0.712	0.666	2.32E-20	5	SMED30016537.p1	dd_Smed_v4_16549_0_1	#N/A	#N/A	0	#N/A	#N/A	Neoblast	#N/A
SMED30012777	6.53E-24	0.284134662	0.48	0.324	1.73E-19	5	SMED30012777.p1	dd_Smed_v4_7254_0_1	#N/A	#N/A	Universal stress protein A-like protein OS=Arabidopsis thaliana OX=3702 GN=At3g01520 PE=1 SV=2 E=0.000000000373	#N/A	#N/A	Neural;Muscle;Intestine	#N/A
SMED30016384	3.69E-23	0.255726308	0.84	0.823	9.78E-19	5	SMED30016384.p1	dd_Smed_v4_2090_0_1;dd_Smed_v4_2090_0_3;dd_Smed_v4_2090_0_4;dd_Smed_v4_3849_0_1;dd_Smed_v4_3849_0_2;dd_Smed_v4_3849_0_3	#N/A	#N/A	Thymidylate kinase OS=Homo sapiens OX=9606 GN=DTYMK PE=1 SV=4 P23919 KTHY_HUMAN 3.55E-55	#N/A	#N/A	Neoblast;Neural;Cathepsin+ cell;Protonephridia	#N/A
SMED30021485	5.80E-23	0.286308999	0.653	0.571	1.54E-18	5	SMED30021485.p1	dd_Smed_v4_1328_0_1	#N/A	#N/A	0	#N/A	#N/A	Neural;Muscle;Cathepsin+ cell;Parapharyngeal;Intestine	#N/A
SMED30028350	2.47E-22	0.328071326	0.337	0.211	6.57E-18	5	SMED30028350.p2	#N/A	#N/A	#N/A	0	#N/A	Epidermal lineage	#N/A	#N/A
SMED30009941	4.34E-22	0.264039622	0.762	0.717	1.15E-17	5	SMED30009941.p1	dd_Smed_v4_672_0_1	#N/A	#N/A	Peptidyl-prolyl cis-trans isomerase FKBP1B OS=Homo sapiens OX=9606 GN=FKBP1B PE=1 SV=2 P68106 FKB1B_HUMAN 1.31E-53	#N/A	#N/A	Neoblast;Neural	#N/A
SMED30018236	6.71E-22	0.303701187	0.428	0.314	1.78E-17	5	SMED30018236.p1	dd_Smed_v4_7394_0_1	#N/A	#N/A	Bromodomain adjacent to zinc finger domain protein 2A OS=Homo sapiens OX=9606 GN=BAZ2A PE=1 SV=4 Q9UIF9 BAZ2A_HUMAN 3.15E-42	#N/A	#N/A	Neural;Muscle;Cathepsin+ cell	MBD
SMED30017222	1.35E-21	0.275572947	0.672	0.613	3.58E-17	5	SMED30017222.p1	dd_Smed_v4_1484_0_1	#N/A	#N/A	Histone H2A.Z OS=Homo sapiens OX=9606 GN=H2AFZ PE=1 SV=2 P0C0S5 H2AZ_HUMAN 1.29E-78	#N/A	#N/A	Neoblast	#N/A
SMED30007420	4.59E-21	0.304739043	0.572	0.488	1.22E-16	5	SMED30007420.p1	dd_Smed_v4_10376_0_1;dd_Smed_v4_10376_0_2	#N/A	Smed_35689_V2	0	#N/A	#N/A	Neoblast	#N/A
SMED30020341	6.12E-21	0.294620038	0.715	0.676	1.63E-16	5	SMED30020341.p1	dd_Smed_v4_2071_0_1;dd_Smed_v4_2071_0_2	#N/A	#N/A	General transcription factor 3C polypeptide 5 OS=Homo sapiens OX=9606 GN=GTF3C5 PE=1 SV=2 Q9Y5Q8 TF3C5_HUMAN 6.25E-19	#N/A	#N/A	Cathepsin+ cell;Protonephridia	#N/A
SMED30035063	3.83E-20	0.324210269	0.616	0.559	1.02E-15	5	SMED30035063.p1	dd_Smed_v4_8483_0_1	soxP-2	SOXP-2	Transcription factor SOX-12 OS=Homo sapiens OX=9606 GN=SOX12 PE=2 SV=2 O15370 SOX12_HUMAN 0.0000000000000264	sigma	#N/A	#N/A	HMG
SMED30013860	5.68E-20	0.356469158	0.27	0.164	1.51E-15	5	SMED30013860.p1	dd_Smed_v4_7863_0_1;dd_Smed_v4_7863_0_2	#N/A	homeobox meis-like protein	Homeobox protein Meis2 OS=Homo sapiens OX=9606 GN=MEIS2 PE=1 SV=2 O14770 MEIS2_HUMAN 0.0000000000000177	#N/A	#N/A	Neural;Muscle;Cathepsin+ cell	Homeobox
SMED30014582	3.35E-19	0.296563578	0.611	0.561	8.90E-15	5	SMED30014582.p1	dd_Smed_v4_8888_0_1	#N/A	#N/A	0	#N/A	#N/A	Neoblast	#N/A
SMED30028520	3.40E-17	0.281707409	0.562	0.508	9.02E-13	5	SMED30028520.p1	dd_Smed_v4_5114_0_1	#N/A	#N/A	Ubiquitin-60S ribosomal protein L40 OS=Homo sapiens OX=9606 GN=UBA52 PE=1 SV=2 P62987 RL40_HUMAN 0.000000000000000821	#N/A	#N/A	Cathepsin+ cell;Intestine	#N/A
SMED30027844	1.66E-16	0.254170408	0.542	0.477	4.41E-12	5	SMED30027844.p1	#N/A	#N/A	#N/A	0	#N/A	#N/A	#N/A	#N/A
SMED30001256	2.01E-16	0.261501962	0.252	0.15	5.34E-12	5	SMED30001256.p1	dd_Smed_v4_14562_0_4	#N/A	#N/A	0	#N/A	#N/A	#N/A	#N/A
SMED30018521	1.92E-15	0.260318475	0.541	0.481	5.11E-11	5	SMED30018521.p1	dd_Smed_v4_7055_0_1	#N/A	#N/A	Endoribonuclease LACTB2 OS=Homo sapiens OX=9606 GN=LACTB2 PE=1 SV=2 Q53H82 LACB2_HUMAN 4.62E-47	#N/A	#N/A	#N/A	#N/A
SMED30035066	8.81E-15	0.271637249	0.549	0.498	2.34E-10	5	SMED30035066.p1	dd_Smed_v4_5531_0_1;dd_Smed_v4_5818_0_1	#N/A	axinB	Axin-1 OS=Homo sapiens OX=9606 GN=AXIN1 PE=1 SV=2 O15169 AXIN1_HUMAN 1.54E-23	#N/A	#N/A	#N/A	#N/A
SMED30019390	1.06E-14	0.281762945	0.627	0.59	2.82E-10	5	SMED30019390.p1	dd_Smed_v4_7438_0_1	#N/A	#N/A	Kelch domain-containing protein 9 OS=Homo sapiens OX=9606 GN=KLHDC9 PE=1 SV=2 Q8NEP7 KLDC9_HUMAN 0.000000000000000385	#N/A	#N/A	#N/A	#N/A
SMED30035336	2.97E-14	0.253067343	0.498	0.432	7.88E-10	5	SMED30035336.p1	dd_Smed_v4_2164_0_1	#N/A	Lethal(2) giant larvae protein homolog 1	Lethal(2) giant larvae protein homolog 1 OS=Homo sapiens OX=9606 GN=LLGL1 PE=1 SV=3 Q15334 L2GL1_HUMAN 3.55E-22	#N/A	Pharyngeal lineage	Neural;Parapharyngeal	#N/A
SMED30026622	2.37E-12	0.257945669	0.438	0.373	6.30E-08	5	SMED30026622.p1	dd_Smed_v4_12381_0_1	#N/A	#N/A	Beta-1,3-galactosyl-O-glycosyl-glycoprotein beta-1,6-N-acetylglucosaminyltransferase OS=Homo sapiens OX=9606 GN=GCNT1 PE=1 SV=2 Q02742 GCNT1_HUMAN 1.85E-54	#N/A	#N/A	Neoblast	#N/A
SMED30027460	0	3.550870536	0.996	0.121	0	6	SMED30027460.p1	dd_Smed_v4_323_0_1;dd_Smed_v4_323_0_2	#N/A	#N/A	Troponin I, fast skeletal muscle OS=Homo sapiens OX=9606 GN=TNNI2 PE=1 SV=2 P48788 TNNI2_HUMAN 0.000000000000000345	#N/A	#N/A	Muscle	#N/A
SMED30009749	0	3.468399713	0.995	0.18	0	6	SMED30009749.p1	dd_Smed_v4_445_0_1	#N/A	Schmidtea mediterranea	Myosin regulatory light polypeptide 9 OS=Homo sapiens OX=9606 GN=MYL9 PE=1 SV=4 P24844 MYL9_HUMAN 1.88E-64	#N/A	Muscle lineage	Muscle	#N/A
SMED30006311	0	3.210913096	0.996	0.098	0	6	SMED30006311.p1	dd_Smed_v4_333_0_1	#N/A	#N/A	Calponin-2 OS=Homo sapiens OX=9606 GN=CNN2 PE=1 SV=4 Q99439 CNN2_HUMAN 1.07E-45	#N/A	#N/A	Muscle;Neural	#N/A
SMED30016281	0	3.18835592	0.968	0.065	0	6	SMED30016281.p1	dd_Smed_v4_1434_0_1;dd_Smed_v4_432_0_1	#N/A	M11 myosin heavy chain A	Myosin-7 OS=Homo sapiens OX=9606 GN=MYH7 PE=1 SV=5 P12883 MYH7_HUMAN 0	#N/A	#N/A	Muscle	#N/A
SMED30006180	0	3.068490943	0.995	0.062	0	6	SMED30006180.p1	dd_Smed_v4_702_0_1	collagen	colF-2	Collagen alpha-1(XXIV) chain OS=Homo sapiens OX=9606 GN=COL24A1 PE=1 SV=2 Q17RW2 COOA1_HUMAN 5.66E-107	muscle	#N/A	Muscle	#N/A
SMED30003183	0	3.05668897	0.977	0.063	0	6	SMED30003183.p1	dd_Smed_v4_3388_0_1	#N/A	#N/A	Universal stress protein Slr1101 OS=Synechocystis sp. (strain PCC 6803 / Kazusa) OX=1111708 GN=slr1101 PE=3 SV=1 E=0.00000000191	#N/A	#N/A	Muscle	#N/A
SMED30031625	0	3.019543168	0.998	0.068	0	6	SMED30031625.p1	dd_Smed_v4_402_0_1	#N/A	colF-8	Collagen alpha-1(XXIV) chain OS=Homo sapiens OX=9606 GN=COL24A1 PE=1 SV=2 Q17RW2 COOA1_HUMAN 2.48E-128	#N/A	#N/A	Muscle	#N/A
SMED30029432	0	2.961702187	0.989	0.062	0	6	SMED30029432.p1	dd_Smed_v4_450_0_1;dd_Smed_v4_533_0_1;dd_Smed_v4_635_0_1	#N/A	#N/A	Transgelin-3 OS=Homo sapiens OX=9606 GN=TAGLN3 PE=1 SV=2 Q9UI15 TAGL3_HUMAN 1.85E-39	#N/A	#N/A	Muscle	#N/A
SMED30003562	0	2.871943904	0.991	0.052	0	6	SMED30003562.p1	dd_Smed_v4_701_0_1	#N/A	colF-9	Collagen alpha-1(XXIV) chain OS=Homo sapiens OX=9606 GN=COL24A1 PE=1 SV=2 Q17RW2 COOA1_HUMAN 9.84E-106	#N/A	#N/A	Muscle	#N/A
SMED30023860	0	2.867357795	0.98	0.049	0	6	SMED30023860.p1	dd_Smed_v4_711_0_1	#N/A	#N/A	Myosin-1 OS=Homo sapiens OX=9606 GN=MYH1 PE=1 SV=3 P12882 MYH1_HUMAN 1.8E-113	#N/A	#N/A	Muscle	#N/A
SMED30018643	0	2.833171566	0.989	0.089	0	6	SMED30018643.p1	dd_Smed_v4_832_0_1	#N/A	colF-6	Collagen alpha-1(XXIV) chain OS=Homo sapiens OX=9606 GN=COL24A1 PE=1 SV=2 Q17RW2 COOA1_HUMAN 8.99E-104	#N/A	#N/A	Muscle	#N/A
SMED30017945	0	2.791046305	0.995	0.153	0	6	SMED30017945.p1	dd_Smed_v4_840_0_1	#N/A	colF-7	Collagen alpha-1(XXIV) chain OS=Homo sapiens OX=9606 GN=COL24A1 PE=1 SV=2 Q17RW2 COOA1_HUMAN 6.17E-124	#N/A	#N/A	Muscle	#N/A
SMED30030352	0	2.786548114	0.98	0.07	0	6	SMED30030352.p1	dd_Smed_v4_2888_0_1	#N/A	#N/A	PDZ and LIM domain protein 2 OS=Homo sapiens OX=9606 GN=PDLIM2 PE=1 SV=1 Q96JY6 PDLI2_HUMAN 0.0000000298	#N/A	#N/A	Muscle	#N/A
SMED30027052	0	2.757295136	0.827	0.045	0	6	SMED30027052.p1	dd_Smed_v4_14068_0_1	#N/A	noggin-like 1	Noggin OS=Homo sapiens OX=9606 GN=NOG PE=1 SV=1 Q13253 NOGG_HUMAN 0.000000000000897	#N/A	#N/A	Muscle;Neural	#N/A
SMED30017388	0	2.749721509	0.993	0.111	0	6	SMED30017388.p1	dd_Smed_v4_740_0_1;dd_Smed_v4_740_0_2	#N/A	colF-5	Collagen alpha-1(XXIV) chain OS=Homo sapiens OX=9606 GN=COL24A1 PE=1 SV=2 Q17RW2 COOA1_HUMAN 8.77E-116	#N/A	#N/A	Muscle	#N/A
SMED30026887	0	2.742816326	0.986	0.156	0	6	SMED30026887.p1	dd_Smed_v4_223_0_1	#N/A	#N/A	Myosin light chain 6B OS=Homo sapiens OX=9606 GN=MYL6B PE=1 SV=1 P14649 MYL6B_HUMAN 4.21E-31	#N/A	#N/A	Muscle	#N/A
SMED30035878	0	2.733156545	0.993	0.071	0	6	SMED30035878.p1	dd_Smed_v4_649_0_1	#N/A	colF-3	Collagen alpha-1(XXIV) chain OS=Homo sapiens OX=9606 GN=COL24A1 PE=1 SV=2 Q17RW2 COOA1_HUMAN 1.61E-123	#N/A	#N/A	Muscle	#N/A
SMED30032833	0	2.73261568	0.978	0.051	0	6	SMED30032833.p1	dd_Smed_v4_475_0_1	#N/A	#N/A	Titin OS=Homo sapiens OX=9606 GN=TTN PE=1 SV=4 Q8WZ42 TITIN_HUMAN 8.13E-25	#N/A	#N/A	Muscle	#N/A
SMED30017516	0	2.701328174	0.984	0.047	0	6	SMED30017516.p1	dd_Smed_v4_2197_0_1	#N/A	col4-2	Collagen alpha-6(IV) chain OS=Homo sapiens OX=9606 GN=COL4A6 PE=1 SV=3 Q14031 CO4A6_HUMAN 4.73E-157	#N/A	#N/A	Muscle	#N/A
SMED30002983	0	2.700570638	0.977	0.06	0	6	SMED30002983.p1	dd_Smed_v4_436_0_1	#N/A	#N/A	Tropomyosin alpha-1 chain OS=Homo sapiens OX=9606 GN=TPM1 PE=1 SV=2 P09493 TPM1_HUMAN 3.59E-74	#N/A	#N/A	Muscle	#N/A
SMED30026663	0	2.698867655	0.966	0.049	0	6	SMED30026663.p1	dd_Smed_v4_405_0_1	#N/A	#N/A	Tropomyosin alpha-1 chain OS=Homo sapiens OX=9606 GN=TPM1 PE=1 SV=2 P09493 TPM1_HUMAN 2.28E-77	#N/A	#N/A	Muscle	#N/A
SMED30034531	0	2.686274576	0.962	0.028	0	6	SMED30034531.p1	dd_Smed_v4_1745_0_1	#N/A	#N/A	Filamin-A OS=Homo sapiens OX=9606 GN=FLNA PE=1 SV=4 P21333 FLNA_HUMAN 0	#N/A	#N/A	Muscle	#N/A
SMED30013408	0	2.665874501	0.959	0.033	0	6	SMED30013408.p1	dd_Smed_v4_1010_0_1	#N/A	#N/A	Sarcoplasmic calcium-binding protein OS=Perinereis vancaurica tetradentata OX=6357 PE=1 SV=1 E=0.00000000000000646	#N/A	#N/A	Muscle	#N/A
SMED30002458	0	2.657862255	0.862	0.091	0	6	SMED30002458.p1	dd_Smed_v4_2638_0_1	#N/A	#N/A	Ferritin heavy chain OS=Homo sapiens OX=9606 GN=FTH1 PE=1 SV=2 P02794 FRIH_HUMAN 4.33E-68	#N/A	#N/A	Neural;Muscle;Parapharyngeal	#N/A
SMED30004485	0	2.657555195	0.993	0.062	0	6	SMED30004485.p1	dd_Smed_v4_1070_0_1	#N/A	colF-1	Collagen alpha-1(XXIV) chain OS=Homo sapiens OX=9606 GN=COL24A1 PE=1 SV=2 Q17RW2 COOA1_HUMAN 1.83E-119	#N/A	#N/A	Muscle	#N/A
SMED30014371	0	2.522736652	0.984	0.285	0	6	SMED30014371.p1	dd_Smed_v4_1778_0_1	#N/A	#N/A	0	#N/A	#N/A	Muscle;Neural	#N/A
SMED30015470	0	2.462899511	0.95	0.047	0	6	SMED30015470.p1	dd_Smed_v4_1021_0_1	#N/A	Smed_36636_V2 sparc-1	SPARC-like protein 1 OS=Homo sapiens OX=9606 GN=SPARCL1 PE=1 SV=2 Q14515 SPRL1_HUMAN 0.00000328	#N/A	#N/A	Muscle	#N/A
SMED30035218	0	2.431694843	0.935	0.051	0	6	SMED30035218.p1	dd_Smed_v4_1132_0_1	#N/A	#N/A	Villin-1 OS=Homo sapiens OX=9606 GN=VIL1 PE=1 SV=4 P09327 VILI_HUMAN 7.28E-58	#N/A	#N/A	Muscle;Neural	#N/A
SMED30020371	0	2.402544493	0.941	0.044	0	6	SMED30020371.p1	dd_Smed_v4_1161_0_1	#N/A	Smed-him-4	Hemicentin-1 OS=Homo sapiens OX=9606 GN=HMCN1 PE=1 SV=2 Q96RW7 HMCN1_HUMAN 0	#N/A	#N/A	Muscle	#N/A
SMED30024775	0	2.37753359	0.905	0.021	0	6	SMED30024775.p1	dd_Smed_v4_1512_0_1	#N/A	#N/A	Transgelin-3 OS=Homo sapiens OX=9606 GN=TAGLN3 PE=1 SV=2 Q9UI15 TAGL3_HUMAN 1.06E-45	#N/A	#N/A	Muscle	#N/A
SMED30015211	0	2.349740178	0.942	0.046	0	6	SMED30015211.p1	dd_Smed_v4_3134_0_1	#N/A	#N/A	0	#N/A	#N/A	Muscle	#N/A
SMED30009430	0	2.347892596	0.996	0.613	0	6	SMED30009430.p1	dd_Smed_v4_591_0_1;dd_Smed_v4_881_0_1	#N/A	#N/A	Fructose-bisphosphate aldolase A OS=Homo sapiens OX=9606 GN=ALDOA PE=1 SV=2 P04075 ALDOA_HUMAN 8.27E-175	#N/A	#N/A	Neural;Muscle;Phyarnx	#N/A
SMED30003613	0	2.278916033	0.93	0.031	0	6	SMED30003613.p1	dd_Smed_v4_660_0_1	#N/A	#N/A	Calmodulin-3 OS=Homo sapiens OX=9606 GN=CALM3 PE=1 SV=1 P0DP25 CALM3_HUMAN 2.6E-30	#N/A	#N/A	Muscle	#N/A
SMED30015413	0	2.269663067	0.977	0.29	0	6	SMED30015413.p1	dd_Smed_v4_375_0_1	#N/A	Ras-related protein Rab-28	Troponin T, cardiac muscle OS=Homo sapiens OX=9606 GN=TNNT2 PE=1 SV=3 P45379 TNNT2_HUMAN 0.0000000493	#N/A	Muscle lineage	Muscle;Intestine	#N/A
SMED30028195	0	2.256735854	0.772	0.063	0	6	SMED30028195.p1	dd_Smed_v4_8456_0_1	#N/A	#N/A	0	#N/A	#N/A	Neural;Muscle	#N/A
SMED30015575	0	2.256148645	0.897	0.025	0	6	SMED30015575.p1	dd_Smed_v4_2337_0_1	COL4A6A	col4-3	Collagen alpha-6(IV) chain OS=Homo sapiens OX=9606 GN=COL4A6 PE=1 SV=3 Q14031 CO4A6_HUMAN 2.95E-150	neoblast_muscle	#N/A	Muscle	#N/A
SMED30026932	0	2.254591945	0.495	0.039	0	6	SMED30026932.p1	dd_Smed_v4_8738_0_1	#N/A	nlg8	Noggin OS=Homo sapiens OX=9606 GN=NOG PE=1 SV=1 Q13253 NOGG_HUMAN 0.0000000000729	#N/A	#N/A	Epidermal;Muscle	#N/A
SMED30011970	0	2.207988843	0.854	0.087	0	6	SMED30011970.p1	dd_Smed_v4_4427_0_1	#N/A	unknown mRNA	0	#N/A	#N/A	Muscle	#N/A
SMED30008655	0	2.160076453	0.885	0.045	0	6	SMED30008655.p1	dd_Smed_v4_508_0_1;dd_Smed_v4_508_0_2;dd_Smed_v4_508_0_3;dd_Smed_v4_508_0_4;dd_Smed_v4_508_0_5	#N/A	#N/A	Tubulin alpha-3D chain OS=Homo sapiens OX=9606 GN=TUBA3D PE=1 SV=1 P0DPH8 TBA3D_HUMAN 0	#N/A	#N/A	Neural;Muscle	#N/A
SMED30018224	0	2.041246864	0.874	0.132	0	6	SMED30018224.p1	dd_Smed_v4_1229_0_1;dd_Smed_v4_1229_0_2	#N/A	#N/A	Adenylate kinase isoenzyme 1 OS=Homo sapiens OX=9606 GN=AK1 PE=1 SV=3 P00568 KAD1_HUMAN 1.18E-79	#N/A	#N/A	Cathepsin+ cell;Muscle;Phyarnx;Neural	#N/A
SMED30031256	0	2.021100818	0.878	0.093	0	6	SMED30031256.p1	dd_Smed_v4_7326_0_1	#N/A	wntP-2	Protein Wnt-4 OS=Homo sapiens OX=9606 GN=WNT4 PE=1 SV=4 P56705 WNT4_HUMAN 1.89E-78	#N/A	#N/A	Muscle	#N/A
SMED30009776	0	2.018436953	0.885	0.11	0	6	SMED30009776.p1	dd_Smed_v4_2500_0_1;dd_Smed_v4_3747_0_1	#N/A	col4-4	Collagen alpha-6(IV) chain OS=Homo sapiens OX=9606 GN=COL4A6 PE=1 SV=3 Q14031 CO4A6_HUMAN 5.58E-169	#N/A	#N/A	Muscle;Protonephridia	#N/A
SMED30017720	0	2.014201444	0.84	0.084	0	6	SMED30017720.p1	dd_Smed_v4_6562_0_1	#N/A	#N/A	Erythrocyte band 7 integral membrane protein OS=Homo sapiens OX=9606 GN=STOM PE=1 SV=3 P27105 STOM_HUMAN 2.33E-99	#N/A	#N/A	Muscle;Neural	#N/A
SMED30019102	0	2.012009693	0.423	0.024	0	6	SMED30019102.p1	dd_Smed_v4_15058_0_1	#N/A	#N/A	0	#N/A	#N/A	Muscle	#N/A
SMED30028040	0	2.004323218	0.826	0.023	0	6	SMED30028040.p1	dd_Smed_v4_373_0_1	#N/A	#N/A	Cysteine and glycine-rich protein 2 OS=Homo sapiens OX=9606 GN=CSRP2 PE=1 SV=3 Q16527 CSRP2_HUMAN 1.1E-51	#N/A	#N/A	Muscle	#N/A
SMED30007876	0	1.991753626	0.851	0.028	0	6	SMED30007876.p1	dd_Smed_v4_803_0_1	#N/A	#N/A	Myosin regulatory light chain 12B OS=Homo sapiens OX=9606 GN=MYL12B PE=1 SV=2 O14950 ML12B_HUMAN 3.75E-64	#N/A	#N/A	Muscle	#N/A
SMED30034851	0	1.972288084	0.879	0.1	0	6	SMED30034851.p1	dd_Smed_v4_10276_0_1	#N/A	#N/A	Procollagen galactosyltransferase 1 OS=Homo sapiens OX=9606 GN=COLGALT1 PE=1 SV=1 Q8NBJ5 GT251_HUMAN 6.16E-160	#N/A	#N/A	Muscle;Phyarnx;Cathepsin+ cell	#N/A
SMED30022769	0	1.957915402	0.894	0.084	0	6	SMED30022769.p1	dd_Smed_v4_8110_0_1	#N/A	#N/A	Glycine receptor subunit alpha-2 OS=Homo sapiens OX=9606 GN=GLRA2 PE=1 SV=1 P23416 GLRA2_HUMAN 1.36E-82	#N/A	#N/A	Neural;Muscle	#N/A
SMED30011528	0	1.95453413	0.879	0.077	0	6	SMED30011528.p1	dd_Smed_v4_4618_0_1	#N/A	#N/A	PDZ and LIM domain protein 3 OS=Homo sapiens OX=9606 GN=PDLIM3 PE=1 SV=1 Q53GG5 PDLI3_HUMAN 4.11E-24	#N/A	#N/A	Muscle	#N/A
SMED30023280	0	1.873535589	0.826	0.019	0	6	SMED30023280.p1	dd_Smed_v4_2928_0_1	#N/A	#N/A	Titin OS=Homo sapiens OX=9606 GN=TTN PE=1 SV=4 Q8WZ42 TITIN_HUMAN 1.24E-23	#N/A	#N/A	Muscle	#N/A
SMED30016760	0	1.838650616	0.815	0.066	0	6	SMED30016760.p1	dd_Smed_v4_20743_0_1;dd_Smed_v4_2265_0_1	#N/A	#N/A	Endoplasmin OS=Homo sapiens OX=9606 GN=HSP90B1 PE=1 SV=1 P14625 ENPL_HUMAN 1.41E-109	#N/A	#N/A	Muscle	#N/A
SMED30004708	0	1.83069956	0.782	0.043	0	6	SMED30004708.p1	dd_Smed_v4_1627_0_1	#N/A	#N/A	Calmodulin-3 OS=Homo sapiens OX=9606 GN=CALM3 PE=1 SV=1 P0DP25 CALM3_HUMAN 5.62E-28	#N/A	#N/A	Muscle	#N/A
SMED30025008	0	1.825531877	0.669	0.034	0	6	SMED30025008.p1	dd_Smed_v4_9692_0_1	#N/A	#N/A	0	#N/A	#N/A	Muscle;Neural	#N/A
SMED30013320	0	1.802188572	0.853	0.106	0	6	SMED30013320.p1	dd_Smed_v4_7811_0_1	#N/A	col4-5	Collagen alpha-6(IV) chain OS=Homo sapiens OX=9606 GN=COL4A6 PE=1 SV=3 Q14031 CO4A6_HUMAN 1.77E-147	#N/A	#N/A	Muscle	#N/A
SMED30009565	0	1.799146728	0.854	0.139	0	6	SMED30009565.p1	dd_Smed_v4_2869_0_1	#N/A	#N/A	0	#N/A	#N/A	Muscle	#N/A
SMED30017785	0	1.776121773	0.808	0.023	0	6	SMED30017785.p1	dd_Smed_v4_1210_0_1	#N/A	#N/A	PDZ and LIM domain protein 7 OS=Homo sapiens OX=9606 GN=PDLIM7 PE=1 SV=1 Q9NR12 PDLI7_HUMAN 0.000000373	#N/A	#N/A	Muscle	#N/A
SMED30019200	0	1.774387024	0.815	0.073	0	6	SMED30019200.p1	dd_Smed_v4_4028_0_1	#N/A	#N/A	Ferric-chelate reductase 1 OS=Homo sapiens OX=9606 GN=FRRS1 PE=2 SV=2 Q6ZNA5 FRRS1_HUMAN 5.51E-33	#N/A	#N/A	Muscle	#N/A
SMED30025553	0	1.770840613	0.818	0.013	0	6	SMED30025553.p1	dd_Smed_v4_4789_0_1;dd_Smed_v4_4789_0_2	#N/A	phred-1	Sushi, nidogen and EGF-like domain-containing protein 1 OS=Homo sapiens OX=9606 GN=SNED1 PE=2 SV=2 Q8TER0 SNED1_HUMAN 5.93E-32	#N/A	#N/A	Muscle;Cathepsin+ cell;Phyarnx;Protonephridia	#N/A
SMED30021098	0	1.769470241	0.818	0.025	0	6	SMED30021098.p1	dd_Smed_v4_3190_0_2;dd_Smed_v4_3190_0_4	#N/A	glut4-like	Solute carrier family 2, facilitated glucose transporter member 1 OS=Homo sapiens OX=9606 GN=SLC2A1 PE=1 SV=2 P11166 GTR1_HUMAN 2.46E-88	#N/A	#N/A	#N/A	#N/A
SMED30011827	0	1.746595825	0.75	0.015	0	6	SMED30011827.p1	dd_Smed_v4_2373_0_1;dd_Smed_v4_2373_0_2	#N/A	#N/A	Protein SOGA3 OS=Homo sapiens OX=9606 GN=SOGA3 PE=3 SV=1 Q5TF21 SOGA3_HUMAN 1.15E-28	#N/A	#N/A	Muscle;Intestine;Cathepsin+ cell	#N/A
SMED30032022	0	1.745227383	0.8	0.103	0	6	SMED30032022.p1	dd_Smed_v4_5263_0_1	#N/A	#N/A	Terminal nucleotidyltransferase 5A OS=Homo sapiens OX=9606 GN=TENT5A PE=1 SV=2 Q96IP4 TET5A_HUMAN 4.98E-70	#N/A	#N/A	Muscle;Neural;Cathepsin+ cell	#N/A
SMED30029437	0	1.729786335	0.734	0.016	0	6	SMED30029437.p1	dd_Smed_v4_8849_0_1	#N/A	#N/A	0	#N/A	#N/A	Muscle	#N/A
SMED30010755	0	1.71143569	0.665	0.023	0	6	SMED30010755.p1	dd_Smed_v4_3852_0_1	#N/A	#N/A	ADAMTS-like protein 3 OS=Homo sapiens OX=9606 GN=ADAMTSL3 PE=1 SV=4 P82987 ATL3_HUMAN 1.03E-22	#N/A	#N/A	Cathepsin+ cell;Muscle	#N/A
SMED30019884	0	1.707546291	0.586	0.031	0	6	SMED30019884.p1	dd_Smed_v4_3385_0_1	#N/A	#N/A	LIM domain-binding protein 3 OS=Homo sapiens OX=9606 GN=LDB3 PE=1 SV=2 O75112 LDB3_HUMAN 1.28E-23	#N/A	#N/A	Muscle	#N/A
SMED30024367	0	1.696502335	0.728	0.016	0	6	SMED30024367.p1	dd_Smed_v4_2736_0_1	#N/A	#N/A	Major egg antigen OS=Schistosoma mansoni OX=6183 PE=2 SV=1 E=2.23E-71	#N/A	#N/A	Muscle	#N/A
SMED30016206	0	1.682597682	0.701	0.022	0	6	SMED30016206.p1	dd_Smed_v4_4437_0_1	#N/A	hypothetical protein	Kazal-type serine protease inhibitor domain-containing protein 1 OS=Homo sapiens OX=9606 GN=KAZALD1 PE=1 SV=1 Q96I82 KAZD1_HUMAN 4.44E-31	#N/A	#N/A	Muscle	#N/A
SMED30016269	0	1.677928718	0.696	0.018	0	6	SMED30016269.p1	dd_Smed_v4_11380_0_1	#N/A	#N/A	0	#N/A	#N/A	Muscle	#N/A
SMED30015710	0	1.655861835	0.671	0.017	0	6	SMED30015710.p1	dd_Smed_v4_10794_0_1	#N/A	#N/A	Glycine receptor subunit beta OS=Homo sapiens OX=9606 GN=GLRB PE=1 SV=1 P48167 GLRB_HUMAN 4.11E-76	#N/A	#N/A	Neural;Muscle	#N/A
SMED30024211	0	1.647268421	0.743	0.026	0	6	SMED30024211.p1	dd_Smed_v4_13910_0_1;dd_Smed_v4_17069_0_1;dd_Smed_v4_33016_0_1	#N/A	#N/A	Titin OS=Homo sapiens OX=9606 GN=TTN PE=1 SV=4 Q8WZ42 TITIN_HUMAN 1.89E-98	#N/A	#N/A	Muscle	#N/A
SMED30002788	0	1.635679965	0.723	0.02	0	6	SMED30002788.p1	dd_Smed_v4_1244_0_1	#N/A	#N/A	Four and a half LIM domains protein 3 OS=Homo sapiens OX=9606 GN=FHL3 PE=1 SV=4 Q13643 FHL3_HUMAN 1.03E-21	#N/A	#N/A	Muscle	#N/A
SMED30009910	0	1.619458095	0.707	0.061	0	6	SMED30009910.p1	dd_Smed_v4_8302_0_1	#N/A	#N/A	Egalitarian protein homolog OS=Caenorhabditis elegans OX=6239 GN=egal-1 PE=1 SV=2 E=0.0000000000000295	#N/A	#N/A	Muscle	#N/A
SMED30000773	0	1.577688323	0.739	0.056	0	6	SMED30000773.p1	dd_Smed_v4_5943_0_1	#N/A	#N/A	0	#N/A	#N/A	Muscle;Cathepsin+ cell;Intestine	#N/A
SMED30006996	0	1.575700441	0.678	0.018	0	6	SMED30006996.p1	dd_Smed_v4_7273_0_1	#N/A	rerg	Ras-related and estrogen-regulated growth inhibitor OS=Homo sapiens OX=9606 GN=RERG PE=1 SV=1 Q96A58 RERG_HUMAN 2.92E-41	#N/A	#N/A	Muscle	#N/A
SMED30023110	0	1.569474949	0.734	0.058	0	6	SMED30023110.p1	dd_Smed_v4_810_0_1	#N/A	#N/A	Filamin-B OS=Homo sapiens OX=9606 GN=FLNB PE=1 SV=2 O75369 FLNB_HUMAN 0	#N/A	#N/A	Muscle;Neural	#N/A
SMED30004176	0	1.550882042	0.689	0.051	0	6	SMED30004176.p1	dd_Smed_v4_1693_0_1	#N/A	#N/A	0	#N/A	#N/A	Muscle	#N/A
SMED30035881	0	1.548611529	0.491	0.024	0	6	SMED30035881.p1	dd_Smed_v4_10469_0_1	#N/A	nlg7	Noggin OS=Homo sapiens OX=9606 GN=NOG PE=1 SV=1 Q13253 NOGG_HUMAN 0.00000000000339	#N/A	#N/A	Muscle	#N/A
SMED30024491	0	1.517871029	0.572	0.011	0	6	SMED30024491.p1	dd_Smed_v4_9111_0_1	#N/A	#N/A	0	#N/A	#N/A	Cathepsin+ cell	#N/A
SMED30015353	0	1.511471178	0.646	0.014	0	6	SMED30015353.p1	dd_Smed_v4_2544_0_1	#N/A	Smed_17304_V2	Titin OS=Homo sapiens OX=9606 GN=TTN PE=1 SV=4 Q8WZ42 TITIN_HUMAN 0	#N/A	#N/A	Muscle	#N/A
SMED30005936	0	1.507652024	0.718	0.028	0	6	SMED30005936.p1	dd_Smed_v4_22711_0_1;dd_Smed_v4_2438_0_1;dd_Smed_v4_2438_0_2;dd_Smed_v4_2438_0_3	#N/A	#N/A	Titin OS=Homo sapiens OX=9606 GN=TTN PE=1 SV=4 Q8WZ42 TITIN_HUMAN 8.16E-123	#N/A	#N/A	Parapharyngeal;Muscle	#N/A
SMED30014539	0	1.495437389	0.741	0.094	0	6	SMED30014539.p1	dd_Smed_v4_2902_0_1	#N/A	#N/A	cAMP-dependent protein kinase type II-alpha regulatory subunit OS=Homo sapiens OX=9606 GN=PRKAR2A PE=1 SV=2 P13861 KAP2_HUMAN 3.89E-114	#N/A	#N/A	Neural;Parapharyngeal;Muscle	#N/A
SMED30001497	0	1.493000005	0.727	0.022	0	6	SMED30001497.p1	dd_Smed_v4_2922_0_1	#N/A	#N/A	Rho guanine nucleotide exchange factor 17 OS=Homo sapiens OX=9606 GN=ARHGEF17 PE=1 SV=1 Q96PE2 ARHGH_HUMAN 1.04E-61	#N/A	#N/A	Muscle;Neural	#N/A
SMED30025299	0	1.485281764	0.579	0.009	0	6	SMED30025299.p1	dd_Smed_v4_8386_0_1	#N/A	#N/A	E3 ubiquitin-protein ligase TRIM9 OS=Homo sapiens OX=9606 GN=TRIM9 PE=1 SV=1 Q9C026 TRIM9_HUMAN 9.36E-173	#N/A	#N/A	Neural;Muscle	#N/A
SMED30012307	0	1.480992659	0.642	0.021	0	6	SMED30012307.p1	dd_Smed_v4_477_0_1	#N/A	#N/A	Placenta-specific gene 8 protein OS=Homo sapiens OX=9606 GN=PLAC8 PE=2 SV=1 Q9NZF1 PLAC8_HUMAN 0.000000000493	#N/A	#N/A	Neural;Parapharyngeal;Muscle	#N/A
SMED30004487	0	1.473874818	0.669	0.017	0	6	SMED30004487.p1	dd_Smed_v4_1367_0_1	#N/A	#N/A	0	#N/A	#N/A	Muscle;Cathepsin+ cell;Neural	#N/A
SMED30019103	0	1.471057716	0.671	0.013	0	6	SMED30019103.p1	dd_Smed_v4_1650_0_1	#N/A	#N/A	Tetraspanin-7 OS=Homo sapiens OX=9606 GN=TSPAN7 PE=1 SV=2 P41732 TSN7_HUMAN 1.47E-26	#N/A	#N/A	Neural;Muscle;Parapharyngeal	#N/A
SMED30019451	0	1.466968243	0.638	0.017	0	6	SMED30019451.p2	dd_Smed_v4_2229_0_1	#N/A	#N/A	0	#N/A	#N/A	Muscle	#N/A
SMED30008578	0	1.466398507	0.719	0.028	0	6	SMED30008578.p1	dd_Smed_v4_866_0_1	#N/A	#N/A	Titin OS=Homo sapiens OX=9606 GN=TTN PE=1 SV=4 Q8WZ42 TITIN_HUMAN 2.42E-26	#N/A	#N/A	Muscle;Protonephridia	#N/A
SMED30001679	0	1.463522462	0.782	0.093	0	6	SMED30001679.p1	dd_Smed_v4_1721_0_1;dd_Smed_v4_1721_0_3	#N/A	#N/A	Plasma membrane calcium-transporting ATPase 3 OS=Homo sapiens OX=9606 GN=ATP2B3 PE=1 SV=3 Q16720 AT2B3_HUMAN 0	#N/A	#N/A	Neural;Muscle;Cathepsin+ cell;Parapharyngeal	#N/A
SMED30035110	0	1.461607718	0.673	0.033	0	6	SMED30035110.p1	dd_Smed_v4_10399_0_1	#N/A	gcr158	0	#N/A	#N/A	Cathepsin+ cell;Muscle	#N/A
SMED30019039	0	1.450688821	0.606	0.025	0	6	SMED30019039.p1	dd_Smed_v4_5652_0_1	#N/A	#N/A	Tolloid-like protein 1 OS=Homo sapiens OX=9606 GN=TLL1 PE=1 SV=1 O43897 TLL1_HUMAN 0	#N/A	#N/A	Muscle	#N/A
SMED30033424	0	1.450046221	0.727	0.024	0	6	SMED30033424.p1	dd_Smed_v4_2554_0_1;dd_Smed_v4_2554_0_2	#N/A	#N/A	Smoothelin OS=Homo sapiens OX=9606 GN=SMTN PE=1 SV=7 P53814 SMTN_HUMAN 3.53E-40	#N/A	#N/A	Muscle	#N/A
SMED30010666	0	1.435073306	0.71	0.048	0	6	SMED30010666.p1	dd_Smed_v4_2877_0_1	#N/A	#N/A	Prolyl 4-hydroxylase subunit alpha-2 OS=Homo sapiens OX=9606 GN=P4HA2 PE=1 SV=1 O15460 P4HA2_HUMAN 9.48E-125	#N/A	#N/A	Muscle	#N/A
SMED30030752	0	1.421257954	0.712	0.11	0	6	SMED30030752.p1	dd_Smed_v4_8395_0_1	#N/A	#N/A	E3 ubiquitin-protein ligase TRIM56 OS=Homo sapiens OX=9606 GN=TRIM56 PE=1 SV=3 Q9BRZ2 TRI56_HUMAN 7.43E-32	#N/A	#N/A	Muscle	#N/A
SMED30032446	0	1.416597953	0.667	0.034	0	6	SMED30032446.p1	dd_Smed_v4_7213_0_1	#N/A	#N/A	RNA binding protein fox-1 homolog 3 OS=Homo sapiens OX=9606 GN=RBFOX3 PE=2 SV=4 A6NFN3 RFOX3_HUMAN 2.01E-43	#N/A	#N/A	Muscle;Epidermal	#N/A
SMED30014501	0	1.414381037	0.536	0.025	0	6	SMED30014501.p1	dd_Smed_v4_13610_0_1;dd_Smed_v4_9030_0_1	#N/A	mp-2	Collagen alpha-1(XVIII) chain OS=Homo sapiens OX=9606 GN=COL18A1 PE=1 SV=5 P39060 COIA1_HUMAN 0.00000000000279	#N/A	#N/A	Muscle;Parapharyngeal	#N/A
SMED30026322	0	1.407061577	0.621	0.011	0	6	SMED30026322.p1	dd_Smed_v4_2972_0_1	#N/A	matrix metalloase	0	#N/A	#N/A	Muscle	#N/A
SMED30034772	0	1.404572888	0.586	0.008	0	6	SMED30034772.p1	dd_Smed_v4_9565_0_1	#N/A	colF-10	Collagen alpha-1(XXIV) chain OS=Homo sapiens OX=9606 GN=COL24A1 PE=1 SV=2 Q17RW2 COOA1_HUMAN 2.53E-61	#N/A	#N/A	Muscle	#N/A
SMED30004488	0	1.372314102	0.595	0.009	0	6	SMED30004488.p1	dd_Smed_v4_6501_0_1	#N/A	#N/A	CD9 antigen OS=Homo sapiens OX=9606 GN=CD9 PE=1 SV=4 P21926 CD9_HUMAN 5.13E-27	#N/A	#N/A	Muscle	#N/A
SMED30002064	0	1.362682947	0.646	0.047	0	6	SMED30002064.p1	dd_Smed_v4_6464_0_1	#N/A	#N/A	Doublecortin domain-containing protein 2 OS=Homo sapiens OX=9606 GN=DCDC2 PE=1 SV=2 Q9UHG0 DCDC2_HUMAN 5.32E-30	#N/A	#N/A	Muscle;Neural;Epidermal;Phyarnx;Protonephridia	#N/A
SMED30021864	0	1.358388089	0.547	0.01	0	6	SMED30021864.p1	dd_Smed_v4_11635_0_1	#N/A	#N/A	Ras-like protein family member 12 OS=Homo sapiens OX=9606 GN=RASL12 PE=1 SV=1 Q9NYN1 RASLC_HUMAN 3.62E-24	#N/A	#N/A	Muscle	#N/A
SMED30003447	0	1.355089653	0.603	0.012	0	6	SMED30003447.p1	dd_Smed_v4_9217_0_1	#N/A	#N/A	0	#N/A	#N/A	Muscle	#N/A
SMED30034837	0	1.35269009	0.606	0.013	0	6	SMED30034837.p1	dd_Smed_v4_13710_0_1	#N/A	#N/A	Potassium voltage-gated channel subfamily B member 2 OS=Homo sapiens OX=9606 GN=KCNB2 PE=2 SV=2 Q92953 KCNB2_HUMAN 4.44E-180	#N/A	#N/A	Neural;Muscle	#N/A
SMED30016693	0	1.32804853	0.576	0.018	0	6	SMED30016693.p1	dd_Smed_v4_3985_0_1	#N/A	#N/A	Innexin unc-9 OS=Caenorhabditis elegans OX=6239 GN=unc-9 PE=2 SV=1 E=8.12E-86	#N/A	#N/A	Neural;Muscle;Parapharyngeal	#N/A
SMED30034629	0	1.325326579	0.82	0.113	0	6	SMED30034629.p1	dd_Smed_v4_762_0_1;dd_Smed_v4_762_0_2;dd_Smed_v4_762_0_3	#N/A	Golgi-associated plant pathogenesis-related protein 1	Golgi-associated plant pathogenesis-related protein 1 OS=Homo sapiens OX=9606 GN=GLIPR2 PE=1 SV=3 Q9H4G4 GAPR1_HUMAN 1.58E-28	#N/A	Gastrovascular lineage	Epidermal;Intestine;Neural;Muscle;Parapharyngeal;Protonephridia	#N/A
SMED30024758	0	1.32462416	0.608	0.034	0	6	SMED30024758.p1	#N/A	#N/A	#N/A	Multifunctional procollagen lysine hydroxylase and glycosyltransferase LH3 OS=Homo sapiens OX=9606 GN=PLOD3 PE=1 SV=1 O60568 PLOD3_HUMAN 3.14E-37	#N/A	#N/A	#N/A	#N/A
SMED30022873	0	1.320733361	0.558	0.01	0	6	SMED30022873.p1	dd_Smed_v4_10527_0_1	#N/A	#N/A	0	#N/A	#N/A	Muscle	#N/A
SMED30011980	0	1.318204443	0.43	0.008	0	6	SMED30011980.p1	dd_Smed_v4_14651_0_1	#N/A	#N/A	Somatostatin receptor type 5 OS=Homo sapiens OX=9606 GN=SSTR5 PE=1 SV=3 P35346 SSR5_HUMAN 0.0000000419	#N/A	#N/A	Neural	#N/A
SMED30035836	0	1.292039805	0.541	0.008	0	6	SMED30035836.p1	dd_Smed_v4_11681_0_1	#N/A	#N/A	Procollagen galactosyltransferase 2 OS=Homo sapiens OX=9606 GN=COLGALT2 PE=1 SV=1 Q8IYK4 GT252_HUMAN 5.9E-101	#N/A	#N/A	Muscle	#N/A
SMED30002503	0	1.290651079	0.567	0.018	0	6	SMED30002503.p1	dd_Smed_v4_3686_0_1	#N/A	#N/A	0	#N/A	#N/A	Neural;Muscle	#N/A
SMED30011506	0	1.290050865	0.585	0.013	0	6	SMED30011506.p1	dd_Smed_v4_7305_0_1	#N/A	#N/A	Tensin-1 OS=Homo sapiens OX=9606 GN=TNS1 PE=1 SV=2 Q9HBL0 TENS1_HUMAN 3.34E-24	#N/A	#N/A	Muscle;Protonephridia	#N/A
SMED30002274	0	1.277185842	0.529	0.013	0	6	SMED30002274.p1	dd_Smed_v4_8804_0_1;dd_Smed_v4_8804_0_2;dd_Smed_v4_8804_0_3	#N/A	#N/A	0	#N/A	#N/A	Muscle;Epidermal	#N/A
SMED30014640	0	1.276154927	0.608	0.036	0	6	SMED30014640.p1	dd_Smed_v4_6399_0_1;dd_Smed_v4_6399_0_2	#N/A	#N/A	Major egg antigen OS=Schistosoma mansoni OX=6183 PE=2 SV=1 E=2.79E-51	#N/A	#N/A	Intestine;Muscle;Phyarnx;Protonephridia	#N/A
SMED30028562	0	1.263584561	0.574	0.064	0	6	SMED30028562.p1	dd_Smed_v4_3394_0_1	#N/A	#N/A	cAMP-specific 3',5'-cyclic phosphodiesterase 4D OS=Homo sapiens OX=9606 GN=PDE4D PE=1 SV=2 Q08499 PDE4D_HUMAN 0	#N/A	#N/A	Neural;Parapharyngeal;Muscle	#N/A
SMED30010919	0	1.252730964	0.576	0.016	0	6	SMED30010919.p1	dd_Smed_v4_11539_0_1	#N/A	#N/A	0	#N/A	#N/A	Muscle	#N/A
SMED30007012	0	1.249760742	0.619	0.05	0	6	SMED30007012.p1	dd_Smed_v4_3090_0_1	#N/A	#N/A	0	#N/A	#N/A	Muscle	#N/A
SMED30009429	0	1.243734174	0.505	0.011	0	6	SMED30009429.p1	dd_Smed_v4_7607_0_1;dd_Smed_v4_7607_0_2	#N/A	SMED_01282_V2 inhibin-1	Inhibin beta E chain OS=Homo sapiens OX=9606 GN=INHBE PE=1 SV=1 P58166 INHBE_HUMAN 0.00000000000511	#N/A	#N/A	#N/A	#N/A
SMED30007879	0	1.242566921	0.642	0.097	0	6	SMED30007879.p1	dd_Smed_v4_4641_0_1	#N/A	#N/A	Protein phosphatase 1 regulatory subunit 3B OS=Homo sapiens OX=9606 GN=PPP1R3B PE=1 SV=1 Q86XI6 PPR3B_HUMAN 0.00000136	#N/A	#N/A	Muscle;Phyarnx	#N/A
SMED30017495	0	1.241613969	0.444	0.018	0	6	SMED30017495.p1	dd_Smed_v4_16978_0_1	#N/A	#N/A	0	#N/A	#N/A	Muscle	#N/A
SMED30012710	0	1.238668896	0.572	0.012	0	6	SMED30012710.p1	dd_Smed_v4_4593_0_1	#N/A	#N/A	0	#N/A	#N/A	Muscle	#N/A
SMED30026678	0	1.23291273	0.608	0.04	0	6	SMED30026678.p1	dd_Smed_v4_3577_0_1	#N/A	#N/A	0	#N/A	Neuronal lineage	Neural;Muscle	#N/A
SMED30004514	0	1.211376057	0.478	0.016	0	6	SMED30004514.p1	dd_Smed_v4_18218_0_1;dd_Smed_v4_18218_0_2	#N/A	#N/A	Potassium voltage-gated channel subfamily A member 1 OS=Homo sapiens OX=9606 GN=KCNA1 PE=1 SV=2 Q09470 KCNA1_HUMAN 0	#N/A	#N/A	#N/A	#N/A
SMED30019888	0	1.202269003	0.362	0.014	0	6	SMED30019888.p1	dd_Smed_v4_16955_0_1	#N/A	#N/A	Homeobox protein aristaless-like 4 OS=Homo sapiens OX=9606 GN=ALX4 PE=1 SV=2 Q9H161 ALX4_HUMAN 1.48E-33	#N/A	#N/A	Muscle	Homeobox
SMED30017052	0	1.198590029	0.592	0.014	0	6	SMED30017052.p1	dd_Smed_v4_8461_0_1	#N/A	#N/A	Dual specificity protein kinase CLK2 OS=Homo sapiens OX=9606 GN=CLK2 PE=1 SV=1 P49760 CLK2_HUMAN 1.92E-171	#N/A	#N/A	Muscle	#N/A
SMED30003012	0	1.197836226	0.415	0.009	0	6	SMED30003012.p1	dd_Smed_v4_14849_0_1	#N/A	#N/A	Orexin receptor type 2 OS=Homo sapiens OX=9606 GN=HCRTR2 PE=1 SV=2 O43614 OX2R_HUMAN 0.000000000000153	#N/A	#N/A	Neural;Muscle;Cathepsin+ cell	#N/A
SMED30015595	0	1.19632847	0.538	0.02	0	6	SMED30015595.p1	dd_Smed_v4_3879_0_1	#N/A	#N/A	Innexin unc-9 OS=Caenorhabditis elegans OX=6239 GN=unc-9 PE=2 SV=1 E=6.67E-82	#N/A	#N/A	Neural;Muscle;Parapharyngeal	#N/A
SMED30023135	0	1.179930877	0.57	0.018	0	6	SMED30023135.p1	dd_Smed_v4_6723_0_1	#N/A	#N/A	Egalitarian protein homolog OS=Caenorhabditis elegans OX=6239 GN=egal-1 PE=1 SV=2 E=0.00000000000025	#N/A	#N/A	Muscle	#N/A
SMED30032774	0	1.177117619	0.516	0.01	0	6	SMED30032774.p1	dd_Smed_v4_5014_0_1	#N/A	#N/A	Four and a half LIM domains protein 2 OS=Homo sapiens OX=9606 GN=FHL2 PE=1 SV=3 Q14192 FHL2_HUMAN 3.43E-118	#N/A	#N/A	Muscle	#N/A
SMED30031602	0	1.176202576	0.558	0.033	0	6	SMED30031602.p1	dd_Smed_v4_11226_0_1	#N/A	#N/A	Potassium channel subfamily K member 9 OS=Homo sapiens OX=9606 GN=KCNK9 PE=1 SV=1 Q9NPC2 KCNK9_HUMAN 1.74E-18	#N/A	#N/A	Muscle	#N/A
SMED30020851	0	1.173642487	0.484	0.015	0	6	SMED30020851.p1	dd_Smed_v4_7331_0_1	#N/A	#N/A	Erythrocyte band 7 integral membrane protein OS=Homo sapiens OX=9606 GN=STOM PE=1 SV=3 P27105 STOM_HUMAN 3.44E-103	#N/A	#N/A	Neural	#N/A
SMED30015069	0	1.16677994	0.482	0.011	0	6	SMED30015069.p1	dd_Smed_v4_10764_0_1;dd_Smed_v4_10764_0_2;dd_Smed_v4_10764_0_3;dd_Smed_v4_10764_0_4	#N/A	diversin	Ankyrin repeat domain-containing protein 6 OS=Homo sapiens OX=9606 GN=ANKRD6 PE=2 SV=3 Q9Y2G4 ANKR6_HUMAN 6.62E-47	#N/A	#N/A	Muscle;Phyarnx	#N/A
SMED30031472	0	1.16674776	0.493	0.01	0	6	SMED30031472.p1	dd_Smed_v4_10774_0_1	#N/A	#N/A	0	#N/A	#N/A	Muscle	#N/A
SMED30004704	0	1.135708144	0.511	0.008	0	6	SMED30004704.p1	dd_Smed_v4_15195_0_1	#N/A	#N/A	0	#N/A	#N/A	Parapharyngeal	#N/A
SMED30002597	0	1.133946264	0.556	0.04	0	6	SMED30002597.p1	dd_Smed_v4_3441_0_1	#N/A	#N/A	Calmodulin-3 OS=Homo sapiens OX=9606 GN=CALM3 PE=1 SV=1 P0DP25 CALM3_HUMAN 6.04E-25	#N/A	#N/A	Neural;Muscle	#N/A
SMED30032613	0	1.133210819	0.496	0.025	0	6	SMED30032613.p1	dd_Smed_v4_2442_0_1	#N/A	hoxD	Homeobox protein Hox-B7 OS=Homo sapiens OX=9606 GN=HOXB7 PE=1 SV=4 P09629 HXB7_HUMAN 1.66E-37	#N/A	#N/A	Muscle	Homeobox
SMED30008707	0	1.121595215	0.453	0.006	0	6	SMED30008707.p1	dd_Smed_v4_3719_0_1;dd_Smed_v4_89164_0_1	#N/A	#N/A	F-box/LRR-repeat protein 20 OS=Homo sapiens OX=9606 GN=FBXL20 PE=1 SV=2 Q96IG2 FXL20_HUMAN 0.000000000021	#N/A	#N/A	Muscle	#N/A
SMED30027069	0	1.119968182	0.572	0.037	0	6	SMED30027069.p1	dd_Smed_v4_4494_0_1;dd_Smed_v4_4494_0_2	#N/A	#N/A	Tensin-1 OS=Homo sapiens OX=9606 GN=TNS1 PE=1 SV=2 Q9HBL0 TENS1_HUMAN 2.67E-55	#N/A	#N/A	Muscle;Neural;Cathepsin+ cell	#N/A
SMED30021982	0	1.117209287	0.374	0.009	0	6	SMED30021982.p1	dd_Smed_v4_7974_0_1	#N/A	#N/A	Troponin I, fast skeletal muscle OS=Homo sapiens OX=9606 GN=TNNI2 PE=1 SV=2 P48788 TNNI2_HUMAN 0.00000000000125	#N/A	#N/A	Muscle	#N/A
SMED30002517	0	1.11293982	0.48	0.019	0	6	SMED30002517.p1	dd_Smed_v4_8607_0_1	#N/A	#N/A	0	#N/A	#N/A	Muscle;Phyarnx	#N/A
SMED30017648	0	1.110249981	0.541	0.008	0	6	SMED30017648.p1	dd_Smed_v4_14755_0_1;dd_Smed_v4_14755_0_2;dd_Smed_v4_14755_0_3;dd_Smed_v4_14755_0_4	#N/A	#N/A	0	#N/A	#N/A	Muscle	#N/A
SMED30014121	0	1.090198757	0.45	0.006	0	6	SMED30014121.p1	dd_Smed_v4_10318_0_1	#N/A	#N/A	LIM domain-binding protein 3 OS=Homo sapiens OX=9606 GN=LDB3 PE=1 SV=2 O75112 LDB3_HUMAN 6.75E-41	#N/A	#N/A	Muscle	#N/A
SMED30015168	0	1.085004648	0.493	0.007	0	6	SMED30015168.p1	dd_Smed_v4_273_0_1	#N/A	#N/A	Calponin-1 OS=Homo sapiens OX=9606 GN=CNN1 PE=1 SV=2 P51911 CNN1_HUMAN 2.51E-18	#N/A	#N/A	Muscle	#N/A
SMED30014283	0	1.072608304	0.565	0.048	0	6	SMED30014283.p1	dd_Smed_v4_13445_0_1;dd_Smed_v4_16924_0_1;dd_Smed_v4_7540_0_1;dd_Smed_v4_7540_0_2	#N/A	#N/A	Nebulin-related-anchoring protein OS=Homo sapiens OX=9606 GN=NRAP PE=1 SV=2 Q86VF7 NRAP_HUMAN 0.0000000392	#N/A	#N/A	Muscle;Parapharyngeal	#N/A
SMED30003852	0	1.072122014	0.531	0.063	0	6	SMED30003852.p1	dd_Smed_v4_8885_0_1	#N/A	gcr159	Trace amine-associated receptor 2 OS=Homo sapiens OX=9606 GN=TAAR2 PE=2 SV=2 Q9P1P5 TAAR2_HUMAN 0.00000256	#N/A	#N/A	Neural;Muscle	#N/A
SMED30005039	0	1.052290653	0.496	0.009	0	6	SMED30005039.p1	dd_Smed_v4_7371_0_1;dd_Smed_v4_7371_0_2	#N/A	#N/A	Striated muscle preferentially expressed protein kinase OS=Homo sapiens OX=9606 GN=SPEG PE=1 SV=4 Q15772 SPEG_HUMAN 1.15E-29	#N/A	#N/A	Muscle;Neural	#N/A
SMED30028311	0	1.050611855	0.522	0.051	0	6	SMED30028311.p1	dd_Smed_v4_12996_0_1;dd_Smed_v4_7344_0_1	#N/A	#N/A	Spectrin beta chain, non-erythrocytic 1 OS=Homo sapiens OX=9606 GN=SPTBN1 PE=1 SV=2 Q01082 SPTB2_HUMAN 0	#N/A	#N/A	Neural;Muscle	#N/A
SMED30010593	0	1.050153602	0.46	0.025	0	6	SMED30010593.p1	dd_Smed_v4_16209_0_1	#N/A	Wnt11-2	Protein Wnt-4 OS=Homo sapiens OX=9606 GN=WNT4 PE=1 SV=4 P56705 WNT4_HUMAN 4.82E-44	#N/A	#N/A	#N/A	#N/A
SMED30035469	0	1.046151142	0.322	0.013	0	6	SMED30035469.p1	dd_Smed_v4_3324_0_1	#N/A	activin	Inhibin beta A chain OS=Homo sapiens OX=9606 GN=INHBA PE=1 SV=2 P08476 INHBA_HUMAN 0.000000000000000201	#N/A	#N/A	Cathepsin+ cell	#N/A
SMED30014747	0	1.043320367	0.477	0.01	0	6	SMED30014747.p1	dd_Smed_v4_8867_0_1	#N/A	#N/A	Synaptopodin 2-like protein OS=Homo sapiens OX=9606 GN=SYNPO2L PE=2 SV=3 Q9H987 SYP2L_HUMAN 0.00000000000642	#N/A	#N/A	Muscle;Neural	#N/A
SMED30008151	0	1.041394048	0.459	0.012	0	6	SMED30008151.p1	#N/A	#N/A	#N/A	0	#N/A	#N/A	#N/A	#N/A
SMED30030847	0	1.032245081	0.495	0.048	0	6	SMED30030847.p1	dd_Smed_v4_7387_0_1	#N/A	#N/A	0	#N/A	#N/A	Neural;Epidermal;Intestine	#N/A
SMED30027057	0	1.023413577	0.43	0.007	0	6	SMED30027057.p1	dd_Smed_v4_12500_0_1	#N/A	#N/A	Thyrotropin-releasing hormone receptor OS=Homo sapiens OX=9606 GN=TRHR PE=1 SV=1 P34981 TRFR_HUMAN 0.0000000499	#N/A	#N/A	#N/A	#N/A
SMED30001657	0	1.023040854	0.451	0.018	0	6	SMED30001657.p1	dd_Smed_v4_2381_0_1;dd_Smed_v4_2381_0_2	#N/A	#N/A	Myosin-8 OS=Homo sapiens OX=9606 GN=MYH8 PE=1 SV=3 P13535 MYH8_HUMAN 5.98E-79	#N/A	#N/A	Muscle	#N/A
SMED30031735	0	1.014636911	0.459	0.036	0	6	SMED30031735.p1	dd_Smed_v4_4699_0_1	#N/A	#N/A	E3 ubiquitin-protein ligase PDZRN3 OS=Homo sapiens OX=9606 GN=PDZRN3 PE=1 SV=2 Q9UPQ7 PZRN3_HUMAN 3.61E-20	#N/A	#N/A	Neural;Muscle	#N/A
SMED30028298	0	1.008040495	0.372	0.006	0	6	SMED30028298.p1	#N/A	#N/A	#N/A	0	#N/A	#N/A	#N/A	#N/A
SMED30021186	0	1.007342757	0.424	0.007	0	6	SMED30021186.p1	dd_Smed_v4_3230_0_1	#N/A	#N/A	Glyoxylate reductase/hydroxypyruvate reductase OS=Homo sapiens OX=9606 GN=GRHPR PE=1 SV=1 Q9UBQ7 GRHPR_HUMAN 1.07E-94	#N/A	#N/A	Neural;Muscle;Phyarnx	#N/A
SMED30019722	0	1.004012686	0.453	0.006	0	6	SMED30019722.p1	dd_Smed_v4_11070_0_1	#N/A	secreted frizzled related 3	Secreted frizzled-related protein 2 OS=Homo sapiens OX=9606 GN=SFRP2 PE=1 SV=2 Q96HF1 SFRP2_HUMAN 1.6E-25	#N/A	#N/A	Muscle	#N/A
SMED30018078	0	0.994074389	0.388	0.013	0	6	SMED30018078.p1	dd_Smed_v4_11342_0_1	#N/A	#N/A	Glycine receptor subunit alpha-3 OS=Homo sapiens OX=9606 GN=GLRA3 PE=1 SV=2 O75311 GLRA3_HUMAN 2.38E-88	#N/A	#N/A	Neural	#N/A
SMED30021103	0	0.984364933	0.473	0.013	0	6	SMED30021103.p1	dd_Smed_v4_6524_0_1	#N/A	hypothetical protein	LDL receptor repeat-containing protein egg-1 OS=Caenorhabditis briggsae OX=6238 GN=egg-1 PE=3 SV=2 E=0.00000353	#N/A	#N/A	Muscle;Neural	#N/A
SMED30011726	0	0.980097443	0.415	0.011	0	6	SMED30011726.p1	dd_Smed_v4_15997_0_1	#N/A	#N/A	Neuroglobin OS=Homo sapiens OX=9606 GN=NGB PE=1 SV=1 Q9NPG2 NGB_HUMAN 0.000000621	#N/A	#N/A	#N/A	#N/A
SMED30031687	0	0.974424701	0.43	0.017	0	6	SMED30031687.p1	dd_Smed_v4_4420_0_1;dd_Smed_v4_4420_0_2;dd_Smed_v4_4420_0_4	#N/A	#N/A	TNF receptor-associated factor 6 OS=Homo sapiens OX=9606 GN=TRAF6 PE=1 SV=1 Q9Y4K3 TRAF6_HUMAN 1.08E-26	#N/A	#N/A	Neural;Muscle;Cathepsin+ cell;Phyarnx;Parapharyngeal	#N/A
SMED30013581	0	0.970229542	0.424	0.007	0	6	SMED30013581.p1	dd_Smed_v4_17567_0_1	#N/A	gcr060	Neuromedin-B receptor OS=Homo sapiens OX=9606 GN=NMBR PE=1 SV=2 P28336 NMBR_HUMAN 6.53E-40	#N/A	#N/A	#N/A	#N/A
SMED30008241	0	0.967707653	0.412	0.01	0	6	SMED30008241.p1	dd_Smed_v4_14706_0_1;dd_Smed_v4_14706_0_2	#N/A	#N/A	0	#N/A	#N/A	Muscle	#N/A
SMED30029564	0	0.967265773	0.428	0.033	0	6	SMED30029564.p1	dd_Smed_v4_12746_0_1	#N/A	#N/A	0	#N/A	#N/A	Muscle	#N/A
SMED30026351	0	0.966879618	0.403	0.027	0	6	SMED30026351.p1	dd_Smed_v4_22781_0_1	#N/A	#N/A	0	#N/A	#N/A	#N/A	#N/A
SMED30013386	0	0.964924871	0.304	0.01	0	6	SMED30013386.p1	dd_Smed_v4_9795_0_1;dd_Smed_v4_9795_0_2	#N/A	netrin 1	Netrin-1 OS=Homo sapiens OX=9606 GN=NTN1 PE=1 SV=2 O95631 NET1_HUMAN 7.06E-107	#N/A	#N/A	Neoblast;Neural;Muscle;Phyarnx;Protonephridia	#N/A
SMED30024822	0	0.96213037	0.478	0.042	0	6	SMED30024822.p1	dd_Smed_v4_15128_0_1;dd_Smed_v4_15128_0_2	#N/A	#N/A	Heat shock protein beta-8 OS=Homo sapiens OX=9606 GN=HSPB8 PE=1 SV=1 Q9UJY1 HSPB8_HUMAN 0.000000000484	#N/A	#N/A	Muscle	#N/A
SMED30013798	0	0.961732323	0.335	0.014	0	6	SMED30013798.p1	dd_Smed_v4_653_0_1	#N/A	#N/A	Dual specificity protein phosphatase 6 OS=Homo sapiens OX=9606 GN=DUSP6 PE=1 SV=2 Q16828 DUS6_HUMAN 1.11E-33	#N/A	#N/A	Cathepsin+ cell;Epidermal;Phyarnx;Intestine	#N/A
SMED30013228	0	0.950550619	0.455	0.032	0	6	SMED30013228.p1	dd_Smed_v4_5582_0_1;dd_Smed_v4_5582_0_2	#N/A	#N/A	Ryanodine receptor 2 OS=Homo sapiens OX=9606 GN=RYR2 PE=1 SV=3 Q92736 RYR2_HUMAN 0	#N/A	#N/A	Muscle;Neural	#N/A
SMED30008964	0	0.938256664	0.397	0.012	0	6	SMED30008964.p1	dd_Smed_v4_8925_0_1	#N/A	#N/A	0	#N/A	#N/A	Muscle;Cathepsin+ cell;Protonephridia;Neural	#N/A
SMED30027364	0	0.938229256	0.371	0.011	0	6	SMED30027364.p1	dd_Smed_v4_6222_0_1	#N/A	epidermal growth factor Smed-egf-6	0	#N/A	#N/A	#N/A	#N/A
SMED30034400	0	0.933153839	0.46	0.032	0	6	SMED30034400.p1	dd_Smed_v4_4942_0_1	#N/A	#N/A	Procollagen-lysine,2-oxoglutarate 5-dioxygenase 1 OS=Homo sapiens OX=9606 GN=PLOD1 PE=1 SV=2 Q02809 PLOD1_HUMAN 2.34E-156	#N/A	#N/A	Muscle	#N/A
SMED30017209	0	0.92599954	0.457	0.035	0	6	SMED30017209.p1	dd_Smed_v4_3834_0_1;dd_Smed_v4_3834_0_2	#N/A	#N/A	Dixin OS=Homo sapiens OX=9606 GN=DIXDC1 PE=1 SV=2 Q155Q3 DIXC1_HUMAN 0.00000000000291	#N/A	#N/A	Muscle;Neural;Parapharyngeal	#N/A
SMED30017555	0	0.921087573	0.505	0.057	0	6	SMED30017555.p1	dd_Smed_v4_2367_0_1	#N/A	#N/A	0	#N/A	#N/A	Intestine;Cathepsin+ cell;Muscle	#N/A
SMED30006805	0	0.914245809	0.403	0.013	0	6	SMED30006805.p1	dd_Smed_v4_9021_0_1	#N/A	#N/A	0	#N/A	#N/A	Muscle;Neural	#N/A
SMED30033875	0	0.913946101	0.435	0.025	0	6	SMED30033875.p1	dd_Smed_v4_8154_0_1	#N/A	#N/A	GAS2-like protein 1 OS=Homo sapiens OX=9606 GN=GAS2L1 PE=1 SV=2 Q99501 GA2L1_HUMAN 1.19E-54	#N/A	#N/A	Neural	#N/A
SMED30007022	0	0.879989581	0.385	0.012	0	6	SMED30007022.p1	dd_Smed_v4_14016_0_1	#N/A	#N/A	0	#N/A	#N/A	Cathepsin+ cell	#N/A
SMED30012440	0	0.865416301	0.347	0.004	0	6	SMED30012440.p1	dd_Smed_v4_9946_0_1	#N/A	#N/A	0	#N/A	#N/A	Muscle	#N/A
SMED30024011	0	0.833897777	0.297	0.008	0	6	SMED30024011.p1	dd_Smed_v4_6585_0_1;dd_Smed_v4_6585_0_2;dd_Smed_v4_6585_0_3;dd_Smed_v4_6585_0_4;dd_Smed_v4_6585_0_5;dd_Smed_v4_6585_0_6;dd_Smed_v4_6585_0_7;dd_Smed_v4_6585_0_8	#N/A	nidogen	Tenascin OS=Homo sapiens OX=9606 GN=TNC PE=1 SV=3 P24821 TENA_HUMAN 0.000000000000000525	#N/A	#N/A	Muscle	#N/A
SMED30028097	0	0.831754595	0.399	0.017	0	6	SMED30028097.p1	dd_Smed_v4_6976_0_1	#N/A	#N/A	cGMP-dependent 3',5'-cyclic phosphodiesterase OS=Homo sapiens OX=9606 GN=PDE2A PE=1 SV=1 O00408 PDE2A_HUMAN 0	#N/A	#N/A	Neural;Muscle	#N/A
SMED30000643	0	0.829184186	0.392	0.009	0	6	SMED30000643.p1	dd_Smed_v4_6576_0_1;dd_Smed_v4_6576_0_2	#N/A	#N/A	Leucine-rich repeats and immunoglobulin-like domains protein 2 OS=Homo sapiens OX=9606 GN=LRIG2 PE=2 SV=3 O94898 LRIG2_HUMAN 0.0000000000000605	#N/A	#N/A	Muscle;Cathepsin+ cell	#N/A
SMED30025566	0	0.827727013	0.353	0.016	0	6	SMED30025566.p1	dd_Smed_v4_6014_0_1;dd_Smed_v4_6014_0_2	#N/A	#N/A	Prothrombin OS=Homo sapiens OX=9606 GN=F2 PE=1 SV=2 P00734 THRB_HUMAN 0.000000000000000425	#N/A	#N/A	Muscle	#N/A
SMED30004739	0	0.824289662	0.34	0.007	0	6	SMED30004739.p1	dd_Smed_v4_4420_0_1;dd_Smed_v4_4420_0_2;dd_Smed_v4_4420_0_4	#N/A	#N/A	TNF receptor-associated factor 6 OS=Homo sapiens OX=9606 GN=TRAF6 PE=1 SV=1 Q9Y4K3 TRAF6_HUMAN 2.71E-25	#N/A	#N/A	Neural;Muscle;Cathepsin+ cell;Phyarnx;Parapharyngeal	#N/A
SMED30001873	0	0.823320336	0.365	0.013	0	6	SMED30001873.p8	dd_Smed_v4_2556_0_1	#N/A	#N/A	0	#N/A	#N/A	Muscle	#N/A
SMED30012981	0	0.821041654	0.363	0.013	0	6	SMED30012981.p1	dd_Smed_v4_11034_0_1;dd_Smed_v4_11034_0_2	#N/A	#N/A	Potassium/sodium hyperpolarization-activated cyclic nucleotide-gated channel 1 OS=Homo sapiens OX=9606 GN=HCN1 PE=1 SV=3 O60741 HCN1_HUMAN 5.83E-175	#N/A	#N/A	Cathepsin+ cell;Muscle;Intestine;Epidermal;Protonephridia;Neural	#N/A
SMED30028535	0	0.820177513	0.318	0.008	0	6	SMED30028535.p1	dd_Smed_v4_1824_0_1	#N/A	#N/A	0	#N/A	#N/A	Neural;Epidermal	#N/A
SMED30008926	0	0.814130527	0.336	0.007	0	6	SMED30008926.p1	dd_Smed_v4_6024_0_1	#N/A	#N/A	Uncharacterized protein C2orf50 OS=Homo sapiens OX=9606 GN=C2orf50 PE=1 SV=1 Q96LR7 CB050_HUMAN 8.49E-22	#N/A	#N/A	Neural;Muscle;Phyarnx	#N/A
SMED30032120	0	0.813187406	0.327	0.006	0	6	SMED30032120.p1	dd_Smed_v4_5753_0_1	#N/A	#N/A	DnaJ homolog subfamily C member 27 OS=Homo sapiens OX=9606 GN=DNAJC27 PE=1 SV=1 Q9NZQ0 DJC27_HUMAN 4.32E-27	#N/A	#N/A	Muscle	#N/A
SMED30002168	0	0.807119761	0.295	0.008	0	6	SMED30002168.p1	dd_Smed_v4_8655_0_1	#N/A	#N/A	Spondin-1 OS=Homo sapiens OX=9606 GN=SPON1 PE=1 SV=2 Q9HCB6 SPON1_HUMAN 2.05E-47	#N/A	#N/A	Neural;Muscle	#N/A
SMED30003663	0	0.804863437	0.264	0.003	0	6	SMED30003663.p1	dd_Smed_v4_18073_0_1	#N/A	#N/A	0	#N/A	#N/A	#N/A	#N/A
SMED30013478	0	0.794227572	0.347	0.015	0	6	SMED30013478.p1	dd_Smed_v4_11397_0_1	#N/A	#N/A	Probable G-protein coupled receptor 139 OS=Homo sapiens OX=9606 GN=GPR139 PE=2 SV=1 Q6DWJ6 GP139_HUMAN 0.00000000132	#N/A	#N/A	#N/A	#N/A
SMED30017246	0	0.778952466	0.347	0.017	0	6	SMED30017246.p1	dd_Smed_v4_12679_0_1;dd_Smed_v4_12679_0_2	#N/A	#N/A	Kinesin-like protein KIF26A OS=Homo sapiens OX=9606 GN=KIF26A PE=1 SV=3 Q9ULI4 KI26A_HUMAN 9.54E-51	#N/A	#N/A	Neural;Muscle	#N/A
SMED30034539	0	0.773709326	0.336	0.004	0	6	SMED30034539.p1	dd_Smed_v4_13150_0_1	#N/A	#N/A	Neuropeptide S receptor OS=Homo sapiens OX=9606 GN=NPSR1 PE=1 SV=1 Q6W5P4 NPSR1_HUMAN 0.000000233	#N/A	#N/A	#N/A	#N/A
SMED30007555	0	0.771823788	0.288	0.006	0	6	SMED30007555.p1	dd_Smed_v4_17729_0_1	#N/A	#N/A	0	#N/A	#N/A	#N/A	#N/A
SMED30013222	0	0.768111476	0.345	0.011	0	6	SMED30013222.p1	dd_Smed_v4_5509_0_1	#N/A	#N/A	Calcium-activated potassium channel subunit alpha-1 OS=Homo sapiens OX=9606 GN=KCNMA1 PE=1 SV=2 Q12791 KCMA1_HUMAN 0	#N/A	#N/A	Muscle;Cathepsin+ cell	#N/A
SMED30019236	0	0.764815178	0.32	0.013	0	6	SMED30019236.p1	#N/A	#N/A	#N/A	0	#N/A	#N/A	#N/A	#N/A
SMED30012970	0	0.750348673	0.329	0.007	0	6	SMED30012970.p1	dd_Smed_v4_13133_0_1	#N/A	#N/A	0	#N/A	#N/A	#N/A	#N/A
SMED30005148	0	0.745214305	0.335	0.007	0	6	SMED30005148.p1	dd_Smed_v4_7807_0_1	#N/A	#N/A	Protocadherin-11 X-linked OS=Homo sapiens OX=9606 GN=PCDH11X PE=2 SV=1 Q9BZA7 PC11X_HUMAN 1.13E-73	#N/A	#N/A	Neural;Muscle	#N/A
SMED30035967	0	0.740580056	0.284	0.007	0	6	SMED30035967.p1	dd_Smed_v4_16861_0_1	#N/A	gcr328	Histamine H2 receptor OS=Homo sapiens OX=9606 GN=HRH2 PE=2 SV=1 P25021 HRH2_HUMAN 1.99E-29	#N/A	#N/A	#N/A	#N/A
SMED30022311	0	0.739663908	0.344	0.016	0	6	SMED30022311.p1	dd_Smed_v4_6384_0_1	#N/A	#N/A	Regulator of G-protein signaling 4 OS=Homo sapiens OX=9606 GN=RGS4 PE=1 SV=1 P49798 RGS4_HUMAN 1.93E-41	#N/A	#N/A	#N/A	#N/A
SMED30032297	0	0.736739593	0.313	0.008	0	6	SMED30032297.p1	dd_Smed_v4_8895_0_1	#N/A	#N/A	BTB/POZ domain-containing protein KCTD16 OS=Homo sapiens OX=9606 GN=KCTD16 PE=1 SV=1 Q68DU8 KCD16_HUMAN 3.34E-45	#N/A	#N/A	Neural	#N/A
SMED30016950	0	0.728205451	0.36	0.017	0	6	SMED30016950.p1	dd_Smed_v4_5325_0_1;dd_Smed_v4_5325_0_2;dd_Smed_v4_5325_0_3;dd_Smed_v4_5325_0_4;dd_Smed_v4_5325_0_5;dd_Smed_v4_5325_0_6	#N/A	#N/A	Dystrophin OS=Homo sapiens OX=9606 GN=DMD PE=1 SV=3 P11532 DMD_HUMAN 7.82E-78	#N/A	#N/A	Neural;Cathepsin+ cell;Muscle;Epidermal;Phyarnx;Protonephridia;Parapharyngeal	#N/A
SMED30020213	0	0.72546502	0.34	0.015	0	6	SMED30020213.p1	dd_Smed_v4_5620_0_1;dd_Smed_v4_5620_0_10;dd_Smed_v4_5620_0_2;dd_Smed_v4_5620_0_3;dd_Smed_v4_5620_0_4;dd_Smed_v4_5620_0_5;dd_Smed_v4_5620_0_6;dd_Smed_v4_5620_0_7;dd_Smed_v4_5620_0_8;dd_Smed_v4_5620_0_9	#N/A	#N/A	Tensin-1 OS=Homo sapiens OX=9606 GN=TNS1 PE=1 SV=2 Q9HBL0 TENS1_HUMAN 2.65E-41	#N/A	#N/A	Muscle;Epidermal;Phyarnx;Protonephridia	#N/A
SMED30017073	0	0.724025579	0.299	0.008	0	6	SMED30017073.p1	dd_Smed_v4_10522_0_1	#N/A	#N/A	Amiloride-sensitive sodium channel subunit alpha OS=Homo sapiens OX=9606 GN=SCNN1A PE=1 SV=1 P37088 SCNNA_HUMAN 0.0000000057	#N/A	#N/A	Parapharyngeal	#N/A
SMED30033079	0	0.71944366	0.327	0.004	0	6	SMED30033079.p1	dd_Smed_v4_11502_0_1;dd_Smed_v4_13303_0_1	#N/A	#N/A	Innexin unc-9 OS=Caenorhabditis elegans OX=6239 GN=unc-9 PE=2 SV=1 E=2.77E-89	#N/A	#N/A	Muscle	#N/A
SMED30003710	0	0.710340327	0.261	0.004	0	6	SMED30003710.p1	dd_Smed_v4_22039_0_1	#N/A	#N/A	0	#N/A	#N/A	#N/A	#N/A
SMED30006777	0	0.704904714	0.317	0.008	0	6	SMED30006777.p1	dd_Smed_v4_3516_1_1;dd_Smed_v4_3516_1_2	#N/A	mp-3	Collagen alpha-1(XV) chain OS=Homo sapiens OX=9606 GN=COL15A1 PE=1 SV=2 P39059 COFA1_HUMAN 0.000000166	#N/A	#N/A	Neural;Muscle	#N/A
SMED30021907	0	0.700873216	0.259	0.005	0	6	SMED30021907.p1	dd_Smed_v4_18195_0_1	#N/A	gcr001	5-hydroxytryptamine receptor 1A OS=Homo sapiens OX=9606 GN=HTR1A PE=1 SV=3 P08908 5HT1A_HUMAN 4.85E-61	#N/A	#N/A	Neural	#N/A
SMED30029805	0	0.696068348	0.353	0.022	0	6	SMED30029805.p1	dd_Smed_v4_13562_0_1;dd_Smed_v4_13562_0_2	#N/A	#N/A	Kinesin-like protein KIF26A OS=Homo sapiens OX=9606 GN=KIF26A PE=1 SV=3 Q9ULI4 KI26A_HUMAN 5.4E-105	#N/A	#N/A	Neural;Muscle;Protonephridia	#N/A
SMED30003169	0	0.676887974	0.252	0.004	0	6	SMED30003169.p1	dd_Smed_v4_13717_0_1	#N/A	#N/A	Potassium voltage-gated channel subfamily A member 3 OS=Homo sapiens OX=9606 GN=KCNA3 PE=1 SV=3 P22001 KCNA3_HUMAN 0	#N/A	#N/A	#N/A	#N/A
SMED30012149	0	0.656233035	0.295	0.009	0	6	SMED30012149.p1	dd_Smed_v4_3391_0_1;dd_Smed_v4_3391_0_2;dd_Smed_v4_3391_0_3;dd_Smed_v4_3391_0_6	#N/A	NPHS1-7	Nephrin OS=Homo sapiens OX=9606 GN=NPHS1 PE=1 SV=1 O60500 NPHN_HUMAN 0.000000000000021	#N/A	#N/A	Epidermal;Muscle;Cathepsin+ cell;Neural	#N/A
SMED30027947	0	0.656139749	0.295	0.007	0	6	SMED30027947.p1	dd_Smed_v4_15147_0_1	#N/A	#N/A	0	#N/A	#N/A	Muscle	#N/A
SMED30008462	0	0.639923057	0.27	0.006	0	6	SMED30008462.p1	dd_Smed_v4_21924_0_1	#N/A	#N/A	Alpha-1B adrenergic receptor OS=Homo sapiens OX=9606 GN=ADRA1B PE=1 SV=3 P35368 ADA1B_HUMAN 3.27E-21	#N/A	#N/A	#N/A	#N/A
SMED30011674	0	0.637371277	0.293	0.009	0	6	SMED30011674.p1	dd_Smed_v4_8833_0_1	#N/A	#N/A	Hemicentin-2 OS=Homo sapiens OX=9606 GN=HMCN2 PE=2 SV=3 Q8NDA2 HMCN2_HUMAN 4.4E-18	#N/A	#N/A	Cathepsin+ cell;Muscle	#N/A
SMED30022290	0	0.611822645	0.263	0.009	0	6	SMED30022290.p1	dd_Smed_v4_16372_0_1	#N/A	#N/A	0	#N/A	#N/A	#N/A	#N/A
SMED30002350	0	0.609566864	0.259	0.004	0	6	SMED30002350.p1	dd_Smed_v4_13555_0_1	#N/A	#N/A	Leucine-rich repeats and immunoglobulin-like domains protein 2 OS=Homo sapiens OX=9606 GN=LRIG2 PE=2 SV=3 O94898 LRIG2_HUMAN 8.27E-18	#N/A	#N/A	Muscle	#N/A
SMED30009007	0	0.603952588	0.264	0.004	0	6	SMED30009007.p1	dd_Smed_v4_2438_0_1	#N/A	#N/A	0	#N/A	#N/A	Parapharyngeal;Muscle	#N/A
SMED30012056	0	0.602880081	0.293	0.011	0	6	SMED30012056.p1	dd_Smed_v4_5383_0_1;dd_Smed_v4_9894_0_1	#N/A	#N/A	Protocadherin-11 Y-linked OS=Homo sapiens OX=9606 GN=PCDH11Y PE=1 SV=1 Q9BZA8 PC11Y_HUMAN 1.48E-61	#N/A	#N/A	Epidermal;Muscle;Cathepsin+ cell	#N/A
SMED30033577	0	0.601907962	0.277	0.006	0	6	SMED30033577.p1	dd_Smed_v4_16583_0_1	#N/A	neuregulin-type 1	Pro-neuregulin-2, membrane-bound isoform OS=Homo sapiens OX=9606 GN=NRG2 PE=1 SV=1 O14511 NRG2_HUMAN 0.000000000751	#N/A	#N/A	#N/A	#N/A
SMED30025858	0	0.597697762	0.257	0.009	0	6	SMED30025858.p1	dd_Smed_v4_14704_0_1	#N/A	#N/A	0	#N/A	#N/A	#N/A	#N/A
SMED30019036	0	0.573555462	0.252	0.005	0	6	SMED30019036.p1	dd_Smed_v4_10859_0_1;dd_Smed_v4_10859_0_2	#N/A	#N/A	0	#N/A	#N/A	Muscle	#N/A
SMED30030104	5.28E-307	0.848536978	0.333	0.02	1.40E-302	6	SMED30030104.p2	dd_Smed_v4_12282_0_1	#N/A	#N/A	0	#N/A	#N/A	#N/A	#N/A
SMED30016080	2.97E-304	2.080347374	0.989	0.596	7.88E-300	6	SMED30016080.p1	dd_Smed_v4_703_0_1;dd_Smed_v4_703_0_2	#N/A	Deoxyhypusine hydroxylase	Deoxyhypusine hydroxylase OS=Homo sapiens OX=9606 GN=DOHH PE=1 SV=1 Q9BU89 DOHH_HUMAN 2.17E-72	#N/A	Muscle lineage	Neural;Muscle;Intestine;Phyarnx	#N/A
SMED30012867	1.64E-303	0.649971252	0.261	0.01	4.35E-299	6	SMED30012867.p1	dd_Smed_v4_12118_0_1	#N/A	NEPH-2	Kin of IRRE-like protein 1 OS=Homo sapiens OX=9606 GN=KIRREL1 PE=1 SV=2 Q96J84 KIRR1_HUMAN 9.5E-45	#N/A	#N/A	Neural;Epidermal;Muscle	#N/A
SMED30008402	3.46E-301	1.884750718	0.406	0.036	9.19E-297	6	SMED30008402.p1	dd_Smed_v4_12494_0_1	#N/A	#N/A	Trace amine-associated receptor 7f OS=Mus musculus OX=10090 GN=Taar7f PE=2 SV=1 E=0.00000516	#N/A	#N/A	Neural;Muscle	#N/A
SMED30014748	4.26E-299	0.940253704	0.491	0.057	1.13E-294	6	SMED30014748.p1	dd_Smed_v4_6999_0_1;dd_Smed_v4_6999_0_2	#N/A	Ptk7	Inactive tyrosine-protein kinase 7 OS=Homo sapiens OX=9606 GN=PTK7 PE=1 SV=2 Q13308 PTK7_HUMAN 5.99E-62	#N/A	Pharyngeal lineage	Muscle;Neural;Phyarnx	#N/A
SMED30032778	4.50E-298	1.677280002	1	1	1.19E-293	6	SMED30032778.p1	#N/A	#N/A	#N/A	0	#N/A	Pharyngeal lineage	#N/A	#N/A
SMED30015204	2.73E-297	0.637501769	0.315	0.018	7.25E-293	6	SMED30015204.p1	dd_Smed_v4_9677_0_1	#N/A	#N/A	Protocadherin-11 Y-linked OS=Homo sapiens OX=9606 GN=PCDH11Y PE=1 SV=1 Q9BZA8 PC11Y_HUMAN 2.45E-75	#N/A	#N/A	Muscle	#N/A
SMED30002062	2.74E-296	0.722666652	0.318	0.019	7.26E-292	6	SMED30002062.p1	dd_Smed_v4_15106_0_1	#N/A	#N/A	Ras-related and estrogen-regulated growth inhibitor OS=Homo sapiens OX=9606 GN=RERG PE=1 SV=1 Q96A58 RERG_HUMAN 1.79E-21	#N/A	#N/A	Muscle	#N/A
SMED30020678	1.58E-295	1.310896729	0.718	0.153	4.20E-291	6	SMED30020678.p1	dd_Smed_v4_1237_0_1;dd_Smed_v4_1237_0_2	#N/A	Guanine nucleotide-binding protein subunit gamma-1	Guanine nucleotide-binding protein G(I)/G(S)/G(O) subunit gamma-7 OS=Homo sapiens OX=9606 GN=GNG7 PE=1 SV=1 O60262 GBG7_HUMAN 0.0000000000564	#N/A	Neuronal lineage	Neural;Muscle;Cathepsin+ cell;Protonephridia	#N/A
SMED30001807	1.67E-295	1.818765699	0.989	0.583	4.43E-291	6	SMED30001807.p1	dd_Smed_v4_249_0_1	#N/A	#N/A	Myosin-7 OS=Homo sapiens OX=9606 GN=MYH7 PE=1 SV=5 P12883 MYH7_HUMAN 2.98E-121	#N/A	#N/A	Muscle	#N/A
SMED30009048	1.48E-294	1.52718016	0.835	0.227	3.92E-290	6	SMED30009048.p1	dd_Smed_v4_655_0_1	#N/A	#N/A	0	#N/A	#N/A	Neural;Cathepsin+ cell;Muscle;Epidermal	#N/A
SMED30018730	5.28E-294	0.586409105	0.252	0.009	1.40E-289	6	SMED30018730.p1	dd_Smed_v4_9937_0_1	#N/A	#N/A	0	#N/A	#N/A	Neural;Phyarnx	#N/A
SMED30035400	5.92E-293	0.578995066	0.264	0.011	1.57E-288	6	SMED30035400.p1	dd_Smed_v4_12790_0_1	#N/A	gcr074	Neuromedin-B receptor OS=Homo sapiens OX=9606 GN=NMBR PE=1 SV=2 P28336 NMBR_HUMAN 8.96E-32	#N/A	#N/A	#N/A	#N/A
SMED30004313	4.93E-291	1.118594097	0.563	0.083	1.31E-286	6	SMED30004313.p1	dd_Smed_v4_4402_0_1	#N/A	#N/A	Trimeric intracellular cation channel type A OS=Homo sapiens OX=9606 GN=TMEM38A PE=1 SV=1 Q9H6F2 TM38A_HUMAN 1.46E-43	#N/A	#N/A	Muscle	#N/A
SMED30035631	1.47E-290	1.65687285	0.397	0.036	3.91E-286	6	SMED30035631.p1	dd_Smed_v4_339_0_1	#N/A	Smed_04428_V2 hypoxanthine guanine phosphoribosyltransferase-1	0	#N/A	#N/A	Muscle;Cathepsin+ cell;Protonephridia;Neural	#N/A
SMED30019890	1.84E-290	2.201068348	0.991	0.787	4.89E-286	6	SMED30019890.p6	#N/A	#N/A	#N/A	0	#N/A	Neuronal lineage	#N/A	#N/A
SMED30035262	8.70E-289	0.668277667	0.335	0.022	2.31E-284	6	SMED30035262.p1	dd_Smed_v4_7984_0_1	#N/A	#N/A	LIM domain-containing protein 1 OS=Homo sapiens OX=9606 GN=LIMD1 PE=1 SV=1 Q9UGP4 LIMD1_HUMAN 4.46E-59	#N/A	#N/A	Muscle;Cathepsin+ cell	#N/A
SMED30001395	1.07E-283	0.998559145	0.48	0.057	2.83E-279	6	SMED30001395.p1	dd_Smed_v4_2985_0_1	#N/A	#N/A	Neural proliferation differentiation and control protein 1 OS=Homo sapiens OX=9606 GN=NPDC1 PE=1 SV=2 Q9NQX5 NPDC1_HUMAN 3.3E-24	#N/A	#N/A	Neural	#N/A
SMED30017834	3.32E-279	1.058300372	0.459	0.053	8.81E-275	6	SMED30017834.p1	dd_Smed_v4_6476_0_1	#N/A	#N/A	Enhancer of filamentation 1 OS=Homo sapiens OX=9606 GN=NEDD9 PE=1 SV=1 Q14511 CASL_HUMAN 0.000000000000000113	#N/A	#N/A	Neural;Muscle	#N/A
SMED30029104	4.42E-270	0.747378336	0.318	0.022	1.17E-265	6	SMED30029104.p1	dd_Smed_v4_9106_0_1	#N/A	Schmidtea mediterranea	Protocadherin-11 Y-linked OS=Homo sapiens OX=9606 GN=PCDH11Y PE=1 SV=1 Q9BZA8 PC11Y_HUMAN 3.23E-71	#N/A	#N/A	Muscle;Neural	#N/A
SMED30000852	5.88E-269	0.872607192	0.455	0.053	1.56E-264	6	SMED30000852.p1	dd_Smed_v4_7174_0_1;dd_Smed_v4_8259_0_1	#N/A	#N/A	cGMP-dependent protein kinase 2 OS=Homo sapiens OX=9606 GN=PRKG2 PE=1 SV=1 Q13237 KGP2_HUMAN 0	#N/A	#N/A	Neural;Muscle	#N/A
SMED30005349	2.14E-266	1.037785492	0.498	0.067	5.69E-262	6	SMED30005349.p6	dd_Smed_v4_10251_0_1;dd_Smed_v4_49914_0_1;dd_Smed_v4_49914_0_2	#N/A	#N/A	0	#N/A	#N/A	Muscle	#N/A
SMED30022285	2.28E-266	1.347176577	0.651	0.133	6.05E-262	6	SMED30022285.p1	dd_Smed_v4_13065_0_1	#N/A	tr5_12233	Tumor necrosis factor receptor superfamily member 16 OS=Gallus gallus OX=9031 GN=NGFR PE=2 SV=1 E=0.00000347	#N/A	#N/A	Neural	#N/A
SMED30001376	8.50E-266	1.516024036	0.971	0.58	2.26E-261	6	SMED30001376.p1	dd_Smed_v4_1579_0_1	#N/A	col4-1	Collagen alpha-6(IV) chain OS=Homo sapiens OX=9606 GN=COL4A6 PE=1 SV=3 Q14031 CO4A6_HUMAN 2.46E-167	#N/A	#N/A	Muscle	#N/A
SMED30015061	1.38E-263	1.045750612	0.529	0.079	3.67E-259	6	SMED30015061.p1	dd_Smed_v4_10294_0_1	#N/A	#N/A	G protein-regulated inducer of neurite outgrowth 1 OS=Homo sapiens OX=9606 GN=GPRIN1 PE=1 SV=2 Q7Z2K8 GRIN1_HUMAN 0.00000287	#N/A	#N/A	Neural;Muscle;Phyarnx;Protonephridia	#N/A
SMED30026643	8.02E-263	0.499384095	0.254	0.012	2.13E-258	6	SMED30026643.p1	dd_Smed_v4_6616_0_1	#N/A	slc6a-6	Sodium- and chloride-dependent glycine transporter 2 OS=Homo sapiens OX=9606 GN=SLC6A5 PE=1 SV=3 Q9Y345 SC6A5_HUMAN 5.14E-171	#N/A	#N/A	Neural;Muscle;Intestine	#N/A
SMED30035061	1.64E-257	0.869679571	0.311	0.022	4.36E-253	6	SMED30035061.p4	dd_Smed_v4_3400_0_1;dd_Smed_v4_3400_0_2	#N/A	#N/A	0	#N/A	#N/A	Neural;Muscle	#N/A
SMED30031920	1.07E-255	1.316734596	0.563	0.094	2.83E-251	6	SMED30031920.p1	dd_Smed_v4_4944_0_1;dd_Smed_v4_4944_0_2	#N/A	#N/A	Calpain small subunit 2 OS=Homo sapiens OX=9606 GN=CAPNS2 PE=2 SV=2 Q96L46 CPNS2_HUMAN 0.000000575	#N/A	#N/A	Muscle	#N/A
SMED30010468	7.22E-255	1.612429973	0.635	0.13	1.92E-250	6	SMED30010468.p1	dd_Smed_v4_3281_0_1	#N/A	#N/A	E3 ubiquitin-protein ligase ARIH1 OS=Homo sapiens OX=9606 GN=ARIH1 PE=1 SV=2 Q9Y4X5 ARI1_HUMAN 0.00000000000000928	#N/A	#N/A	Neural;Muscle;Epidermal;Phyarnx;Intestine	#N/A
SMED30026131	3.70E-254	1.475791525	0.696	0.163	9.83E-250	6	SMED30026131.p1	dd_Smed_v4_1401_0_1	#N/A	#N/A	0	#N/A	#N/A	Muscle;Cathepsin+ cell;Phyarnx	#N/A
SMED30003554	4.27E-252	0.679527404	0.275	0.017	1.13E-247	6	SMED30003554.p1	dd_Smed_v4_5882_0_1;dd_Smed_v4_5882_0_3	#N/A	#N/A	0	#N/A	#N/A	Neural;Cathepsin+ cell;Muscle	PAX
SMED30025153	5.68E-249	1.044667582	0.496	0.073	1.51E-244	6	SMED30025153.p1	dd_Smed_v4_13914_0_1	#N/A	#N/A	0	#N/A	#N/A	Neural;Muscle;Phyarnx	#N/A
SMED30003871	3.33E-246	0.750992857	0.356	0.033	8.83E-242	6	SMED30003871.p1	dd_Smed_v4_2765_0_1	#N/A	#N/A	Peptidyl-prolyl cis-trans isomerase FKBP2 OS=Homo sapiens OX=9606 GN=FKBP2 PE=1 SV=2 P26885 FKBP2_HUMAN 1.39E-29	#N/A	#N/A	Muscle	#N/A
SMED30011055	4.64E-245	0.970299781	0.532	0.086	1.23E-240	6	SMED30011055.p1	dd_Smed_v4_11629_0_1;dd_Smed_v4_9546_0_1;dd_Smed_v4_9546_0_2	#N/A	Evi/Wls	Protein wntless homolog OS=Homo sapiens OX=9606 GN=WLS PE=1 SV=2 Q5T9L3 WLS_HUMAN 1.18E-142	#N/A	#N/A	Muscle	#N/A
SMED30018823	3.70E-244	1.139115571	0.594	0.115	9.83E-240	6	SMED30018823.p1	dd_Smed_v4_1604_0_1	#N/A	#N/A	ATP-dependent 6-phosphofructokinase, muscle type OS=Homo sapiens OX=9606 GN=PFKM PE=1 SV=2 P08237 PFKAM_HUMAN 0	#N/A	#N/A	Neural;Muscle;Phyarnx;Protonephridia	#N/A
SMED30025388	5.53E-244	1.785711722	0.941	0.552	1.47E-239	6	SMED30025388.p1	dd_Smed_v4_579_0_1;dd_Smed_v4_579_0_2	#N/A	#N/A	Myosin-7 OS=Homo sapiens OX=9606 GN=MYH7 PE=1 SV=5 P12883 MYH7_HUMAN 0	#N/A	#N/A	Muscle	#N/A
SMED30004524	2.85E-240	0.757482304	0.349	0.033	7.55E-236	6	SMED30004524.p1	dd_Smed_v4_8296_0_1;dd_Smed_v4_9039_0_1	#N/A	#N/A	cGMP-dependent protein kinase 1 OS=Homo sapiens OX=9606 GN=PRKG1 PE=1 SV=3 Q13976 KGP1_HUMAN 7.75E-165	#N/A	#N/A	Muscle	#N/A
SMED30026807	9.25E-239	0.8760185	0.295	0.021	2.45E-234	6	SMED30026807.p1	dd_Smed_v4_964_0_1	#N/A	Smed_02142_V2	0	#N/A	#N/A	Neural;Cathepsin+ cell;Intestine	#N/A
SMED30018507	1.95E-238	1.394605799	0.915	0.413	5.18E-234	6	SMED30018507.p1	dd_Smed_v4_3170_0_1;dd_Smed_v4_3170_0_2;dd_Smed_v4_4559_0_1	#N/A	#N/A	Plasma membrane calcium-transporting ATPase 3 OS=Homo sapiens OX=9606 GN=ATP2B3 PE=1 SV=3 Q16720 AT2B3_HUMAN 0	#N/A	#N/A	Muscle;Neural;Epidermal;Phyarnx;Cathepsin+ cell	#N/A
SMED30000377	4.38E-237	0.852824974	0.406	0.049	1.16E-232	6	SMED30000377.p1	dd_Smed_v4_5498_0_1	#N/A	#N/A	Membrane-associated guanylate kinase, WW and PDZ domain-containing protein 2 OS=Homo sapiens OX=9606 GN=MAGI2 PE=1 SV=3 Q86UL8 MAGI2_HUMAN 2.37E-26	#N/A	#N/A	Muscle;Protonephridia;Neural	#N/A
SMED30024996	1.53E-236	0.616704387	0.272	0.018	4.05E-232	6	SMED30024996.p1	dd_Smed_v4_13186_0_1;dd_Smed_v4_16926_0_1	#N/A	TSA: Seq2	Frizzled-10 OS=Homo sapiens OX=9606 GN=FZD10 PE=1 SV=1 Q9ULW2 FZD10_HUMAN 3.95E-98	#N/A	#N/A	#N/A	#N/A
SMED30025753	2.37E-234	1.267522084	0.998	0.994	6.29E-230	6	SMED30025753.p2	dd_Smed_v4_10_0_1	#N/A	#N/A	0	#N/A	#N/A	Neural;Epidermal;Muscle;Cathepsin+ cell;Phyarnx;Protonephridia;Intestine;Parapharyngeal	#N/A
SMED30025736	5.69E-234	1.14551723	0.723	0.182	1.51E-229	6	SMED30025736.p1	dd_Smed_v4_5746_0_1	#N/A	#N/A	Stomatin-like protein 3 OS=Homo sapiens OX=9606 GN=STOML3 PE=2 SV=1 Q8TAV4 STML3_HUMAN 7.93E-103	#N/A	#N/A	Neural;Muscle;Parapharyngeal	#N/A
SMED30017721	4.80E-230	1.285586505	0.808	0.27	1.28E-225	6	SMED30017721.p1	dd_Smed_v4_4831_0_1	#N/A	#N/A	0	#N/A	#N/A	Cathepsin+ cell;Muscle;Protonephridia	TF_bZIP
SMED30029349	1.29E-229	0.584512861	0.266	0.018	3.42E-225	6	SMED30029349.p1	dd_Smed_v4_3408_0_1	#N/A	#N/A	Adenosylhomocysteinase 3 OS=Homo sapiens OX=9606 GN=AHCYL2 PE=1 SV=1 Q96HN2 SAHH3_HUMAN 0	#N/A	#N/A	Neural;Muscle;Phyarnx	#N/A
SMED30000524	2.48E-229	0.977262541	0.594	0.116	6.59E-225	6	SMED30000524.p3	dd_Smed_v4_9063_0_1	#N/A	#N/A	0	#N/A	Pharyngeal lineage	Neural;Parapharyngeal;Muscle	#N/A
SMED30004568	1.68E-228	0.643175806	0.306	0.025	4.45E-224	6	SMED30004568.p1	dd_Smed_v4_7012_0_1	#N/A	epidermal growth factor receptor Smed-egfr-4	Receptor tyrosine-protein kinase erbB-4 OS=Homo sapiens OX=9606 GN=ERBB4 PE=1 SV=1 Q15303 ERBB4_HUMAN 1.05E-78	#N/A	#N/A	Muscle;Neural;Phyarnx;Cathepsin+ cell	#N/A
SMED30023928	1.25E-227	0.940532963	0.335	0.032	3.33E-223	6	SMED30023928.p1	dd_Smed_v4_8504_0_1	#N/A	netrin-4	Netrin-1 OS=Homo sapiens OX=9606 GN=NTN1 PE=1 SV=2 O95631 NET1_HUMAN 9.81E-113	#N/A	#N/A	Muscle;Cathepsin+ cell	#N/A
SMED30004085	1.07E-226	0.982253368	0.523	0.09	2.85E-222	6	SMED30004085.p2	dd_Smed_v4_5639_0_1	#N/A	Smed_04796_V2	0	#N/A	#N/A	Muscle;Parapharyngeal;Phyarnx	#N/A
SMED30004124	5.27E-226	0.915757902	1	0.999	1.40E-221	6	SMED30004124.p1	dd_Smed_v4_138_0_1	#N/A	41701	14-3-3 protein zeta/delta OS=Homo sapiens OX=9606 GN=YWHAZ PE=1 SV=1 P63104 1433Z_HUMAN 1.07E-116	#N/A	#N/A	Neural;Muscle;Parapharyngeal;Cathepsin+ cell;Protonephridia	#N/A
SMED30020158	1.58E-225	0.847005296	0.424	0.057	4.19E-221	6	SMED30020158.p1	dd_Smed_v4_4579_0_1	#N/A	#N/A	Talin-2 OS=Homo sapiens OX=9606 GN=TLN2 PE=1 SV=4 Q9Y4G6 TLN2_HUMAN 5.07E-118	#N/A	#N/A	Muscle;Cathepsin+ cell	#N/A
SMED30005819	3.26E-225	0.709304982	0.266	0.018	8.64E-221	6	SMED30005819.p1	dd_Smed_v4_11062_0_1	#N/A	bambi	0	#N/A	#N/A	#N/A	#N/A
SMED30014623	2.98E-222	1.054028615	0.559	0.108	7.90E-218	6	SMED30014623.p1	dd_Smed_v4_1644_0_1	#N/A	#N/A	Polypeptide N-acetylgalactosaminyltransferase-like 6 OS=Homo sapiens OX=9606 GN=GALNTL6 PE=2 SV=2 Q49A17 GLTL6_HUMAN 0	#N/A	#N/A	Cathepsin+ cell	#N/A
SMED30018961	6.00E-221	1.448319588	0.871	0.373	1.59E-216	6	SMED30018961.p1	dd_Smed_v4_406_0_1	#N/A	1.C3.2	0	#N/A	#N/A	Cathepsin+ cell;Muscle;Protonephridia	#N/A
SMED30022929	6.04E-218	1.095886321	0.658	0.163	1.60E-213	6	SMED30022929.p1	dd_Smed_v4_4877_0_1	#N/A	WntA	Protein Wnt-4 OS=Homo sapiens OX=9606 GN=WNT4 PE=1 SV=4 P56705 WNT4_HUMAN 4.51E-80	#N/A	#N/A	Muscle	#N/A
SMED30034766	4.76E-217	1.322046449	0.982	0.804	1.26E-212	6	SMED30034766.p1	dd_Smed_v4_510_0_1	#N/A	#N/A	Alpha-enolase OS=Homo sapiens OX=9606 GN=ENO1 PE=1 SV=2 P06733 ENOA_HUMAN 0	#N/A	#N/A	Neural;Muscle;Phyarnx	#N/A
SMED30028658	8.28E-217	1.521362305	0.912	0.497	2.20E-212	6	SMED30028658.p1	dd_Smed_v4_12117_0_1;dd_Smed_v4_9410_0_1	#N/A	SMED_09938_V2 early growth response-4	Early growth response protein 1 OS=Homo sapiens OX=9606 GN=EGR1 PE=1 SV=1 P18146 EGR1_HUMAN 2.21E-31	#N/A	#N/A	Neural;Muscle	zf-H2C2_2
SMED30023111	7.85E-213	0.713384151	0.308	0.028	2.08E-208	6	SMED30023111.p1	dd_Smed_v4_4845_0_1	#N/A	#N/A	0	#N/A	#N/A	Neural;Cathepsin+ cell;Epidermal;Phyarnx;Parapharyngeal	#N/A
SMED30021467	2.82E-212	1.43109592	0.869	0.395	7.49E-208	6	SMED30021467.p1	dd_Smed_v4_1742_0_1	#N/A	#N/A	Phosphoglycerate mutase 2 OS=Homo sapiens OX=9606 GN=PGAM2 PE=1 SV=3 P15259 PGAM2_HUMAN 1.02E-93	#N/A	#N/A	Neural;Muscle;Phyarnx	#N/A
SMED30016265	2.89E-211	1.087863857	1	0.958	7.68E-207	6	SMED30016265.p1	dd_Smed_v4_341_0_1;dd_Smed_v4_83_0_4	#N/A	Tubulin beta chain	Tubulin beta-4B chain OS=Homo sapiens OX=9606 GN=TUBB4B PE=1 SV=1 P68371 TBB4B_HUMAN 1.14E-154	#N/A	Pharyngeal lineage	Neural;Parapharyngeal;Cathepsin+ cell;Protonephridia	#N/A
SMED30000805	4.28E-206	0.821071984	0.396	0.054	1.14E-201	6	SMED30000805.p1	dd_Smed_v4_9487_0_1	#N/A	#N/A	0	#N/A	#N/A	Muscle;Cathepsin+ cell	#N/A
SMED30025164	7.29E-205	0.58866333	0.286	0.025	1.93E-200	6	SMED30025164.p1	dd_Smed_v4_2911_0_1	#N/A	#N/A	Protein NDRG1 OS=Homo sapiens OX=9606 GN=NDRG1 PE=1 SV=1 Q92597 NDRG1_HUMAN 5.01E-32	#N/A	#N/A	Neural;Muscle;Intestine	#N/A
SMED30027929	4.46E-202	1.058937215	0.995	0.916	1.18E-197	6	SMED30027929.p1	dd_Smed_v4_341_0_1;dd_Smed_v4_471_0_1	#N/A	Tubulin beta-4B chain	Tubulin beta-4B chain OS=Homo sapiens OX=9606 GN=TUBB4B PE=1 SV=1 P68371 TBB4B_HUMAN 0	#N/A	Pharyngeal lineage	Neural;Muscle;Parapharyngeal;Cathepsin+ cell;Protonephridia	#N/A
SMED30002262	8.36E-201	1.329651289	0.998	0.996	2.22E-196	6	SMED30002262.p1	dd_Smed_v4_320_0_1;dd_Smed_v4_320_0_2;dd_Smed_v4_320_0_3	#N/A	#N/A	Heat shock cognate 71 kDa protein OS=Homo sapiens OX=9606 GN=HSPA8 PE=1 SV=1 P11142 HSP7C_HUMAN 0	#N/A	#N/A	Neoblast;Epidermal;Cathepsin+ cell	#N/A
SMED30013083	3.56E-200	0.603018645	0.29	0.027	9.45E-196	6	SMED30013083.p1	dd_Smed_v4_11991_0_1	#N/A	#N/A	0	#N/A	#N/A	Protonephridia	#N/A
SMED30027388	1.26E-199	0.552056232	0.27	0.023	3.35E-195	6	SMED30027388.p1	dd_Smed_v4_6832_0_1	#N/A	#N/A	0	#N/A	#N/A	Neural;Muscle	#N/A
SMED30030448	6.48E-199	1.445847229	0.953	0.636	1.72E-194	6	SMED30030448.p1	dd_Smed_v4_3617_0_1	#N/A	#N/A	Dual specificity protein phosphatase 10 OS=Homo sapiens OX=9606 GN=DUSP10 PE=1 SV=1 Q9Y6W6 DUS10_HUMAN 6.3E-45	#N/A	#N/A	Neural;Cathepsin+ cell;Muscle;Phyarnx	#N/A
SMED30035357	2.14E-195	0.691252676	0.282	0.026	5.69E-191	6	SMED30035357.p1	dd_Smed_v4_9584_0_1;dd_Smed_v4_9584_0_2;dd_Smed_v4_9584_0_3	#N/A	SMED_31833_V2 follistatin	Follistatin OS=Homo sapiens OX=9606 GN=FST PE=1 SV=2 P19883 FST_HUMAN 0.00000000000679	#N/A	#N/A	Neural;Muscle	#N/A
SMED30011968	2.88E-195	0.984258658	0.333	0.039	7.65E-191	6	SMED30011968.p1	dd_Smed_v4_6314_0_1;dd_Smed_v4_6314_0_2	#N/A	#N/A	0	#N/A	#N/A	Cathepsin+ cell;Neural	#N/A
SMED30006773	2.90E-194	1.217780215	0.737	0.249	7.70E-190	6	SMED30006773.p1	dd_Smed_v4_1752_0_1;dd_Smed_v4_1752_0_2;dd_Smed_v4_1752_0_3;dd_Smed_v4_1752_0_4	#N/A	#N/A	Calpain-9 OS=Homo sapiens OX=9606 GN=CAPN9 PE=1 SV=1 O14815 CAN9_HUMAN 0	#N/A	#N/A	Muscle;Neural;Parapharyngeal;Intestine;Protonephridia;Cathepsin+ cell;Epidermal	#N/A
SMED30006838	4.17E-194	0.878712572	0.475	0.085	1.11E-189	6	SMED30006838.p1	dd_Smed_v4_11444_0_1;dd_Smed_v4_11444_0_2	#N/A	#N/A	Fukutin-related protein OS=Homo sapiens OX=9606 GN=FKRP PE=1 SV=1 Q9H9S5 FKRP_HUMAN 0.000000202	#N/A	#N/A	Muscle	#N/A
SMED30018309	1.01E-193	1.100803506	0.527	0.105	2.68E-189	6	SMED30018309.p1	dd_Smed_v4_11500_0_1	#N/A	#N/A	Iroquois-class homeodomain protein IRX-2 OS=Homo sapiens OX=9606 GN=IRX2 PE=1 SV=2 Q9BZI1 IRX2_HUMAN 2.67E-39	#N/A	#N/A	Neural	Homeobox
SMED30021902	8.10E-193	1.251353452	0.779	0.273	2.15E-188	6	SMED30021902.p1	dd_Smed_v4_12244_0_1	#N/A	#N/A	0	#N/A	#N/A	Muscle	#N/A
SMED30026477	3.63E-192	1.198349688	0.95	0.619	9.63E-188	6	SMED30026477.p1	dd_Smed_v4_275_0_1	#N/A	#N/A	0	#N/A	#N/A	Neural;Cathepsin+ cell;Muscle;Epidermal;Phyarnx;Protonephridia;Intestine	#N/A
SMED30016317	4.95E-192	0.52430286	0.268	0.023	1.31E-187	6	SMED30016317.p1	dd_Smed_v4_10252_0_1;dd_Smed_v4_11873_0_1	#N/A	slc16a-25	0	#N/A	#N/A	Neural	#N/A
SMED30013416	1.15E-186	1.187734734	0.829	0.348	3.06E-182	6	SMED30013416.p5	dd_Smed_v4_1574_6_6;dd_Smed_v4_1574_6_7;dd_Smed_v4_5235_0_7;dd_Smed_v4_990_0_1	#N/A	#N/A	Calumenin OS=Homo sapiens OX=9606 GN=CALU PE=1 SV=2 O43852 CALU_HUMAN 0.000000000000000479	#N/A	#N/A	Muscle;Neural	#N/A
SMED30011869	1.47E-185	1.709658531	0.96	0.783	3.91E-181	6	SMED30011869.p1	dd_Smed_v4_4279_0_1	#N/A	X1.A2.3	0	#N/A	#N/A	Neural;Muscle	#N/A
SMED30012386	8.82E-181	1.2355414	0.811	0.353	2.34E-176	6	SMED30012386.p1	dd_Smed_v4_1532_0_1	#N/A	#N/A	Glycogen phosphorylase, muscle form OS=Homo sapiens OX=9606 GN=PYGM PE=1 SV=6 P11217 PYGM_HUMAN 0	#N/A	#N/A	Neural;Muscle;Intestine;Phyarnx	#N/A
SMED30027268	3.26E-176	1.018926197	0.606	0.16	8.65E-172	6	SMED30027268.p1	dd_Smed_v4_3898_0_1	#N/A	#N/A	0	#N/A	#N/A	Neural;Muscle	#N/A
SMED30002663	6.46E-175	1.243435077	0.991	0.948	1.71E-170	6	SMED30002663.p1	dd_Smed_v4_4392_0_1	#N/A	Smed_19658_V2 TNF receptor associated factor-1	TNF receptor-associated factor 3 OS=Homo sapiens OX=9606 GN=TRAF3 PE=1 SV=2 Q13114 TRAF3_HUMAN 2.21E-52	#N/A	#N/A	Epidermal;Intestine;Cathepsin+ cell;Neural;Phyarnx	#N/A
SMED30008639	2.12E-174	0.824552649	0.327	0.041	5.63E-170	6	SMED30008639.p1	dd_Smed_v4_12634_0_1	#N/A	MyoD-like	Myogenic factor 5 OS=Homo sapiens OX=9606 GN=MYF5 PE=1 SV=2 P13349 MYF5_HUMAN 2.41E-38	#N/A	#N/A	#N/A	bHLH
SMED30028387	1.10E-173	0.654675177	0.291	0.033	2.92E-169	6	SMED30028387.p1	dd_Smed_v4_12738_0_1	#N/A	#N/A	F-box/LRR-repeat protein 16 OS=Homo sapiens OX=9606 GN=FBXL16 PE=2 SV=2 Q8N461 FXL16_HUMAN 2.55E-95	#N/A	#N/A	Neural;Muscle	#N/A
SMED30019130	6.06E-173	0.734581727	0.388	0.062	1.61E-168	6	SMED30019130.p1	dd_Smed_v4_4752_0_1	#N/A	#N/A	Junctophilin-1 OS=Homo sapiens OX=9606 GN=JPH1 PE=1 SV=2 Q9HDC5 JPH1_HUMAN 1.22E-104	#N/A	#N/A	Muscle	#N/A
SMED30021669	1.50E-170	0.937845273	0.464	0.091	3.98E-166	6	SMED30021669.p1	dd_Smed_v4_16227_0_1	#N/A	HOXB7-like	Homeobox protein Hox-B7 OS=Homo sapiens OX=9606 GN=HOXB7 PE=1 SV=4 P09629 HXB7_HUMAN 2.05E-38	#N/A	#N/A	#N/A	Homeobox
SMED30023352	3.24E-169	0.842629048	0.433	0.081	8.59E-165	6	SMED30023352.p1	dd_Smed_v4_9100_0_1	#N/A	Vang-1	Vang-like protein 1 OS=Homo sapiens OX=9606 GN=VANGL1 PE=1 SV=1 Q8TAA9 VANG1_HUMAN 2.63E-88	#N/A	#N/A	Neural;Muscle	#N/A
SMED30007850	8.53E-168	0.564617046	0.27	0.029	2.27E-163	6	SMED30007850.p1	dd_Smed_v4_3418_0_1	#N/A	#N/A	0	#N/A	#N/A	Muscle;Cathepsin+ cell;Protonephridia	#N/A
SMED30007150	6.81E-167	0.792510547	0.356	0.053	1.81E-162	6	SMED30007150.p2	dd_Smed_v4_12301_1_23;dd_Smed_v4_13323_0_1;dd_Smed_v4_18260_0_1;dd_Smed_v4_29248_0_1;dd_Smed_v4_29248_0_3;dd_Smed_v4_29248_0_4;dd_Smed_v4_29248_0_6;dd_Smed_v4_31423_0_1;dd_Smed_v4_31423_0_2	#N/A	#N/A	Endogenous retrovirus group K member 9 Pol protein OS=Homo sapiens OX=9606 GN=ERVK-9 PE=3 SV=3 P63128 POK9_HUMAN 0.00000275	#N/A	#N/A	Muscle	#N/A
SMED30030253	8.15E-167	0.677065941	0.379	0.061	2.16E-162	6	SMED30030253.p1	dd_Smed_v4_10156_0_1;dd_Smed_v4_10156_0_2	#N/A	#N/A	Voltage-dependent L-type calcium channel subunit alpha-1C OS=Homo sapiens OX=9606 GN=CACNA1C PE=1 SV=4 Q13936 CAC1C_HUMAN 0	#N/A	#N/A	Muscle;Parapharyngeal;Neural	#N/A
SMED30025338	6.37E-166	0.774209745	0.401	0.07	1.69E-161	6	SMED30025338.p1	dd_Smed_v4_330_0_1	#N/A	#N/A	E3 ubiquitin-protein ligase CBL-B OS=Homo sapiens OX=9606 GN=CBLB PE=1 SV=2 Q13191 CBLB_HUMAN 1.98E-98	#N/A	#N/A	Neoblast;Epidermal;Intestine	#N/A
SMED30009076	2.70E-164	1.103830905	1	0.999	7.17E-160	6	SMED30009076.p1	dd_Smed_v4_37_0_1;dd_Smed_v4_90_0_1;dd_Smed_v4_90_0_2	#N/A	Actin-2	Actin, cytoplasmic 2 OS=Homo sapiens OX=9606 GN=ACTG1 PE=1 SV=1 P63261 ACTG_HUMAN 0	#N/A	Muscle lineage	Neural;Muscle;Cathepsin+ cell;Protonephridia	#N/A
SMED30010499	1.04E-161	0.70976486	0.379	0.062	2.77E-157	6	SMED30010499.p1	dd_Smed_v4_6915_0_1	#N/A	plc	Laminin subunit alpha-1 OS=Homo sapiens OX=9606 GN=LAMA1 PE=1 SV=2 P25391 LAMA1_HUMAN 0.000000000117	#N/A	#N/A	Muscle	#N/A
SMED30013107	1.27E-159	0.766236076	1	0.988	3.38E-155	6	SMED30013107.p1	dd_Smed_v4_78_0_1	#N/A	Glyceraldehyde-3-phosphate dehydrogenase	Glyceraldehyde-3-phosphate dehydrogenase OS=Homo sapiens OX=9606 GN=GAPDH PE=1 SV=3 P04406 G3P_HUMAN 0	#N/A	Muscle lineage	Muscle;Intestine;Phyarnx;Protonephridia;Cathepsin+ cell	#N/A
SMED30031821	3.35E-159	0.809907783	0.464	0.096	8.90E-155	6	SMED30031821.p1	dd_Smed_v4_6116_0_1	#N/A	#N/A	Potassium channel subfamily K member 3 OS=Homo sapiens OX=9606 GN=KCNK3 PE=1 SV=1 O14649 KCNK3_HUMAN 2.08E-106	#N/A	#N/A	Neural	#N/A
SMED30029327	3.89E-158	0.674477804	0.372	0.061	1.03E-153	6	SMED30029327.p1	dd_Smed_v4_3303_0_1	#N/A	slc8a-1	Sodium/calcium exchanger 3 OS=Homo sapiens OX=9606 GN=SLC8A3 PE=1 SV=2 P57103 NAC3_HUMAN 0	#N/A	#N/A	Cathepsin+ cell;Neural;Muscle;Parapharyngeal	#N/A
SMED30025270	8.00E-158	0.777014133	0.372	0.063	2.12E-153	6	SMED30025270.p1	dd_Smed_v4_3498_0_1	#N/A	#N/A	0	#N/A	#N/A	Muscle	#N/A
SMED30012826	1.40E-156	1.165537543	0.919	0.622	3.71E-152	6	SMED30012826.p2	dd_Smed_v4_309_0_1	#N/A	#N/A	0	#N/A	#N/A	Epidermal;Cathepsin+ cell;Neural;Protonephridia;Intestine	#N/A
SMED30012777	2.59E-156	1.008797615	0.781	0.31	6.87E-152	6	SMED30012777.p1	dd_Smed_v4_7254_0_1	#N/A	#N/A	Universal stress protein A-like protein OS=Arabidopsis thaliana OX=3702 GN=At3g01520 PE=1 SV=2 E=0.000000000373	#N/A	#N/A	Neural;Muscle;Intestine	#N/A
SMED30034775	1.86E-155	0.584769468	0.308	0.042	4.93E-151	6	SMED30034775.p1	dd_Smed_v4_3216_0_1	#N/A	#N/A	Ras-associated and pleckstrin homology domains-containing protein 1 OS=Homo sapiens OX=9606 GN=RAPH1 PE=1 SV=3 Q70E73 RAPH1_HUMAN 6.69E-26	#N/A	#N/A	Cathepsin+ cell;Muscle;Phyarnx;Protonephridia	#N/A
SMED30013313	3.34E-155	0.859937287	0.444	0.092	8.87E-151	6	SMED30013313.p1	dd_Smed_v4_11115_0_1;dd_Smed_v4_11115_0_2	#N/A	#N/A	0	#N/A	#N/A	Muscle;Protonephridia;Neural;Cathepsin+ cell	#N/A
SMED30005488	1.49E-151	0.984144942	0.995	0.966	3.97E-147	6	SMED30005488.p1	dd_Smed_v4_3257_0_1	#N/A	Smed_04167_V2	0	#N/A	Neuronal lineage	Cathepsin+ cell;Neural;Muscle;Phyarnx;Intestine	#N/A
SMED30023825	2.43E-150	0.884644778	0.502	0.122	6.46E-146	6	SMED30023825.p1	dd_Smed_v4_353_0_1	#N/A	#N/A	Lipopolysaccharide-induced tumor necrosis factor-alpha factor OS=Homo sapiens OX=9606 GN=LITAF PE=1 SV=2 Q99732 LITAF_HUMAN 9.75E-22	#N/A	#N/A	Epidermal;Muscle;Cathepsin+ cell;Neural;Protonephridia;Intestine;Phyarnx;Parapharyngeal	zf-LITAF-like
SMED30010838	1.30E-147	0.706216249	0.401	0.077	3.45E-143	6	SMED30010838.p1	dd_Smed_v4_4842_0_1	#N/A	#N/A	0	#N/A	#N/A	Cathepsin+ cell	#N/A
SMED30006119	8.33E-147	0.918381022	0.966	0.802	2.21E-142	6	SMED30006119.p1	dd_Smed_v4_415_0_1	#N/A	#N/A	X-box-binding protein 1 OS=Homo sapiens OX=9606 GN=XBP1 PE=1 SV=2 P17861 XBP1_HUMAN 0.000000000000355	#N/A	#N/A	Epidermal;Muscle;Parapharyngeal	TF_bZIP
SMED30019874	1.07E-145	0.958692888	0.959	0.787	2.83E-141	6	SMED30019874.p1	dd_Smed_v4_255_0_1	#N/A	#N/A	Calmodulin-3 OS=Homo sapiens OX=9606 GN=CALM3 PE=1 SV=1 P0DP25 CALM3_HUMAN 6.93E-104	#N/A	#N/A	Neural;Muscle;Phyarnx;Protonephridia	#N/A
SMED30013808	5.42E-145	1.000126371	0.975	0.882	1.44E-140	6	SMED30013808.p1	dd_Smed_v4_2789_0_1	#N/A	SMED_00055_V2 fos-1	Transcription factor AP-1 OS=Homo sapiens OX=9606 GN=JUN PE=1 SV=2 P05412 JUN_HUMAN 0.00000548	#N/A	#N/A	Neural;Cathepsin+ cell;Muscle;Phyarnx	TF_bZIP
SMED30012266	1.00E-144	0.637025241	0.309	0.046	2.66E-140	6	SMED30012266.p1	dd_Smed_v4_7732_0_1	#N/A	#N/A	Rho GTPase-activating protein 21 OS=Homo sapiens OX=9606 GN=ARHGAP21 PE=1 SV=2 Q5T5U3 RHG21_HUMAN 5.92E-37	#N/A	#N/A	Muscle;Parapharyngeal	#N/A
SMED30001608	1.03E-143	0.650242969	0.326	0.051	2.74E-139	6	SMED30001608.p1	dd_Smed_v4_13074_0_1	#N/A	#N/A	Vesicular acetylcholine transporter OS=Homo sapiens OX=9606 GN=SLC18A3 PE=1 SV=2 Q16572 VACHT_HUMAN 0.0000000000000184	#N/A	#N/A	Parapharyngeal	#N/A
SMED30004616	7.17E-143	0.896420649	0.563	0.159	1.90E-138	6	SMED30004616.p1	dd_Smed_v4_5971_0_1	#N/A	#N/A	0	#N/A	#N/A	Muscle;Cathepsin+ cell;Protonephridia;Parapharyngeal	#N/A
SMED30031239	1.87E-141	0.711825701	0.369	0.068	4.97E-137	6	SMED30031239.p1	dd_Smed_v4_7660_0_1	#N/A	#N/A	TNF receptor-associated factor 2 OS=Homo sapiens OX=9606 GN=TRAF2 PE=1 SV=2 Q12933 TRAF2_HUMAN 0.00000000103	#N/A	#N/A	Muscle	#N/A
SMED30034374	1.22E-140	0.574610906	0.291	0.041	3.25E-136	6	SMED30034374.p1	dd_Smed_v4_9315_0_1	#N/A	#N/A	0	#N/A	#N/A	Muscle;Neural;Parapharyngeal	#N/A
SMED30015546	2.77E-140	0.945265802	0.719	0.306	7.36E-136	6	SMED30015546.p1	dd_Smed_v4_1032_0_1	#N/A	#N/A	Cyclic AMP-responsive element-binding protein 3-like protein 1 OS=Homo sapiens OX=9606 GN=CREB3L1 PE=1 SV=1 Q96BA8 CR3L1_HUMAN 2.93E-35	#N/A	#N/A	Parapharyngeal;Muscle;Cathepsin+ cell;Protonephridia	TF_bZIP
SMED30026043	7.69E-139	0.992917617	0.687	0.267	2.04E-134	6	SMED30026043.p1	dd_Smed_v4_3057_0_1	#N/A	#N/A	UTP--glucose-1-phosphate uridylyltransferase OS=Homo sapiens OX=9606 GN=UGP2 PE=1 SV=5 Q16851 UGPA_HUMAN 0	#N/A	#N/A	Neural;Cathepsin+ cell;Muscle;Intestine;Phyarnx	#N/A
SMED30023573	2.16E-137	1.513483164	0.363	0.071	5.73E-133	6	SMED30023573.p1	dd_Smed_v4_10216_0_1	#N/A	snail-like	Zinc finger protein SNAI2 OS=Homo sapiens OX=9606 GN=SNAI2 PE=1 SV=1 O43623 SNAI2_HUMAN 2.03E-55	#N/A	#N/A	#N/A	zf-C2H2
SMED30003468	3.55E-137	1.155888873	0.899	0.591	9.41E-133	6	SMED30003468.p1	dd_Smed_v4_536_0_1	#N/A	#N/A	Phosphoenolpyruvate carboxykinase, cytosolic [GTP] OS=Homo sapiens OX=9606 GN=PCK1 PE=1 SV=3 P35558 PCKGC_HUMAN 0	#N/A	#N/A	Intestine;Neural;Muscle;Epidermal	#N/A
SMED30006095	2.70E-134	0.973661402	0.624	0.221	7.17E-130	6	SMED30006095.p1	dd_Smed_v4_2004_0_1	#N/A	#N/A	Aspartate aminotransferase, cytoplasmic OS=Homo sapiens OX=9606 GN=GOT1 PE=1 SV=3 P17174 AATC_HUMAN 1.05E-161	#N/A	#N/A	Neural;Muscle;Cathepsin+ cell;Protonephridia	#N/A
SMED30022433	3.11E-133	0.748433034	0.338	0.06	8.26E-129	6	SMED30022433.p1	dd_Smed_v4_11599_0_1	#N/A	#N/A	0	#N/A	#N/A	Muscle;Neural	#N/A
SMED30006736	5.09E-132	0.534262673	0.272	0.038	1.35E-127	6	SMED30006736.p1	dd_Smed_v4_5396_0_1	#N/A	#N/A	Colorectal mutant cancer protein OS=Homo sapiens OX=9606 GN=MCC PE=1 SV=2 P23508 CRCM_HUMAN 1.68E-18	#N/A	#N/A	Neural;Muscle;Epidermal	#N/A
SMED30003560	1.41E-131	0.548575186	0.302	0.048	3.74E-127	6	SMED30003560.p1	dd_Smed_v4_5439_0_1;dd_Smed_v4_5439_0_2;dd_Smed_v4_5439_0_3	#N/A	#N/A	Teneurin-3 OS=Homo sapiens OX=9606 GN=TENM3 PE=2 SV=3 Q9P273 TEN3_HUMAN 4.28E-158	#N/A	#N/A	Neural;Muscle	#N/A
SMED30016363	1.08E-128	0.498350925	0.259	0.035	2.87E-124	6	SMED30016363.p1	dd_Smed_v4_3474_0_1	#N/A	#N/A	5'-nucleotidase OS=Homo sapiens OX=9606 GN=NT5E PE=1 SV=1 P21589 5NTD_HUMAN 1.09E-28	#N/A	#N/A	Neural;Muscle;Protonephridia;Phyarnx	#N/A
SMED30005794	3.23E-128	1.231098997	0.66	0.278	8.58E-124	6	SMED30005794.p4	dd_Smed_v4_316_0_1	#N/A	#N/A	0	#N/A	#N/A	#N/A	#N/A
SMED30018214	4.35E-128	1.077939923	0.973	0.925	1.15E-123	6	SMED30018214.p1	dd_Smed_v4_176_0_2	#N/A	#N/A	Polyubiquitin-B OS=Homo sapiens OX=9606 GN=UBB PE=1 SV=1 P0CG47 UBB_HUMAN 1.89E-112	#N/A	#N/A	#N/A	#N/A
SMED30022824	6.87E-126	0.671656276	0.392	0.085	1.82E-121	6	SMED30022824.p1	dd_Smed_v4_12651_0_1	#N/A	#N/A	Dual specificity protein phosphatase 14 OS=Homo sapiens OX=9606 GN=DUSP14 PE=1 SV=1 O95147 DUS14_HUMAN 9.38E-29	#N/A	#N/A	Neural	#N/A
SMED30005367	3.33E-124	0.620223082	0.333	0.061	8.85E-120	6	SMED30005367.p1	dd_Smed_v4_8816_0_1	#N/A	#N/A	Glutamate receptor ionotropic, kainate 2 OS=Homo sapiens OX=9606 GN=GRIK2 PE=1 SV=1 Q13002 GRIK2_HUMAN 0	#N/A	#N/A	Neural;Muscle;Parapharyngeal	#N/A
SMED30018184	3.90E-124	0.92066625	0.599	0.206	1.04E-119	6	SMED30018184.p1	dd_Smed_v4_1844_0_1	#N/A	#N/A	Bestrophin-3 OS=Homo sapiens OX=9606 GN=BEST3 PE=2 SV=1 Q8N1M1 BEST3_HUMAN 5.48E-48	#N/A	#N/A	Neural;Cathepsin+ cell	#N/A
SMED30000714	4.78E-124	0.858608661	0.554	0.178	1.27E-119	6	SMED30000714.p1	dd_Smed_v4_6522_0_1	#N/A	#N/A	0	#N/A	#N/A	Muscle;Intestine	#N/A
SMED30000995	1.29E-123	0.893560184	0.606	0.217	3.42E-119	6	SMED30000995.p1	dd_Smed_v4_605_0_1	#N/A	#N/A	Pyruvate kinase PKM OS=Homo sapiens OX=9606 GN=PKM PE=1 SV=4 P14618 KPYM_HUMAN 0	#N/A	#N/A	Epidermal;Cathepsin+ cell;Protonephridia	#N/A
SMED30026686	4.89E-122	0.621791199	0.311	0.055	1.30E-117	6	SMED30026686.p1	dd_Smed_v4_5074_0_1	#N/A	#N/A	Dihydropyrimidine dehydrogenase [NADP(+)] OS=Homo sapiens OX=9606 GN=DPYD PE=1 SV=2 Q12882 DPYD_HUMAN 8.74E-20	#N/A	#N/A	Neural;Muscle;Parapharyngeal	#N/A
SMED30025821	8.34E-122	0.588260004	0.372	0.078	2.21E-117	6	SMED30025821.p1	dd_Smed_v4_5376_0_1;dd_Smed_v4_5376_0_2;dd_Smed_v4_5376_0_3;dd_Smed_v4_5376_0_4	#N/A	Schmidtea mediterranea	Multiple PDZ domain protein OS=Homo sapiens OX=9606 GN=MPDZ PE=1 SV=2 O75970 MPDZ_HUMAN 2.33E-100	#N/A	#N/A	Neural;Parapharyngeal;Muscle	#N/A
SMED30000763	2.79E-120	0.878258156	0.637	0.241	7.40E-116	6	SMED30000763.p1	dd_Smed_v4_1671_0_1	#N/A	#N/A	0	#N/A	Pharyngeal lineage	Neural;Cathepsin+ cell;Muscle	#N/A
SMED30035118	3.32E-118	0.705552606	0.322	0.061	8.81E-114	6	SMED30035118.p1	dd_Smed_v4_10393_0_1	#N/A	Smed_13474_V2 leucine rich repeat and fibronectin type III domain containing-1	Peroxidasin homolog OS=Homo sapiens OX=9606 GN=PXDN PE=1 SV=2 Q92626 PXDN_HUMAN 0.000000794	#N/A	#N/A	Cathepsin+ cell;Muscle	#N/A
SMED30006179	9.94E-118	0.915457215	0.786	0.416	2.64E-113	6	SMED30006179.p1	dd_Smed_v4_647_1_1	#N/A	#N/A	Glycogenin-1 OS=Homo sapiens OX=9606 GN=GYG1 PE=1 SV=4 P46976 GLYG_HUMAN 1.43E-116	#N/A	#N/A	Muscle	#N/A
SMED30017430	1.02E-117	0.757502557	0.933	0.751	2.70E-113	6	SMED30017430.p1	dd_Smed_v4_1058_0_1;dd_Smed_v4_250_0_1;dd_Smed_v4_250_0_2	#N/A	Protein disulfide-isomerase 2	Protein disulfide-isomerase OS=Homo sapiens OX=9606 GN=P4HB PE=1 SV=3 P07237 PDIA1_HUMAN 1.15E-180	#N/A	Pharyngeal lineage	Epidermal;Muscle;Parapharyngeal	#N/A
SMED30029426	3.37E-117	1.128522968	0.878	0.586	8.95E-113	6	SMED30029426.p1	dd_Smed_v4_1187_0_1	#N/A	#N/A	Baculoviral IAP repeat-containing protein 2 OS=Homo sapiens OX=9606 GN=BIRC2 PE=1 SV=2 Q13490 BIRC2_HUMAN 0.00000202	#N/A	#N/A	Neural;Muscle;Cathepsin+ cell;Phyarnx	#N/A
SMED30033709	2.67E-116	0.498317899	0.27	0.043	7.07E-112	6	SMED30033709.p1	dd_Smed_v4_11471_0_1;dd_Smed_v4_11471_0_2;dd_Smed_v4_11471_0_3;dd_Smed_v4_11471_0_4;dd_Smed_v4_5118_0_1	#N/A	#N/A	Protein unc-80 homolog OS=Homo sapiens OX=9606 GN=UNC80 PE=1 SV=2 Q8N2C7 UNC80_HUMAN 0	#N/A	#N/A	Neural;Muscle	#N/A
SMED30034893	1.12E-115	0.833730564	0.691	0.299	2.97E-111	6	SMED30034893.p1	dd_Smed_v4_4154_0_1	#N/A	SMED_05117_V2 glypican-1	Glypican-4 OS=Homo sapiens OX=9606 GN=GPC4 PE=1 SV=4 O75487 GPC4_HUMAN 6.75E-27	#N/A	#N/A	Cathepsin+ cell;Muscle;Neural	#N/A
SMED30002133	2.35E-115	0.621626847	1	0.996	6.24E-111	6	SMED30002133.p1	dd_Smed_v4_34_0_1;dd_Smed_v4_34_0_2	#N/A	#N/A	Polyubiquitin-B OS=Homo sapiens OX=9606 GN=UBB PE=1 SV=1 P0CG47 UBB_HUMAN 6.51E-105	#N/A	#N/A	Neural;Cathepsin+ cell;Muscle;Epidermal;Phyarnx;Protonephridia;Intestine;Parapharyngeal	#N/A
SMED30034101	7.16E-114	0.930154296	0.408	0.1	1.90E-109	6	SMED30034101.p4	dd_Smed_v4_3534_0_1	#N/A	#N/A	0	#N/A	#N/A	Muscle;Neural;Phyarnx	#N/A
SMED30007599	2.47E-112	0.821463413	0.583	0.211	6.55E-108	6	SMED30007599.p2	#N/A	#N/A	#N/A	0	#N/A	Neuronal lineage	#N/A	#N/A
SMED30000699	2.55E-110	0.668559031	0.313	0.061	6.78E-106	6	SMED30000699.p1	dd_Smed_v4_6345_0_1	#N/A	#N/A	Slit homolog 1 protein OS=Homo sapiens OX=9606 GN=SLIT1 PE=2 SV=4 O75093 SLIT1_HUMAN 2.62E-20	#N/A	#N/A	Neural;Phyarnx	#N/A
SMED30035241	1.48E-109	0.849171276	0.565	0.205	3.94E-105	6	SMED30035241.p1	dd_Smed_v4_1526_0_1	#N/A	#N/A	Protein phosphatase 1 regulatory subunit 3B OS=Homo sapiens OX=9606 GN=PPP1R3B PE=1 SV=1 Q86XI6 PPR3B_HUMAN 4.56E-18	#N/A	#N/A	Muscle;Neural;Epidermal	#N/A
SMED30015762	6.57E-109	1.019896575	0.897	0.649	1.75E-104	6	#N/A	#N/A	#N/A	Smed_14904_V2	#N/A	#N/A	#N/A	#N/A	#N/A
SMED30032106	1.72E-108	0.546668186	0.268	0.045	4.57E-104	6	SMED30032106.p1	dd_Smed_v4_8948_0_1	#N/A	#N/A	0	#N/A	#N/A	Neural	#N/A
SMED30003268	2.07E-108	0.92681134	0.592	0.225	5.49E-104	6	SMED30003268.p1	dd_Smed_v4_13713_0_1	#N/A	#N/A	Transmembrane protein 246 OS=Homo sapiens OX=9606 GN=TMEM246 PE=1 SV=1 Q9BRR3 TM246_HUMAN 1.57E-25	#N/A	#N/A	#N/A	#N/A
SMED30028898	8.38E-108	1.025276545	0.687	0.326	2.22E-103	6	SMED30028898.p1	dd_Smed_v4_1399_0_1	#N/A	Smed_03084_V2	0	#N/A	Neuronal lineage	Neural;Cathepsin+ cell;Epidermal;Phyarnx;Intestine	TF_bZIP
SMED30011594	2.01E-107	0.523384634	0.277	0.049	5.34E-103	6	SMED30011594.p1	dd_Smed_v4_5730_0_1	#N/A	#N/A	Peripheral plasma membrane protein CASK OS=Homo sapiens OX=9606 GN=CASK PE=1 SV=3 O14936 CSKP_HUMAN 4.04E-112	#N/A	#N/A	Muscle	#N/A
SMED30016738	3.37E-107	0.667129509	0.313	0.063	8.94E-103	6	SMED30016738.p1	dd_Smed_v4_1438_0_1	#N/A	#N/A	Ankyrin-3 OS=Homo sapiens OX=9606 GN=ANK3 PE=1 SV=3 Q12955 ANK3_HUMAN 1.75E-24	#N/A	#N/A	Muscle	#N/A
SMED30035680	3.99E-107	0.636074346	0.369	0.087	1.06E-102	6	SMED30035680.p1	dd_Smed_v4_7356_0_1	#N/A	#N/A	Calmodulin-regulated spectrin-associated protein 1 OS=Homo sapiens OX=9606 GN=CAMSAP1 PE=1 SV=2 Q5T5Y3 CAMP1_HUMAN 1.62E-37	#N/A	#N/A	Neural;Muscle	#N/A
SMED30034381	2.60E-106	0.845321201	0.942	0.788	6.89E-102	6	SMED30034381.p1	dd_Smed_v4_467_0_1	#N/A	#N/A	Malate dehydrogenase, cytoplasmic OS=Homo sapiens OX=9606 GN=MDH1 PE=1 SV=4 P40925 MDHC_HUMAN 1.09E-153	#N/A	#N/A	Neural;Muscle;Intestine;Phyarnx;Protonephridia	#N/A
SMED30008553	3.01E-106	1.050417039	0.912	0.738	8.00E-102	6	SMED30008553.p1	dd_Smed_v4_196_0_1	#N/A	#N/A	Phosphoenolpyruvate carboxykinase [GTP], mitochondrial OS=Homo sapiens OX=9606 GN=PCK2 PE=1 SV=4 Q16822 PCKGM_HUMAN 0	#N/A	#N/A	Intestine;Neural;Muscle;Phyarnx;Cathepsin+ cell	#N/A
SMED30019324	4.81E-106	0.659282021	0.351	0.079	1.28E-101	6	SMED30019324.p1	dd_Smed_v4_2973_0_1	#N/A	#N/A	Clathrin light chain B OS=Homo sapiens OX=9606 GN=CLTB PE=1 SV=1 P09497 CLCB_HUMAN 0.0000000196	#N/A	#N/A	Neural;Muscle	#N/A
SMED30002647	7.79E-106	0.56509199	0.272	0.048	2.07E-101	6	SMED30002647.p1	dd_Smed_v4_2710_0_1	#N/A	#N/A	SH2 domain-containing adapter protein B OS=Homo sapiens OX=9606 GN=SHB PE=1 SV=2 Q15464 SHB_HUMAN 7.55E-23	#N/A	#N/A	#N/A	#N/A
SMED30024611	1.92E-104	0.632588465	0.313	0.064	5.09E-100	6	SMED30024611.p1	dd_Smed_v4_3449_0_1;dd_Smed_v4_3449_0_2;dd_Smed_v4_3449_0_3;dd_Smed_v4_36137_0_1;dd_Smed_v4_36137_0_2;dd_Smed_v4_36137_0_3;dd_Smed_v4_36137_0_4;dd_Smed_v4_36137_0_5;dd_Smed_v4_4154_0_1;dd_Smed_v4_78314_0_1	#N/A	#N/A	Terminal nucleotidyltransferase 5C OS=Homo sapiens OX=9606 GN=TENT5C PE=1 SV=1 Q5VWP2 TET5C_HUMAN 2.45E-82	#N/A	#N/A	Cathepsin+ cell;Muscle;Neural;Phyarnx	#N/A
SMED30018825	2.11E-103	1.31059133	0.446	0.133	5.60E-99	6	SMED30018825.p1	dd_Smed_v4_13835_0_1	#N/A	5B07 rhomboid-like	Rhomboid-related protein 2 OS=Homo sapiens OX=9606 GN=RHBDL2 PE=1 SV=2 Q9NX52 RHBL2_HUMAN 4.89E-52	#N/A	#N/A	Cathepsin+ cell;Muscle	#N/A
SMED30001801	2.85E-103	0.725553742	0.968	0.889	7.57E-99	6	SMED30001801.p1	dd_Smed_v4_1096_0_1	#N/A	NME/NM23 nucleoside diphosphate kinase 1	Nucleoside diphosphate kinase A OS=Homo sapiens OX=9606 GN=NME1 PE=1 SV=1 P15531 NDKA_HUMAN 4.69E-68	#N/A	#N/A	Muscle;Phyarnx	#N/A
SMED30012419	5.22E-103	0.462528254	0.257	0.043	1.39E-98	6	SMED30012419.p1	dd_Smed_v4_3244_0_1;dd_Smed_v4_3244_0_2;dd_Smed_v4_3244_0_4;dd_Smed_v4_3244_0_5;dd_Smed_v4_3244_0_7;dd_Smed_v4_3244_0_8;dd_Smed_v4_6414_0_1	#N/A	#N/A	Serine/threonine-protein kinase PAK 2 OS=Homo sapiens OX=9606 GN=PAK2 PE=1 SV=3 Q13177 PAK2_HUMAN 2.01E-28	#N/A	#N/A	Neural;Muscle;Epidermal;Phyarnx;Protonephridia	#N/A
SMED30016327	6.46E-102	0.545152064	0.293	0.057	1.72E-97	6	SMED30016327.p1	dd_Smed_v4_11115_0_1;dd_Smed_v4_11115_0_2;dd_Smed_v4_11115_0_3;dd_Smed_v4_19720_0_1	#N/A	#N/A	Disabled homolog 2-interacting protein OS=Homo sapiens OX=9606 GN=DAB2IP PE=1 SV=2 Q5VWQ8 DAB2P_HUMAN 9.99E-49	#N/A	#N/A	Muscle;Protonephridia;Neural;Cathepsin+ cell	#N/A
SMED30035317	1.39E-101	0.903048287	0.867	0.626	3.69E-97	6	SMED30035317.p1	dd_Smed_v4_972_0_1	#N/A	#N/A	Phosphoglycerate kinase 1 OS=Homo sapiens OX=9606 GN=PGK1 PE=1 SV=3 P00558 PGK1_HUMAN 0	#N/A	#N/A	Neural;Muscle;Phyarnx;Protonephridia	#N/A
SMED30031297	2.18E-99	0.763254441	0.545	0.196	5.78E-95	6	SMED30031297.p1	dd_Smed_v4_4451_0_1	#N/A	#N/A	Reticulon-3 OS=Homo sapiens OX=9606 GN=RTN3 PE=1 SV=2 O95197 RTN3_HUMAN 2.12E-29	#N/A	#N/A	Muscle	#N/A
SMED30014144	1.51E-97	0.583810332	0.311	0.067	4.02E-93	6	SMED30014144.p1	dd_Smed_v4_1207_0_1	#N/A	#N/A	Phytanoyl-CoA dioxygenase domain-containing protein 1 homolog OS=Dictyostelium discoideum OX=44689 GN=phyhd1 PE=3 SV=1 E=0.00000376	#N/A	#N/A	Cathepsin+ cell;Neural;Epidermal	#N/A
SMED30007889	3.34E-97	0.897537456	0.725	0.39	8.87E-93	6	SMED30007889.p1	dd_Smed_v4_6700_0_1	#N/A	#N/A	0	#N/A	#N/A	Neural;Muscle	#N/A
SMED30000014	1.29E-96	0.572807084	0.317	0.071	3.44E-92	6	SMED30000014.p1	dd_Smed_v4_1270_0_1	#N/A	slc20a-1	Sodium-dependent phosphate transporter 1 OS=Homo sapiens OX=9606 GN=SLC20A1 PE=1 SV=1 Q8WUM9 S20A1_HUMAN 3.1E-83	#N/A	#N/A	Neural;Muscle;Phyarnx;Protonephridia;Parapharyngeal	#N/A
SMED30024457	6.63E-92	0.657502906	0.406	0.119	1.76E-87	6	SMED30024457.p1	dd_Smed_v4_6608_0_1	#N/A	#N/A	Ephexin-1 OS=Homo sapiens OX=9606 GN=NGEF PE=1 SV=2 Q8N5V2 NGEF_HUMAN 2.99E-43	#N/A	#N/A	Muscle	#N/A
SMED30028728	9.95E-92	0.866996706	0.755	0.437	2.64E-87	6	SMED30028728.p1	dd_Smed_v4_2784_0_1	#N/A	#N/A	Transforming protein RhoA OS=Homo sapiens OX=9606 GN=RHOA PE=1 SV=1 P61586 RHOA_HUMAN 7.14E-48	#N/A	#N/A	Epidermal;Muscle;Cathepsin+ cell;Protonephridia	#N/A
SMED30008311	1.31E-91	0.697247962	0.41	0.118	3.46E-87	6	SMED30008311.p13	dd_Smed_v4_9073_0_1	#N/A	#N/A	0	#N/A	#N/A	Neural;Muscle	#N/A
SMED30007001	1.61E-91	0.92785627	0.809	0.532	4.27E-87	6	SMED30007001.p1	dd_Smed_v4_537_0_1	#N/A	LIM domain-containing protein WLIM2a	LIM domain and actin-binding protein 1 OS=Homo sapiens OX=9606 GN=LIMA1 PE=1 SV=1 Q9UHB6 LIMA1_HUMAN 0.0000000000000114	#N/A	Protonephridia lineage	Muscle;Protonephridia	#N/A
SMED30031575	6.30E-91	0.706943901	0.435	0.136	1.67E-86	6	SMED30031575.p1	dd_Smed_v4_11585_0_1	#N/A	#N/A	0	#N/A	#N/A	Parapharyngeal	#N/A
SMED30034853	5.03E-88	0.792364222	0.581	0.239	1.34E-83	6	SMED30034853.p1	dd_Smed_v4_10676_0_1	#N/A	#N/A	Zinc finger protein 732 OS=Homo sapiens OX=9606 GN=ZNF732 PE=2 SV=1 B4DXR9 ZN732_HUMAN 3.67E-54	#N/A	#N/A	Neural	zf-H2C2_2
SMED30013845	3.07E-87	0.731862071	0.491	0.175	8.16E-83	6	SMED30013845.p1	dd_Smed_v4_3503_0_1	#N/A	#N/A	Phosphoglucomutase-1 OS=Homo sapiens OX=9606 GN=PGM1 PE=1 SV=3 P36871 PGM1_HUMAN 0	#N/A	#N/A	Neural;Muscle;Phyarnx	#N/A
SMED30010360	1.32E-86	0.783793122	0.764	0.467	3.51E-82	6	SMED30010360.p1	dd_Smed_v4_2769_0_1	#N/A	IGFALS	Insulin-like growth factor-binding protein complex acid labile subunit OS=Homo sapiens OX=9606 GN=IGFALS PE=1 SV=1 P35858 ALS_HUMAN 6.76E-24	#N/A	#N/A	Neural;Muscle	#N/A
SMED30021348	2.37E-85	0.826658949	0.719	0.391	6.30E-81	6	SMED30021348.p1	dd_Smed_v4_29364_0_1;dd_Smed_v4_2988_0_1	#N/A	#N/A	Alanine aminotransferase 2 OS=Homo sapiens OX=9606 GN=GPT2 PE=1 SV=1 Q8TD30 ALAT2_HUMAN 0	#N/A	#N/A	Neural;Muscle;Epidermal;Protonephridia	#N/A
SMED30014778	7.10E-84	0.55291843	0.322	0.081	1.88E-79	6	SMED30014778.p1	dd_Smed_v4_15345_0_1	#N/A	#N/A	Pannexin-2 OS=Homo sapiens OX=9606 GN=PANX2 PE=2 SV=2 Q96RD6 PANX2_HUMAN 0.00000499	#N/A	#N/A	Neural	#N/A
SMED30013183	1.51E-83	0.637262059	0.342	0.091	4.00E-79	6	SMED30013183.p1	dd_Smed_v4_4477_0_1	#N/A	#N/A	Receptor-transporting protein 3 OS=Homo sapiens OX=9606 GN=RTP3 PE=1 SV=1 Q9BQQ7 RTP3_HUMAN 0.00000129	#N/A	#N/A	Epidermal;Phyarnx	#N/A
SMED30020273	6.08E-83	0.80967311	0.692	0.382	1.61E-78	6	SMED30020273.p1	dd_Smed_v4_1511_0_1	#N/A	#N/A	Pyruvate kinase PKM OS=Homo sapiens OX=9606 GN=PKM PE=1 SV=4 P14618 KPYM_HUMAN 2.73E-165	#N/A	#N/A	Neural;Muscle;Cathepsin+ cell;Protonephridia	#N/A
SMED30015694	9.90E-83	0.744534511	0.437	0.147	2.63E-78	6	SMED30015694.p1	dd_Smed_v4_5156_0_1;dd_Smed_v4_5156_0_2	#N/A	#N/A	Histone H2A type 2-B OS=Homo sapiens OX=9606 GN=HIST2H2AB PE=1 SV=3 Q8IUE6 H2A2B_HUMAN 1.19E-71	#N/A	#N/A	Neural;Muscle	#N/A
SMED30010068	2.65E-82	0.541012233	0.32	0.081	7.02E-78	6	SMED30010068.p1	dd_Smed_v4_8222_0_1;dd_Smed_v4_8222_0_2;dd_Smed_v4_8222_0_3;dd_Smed_v4_8222_0_5;dd_Smed_v4_8222_0_6;dd_Smed_v4_8222_0_7;dd_Smed_v4_8222_0_8;dd_Smed_v4_8222_0_4	#N/A	#N/A	FH1/FH2 domain-containing protein 3 OS=Homo sapiens OX=9606 GN=FHOD3 PE=1 SV=2 Q2V2M9 FHOD3_HUMAN 1.18E-86	#N/A	#N/A	Muscle;Epidermal;Neural;Phyarnx	#N/A
SMED30035436	1.82E-80	0.782797693	0.554	0.24	4.84E-76	6	SMED30035436.p1	dd_Smed_v4_2773_0_1;dd_Smed_v4_2773_0_2	#N/A	#N/A	Transmembrane and coiled-coil domains protein 1 OS=Homo sapiens OX=9606 GN=TMCC1 PE=1 SV=3 O94876 TMCC1_HUMAN 0.0000000000313	#N/A	#N/A	Neural;Cathepsin+ cell;Muscle;Epidermal	#N/A
SMED30010183	2.55E-80	0.652925541	0.43	0.144	6.77E-76	6	SMED30010183.p1	dd_Smed_v4_7210_0_1	#N/A	TSA: Seq4	Frizzled-4 OS=Homo sapiens OX=9606 GN=FZD4 PE=1 SV=2 Q9ULV1 FZD4_HUMAN 7.74E-160	#N/A	#N/A	Muscle;Neural;Cathepsin+ cell	#N/A
SMED30010969	4.79E-80	0.483953072	0.984	0.965	1.27E-75	6	SMED30010969.p1	dd_Smed_v4_3269_0_1;dd_Smed_v4_839_0_1	#N/A	#N/A	60S ribosomal protein L6 OS=Homo sapiens OX=9606 GN=RPL6 PE=1 SV=3 Q02878 RL6_HUMAN 1.49E-52	#N/A	#N/A	Neoblast;Neural;Muscle;Phyarnx;Protonephridia	#N/A
SMED30031366	8.51E-77	0.667005216	0.466	0.17	2.26E-72	6	SMED30031366.p1	dd_Smed_v4_6259_0_1	#N/A	#N/A	Junctophilin-3 OS=Homo sapiens OX=9606 GN=JPH3 PE=2 SV=2 Q8WXH2 JPH3_HUMAN 3.72E-56	#N/A	#N/A	Neural;Muscle	#N/A
SMED30019562	2.73E-76	0.611805127	0.383	0.118	7.26E-72	6	SMED30019562.p1	dd_Smed_v4_12252_0_1;dd_Smed_v4_29248_0_1;dd_Smed_v4_29248_0_3;dd_Smed_v4_29248_0_4;dd_Smed_v4_31423_0_1;dd_Smed_v4_31423_0_2	#N/A	#N/A	0	#N/A	#N/A	Muscle;Neural	#N/A
SMED30004241	4.42E-76	0.772473383	0.91	0.802	1.17E-71	6	SMED30004241.p1	dd_Smed_v4_4734_0_1	#N/A	#N/A	Serine/threonine-protein kinase WNK1 OS=Homo sapiens OX=9606 GN=WNK1 PE=1 SV=2 Q9H4A3 WNK1_HUMAN 1.39E-61	#N/A	#N/A	Neural	#N/A
SMED30025116	6.95E-76	0.461457183	0.268	0.062	1.84E-71	6	SMED30025116.p1	dd_Smed_v4_1860_0_1	#N/A	#N/A	0	#N/A	#N/A	Intestine	#N/A
SMED30034946	9.37E-76	0.769935929	0.804	0.549	2.49E-71	6	SMED30034946.p1	dd_Smed_v4_4619_0_1	#N/A	#N/A	Dual specificity protein phosphatase 10 OS=Homo sapiens OX=9606 GN=DUSP10 PE=1 SV=1 Q9Y6W6 DUS10_HUMAN 9.02E-41	#N/A	#N/A	Neural	#N/A
SMED30019934	1.95E-75	0.704962124	0.561	0.244	5.19E-71	6	SMED30019934.p1	dd_Smed_v4_815_0_1	#N/A	#N/A	0	#N/A	#N/A	Neural;Muscle;Cathepsin+ cell	#N/A
SMED30030025	4.14E-75	0.725322794	0.608	0.299	1.10E-70	6	SMED30030025.p1	dd_Smed_v4_1195_0_1	#N/A	#N/A	Putative synaptogyrin-2 like protein OS=Homo sapiens OX=9606 PE=5 SV=1 A8MWL6 SNG2L_HUMAN 1.13E-45	#N/A	#N/A	Muscle	#N/A
SMED30015238	6.04E-75	0.70890895	0.437	0.153	1.60E-70	6	SMED30015238.p1	dd_Smed_v4_10789_0_1	#N/A	#N/A	0	#N/A	#N/A	#N/A	#N/A
SMED30028199	1.16E-74	0.724253091	0.471	0.183	3.09E-70	6	SMED30028199.p1	dd_Smed_v4_865_0_1	#N/A	#N/A	PLAC8-like protein 1 OS=Homo sapiens OX=9606 GN=PLAC8L1 PE=2 SV=1 A1L4L8 PL8L1_HUMAN 0.000000000000000757	#N/A	#N/A	Cathepsin+ cell;Muscle;Neural	#N/A
SMED30027802	6.00E-74	0.674480379	0.577	0.265	1.59E-69	6	SMED30027802.p1	dd_Smed_v4_4258_0_1	#N/A	#N/A	Uroporphyrinogen-III synthase OS=Homo sapiens OX=9606 GN=UROS PE=1 SV=1 P10746 HEM4_HUMAN 1.48E-37	#N/A	#N/A	Muscle;Neural	#N/A
SMED30021154	6.87E-74	0.607018011	0.342	0.1	1.82E-69	6	SMED30021154.p1	dd_Smed_v4_603_0_1	#N/A	#N/A	Calmodulin-3 OS=Homo sapiens OX=9606 GN=CALM3 PE=1 SV=1 P0DP25 CALM3_HUMAN 5.12E-37	#N/A	#N/A	Neural;Intestine;Epidermal;Phyarnx	#N/A
SMED30034573	9.29E-74	0.657214107	0.964	0.896	2.47E-69	6	SMED30034573.p1	dd_Smed_v4_34270_0_1;dd_Smed_v4_640_0_1	#N/A	#N/A	Tubulin beta-4B chain OS=Homo sapiens OX=9606 GN=TUBB4B PE=1 SV=1 P68371 TBB4B_HUMAN 0	#N/A	#N/A	#N/A	#N/A
SMED30006028	1.63E-73	0.834705205	0.606	0.309	4.32E-69	6	SMED30006028.p1	dd_Smed_v4_5853_0_1	#N/A	Smed_03434_V2 cAMP responsive element binding -1	Cyclic AMP response element-binding protein B OS=Drosophila melanogaster OX=7227 GN=CrebB PE=1 SV=1 E=0.0000000684	#N/A	#N/A	#N/A	TF_bZIP
SMED30006464	3.65E-73	0.760392219	0.856	0.552	9.70E-69	6	SMED30006464.p1	dd_Smed_v4_4998_1_1	#N/A	TCF15	Transcription factor 15 OS=Homo sapiens OX=9606 GN=TCF15 PE=2 SV=3 Q12870 TCF15_HUMAN 5.25E-24	#N/A	Epidermal lineage	Neoblast;Cathepsin+ cell;Intestine;Muscle	bHLH
SMED30015029	2.91E-71	0.659045814	0.532	0.23	7.72E-67	6	SMED30015029.p1	dd_Smed_v4_2872_0_1	#N/A	#N/A	Guanine nucleotide-binding protein subunit beta-4 OS=Homo sapiens OX=9606 GN=GNB4 PE=1 SV=3 Q9HAV0 GBB4_HUMAN 2.57E-120	#N/A	#N/A	Neural;Muscle	#N/A
SMED30012827	1.24E-70	0.530911051	0.284	0.071	3.29E-66	6	SMED30012827.p1	dd_Smed_v4_5361_0_1	#N/A	#N/A	0	#N/A	Neuronal lineage	Neural;Parapharyngeal	#N/A
SMED30022612	1.75E-70	0.611968119	0.923	0.796	4.65E-66	6	SMED30022612.p1	dd_Smed_v4_1733_0_1;dd_Smed_v4_1733_0_2	#N/A	#N/A	Ester hydrolase C11orf54 OS=Homo sapiens OX=9606 GN=C11orf54 PE=1 SV=1 Q9H0W9 CK054_HUMAN 4.28E-65	#N/A	#N/A	Neural;Cathepsin+ cell;Muscle;Protonephridia	#N/A
SMED30032968	2.06E-70	0.520967241	0.254	0.059	5.48E-66	6	SMED30032968.p1	dd_Smed_v4_13661_0_2	#N/A	#N/A	Inositol phosphoceramide mannosyltransferase 2 OS=Schizosaccharomyces pombe (strain 972 / ATCC 24843) OX=284812 GN=SPCC4F11.04c PE=3 SV=1 E=4.45E-22	#N/A	#N/A	#N/A	#N/A
SMED30029009	1.08E-67	0.657785219	0.5	0.215	2.87E-63	6	SMED30029009.p1	dd_Smed_v4_4765_0_1	#N/A	#N/A	Schwannomin-interacting protein 1 OS=Homo sapiens OX=9606 GN=SCHIP1 PE=1 SV=1 P0DPB3 SCHI1_HUMAN 0.000000155	#N/A	#N/A	Muscle	#N/A
SMED30009120	2.24E-67	0.469566029	0.284	0.075	5.96E-63	6	SMED30009120.p1	dd_Smed_v4_2800_0_1	#N/A	#N/A	0	#N/A	#N/A	#N/A	#N/A
SMED30032304	2.44E-67	0.630257926	0.448	0.174	6.48E-63	6	SMED30032304.p2	dd_Smed_v4_8879_0_1	#N/A	#N/A	Putative transmembrane protein INAFM2 OS=Homo sapiens OX=9606 GN=INAFM2 PE=2 SV=1 P0DMQ5 INAM2_HUMAN 0.000000000041	#N/A	#N/A	Neural	#N/A
SMED30002428	5.11E-67	0.688394466	0.55	0.262	1.36E-62	6	SMED30002428.p1	dd_Smed_v4_600_0_1	#N/A	#N/A	Gamma-aminobutyric acid receptor-associated protein OS=Homo sapiens OX=9606 GN=GABARAP PE=1 SV=1 O95166 GBRAP_HUMAN 1.96E-72	#N/A	#N/A	Neural;Muscle;Cathepsin+ cell;Epidermal;Phyarnx;Protonephridia	#N/A
SMED30001802	2.49E-64	0.769865542	0.874	0.748	6.62E-60	6	SMED30001802.p1	dd_Smed_v4_5749_0_1	#N/A	Smed_03061_V2 1-Jun	0	#N/A	#N/A	Cathepsin+ cell;Neural;Muscle	TF_bZIP
SMED30000165	3.54E-64	0.465372574	0.327	0.099	9.39E-60	6	SMED30000165.p1	dd_Smed_v4_33618_0_1;dd_Smed_v4_8222_0_1;dd_Smed_v4_8222_0_2;dd_Smed_v4_8222_0_3;dd_Smed_v4_8222_0_5;dd_Smed_v4_8222_0_6;dd_Smed_v4_8222_0_7;dd_Smed_v4_8222_0_8;dd_Smed_v4_8222_0_4	#N/A	#N/A	FH1/FH2 domain-containing protein 3 OS=Homo sapiens OX=9606 GN=FHOD3 PE=1 SV=2 Q2V2M9 FHOD3_HUMAN 1.09E-100	#N/A	#N/A	Muscle;Epidermal;Neural;Phyarnx	#N/A
SMED30028061	5.74E-63	0.497160945	0.318	0.097	1.52E-58	6	SMED30028061.p1	dd_Smed_v4_7219_0_1	#N/A	#N/A	BICD family-like cargo adapter 1 OS=Homo sapiens OX=9606 GN=BICDL1 PE=2 SV=2 Q6ZP65 BICL1_HUMAN 0.0000000000000343	#N/A	#N/A	Neural;Muscle	#N/A
SMED30004175	9.23E-63	0.623123323	0.498	0.218	2.45E-58	6	SMED30004175.p1	dd_Smed_v4_4423_0_1;dd_Smed_v4_4423_0_2	#N/A	#N/A	Rho guanine nucleotide exchange factor 7 OS=Homo sapiens OX=9606 GN=ARHGEF7 PE=1 SV=2 Q14155 ARHG7_HUMAN 9.79E-47	#N/A	#N/A	Neural;Muscle	#N/A
SMED30020829	1.50E-62	0.492870376	0.275	0.074	3.97E-58	6	SMED30020829.p1	dd_Smed_v4_11601_0_1;dd_Smed_v4_11601_0_2;dd_Smed_v4_11601_0_3	#N/A	#N/A	Protein quaking OS=Homo sapiens OX=9606 GN=QKI PE=1 SV=1 Q96PU8 QKI_HUMAN 5.63E-33	#N/A	#N/A	Muscle;Phyarnx	#N/A
SMED30003769	1.57E-62	0.422609033	0.863	0.481	4.16E-58	6	SMED30003769.p1	dd_Smed_v4_4944_0_1;dd_Smed_v4_4944_0_2	#N/A	#N/A	Sorcin OS=Homo sapiens OX=9606 GN=SRI PE=1 SV=1 P30626 SORCN_HUMAN 0.00000262	#N/A	#N/A	Muscle	#N/A
SMED30015117	1.59E-62	0.645560273	0.482	0.209	4.22E-58	6	SMED30015117.p1	#N/A	#N/A	#N/A	0	#N/A	#N/A	#N/A	#N/A
SMED30033594	1.74E-62	0.486952694	0.948	0.915	4.63E-58	6	SMED30033594.p1	dd_Smed_v4_1301_0_1;dd_Smed_v4_1301_0_2;dd_Smed_v4_3654_0_1	#N/A	#N/A	Microtubule-associated protein 1B OS=Homo sapiens OX=9606 GN=MAP1B PE=1 SV=2 P46821 MAP1B_HUMAN 0.00000000000268	#N/A	#N/A	Neural;Muscle;Cathepsin+ cell;Protonephridia	#N/A
SMED30009659	1.55E-61	0.627072802	0.39	0.145	4.11E-57	6	SMED30009659.p1	dd_Smed_v4_6621_0_1	#N/A	#N/A	General transcription factor IIF subunit 1 OS=Xenopus laevis OX=8355 GN=gtf2f1 PE=2 SV=1 E=0.00000000015	#N/A	#N/A	Neural	#N/A
SMED30006583	2.33E-59	0.689155671	0.457	0.183	6.20E-55	6	SMED30006583.p1	dd_Smed_v4_11650_0_1	#N/A	frizzled receptor-like	Frizzled-10 OS=Homo sapiens OX=9606 GN=FZD10 PE=1 SV=1 Q9ULW2 FZD10_HUMAN 1.29E-117	#N/A	#N/A	Muscle	#N/A
SMED30032979	2.77E-59	0.503574481	0.362	0.123	7.34E-55	6	SMED30032979.p1	dd_Smed_v4_2109_0_1;dd_Smed_v4_5512_0_2	#N/A	slc6a-8	Beta-arrestin-1 OS=Homo sapiens OX=9606 GN=ARRB1 PE=1 SV=2 P49407 ARRB1_HUMAN 2.89E-171	#N/A	#N/A	Cathepsin+ cell;Intestine;Muscle;Protonephridia	#N/A
SMED30003269	6.48E-59	0.599540757	0.671	0.412	1.72E-54	6	SMED30003269.p1	dd_Smed_v4_1796_0_1	#N/A	#N/A	Reticulon-4 OS=Homo sapiens OX=9606 GN=RTN4 PE=1 SV=2 Q9NQC3 RTN4_HUMAN 4.46E-19	#N/A	#N/A	Neural;Muscle;Cathepsin+ cell;Protonephridia	#N/A
SMED30034254	4.18E-58	0.566485768	0.871	0.753	1.11E-53	6	SMED30034254.p1	dd_Smed_v4_220_0_1;dd_Smed_v4_220_0_2	#N/A	Smed_00466_V2 calreticulin-1	Calreticulin OS=Homo sapiens OX=9606 GN=CALR PE=1 SV=1 P27797 CALR_HUMAN 1.79E-162	#N/A	#N/A	Cathepsin+ cell;Epidermal;Protonephridia;Neural	#N/A
SMED30010627	1.22E-57	0.703099433	0.52	0.248	3.24E-53	6	SMED30010627.p1	dd_Smed_v4_8553_0_1	#N/A	Smed-meis-2	Homeobox protein Meis1 OS=Homo sapiens OX=9606 GN=MEIS1 PE=1 SV=1 O00470 MEIS1_HUMAN 1.15E-54	#N/A	#N/A	Muscle;Neural;Protonephridia	#N/A
SMED30001449	1.54E-57	0.626697842	0.863	0.708	4.08E-53	6	SMED30001449.p1	dd_Smed_v4_513_0_1	#N/A	Propionyl-CoA carboxylase beta chain, mitochondrial	Propionyl-CoA carboxylase beta chain, mitochondrial OS=Homo sapiens OX=9606 GN=PCCB PE=1 SV=3 P05166 PCCB_HUMAN 0	#N/A	Muscle lineage	Muscle;Intestine;Phyarnx;Protonephridia;Cathepsin+ cell	#N/A
SMED30026593	3.81E-57	0.534189348	0.369	0.135	1.01E-52	6	SMED30026593.p1	dd_Smed_v4_11715_0_1	#N/A	Smed_14072_V2 IAP domain containing-1	0	#N/A	#N/A	Cathepsin+ cell	#N/A
SMED30034936	1.76E-56	0.600840797	0.574	0.3	4.67E-52	6	SMED30034936.p1	dd_Smed_v4_13714_0_1	#N/A	#N/A	0	#N/A	#N/A	Muscle;Neural;Protonephridia	#N/A
SMED30006731	4.73E-56	0.784978436	0.642	0.386	1.26E-51	6	SMED30006731.p1	dd_Smed_v4_5875_0_1	#N/A	#N/A	Transcription factor jun-D OS=Homo sapiens OX=9606 GN=JUND PE=1 SV=3 P17535 JUND_HUMAN 0.00000000000216	#N/A	#N/A	Neural	TF_bZIP
SMED30011922	5.11E-56	0.540825109	0.358	0.131	1.36E-51	6	SMED30011922.p1	dd_Smed_v4_5186_0_1	#N/A	#N/A	Tubulin-specific chaperone cofactor E-like protein OS=Homo sapiens OX=9606 GN=TBCEL PE=1 SV=2 Q5QJ74 TBCEL_HUMAN 6.67E-45	#N/A	#N/A	Neural	#N/A
SMED30027132	5.47E-55	0.667862977	0.678	0.439	1.45E-50	6	SMED30027132.p1	dd_Smed_v4_5589_0_1	#N/A	#N/A	Calcineurin subunit B type 1 OS=Homo sapiens OX=9606 GN=PPP3R1 PE=1 SV=2 P63098 CANB1_HUMAN 1.88E-103	#N/A	#N/A	Muscle;Cathepsin+ cell;Protonephridia	#N/A
SMED30035175	4.09E-54	0.491260848	0.336	0.118	1.09E-49	6	SMED30035175.p1	dd_Smed_v4_6809_0_1	#N/A	#N/A	Anoctamin-8 OS=Homo sapiens OX=9606 GN=ANO8 PE=1 SV=3 Q9HCE9 ANO8_HUMAN 3.03E-119	#N/A	#N/A	Muscle;Protonephridia	#N/A
SMED30000109	5.00E-54	0.614570655	0.504	0.245	1.33E-49	6	SMED30000109.p1	dd_Smed_v4_4980_0_1	#N/A	#N/A	0	#N/A	#N/A	#N/A	#N/A
SMED30013470	3.36E-52	0.483329135	0.917	0.854	8.93E-48	6	SMED30013470.p1	dd_Smed_v4_813_0_1	#N/A	#N/A	Transforming protein RhoA OS=Homo sapiens OX=9606 GN=RHOA PE=1 SV=1 P61586 RHOA_HUMAN 5.28E-117	#N/A	#N/A	Muscle;Protonephridia	#N/A
SMED30027141	4.09E-52	0.520743639	0.888	0.795	1.08E-47	6	SMED30027141.p1	dd_Smed_v4_1549_0_1	#N/A	#N/A	0	#N/A	#N/A	Muscle;Phyarnx;Protonephridia;Neural;Cathepsin+ cell	#N/A
SMED30023819	2.39E-50	0.598850505	0.523	0.274	6.36E-46	6	SMED30023819.p1	dd_Smed_v4_8835_0_1	#N/A	#N/A	Proto-oncogene c-Fos OS=Homo sapiens OX=9606 GN=FOS PE=1 SV=1 P01100 FOS_HUMAN 0.000000112	#N/A	#N/A	Muscle	TF_bZIP
SMED30031707	3.54E-50	0.550695664	0.392	0.161	9.38E-46	6	SMED30031707.p1	dd_Smed_v4_11964_0_1	#N/A	#N/A	0	#N/A	#N/A	Cathepsin+ cell	#N/A
SMED30003276	5.14E-50	0.6866033	0.588	0.34	1.37E-45	6	SMED30003276.p1	dd_Smed_v4_9899_0_1	#N/A	Protein atonal homolog 8	Protein atonal homolog 8 OS=Homo sapiens OX=9606 GN=ATOH8 PE=2 SV=2 Q96SQ7 ATOH8_HUMAN 7.98E-23	#N/A	Muscle lineage	Muscle;Intestine;Protonephridia	bHLH
SMED30030186	6.21E-50	0.546533151	0.383	0.159	1.65E-45	6	SMED30030186.p1	dd_Smed_v4_3963_0_1	#N/A	#N/A	0	#N/A	#N/A	Neural	#N/A
SMED30031715	1.34E-49	0.597815982	0.635	0.384	3.55E-45	6	SMED30031715.p1	dd_Smed_v4_1684_0_1	#N/A	#N/A	Spectrin beta chain, non-erythrocytic 1 OS=Homo sapiens OX=9606 GN=SPTBN1 PE=1 SV=2 Q01082 SPTB2_HUMAN 0	#N/A	#N/A	Neural;Parapharyngeal;Muscle	#N/A
SMED30017378	1.44E-49	0.479567161	0.329	0.119	3.83E-45	6	SMED30017378.p1	dd_Smed_v4_1947_0_1	#N/A	#N/A	Aldose 1-epimerase OS=Homo sapiens OX=9606 GN=GALM PE=1 SV=1 Q96C23 GALM_HUMAN 1.31E-57	#N/A	#N/A	Cathepsin+ cell;Muscle	#N/A
SMED30013116	8.68E-49	0.519017408	0.344	0.131	2.30E-44	6	SMED30013116.p1	dd_Smed_v4_4399_0_1	#N/A	#N/A	MAP kinase-activated protein kinase 3 OS=Homo sapiens OX=9606 GN=MAPKAPK3 PE=1 SV=1 Q16644 MAPK3_HUMAN 7.57E-146	#N/A	#N/A	Intestine	#N/A
SMED30006293	1.08E-47	0.640931196	0.712	0.484	2.87E-43	6	SMED30006293.p1	dd_Smed_v4_10685_0_1	#N/A	#N/A	0	#N/A	#N/A	Muscle;Cathepsin+ cell	#N/A
SMED30019849	1.29E-47	0.565290308	0.536	0.293	3.43E-43	6	SMED30019849.p1	dd_Smed_v4_1656_0_2	#N/A	#N/A	Guanine nucleotide-binding protein G(o) subunit alpha OS=Homo sapiens OX=9606 GN=GNAO1 PE=1 SV=4 P09471 GNAO_HUMAN 0	#N/A	#N/A	#N/A	#N/A
SMED30028015	2.62E-47	0.49861416	0.297	0.104	6.96E-43	6	SMED30028015.p1	dd_Smed_v4_4738_0_1	#N/A	#N/A	Pyruvate kinase PKM OS=Homo sapiens OX=9606 GN=PKM PE=1 SV=4 P14618 KPYM_HUMAN 0	#N/A	#N/A	Muscle	#N/A
SMED30032433	3.63E-47	0.618157685	0.57	0.336	9.64E-43	6	SMED30032433.p1	dd_Smed_v4_11316_0_1;dd_Smed_v4_2618_0_1	#N/A	#N/A	Neuron navigator 2 OS=Homo sapiens OX=9606 GN=NAV2 PE=1 SV=3 Q8IVL1 NAV2_HUMAN 3.29E-142	#N/A	#N/A	Muscle	#N/A
SMED30029370	4.24E-47	0.680704182	0.635	0.415	1.13E-42	6	SMED30029370.p1	dd_Smed_v4_1398_1_1	#N/A	#N/A	Glucose-6-phosphate isomerase OS=Homo sapiens OX=9606 GN=GPI PE=1 SV=4 P06744 G6PI_HUMAN 3.53E-146	#N/A	#N/A	Cathepsin+ cell;Muscle;Phyarnx	#N/A
SMED30022087	1.73E-46	0.450500414	0.354	0.139	4.60E-42	6	SMED30022087.p1	dd_Smed_v4_3783_0_1;dd_Smed_v4_3783_0_2;dd_Smed_v4_3783_0_3;dd_Smed_v4_3783_0_4	#N/A	#N/A	Hemicentin-1 OS=Homo sapiens OX=9606 GN=HMCN1 PE=1 SV=2 Q96RW7 HMCN1_HUMAN 0.00000000000186	#N/A	#N/A	Neural;Muscle	#N/A
SMED30019353	2.21E-46	0.58234765	0.471	0.231	5.86E-42	6	SMED30019353.p1	dd_Smed_v4_4597_0_1	#N/A	#N/A	Homer protein homolog 2 OS=Homo sapiens OX=9606 GN=HOMER2 PE=1 SV=1 Q9NSB8 HOME2_HUMAN 5.9E-42	#N/A	#N/A	#N/A	#N/A
SMED30009224	3.01E-46	0.533952745	0.347	0.137	7.99E-42	6	SMED30009224.p1	dd_Smed_v4_12410_0_1;dd_Smed_v4_14711_0_1	#N/A	SMED_07471_V2 early growth response-3	Early growth response protein 1 OS=Homo sapiens OX=9606 GN=EGR1 PE=1 SV=1 P18146 EGR1_HUMAN 3.66E-26	#N/A	#N/A	Epidermal;Cathepsin+ cell;Muscle;Phyarnx;Neural	zf-H2C2_2
SMED30028992	1.91E-45	0.597261448	0.646	0.43	5.08E-41	6	SMED30028992.p1	dd_Smed_v4_1615_0_1	#N/A	#N/A	Guanine nucleotide-binding protein subunit beta-4 OS=Homo sapiens OX=9606 GN=GNB4 PE=1 SV=3 Q9HAV0 GBB4_HUMAN 0	#N/A	#N/A	Neural;Muscle	#N/A
SMED30027392	1.34E-44	0.655649611	0.615	0.381	3.56E-40	6	SMED30027392.p1	dd_Smed_v4_5067_0_1	#N/A	#N/A	0	#N/A	#N/A	Epidermal;Cathepsin+ cell;Phyarnx	#N/A
SMED30030897	1.73E-44	0.590180223	0.39	0.169	4.60E-40	6	SMED30030897.p1	dd_Smed_v4_2397_0_1	#N/A	#N/A	0	#N/A	#N/A	Muscle;Intestine	#N/A
SMED30031197	2.56E-44	0.508854458	0.331	0.131	6.80E-40	6	SMED30031197.p1	dd_Smed_v4_7133_0_1;dd_Smed_v4_7133_0_2;dd_Smed_v4_7133_0_4	#N/A	#N/A	Microtubule-associated protein tau OS=Homo sapiens OX=9606 GN=MAPT PE=1 SV=5 P10636 TAU_HUMAN 1.4E-28	#N/A	#N/A	Neural;Muscle;Cathepsin+ cell	#N/A
SMED30036016	4.01E-44	0.499210463	0.342	0.137	1.06E-39	6	SMED30036016.p1	dd_Smed_v4_7383_0_1	#N/A	#N/A	Histone H2A type 2-C OS=Homo sapiens OX=9606 GN=HIST2H2AC PE=1 SV=4 Q16777 H2A2C_HUMAN 7.96E-78	#N/A	#N/A	Neural;Muscle	#N/A
SMED30034403	7.89E-44	0.548096103	0.417	0.197	2.09E-39	6	SMED30034403.p1	dd_Smed_v4_6625_0_1	#N/A	#N/A	Prolyl 4-hydroxylase subunit alpha-1 OS=Homo sapiens OX=9606 GN=P4HA1 PE=1 SV=2 P13674 P4HA1_HUMAN 6.36E-134	#N/A	#N/A	Muscle	#N/A
SMED30030643	9.54E-44	0.49947736	0.331	0.131	2.53E-39	6	SMED30030643.p1	dd_Smed_v4_2046_0_1	#N/A	#N/A	Methylmalonic aciduria and homocystinuria type D protein, mitochondrial OS=Homo sapiens OX=9606 GN=MMADHC PE=1 SV=2 Q9H3L0 MMAD_HUMAN 8.24E-42	#N/A	#N/A	Muscle;Phyarnx;Protonephridia	#N/A
SMED30024342	1.40E-43	0.605712322	0.489	0.257	3.71E-39	6	SMED30024342.p1	dd_Smed_v4_10020_0_1	#N/A	npyr-8	Neuropeptide Y receptor type 2 OS=Homo sapiens OX=9606 GN=NPY2R PE=1 SV=1 P49146 NPY2R_HUMAN 2.38E-47	#N/A	#N/A	Neural	#N/A
SMED30014645	2.54E-43	0.524698614	0.372	0.158	6.75E-39	6	SMED30014645.p1	dd_Smed_v4_4193_0_1	#N/A	#N/A	Supervillin OS=Homo sapiens OX=9606 GN=SVIL PE=1 SV=2 O95425 SVIL_HUMAN 1.02E-156	#N/A	#N/A	Muscle;Intestine;Neural	#N/A
SMED30021284	3.54E-43	0.479709852	0.318	0.123	9.39E-39	6	SMED30021284.p1	dd_Smed_v4_2356_0_1	#N/A	#N/A	0	#N/A	#N/A	Muscle;Neural;Epidermal	#N/A
SMED30018086	2.62E-42	0.52537551	0.552	0.316	6.94E-38	6	SMED30018086.p1	dd_Smed_v4_1233_0_1;dd_Smed_v4_2028_0_1;dd_Smed_v4_7313_0_1;dd_Smed_v4_7313_0_2;dd_Smed_v4_876_0_1;dd_Smed_v4_876_0_2	#N/A	#N/A	Talin-1 OS=Homo sapiens OX=9606 GN=TLN1 PE=1 SV=3 Q9Y490 TLN1_HUMAN 0	#N/A	#N/A	Neural;Cathepsin+ cell;Intestine	#N/A
SMED30004975	5.66E-42	0.694822099	0.41	0.198	1.50E-37	6	SMED30004975.p1	dd_Smed_v4_7763_0_1;dd_Smed_v4_7763_0_2	#N/A	Smed_04428_V2 hypoxanthine guanine phosphoribosyltransferase-1	Hypoxanthine-guanine phosphoribosyltransferase OS=Homo sapiens OX=9606 GN=HPRT1 PE=1 SV=2 P00492 HPRT_HUMAN 4.18E-90	#N/A	#N/A	Muscle;Cathepsin+ cell	#N/A
SMED30026182	1.48E-41	0.423159654	0.297	0.111	3.92E-37	6	SMED30026182.p1	dd_Smed_v4_7917_0_1	#N/A	#N/A	Sodium/potassium-transporting ATPase subunit beta-1 OS=Homo sapiens OX=9606 GN=ATP1B1 PE=1 SV=1 P05026 AT1B1_HUMAN 2.8E-39	#N/A	#N/A	Neural;Muscle;Parapharyngeal	#N/A
SMED30029780	2.13E-41	0.60577075	0.955	0.938	5.64E-37	6	SMED30029780.p1	dd_Smed_v4_7731_0_1	#N/A	EGR-like 1	Early growth response protein 4 OS=Homo sapiens OX=9606 GN=EGR4 PE=2 SV=3 Q05215 EGR4_HUMAN 5.24E-28	#N/A	#N/A	Epidermal;Neural;Cathepsin+ cell;Muscle;Phyarnx	zf-H2C2_2
SMED30021209	4.85E-41	0.537930729	0.48	0.257	1.29E-36	6	SMED30021209.p1	dd_Smed_v4_1282_0_1	#N/A	#N/A	Mitogen-activated protein kinase 14 OS=Homo sapiens OX=9606 GN=MAPK14 PE=1 SV=3 Q16539 MK14_HUMAN 2.85E-152	#N/A	#N/A	Intestine;Cathepsin+ cell;Neural;Epidermal	#N/A
SMED30014987	7.72E-41	0.401093959	0.261	0.09	2.05E-36	6	SMED30014987.p4	#N/A	#N/A	#N/A	0	#N/A	#N/A	#N/A	#N/A
SMED30023132	8.42E-41	0.428899291	0.322	0.127	2.23E-36	6	SMED30023132.p1	dd_Smed_v4_5411_0_1	#N/A	#N/A	Beta carbonic anhydrase 1 OS=Caenorhabditis briggsae OX=6238 GN=bca-1 PE=3 SV=2 E=1.48E-42	#N/A	#N/A	Neural;Muscle	#N/A
SMED30027396	7.62E-40	0.446766194	0.388	0.172	2.02E-35	6	SMED30027396.p1	dd_Smed_v4_2619_0_1	#N/A	#N/A	Fatty-acid amide hydrolase 1 OS=Homo sapiens OX=9606 GN=FAAH PE=1 SV=2 O00519 FAAH1_HUMAN 9.28E-89	#N/A	#N/A	Cathepsin+ cell	#N/A
SMED30032279	1.08E-39	0.580149026	0.737	0.528	2.88E-35	6	SMED30032279.p1	dd_Smed_v4_20048_0_1	#N/A	gcr156	0	#N/A	#N/A	#N/A	#N/A
SMED30035216	1.11E-38	0.466885921	0.844	0.737	2.93E-34	6	SMED30035216.p1	dd_Smed_v4_2315_0_1;dd_Smed_v4_3901_0_1	#N/A	#N/A	Dual specificity protein kinase CLK2 OS=Homo sapiens OX=9606 GN=CLK2 PE=1 SV=1 P49760 CLK2_HUMAN 2.11E-60	#N/A	#N/A	Neural	#N/A
SMED30007558	5.96E-37	0.49562764	0.725	0.545	1.58E-32	6	SMED30007558.p1	dd_Smed_v4_4209_0_1	#N/A	#N/A	0	#N/A	#N/A	Neural;Protonephridia	#N/A
SMED30008048	3.33E-36	0.478682927	0.856	0.778	8.83E-32	6	SMED30008048.p1	dd_Smed_v4_1239_0_1	#N/A	#N/A	Ras-related protein Rap-1b OS=Homo sapiens OX=9606 GN=RAP1B PE=1 SV=1 P61224 RAP1B_HUMAN 2.24E-111	#N/A	#N/A	Cathepsin+ cell	#N/A
SMED30028462	7.26E-36	0.485158401	0.549	0.336	1.93E-31	6	SMED30028462.p1	dd_Smed_v4_2206_0_1	#N/A	#N/A	0	#N/A	#N/A	Cathepsin+ cell;Muscle;Protonephridia	#N/A
SMED30002903	1.13E-34	0.408149837	0.311	0.13	3.01E-30	6	SMED30002903.p1	dd_Smed_v4_4539_0_1	#N/A	#N/A	Cyclic AMP-responsive element-binding protein 3-like protein 1 OS=Homo sapiens OX=9606 GN=CREB3L1 PE=1 SV=1 Q96BA8 CR3L1_HUMAN 2.12E-35	#N/A	#N/A	Epidermal;Muscle	TF_bZIP
SMED30019421	4.97E-34	0.372763796	0.291	0.119	1.32E-29	6	SMED30019421.p1	dd_Smed_v4_6365_0_1	#N/A	#N/A	Ribosomal protein S6 kinase alpha-3 OS=Homo sapiens OX=9606 GN=RPS6KA3 PE=1 SV=1 P51812 KS6A3_HUMAN 0	#N/A	#N/A	#N/A	#N/A
SMED30031260	6.13E-34	0.401853466	0.255	0.099	1.63E-29	6	SMED30031260.p1	dd_Smed_v4_2357_0_1	#N/A	#N/A	0	#N/A	#N/A	Neural;Epidermal;Phyarnx;Protonephridia	#N/A
SMED30009514	1.40E-33	0.512676285	0.572	0.362	3.72E-29	6	SMED30009514.p1	dd_Smed_v4_2520_0_1	#N/A	PL030007A10F10 histone H2B	Histone H2B type 1-L OS=Homo sapiens OX=9606 GN=HIST1H2BL PE=1 SV=3 Q99880 H2B1L_HUMAN 5.4E-60	#N/A	#N/A	Neural;Epidermal;Cathepsin+ cell;Protonephridia	#N/A
SMED30029683	1.90E-33	0.314332906	0.252	0.094	5.05E-29	6	SMED30029683.p1	dd_Smed_v4_3814_0_1;dd_Smed_v4_3814_1_1;dd_Smed_v4_3814_1_2	#N/A	#N/A	Inositol 1,4,5-trisphosphate receptor type 3 OS=Homo sapiens OX=9606 GN=ITPR3 PE=1 SV=2 Q14573 ITPR3_HUMAN 1.14E-59	#N/A	#N/A	Neural;Muscle;Cathepsin+ cell	#N/A
SMED30019938	2.87E-33	0.390160752	0.257	0.1	7.63E-29	6	SMED30019938.p1	dd_Smed_v4_16980_0_1;dd_Smed_v4_2159_0_1	#N/A	TPA_inf: brahma-related protein 1-like protein	Transcription activator BRG1 OS=Homo sapiens OX=9606 GN=SMARCA4 PE=1 SV=2 P51532 SMCA4_HUMAN 0	#N/A	#N/A	Neural;Cathepsin+ cell	#N/A
SMED30003403	3.44E-33	0.502426716	0.525	0.313	9.14E-29	6	SMED30003403.p3	dd_Smed_v4_9825_0_1	#N/A	#N/A	0	#N/A	#N/A	Muscle;Cathepsin+ cell	#N/A
SMED30023090	4.42E-33	0.508030012	0.563	0.357	1.17E-28	6	SMED30023090.p1	dd_Smed_v4_2260_0_1	#N/A	#N/A	0	#N/A	#N/A	Cathepsin+ cell;Muscle;Intestine	#N/A
SMED30017501	4.56E-33	0.448859399	0.691	0.525	1.21E-28	6	SMED30017501.p1	dd_Smed_v4_730_0_1	#N/A	#N/A	Rho GDP-dissociation inhibitor 1 OS=Homo sapiens OX=9606 GN=ARHGDIA PE=1 SV=3 P52565 GDIR1_HUMAN 1.11E-55	#N/A	#N/A	Cathepsin+ cell;Epidermal	#N/A
SMED30004242	5.86E-33	0.377709926	0.27	0.109	1.56E-28	6	SMED30004242.p1	dd_Smed_v4_7300_0_1	#N/A	mer	Radixin OS=Homo sapiens OX=9606 GN=RDX PE=1 SV=1 P35241 RADI_HUMAN 1.76E-52	#N/A	#N/A	#N/A	#N/A
SMED30011041	8.30E-32	0.418837461	0.824	0.735	2.20E-27	6	SMED30011041.p1	dd_Smed_v4_1310_1_1;dd_Smed_v4_758_1_1	#N/A	#N/A	Zinc finger BED domain-containing protein 1 OS=Homo sapiens OX=9606 GN=ZBED1 PE=1 SV=1 O96006 ZBED1_HUMAN 5.72E-18	#N/A	#N/A	Epidermal;Cathepsin+ cell;Parapharyngeal;Neural	zf-BED
SMED30026735	1.02E-31	0.414705968	0.252	0.099	2.70E-27	6	SMED30026735.p1	dd_Smed_v4_8431_0_1	#N/A	#N/A	Poly(rC)-binding protein 3 OS=Homo sapiens OX=9606 GN=PCBP3 PE=2 SV=2 P57721 PCBP3_HUMAN 9.29E-92	#N/A	#N/A	Neural;Muscle	#N/A
SMED30006369	1.52E-31	0.463371301	0.417	0.218	4.03E-27	6	SMED30006369.p1	dd_Smed_v4_2017_0_1	#N/A	beta1-int	Integrin beta-1 OS=Homo sapiens OX=9606 GN=ITGB1 PE=1 SV=2 P05556 ITB1_HUMAN 4.05E-142	#N/A	#N/A	Muscle;Cathepsin+ cell;Neural	#N/A
SMED30002914	2.17E-31	0.362310307	0.297	0.126	5.75E-27	6	SMED30002914.p1	dd_Smed_v4_6384_0_1;dd_Smed_v4_8889_0_1;dd_Smed_v4_8889_0_2	#N/A	cytoplasmic polyadenylation element binding 2	Nck-associated protein 1 OS=Homo sapiens OX=9606 GN=NCKAP1 PE=1 SV=1 Q9Y2A7 NCKP1_HUMAN 0	#N/A	#N/A	Neural	#N/A
SMED30025596	9.16E-31	0.465874224	0.464	0.262	2.43E-26	6	SMED30025596.p1	dd_Smed_v4_4439_0_1	#N/A	#N/A	Adenylate cyclase type 1 OS=Homo sapiens OX=9606 GN=ADCY1 PE=1 SV=2 Q08828 ADCY1_HUMAN 9.48E-32	#N/A	#N/A	Neural;Muscle;Cathepsin+ cell	#N/A
SMED30034823	1.49E-30	0.389745572	0.833	0.747	3.96E-26	6	SMED30034823.p1	dd_Smed_v4_822_0_1	#N/A	#N/A	Tropomyosin alpha-3 chain OS=Homo sapiens OX=9606 GN=TPM3 PE=1 SV=2 P06753 TPM3_HUMAN 0.00000186	#N/A	#N/A	Muscle;Intestine;Protonephridia	#N/A
SMED30007034	2.17E-30	0.362994774	0.293	0.126	5.77E-26	6	SMED30007034.p1	dd_Smed_v4_13536_0_1	#N/A	#N/A	0	#N/A	#N/A	Neural	#N/A
SMED30018465	4.72E-30	0.367980778	0.29	0.124	1.25E-25	6	SMED30018465.p1	dd_Smed_v4_2431_0_1	#N/A	#N/A	2',3'-cyclic-nucleotide 3'-phosphodiesterase OS=Homo sapiens OX=9606 GN=CNP PE=1 SV=2 P09543 CN37_HUMAN 1.69E-43	#N/A	#N/A	Neural;Cathepsin+ cell	#N/A
SMED30008778	8.04E-29	0.643985922	0.71	0.592	2.13E-24	6	SMED30008778.p1	dd_Smed_v4_13872_0_1	#N/A	#N/A	0	#N/A	#N/A	Neural;Muscle	#N/A
SMED30008506	1.21E-28	0.443816039	0.604	0.418	3.22E-24	6	SMED30008506.p1	dd_Smed_v4_407_0_1	#N/A	#N/A	0	#N/A	#N/A	Cathepsin+ cell;Protonephridia;Intestine;Parapharyngeal	#N/A
SMED30015261	1.29E-28	0.42283701	0.32	0.155	3.42E-24	6	SMED30015261.p1	dd_Smed_v4_9696_0_1	#N/A	bax-1	Apoptosis regulator BAX OS=Homo sapiens OX=9606 GN=BAX PE=1 SV=1 Q07812 BAX_HUMAN 0.000000246	#N/A	#N/A	#N/A	#N/A
SMED30002863	3.38E-28	0.485473598	0.565	0.378	8.97E-24	6	SMED30002863.p1	dd_Smed_v4_1158_0_1	#N/A	#N/A	Charged multivesicular body protein 5 OS=Homo sapiens OX=9606 GN=CHMP5 PE=1 SV=1 Q9NZZ3 CHMP5_HUMAN 1.24E-99	#N/A	#N/A	Cathepsin+ cell;Intestine	#N/A
SMED30030289	6.72E-28	0.440458404	0.317	0.154	1.78E-23	6	SMED30030289.p1	dd_Smed_v4_8957_0_1;dd_Smed_v4_90_0_1;dd_Smed_v4_90_0_2	#N/A	#N/A	Actin, cytoplasmic 1 OS=Homo sapiens OX=9606 GN=ACTB PE=1 SV=1 P60709 ACTB_HUMAN 0	#N/A	#N/A	Neural;Muscle;Cathepsin+ cell;Protonephridia	#N/A
SMED30009863	6.90E-28	0.509043223	0.464	0.278	1.83E-23	6	SMED30009863.p1	dd_Smed_v4_4875_0_1	#N/A	#N/A	Guanylate kinase OS=Homo sapiens OX=9606 GN=GUK1 PE=1 SV=2 Q16774 KGUA_HUMAN 1.27E-43	#N/A	#N/A	Neural;Muscle	#N/A
SMED30035336	1.72E-27	0.49223225	0.603	0.427	4.55E-23	6	SMED30035336.p1	dd_Smed_v4_2164_0_1	#N/A	Lethal(2) giant larvae protein homolog 1	Lethal(2) giant larvae protein homolog 1 OS=Homo sapiens OX=9606 GN=LLGL1 PE=1 SV=3 Q15334 L2GL1_HUMAN 3.55E-22	#N/A	Pharyngeal lineage	Neural;Parapharyngeal	#N/A
SMED30018819	5.15E-27	0.438222678	0.378	0.201	1.37E-22	6	SMED30018819.p1	dd_Smed_v4_8901_0_1	#N/A	#N/A	0	#N/A	#N/A	Cathepsin+ cell;Phyarnx	#N/A
SMED30027197	7.49E-27	0.408337924	0.257	0.114	1.99E-22	6	SMED30027197.p1	dd_Smed_v4_3353_0_1	#N/A	#N/A	UMP-CMP kinase OS=Homo sapiens OX=9606 GN=CMPK1 PE=1 SV=3 P30085 KCY_HUMAN 1.27E-67	#N/A	#N/A	Neural;Muscle;Protonephridia	#N/A
SMED30004654	1.31E-26	0.459794226	0.723	0.597	3.48E-22	6	SMED30004654.p1	dd_Smed_v4_1402_0_1	#N/A	Triosephosphate isomerase	Triosephosphate isomerase OS=Homo sapiens OX=9606 GN=TPI1 PE=1 SV=3 P60174 TPIS_HUMAN 3.53E-128	#N/A	Muscle lineage	Muscle;Phyarnx	#N/A
SMED30006294	1.41E-25	0.452954312	0.692	0.568	3.75E-21	6	SMED30006294.p1	#N/A	#N/A	#N/A	0	#N/A	#N/A	#N/A	#N/A
SMED30026328	2.08E-25	0.353285224	0.255	0.112	5.53E-21	6	SMED30026328.p1	dd_Smed_v4_17834_0_1;dd_Smed_v4_17834_0_2;dd_Smed_v4_6453_0_1	#N/A	#N/A	Apoptosis-stimulating of p53 protein 1 OS=Homo sapiens OX=9606 GN=PPP1R13B PE=1 SV=3 Q96KQ4 ASPP1_HUMAN 1.76E-53	#N/A	#N/A	Muscle	#N/A
SMED30007715	2.10E-25	0.456021384	0.273	0.122	5.57E-21	6	SMED30007715.p2	dd_Smed_v4_8747_0_1	#N/A	Smed_10375_V2	0	#N/A	#N/A	Cathepsin+ cell;Muscle	#N/A
SMED30014869	2.53E-25	0.372290092	0.27	0.121	6.71E-21	6	SMED30014869.p1	dd_Smed_v4_7195_0_1;dd_Smed_v4_7195_0_2	#N/A	#N/A	Netrin receptor DCC OS=Homo sapiens OX=9606 GN=DCC PE=1 SV=2 P43146 DCC_HUMAN 0.00000000000000654	#N/A	#N/A	Neural;Muscle	#N/A
SMED30013480	2.93E-25	0.452685651	0.694	0.556	7.77E-21	6	SMED30013480.p1	dd_Smed_v4_2040_0_1	#N/A	#N/A	Dihydropyrimidinase-related protein 3 OS=Homo sapiens OX=9606 GN=DPYSL3 PE=1 SV=1 Q14195 DPYL3_HUMAN 1.42E-95	#N/A	#N/A	Neural;Cathepsin+ cell;Muscle	#N/A
SMED30024655	3.31E-25	0.372159995	0.282	0.134	8.78E-21	6	SMED30024655.p1	dd_Smed_v4_4763_0_1	#N/A	#N/A	Ligand of Numb protein X 2 OS=Homo sapiens OX=9606 GN=LNX2 PE=1 SV=1 Q8N448 LNX2_HUMAN 2.67E-80	#N/A	#N/A	Cathepsin+ cell;Intestine	#N/A
SMED30028449	4.88E-25	0.352850011	0.736	0.631	1.29E-20	6	SMED30028449.p1	dd_Smed_v4_553_0_1	#N/A	#N/A	Vigilin OS=Homo sapiens OX=9606 GN=HDLBP PE=1 SV=2 Q00341 VIGLN_HUMAN 0	#N/A	#N/A	Epidermal;Muscle;Parapharyngeal;Intestine	#N/A
SMED30016727	1.25E-24	0.347487709	0.293	0.141	3.32E-20	6	SMED30016727.p1	dd_Smed_v4_6344_0_1	#N/A	#N/A	Protein unc-45 homolog A OS=Homo sapiens OX=9606 GN=UNC45A PE=1 SV=1 Q9H3U1 UN45A_HUMAN 0	#N/A	#N/A	Muscle	#N/A
SMED30006214	3.19E-24	0.409198811	0.387	0.22	8.46E-20	6	SMED30006214.p1	dd_Smed_v4_4422_0_1	#N/A	#N/A	Insulin-induced gene 2 protein OS=Homo sapiens OX=9606 GN=INSIG2 PE=1 SV=2 Q9Y5U4 INSI2_HUMAN 1.26E-48	#N/A	#N/A	#N/A	#N/A
SMED30019793	8.29E-24	0.334003472	0.27	0.125	2.20E-19	6	SMED30019793.p1	dd_Smed_v4_1284_0_1	#N/A	slc16a-8	Monocarboxylate transporter 14 OS=Homo sapiens OX=9606 GN=SLC16A14 PE=2 SV=1 Q7RTX9 MOT14_HUMAN 0.000000093	#N/A	#N/A	Neural;Parapharyngeal;Cathepsin+ cell	#N/A
SMED30025205	1.47E-23	0.363498857	0.347	0.184	3.90E-19	6	SMED30025205.p1	dd_Smed_v4_6114_0_1;dd_Smed_v4_6114_0_2;dd_Smed_v4_6114_0_3;dd_Smed_v4_99376_0_1	#N/A	#N/A	Homeobox protein Meis3 OS=Homo sapiens OX=9606 GN=MEIS3 PE=2 SV=3 Q99687 MEIS3_HUMAN 2.09E-43	#N/A	#N/A	Neural;Muscle	Homeobox
SMED30024067	1.81E-23	0.379834178	0.291	0.143	4.81E-19	6	SMED30024067.p1	dd_Smed_v4_4352_0_1	#N/A	Smed-abl-1	Tyrosine-protein kinase ABL1 OS=Homo sapiens OX=9606 GN=ABL1 PE=1 SV=4 P00519 ABL1_HUMAN 0	#N/A	#N/A	Muscle	#N/A
SMED30007586	4.11E-23	0.385510496	0.408	0.237	1.09E-18	6	SMED30007586.p1	dd_Smed_v4_16188_0_1;dd_Smed_v4_546_0_1	#N/A	#N/A	0	#N/A	#N/A	Cathepsin+ cell;Intestine	#N/A
SMED30013498	1.36E-22	0.392722647	0.302	0.152	3.61E-18	6	SMED30013498.p1	dd_Smed_v4_537_0_1	#N/A	#N/A	Cysteine and glycine-rich protein 3 OS=Homo sapiens OX=9606 GN=CSRP3 PE=1 SV=1 P50461 CSRP3_HUMAN 0.0000000000000305	#N/A	#N/A	Muscle;Protonephridia	#N/A
SMED30029416	5.29E-22	0.32286105	0.338	0.182	1.40E-17	6	SMED30029416.p1	dd_Smed_v4_4535_0_1	#N/A	#N/A	Lysosomal-associated transmembrane protein 4A OS=Homo sapiens OX=9606 GN=LAPTM4A PE=1 SV=1 Q15012 LAP4A_HUMAN 0.00000000922	#N/A	#N/A	Neural	#N/A
SMED30025671	7.10E-22	0.482651293	0.856	0.865	1.88E-17	6	SMED30025671.p1	dd_Smed_v4_4012_0_1	#N/A	Smed_06551_V2 pim-1	Serine/threonine-protein kinase pim-1 OS=Homo sapiens OX=9606 GN=PIM1 PE=1 SV=4 P11309 PIM1_HUMAN 6.42E-79	#N/A	#N/A	Neural;Cathepsin+ cell;Muscle	#N/A
SMED30030602	7.25E-22	0.571940266	0.541	0.394	1.92E-17	6	SMED30030602.p1	dd_Smed_v4_15533_0_1	#N/A	1.E7.3	0	#N/A	#N/A	Muscle	#N/A
SMED30032842	1.48E-21	0.390152103	0.5	0.337	3.92E-17	6	SMED30032842.p1	dd_Smed_v4_2853_0_1	#N/A	#N/A	Protein yippee-like 5 OS=Homo sapiens OX=9606 GN=YPEL5 PE=1 SV=1 P62699 YPEL5_HUMAN 1.3E-54	#N/A	#N/A	Neural	#N/A
SMED30002344	1.60E-21	0.300887468	0.712	0.583	4.26E-17	6	SMED30002344.p1	dd_Smed_v4_319_0_1	#N/A	#N/A	Bax inhibitor 1 OS=Homo sapiens OX=9606 GN=TMBIM6 PE=1 SV=2 P55061 BI1_HUMAN 2E-66	#N/A	#N/A	Cathepsin+ cell;Neural;Epidermal;Protonephridia;Intestine	#N/A
SMED30034005	1.69E-21	0.346298309	0.52	0.338	4.49E-17	6	SMED30034005.p1	dd_Smed_v4_4861_0_1;dd_Smed_v4_4861_0_2	#N/A	#N/A	Glutaminyl-peptide cyclotransferase OS=Homo sapiens OX=9606 GN=QPCT PE=1 SV=1 Q16769 QPCT_HUMAN 1.05E-65	#N/A	#N/A	Muscle	#N/A
SMED30013692	2.28E-21	1.052186331	0.766	0.758	6.06E-17	6	SMED30013692.p1	dd_Smed_v4_1039_0_1	#N/A	#N/A	Major egg antigen OS=Schistosoma mansoni OX=6183 PE=2 SV=1 E=0.00000765	#N/A	#N/A	Cathepsin+ cell;Neural;Phyarnx;Protonephridia	#N/A
SMED30001970	2.32E-21	0.402408002	0.408	0.248	6.17E-17	6	SMED30001970.p1	dd_Smed_v4_4903_0_1	#N/A	#N/A	Spermidine/spermine N(1)-acetyltransferase-like protein 1 OS=Homo sapiens OX=9606 GN=SATL1 PE=2 SV=4 Q86VE3 SATL1_HUMAN 0.00000013	#N/A	#N/A	Neural	#N/A
SMED30017074	6.01E-21	0.374878455	0.592	0.447	1.60E-16	6	SMED30017074.p1	dd_Smed_v4_3173_0_1	#N/A	#N/A	Dual specificity mitogen-activated protein kinase kinase 4 OS=Homo sapiens OX=9606 GN=MAP2K4 PE=1 SV=1 P45985 MP2K4_HUMAN 2.44E-149	#N/A	#N/A	#N/A	#N/A
SMED30003609	8.05E-21	0.487252417	0.604	0.461	2.14E-16	6	SMED30003609.p1	dd_Smed_v4_2382_0_1	#N/A	#N/A	Chloride intracellular channel protein 4 OS=Homo sapiens OX=9606 GN=CLIC4 PE=1 SV=4 Q9Y696 CLIC4_HUMAN 5.4E-24	#N/A	#N/A	Epidermal;Phyarnx;Protonephridia	#N/A
SMED30003233	1.20E-20	0.339089707	0.261	0.129	3.17E-16	6	SMED30003233.p1	dd_Smed_v4_4008_0_1	#N/A	#N/A	Choline-phosphate cytidylyltransferase B OS=Homo sapiens OX=9606 GN=PCYT1B PE=1 SV=1 Q9Y5K3 PCY1B_HUMAN 6.2E-91	#N/A	#N/A	Neural	#N/A
SMED30034477	1.52E-20	0.277902306	0.897	0.848	4.05E-16	6	SMED30034477.p1	dd_Smed_v4_7444_0_1	#N/A	#N/A	Protein Tob2 OS=Homo sapiens OX=9606 GN=TOB2 PE=1 SV=2 Q14106 TOB2_HUMAN 1.5E-29	#N/A	#N/A	Neural;Parapharyngeal;Intestine	#N/A
SMED30020676	1.85E-20	0.373155249	0.333	0.186	4.90E-16	6	SMED30020676.p1	dd_Smed_v4_4493_0_1;dd_Smed_v4_4493_0_2	#N/A	#N/A	Lysophospholipase D GDPD1 OS=Homo sapiens OX=9606 GN=GDPD1 PE=1 SV=2 Q8N9F7 GDPD1_HUMAN 0.00000000000000399	#N/A	#N/A	Neural	#N/A
SMED30004063	4.12E-20	0.382473691	0.59	0.446	1.09E-15	6	SMED30004063.p1	dd_Smed_v4_854_0_2;dd_Smed_v4_854_0_5;dd_Smed_v4_854_0_6;dd_Smed_v4_854_0_7;dd_Smed_v4_854_0_8	#N/A	#N/A	Ras-related protein Rab-1B OS=Homo sapiens OX=9606 GN=RAB1B PE=1 SV=1 Q9H0U4 RAB1B_HUMAN 5.57E-120	#N/A	#N/A	#N/A	#N/A
SMED30011180	1.43E-19	0.27597923	0.288	0.148	3.80E-15	6	SMED30011180.p1	dd_Smed_v4_8860_0_1;dd_Smed_v4_8860_0_2	#N/A	Kinesin-like protein KIF26B	Kinesin-like protein KIF26A OS=Homo sapiens OX=9606 GN=KIF26A PE=1 SV=3 Q9ULI4 KI26A_HUMAN 3.56E-49	#N/A	Pharyngeal lineage	Neural;Muscle;Phyarnx	#N/A
SMED30030824	2.34E-19	0.36251455	0.308	0.171	6.20E-15	6	SMED30030824.p1	dd_Smed_v4_1065_0_1	#N/A	#N/A	Clathrin interactor 1 OS=Homo sapiens OX=9606 GN=CLINT1 PE=1 SV=1 Q14677 EPN4_HUMAN 9.93E-61	#N/A	#N/A	Muscle;Cathepsin+ cell;Epidermal;Protonephridia;Intestine	#N/A
SMED30034919	2.93E-19	0.406618692	0.487	0.341	7.79E-15	6	SMED30034919.p1	dd_Smed_v4_9008_0_1	#N/A	#N/A	Ras association domain-containing protein 5 OS=Homo sapiens OX=9606 GN=RASSF5 PE=1 SV=1 Q8WWW0 RASF5_HUMAN 0.000000000000355	#N/A	#N/A	Protonephridia	#N/A
SMED30012192	3.37E-19	0.394520782	0.827	0.782	8.94E-15	6	SMED30012192.p1	dd_Smed_v4_9610_0_1	#N/A	#N/A	Metallophosphoesterase domain-containing protein 1 OS=Homo sapiens OX=9606 GN=MPPED1 PE=2 SV=3 O15442 MPPD1_HUMAN 0.000000000000000016	#N/A	#N/A	Cathepsin+ cell;Muscle;Neural	#N/A
SMED30005881	1.09E-18	0.369827863	0.374	0.224	2.90E-14	6	SMED30005881.p1	dd_Smed_v4_4220_0_1	#N/A	#N/A	Protein C10 OS=Homo sapiens OX=9606 GN=C12orf57 PE=1 SV=1 Q99622 C10_HUMAN 0.0000000000828	#N/A	#N/A	Neural	#N/A
SMED30019984	1.48E-18	0.324667195	0.299	0.163	3.92E-14	6	SMED30019984.p1	dd_Smed_v4_1836_0_1	#N/A	#N/A	V-type proton ATPase subunit G 2 OS=Homo sapiens OX=9606 GN=ATP6V1G2 PE=1 SV=1 O95670 VATG2_HUMAN 8.86E-20	#N/A	#N/A	Cathepsin+ cell;Intestine	#N/A
SMED30016722	1.52E-18	0.335380426	0.388	0.238	4.03E-14	6	SMED30016722.p1	dd_Smed_v4_4849_0_1;dd_Smed_v4_4849_0_2	#N/A	#N/A	Mitogen-activated protein kinase kinase kinase 5 OS=Homo sapiens OX=9606 GN=MAP3K5 PE=1 SV=1 Q99683 M3K5_HUMAN 0	#N/A	#N/A	Cathepsin+ cell;Muscle	#N/A
SMED30021918	4.23E-18	0.426211076	0.363	0.225	1.12E-13	6	SMED30021918.p1	dd_Smed_v4_13760_0_1;dd_Smed_v4_13760_0_2	#N/A	#N/A	Dynein light chain 4, axonemal OS=Homo sapiens OX=9606 GN=DNAL4 PE=1 SV=1 O96015 DNAL4_HUMAN 6.66E-35	#N/A	#N/A	Muscle	#N/A
SMED30005117	4.31E-18	0.333735182	0.412	0.262	1.14E-13	6	SMED30005117.p1	dd_Smed_v4_2620_0_1;dd_Smed_v4_37518_0_1;dd_Smed_v4_37518_0_2	#N/A	#N/A	0	#N/A	#N/A	#N/A	#N/A
SMED30018615	1.61E-17	0.346502101	0.29	0.162	4.28E-13	6	SMED30018615.p1	dd_Smed_v4_6080_0_1	#N/A	#N/A	0	#N/A	#N/A	Neural	#N/A
SMED30001056	2.31E-17	0.369194366	0.475	0.339	6.13E-13	6	SMED30001056.p1	dd_Smed_v4_1775_0_1	#N/A	#N/A	4-hydroxybutyrate coenzyme A transferase OS=Clostridium kluyveri (strain ATCC 8527 / DSM 555 / NCIMB 10680) OX=431943 GN=cat2 PE=3 SV=3 E=8.06E-125	#N/A	#N/A	Muscle;Neural;Phyarnx	#N/A
SMED30010881	2.79E-17	0.33071396	0.779	0.706	7.40E-13	6	SMED30010881.p1	dd_Smed_v4_991_0_1;dd_Smed_v4_991_0_2	#N/A	#N/A	0	#N/A	#N/A	Neural;Cathepsin+ cell;Muscle;Phyarnx;Protonephridia	#N/A
SMED30033551	2.98E-17	0.407536758	0.406	0.268	7.92E-13	6	SMED30033551.p1	dd_Smed_v4_4327_0_1	#N/A	#N/A	Hexokinase-2 OS=Homo sapiens OX=9606 GN=HK2 PE=1 SV=2 P52789 HXK2_HUMAN 4.59E-122	#N/A	#N/A	Neural;Epidermal;Parapharyngeal;Protonephridia	#N/A
SMED30026863	3.20E-17	0.343124538	0.387	0.243	8.50E-13	6	SMED30026863.p1	dd_Smed_v4_8708_0_1;dd_Smed_v4_8708_0_2	#N/A	#N/A	SLIT-ROBO Rho GTPase-activating protein 1 OS=Homo sapiens OX=9606 GN=SRGAP1 PE=1 SV=1 Q7Z6B7 SRGP1_HUMAN 1.31E-105	#N/A	#N/A	Neural;Muscle	#N/A
SMED30031468	3.48E-17	0.447795571	0.585	0.479	9.23E-13	6	SMED30031468.p1	dd_Smed_v4_1247_0_1	#N/A	#N/A	Propionyl-CoA carboxylase alpha chain, mitochondrial OS=Homo sapiens OX=9606 GN=PCCA PE=1 SV=4 P05165 PCCA_HUMAN 0	#N/A	#N/A	Muscle;Phyarnx;Protonephridia;Cathepsin+ cell	#N/A
SMED30024898	5.38E-17	0.320158407	0.338	0.2	1.43E-12	6	SMED30024898.p2	#N/A	#N/A	#N/A	0	#N/A	#N/A	#N/A	#N/A
SMED30024442	6.45E-17	0.316948269	0.347	0.209	1.71E-12	6	SMED30024442.p1	dd_Smed_v4_2586_0_1	#N/A	#N/A	Serine/threonine-protein kinase MRCK alpha OS=Homo sapiens OX=9606 GN=CDC42BPA PE=1 SV=1 Q5VT25 MRCKA_HUMAN 0	#N/A	#N/A	Cathepsin+ cell;Muscle;Neural;Protonephridia	#N/A
SMED30000943	9.90E-17	0.331605279	0.315	0.184	2.63E-12	6	SMED30000943.p1	dd_Smed_v4_5878_0_1	#N/A	#N/A	0	#N/A	#N/A	Cathepsin+ cell;Neural	#N/A
SMED30004581	1.25E-16	0.30775935	0.324	0.185	3.31E-12	6	SMED30004581.p1	dd_Smed_v4_3551_0_1	#N/A	#N/A	Dual specificity protein phosphatase 10 OS=Homo sapiens OX=9606 GN=DUSP10 PE=1 SV=1 Q9Y6W6 DUS10_HUMAN 2.91E-37	#N/A	#N/A	Cathepsin+ cell;Protonephridia	#N/A
SMED30011047	2.37E-16	0.334503818	0.318	0.187	6.29E-12	6	SMED30011047.p1	dd_Smed_v4_7470_0_1	#N/A	gli-1	Transcriptional activator GLI3 OS=Homo sapiens OX=9606 GN=GLI3 PE=1 SV=6 P10071 GLI3_HUMAN 3.62E-79	#N/A	#N/A	Muscle	zf-C2H2
SMED30016045	3.07E-16	0.350081721	0.441	0.3	8.15E-12	6	SMED30016045.p1	dd_Smed_v4_1185_0_1	#N/A	#N/A	0	#N/A	#N/A	Neural;Muscle	#N/A
SMED30016109	4.27E-16	0.335425092	0.299	0.174	1.13E-11	6	SMED30016109.p1	dd_Smed_v4_2632_0_1	#N/A	#N/A	Small integral membrane protein 14 OS=Homo sapiens OX=9606 GN=SMIM14 PE=1 SV=1 Q96QK8 SIM14_HUMAN 2.35E-22	#N/A	#N/A	Parapharyngeal	#N/A
SMED30028738	6.44E-16	0.295693067	0.349	0.208	1.71E-11	6	SMED30028738.p1	dd_Smed_v4_1613_0_1	#N/A	#N/A	Band 4.1-like protein 3 OS=Homo sapiens OX=9606 GN=EPB41L3 PE=1 SV=2 Q9Y2J2 E41L3_HUMAN 1.68E-79	#N/A	#N/A	Cathepsin+ cell;Neural;Parapharyngeal	#N/A
SMED30025578	6.53E-16	0.343896641	0.326	0.194	1.73E-11	6	SMED30025578.p1	dd_Smed_v4_8579_0_1	#N/A	#N/A	Neuropilin and tolloid-like protein 2 OS=Homo sapiens OX=9606 GN=NETO2 PE=1 SV=1 Q8NC67 NETO2_HUMAN 9.07E-26	#N/A	#N/A	Muscle	#N/A
SMED30026372	1.10E-15	0.322115144	0.406	0.263	2.93E-11	6	SMED30026372.p1	dd_Smed_v4_4231_0_1	#N/A	#N/A	0	#N/A	#N/A	Muscle;Protonephridia	#N/A
SMED30033014	3.67E-15	0.311324038	0.273	0.156	9.75E-11	6	SMED30033014.p1	dd_Smed_v4_1079_0_1	#N/A	#N/A	Type 2 phosphatidylinositol 4,5-bisphosphate 4-phosphatase OS=Homo sapiens OX=9606 GN=PIP4P2 PE=1 SV=1 Q8N4L2 PP4P2_HUMAN 4.98E-49	#N/A	#N/A	Cathepsin+ cell;Intestine	#N/A
SMED30000065	5.61E-15	0.337477369	0.59	0.467	1.49E-10	6	SMED30000065.p1	dd_Smed_v4_397_0_1	#N/A	#N/A	0	#N/A	#N/A	Neural;Cathepsin+ cell;Epidermal;Phyarnx;Protonephridia	#N/A
SMED30007115	7.86E-15	0.305107712	0.313	0.191	2.09E-10	6	SMED30007115.p1	dd_Smed_v4_5508_0_1	#N/A	#N/A	0	#N/A	#N/A	Cathepsin+ cell;Protonephridia	#N/A
SMED30032068	1.57E-14	0.32424381	0.263	0.15	4.17E-10	6	SMED30032068.p1	dd_Smed_v4_2466_0_1	#N/A	#N/A	Ras-related protein Rab-3C OS=Homo sapiens OX=9606 GN=RAB3C PE=1 SV=1 Q96E17 RAB3C_HUMAN 3.28E-117	#N/A	#N/A	Neural	#N/A
SMED30012178	2.87E-14	0.297267041	0.259	0.146	7.61E-10	6	SMED30012178.p1	dd_Smed_v4_7567_0_1;dd_Smed_v4_7567_0_2	#N/A	#N/A	Calumenin OS=Homo sapiens OX=9606 GN=CALU PE=1 SV=2 O43852 CALU_HUMAN 1.83E-68	#N/A	#N/A	Muscle	#N/A
SMED30028486	3.68E-14	0.257973863	0.315	0.186	9.77E-10	6	SMED30028486.p1	dd_Smed_v4_3939_0_1	#N/A	#N/A	BAG family molecular chaperone regulator 3 OS=Homo sapiens OX=9606 GN=BAG3 PE=1 SV=3 O95817 BAG3_HUMAN 1.25E-17	#N/A	#N/A	#N/A	#N/A
SMED30024358	4.95E-14	0.321469698	0.354	0.227	1.32E-09	6	SMED30024358.p1	dd_Smed_v4_2825_0_1;dd_Smed_v4_5331_0_1	#N/A	#N/A	Band 4.1-like protein 3 OS=Homo sapiens OX=9606 GN=EPB41L3 PE=1 SV=2 Q9Y2J2 E41L3_HUMAN 1.64E-106	#N/A	#N/A	Neural;Cathepsin+ cell;Epidermal;Phyarnx;Intestine;Parapharyngeal	#N/A
SMED30031587	5.18E-14	0.345724065	0.383	0.256	1.38E-09	6	SMED30031587.p1	dd_Smed_v4_3119_0_1	#N/A	#N/A	Glycogen [starch] synthase, muscle OS=Homo sapiens OX=9606 GN=GYS1 PE=1 SV=2 P13807 GYS1_HUMAN 0	#N/A	#N/A	Intestine;Cathepsin+ cell	#N/A
SMED30025572	6.31E-14	0.272709569	0.295	0.176	1.68E-09	6	SMED30025572.p1	dd_Smed_v4_2641_0_1	#N/A	#N/A	Septin-7 OS=Homo sapiens OX=9606 GN=SEPTIN7 PE=1 SV=2 Q16181 SEPT7_HUMAN 3.48E-151	#N/A	#N/A	Neural;Cathepsin+ cell	#N/A
SMED30018013	6.55E-14	0.329075799	0.509	0.384	1.74E-09	6	SMED30018013.p1	dd_Smed_v4_3629_0_1;dd_Smed_v4_3629_0_2;dd_Smed_v4_3629_0_3;dd_Smed_v4_3629_0_4;dd_Smed_v4_3629_0_6	#N/A	#N/A	Protein F37C4.5 OS=Caenorhabditis elegans OX=6239 GN=F37C4.5 PE=1 SV=3 E=1.57E-18	#N/A	#N/A	Neural;Muscle;Cathepsin+ cell	#N/A
SMED30031439	8.71E-14	0.283878134	0.277	0.162	2.31E-09	6	SMED30031439.p1	dd_Smed_v4_6926_0_1;dd_Smed_v4_6926_0_2;dd_Smed_v4_6926_0_3	#N/A	#N/A	Protein quiver OS=Drosophila virilis OX=7244 GN=qvr PE=3 SV=2 E=0.0000000000001	#N/A	#N/A	Muscle	#N/A
SMED30025497	9.13E-14	0.419210883	0.41	0.292	2.42E-09	6	SMED30025497.p1	dd_Smed_v4_8832_0_1	#N/A	secreted frizzled related 2	Secreted frizzled-related protein 5 OS=Homo sapiens OX=9606 GN=SFRP5 PE=2 SV=3 Q5T4F7 SFRP5_HUMAN 8.7E-45	#N/A	#N/A	Neoblast;Muscle	#N/A
SMED30018888	1.07E-13	0.343332561	0.432	0.306	2.84E-09	6	SMED30018888.p1	dd_Smed_v4_2812_0_1	#N/A	#N/A	E3 ubiquitin-protein ligase HERC2 OS=Homo sapiens OX=9606 GN=HERC2 PE=1 SV=2 O95714 HERC2_HUMAN 0.00000179	#N/A	#N/A	Neural;Cathepsin+ cell	#N/A
SMED30023961	1.26E-13	0.256059693	0.295	0.175	3.34E-09	6	SMED30023961.p1	dd_Smed_v4_5532_0_1	#N/A	#N/A	RING finger protein 150 OS=Homo sapiens OX=9606 GN=RNF150 PE=2 SV=2 Q9ULK6 RN150_HUMAN 8.03E-61	#N/A	#N/A	Neural;Muscle	#N/A
SMED30000921	1.28E-13	0.334652061	0.354	0.232	3.40E-09	6	SMED30000921.p1	dd_Smed_v4_679_0_1;dd_Smed_v4_8705_0_1	#N/A	#N/A	RNA-binding protein Nova-2 OS=Homo sapiens OX=9606 GN=NOVA2 PE=1 SV=1 Q9UNW9 NOVA2_HUMAN 2.06E-41	#N/A	#N/A	Neural;Cathepsin+ cell;Phyarnx	#N/A
SMED30023545	3.42E-13	0.278701764	0.642	0.537	9.08E-09	6	#N/A	dd_Smed_v4_1051_0_1	#N/A	#N/A	#N/A	#N/A	#N/A	#N/A	#N/A
SMED30013881	4.09E-13	0.385012338	0.414	0.302	1.09E-08	6	SMED30013881.p1	dd_Smed_v4_9808_0_1	#N/A	#N/A	Transcription factor Adf-1 OS=Drosophila melanogaster OX=7227 GN=Adf1 PE=2 SV=2 E=0.000000215	#N/A	#N/A	Muscle	#N/A
SMED30034372	4.77E-13	0.276673227	0.412	0.281	1.27E-08	6	SMED30034372.p1	dd_Smed_v4_2055_0_1;dd_Smed_v4_2055_0_2	#N/A	#N/A	Protein YIPF3 OS=Homo sapiens OX=9606 GN=YIPF3 PE=1 SV=1 Q9GZM5 YIPF3_HUMAN 1.23E-40	#N/A	#N/A	#N/A	#N/A
SMED30008606	7.85E-13	0.336135611	0.572	0.458	2.08E-08	6	SMED30008606.p1	dd_Smed_v4_772_0_1;dd_Smed_v4_828_0_1	#N/A	CD164	Sialomucin core protein 24 OS=Homo sapiens OX=9606 GN=CD164 PE=1 SV=2 Q04900 MUC24_HUMAN 0.0000000038	#N/A	#N/A	Neural;Cathepsin+ cell;Protonephridia	#N/A
SMED30023519	7.97E-13	0.31355604	0.306	0.193	2.12E-08	6	SMED30023519.p1	dd_Smed_v4_4827_0_1;dd_Smed_v4_4827_0_2;dd_Smed_v4_4827_0_3;dd_Smed_v4_4827_0_4	#N/A	#N/A	TNF receptor-associated factor 6 OS=Homo sapiens OX=9606 GN=TRAF6 PE=1 SV=1 Q9Y4K3 TRAF6_HUMAN 0.00000000135	#N/A	#N/A	Neural;Muscle	#N/A
SMED30032050	9.96E-13	0.308878885	0.723	0.645	2.64E-08	6	SMED30032050.p1	dd_Smed_v4_698_0_1	#N/A	#N/A	Cell division control protein 42 homolog OS=Homo sapiens OX=9606 GN=CDC42 PE=1 SV=2 P60953 CDC42_HUMAN 4.2E-115	#N/A	#N/A	Cathepsin+ cell	#N/A
SMED30024713	1.12E-12	0.305176118	0.272	0.164	2.99E-08	6	SMED30024713.p1	dd_Smed_v4_2393_0_1	#N/A	#N/A	Pyruvate carboxylase, mitochondrial OS=Homo sapiens OX=9606 GN=PC PE=1 SV=2 P11498 PYC_HUMAN 0	#N/A	#N/A	Neural;Muscle;Cathepsin+ cell;Parapharyngeal	#N/A
SMED30013924	1.74E-12	0.30361269	0.36	0.245	4.61E-08	6	SMED30013924.p1	dd_Smed_v4_13202_0_1	#N/A	#N/A	Chloride intracellular channel protein 1 OS=Homo sapiens OX=9606 GN=CLIC1 PE=1 SV=4 O00299 CLIC1_HUMAN 0.000000000000000256	#N/A	#N/A	#N/A	#N/A
SMED30021772	2.22E-12	0.336648693	0.41	0.292	5.88E-08	6	SMED30021772.p1	dd_Smed_v4_10403_0_1	#N/A	#N/A	Cofilin-1 OS=Homo sapiens OX=9606 GN=CFL1 PE=1 SV=3 P23528 COF1_HUMAN 0.00000000000721	#N/A	#N/A	Muscle	#N/A
SMED30009368	3.36E-12	0.323814129	0.581	0.474	8.92E-08	6	SMED30009368.p1	dd_Smed_v4_1346_0_1	#N/A	#N/A	Porphobilinogen deaminase OS=Homo sapiens OX=9606 GN=HMBS PE=1 SV=2 P08397 HEM3_HUMAN 8.51E-97	#N/A	#N/A	Intestine	#N/A
SMED30024725	3.37E-12	0.320179328	0.568	0.477	8.95E-08	6	SMED30024725.p1	dd_Smed_v4_1009_0_1	#N/A	#N/A	Protein lin-7 homolog B OS=Homo sapiens OX=9606 GN=LIN7B PE=1 SV=1 Q9HAP6 LIN7B_HUMAN 9.69E-110	#N/A	#N/A	Neural;Protonephridia	#N/A
SMED30026512	3.44E-12	0.280854947	0.354	0.242	9.13E-08	6	SMED30026512.p2	dd_Smed_v4_7129_0_1;dd_Smed_v4_8035_0_1	#N/A	#N/A	Nucleolysin TIA-1 isoform p40 OS=Homo sapiens OX=9606 GN=TIA1 PE=1 SV=3 P31483 TIA1_HUMAN 0.0000000000000305	#N/A	#N/A	#N/A	#N/A
SMED30016338	6.28E-12	0.263754236	0.252	0.149	1.67E-07	6	SMED30016338.p1	dd_Smed_v4_2345_0_1	#N/A	#N/A	Alpha-adducin OS=Homo sapiens OX=9606 GN=ADD1 PE=1 SV=2 P35611 ADDA_HUMAN 9.84E-86	#N/A	#N/A	Neural;Epidermal;Intestine;Phyarnx	#N/A
SMED30028245	7.42E-12	0.307808881	0.414	0.302	1.97E-07	6	SMED30028245.p1	dd_Smed_v4_1209_0_1	#N/A	#N/A	Golgi reassembly-stacking protein 2 OS=Homo sapiens OX=9606 GN=GORASP2 PE=1 SV=3 Q9H8Y8 GORS2_HUMAN 6.99E-100	#N/A	#N/A	Epidermal;Parapharyngeal	#N/A
SMED30024136	9.28E-12	0.292538493	0.342	0.226	2.46E-07	6	SMED30024136.p1	dd_Smed_v4_7288_0_1	#N/A	#N/A	0	#N/A	#N/A	#N/A	#N/A
SMED30023558	1.15E-11	0.302305298	0.424	0.307	3.06E-07	6	SMED30023558.p1	dd_Smed_v4_1915_0_1	#N/A	#N/A	Ubiquitin-like-conjugating enzyme ATG3 OS=Homo sapiens OX=9606 GN=ATG3 PE=1 SV=1 Q9NT62 ATG3_HUMAN 2.77E-109	#N/A	#N/A	Neural;Cathepsin+ cell	#N/A
SMED30026445	1.29E-11	0.390058311	0.32	0.213	3.43E-07	6	SMED30026445.p1	dd_Smed_v4_5406_0_1	#N/A	#N/A	Heat shock protein Hsp-16.2 OS=Caenorhabditis elegans OX=6239 GN=hsp-16.2 PE=3 SV=1 E=0.000000111	#N/A	#N/A	#N/A	#N/A
SMED30000393	2.29E-11	0.25031932	0.261	0.157	6.07E-07	6	SMED30000393.p1	dd_Smed_v4_5174_0_1;dd_Smed_v4_5602_0_1;dd_Smed_v4_5602_0_2	#N/A	#N/A	Epsin-2 OS=Homo sapiens OX=9606 GN=EPN2 PE=1 SV=3 O95208 EPN2_HUMAN 6.46E-82	#N/A	#N/A	#N/A	#N/A
SMED30034702	3.61E-11	0.320167077	0.338	0.232	9.59E-07	6	SMED30034702.p1	dd_Smed_v4_1438_0_1	#N/A	#N/A	ATPase inhibitor, mitochondrial OS=Homo sapiens OX=9606 GN=ATP5IF1 PE=1 SV=1 Q9UII2 ATIF1_HUMAN 3.81E-17	#N/A	#N/A	Muscle	#N/A
SMED30012628	4.41E-11	0.290431661	0.54	0.44	1.17E-06	6	SMED30012628.p1	dd_Smed_v4_2125_0_1	#N/A	#N/A	ADP-ribosylation factor 6 OS=Homo sapiens OX=9606 GN=ARF6 PE=1 SV=2 P62330 ARF6_HUMAN 1.3E-105	#N/A	#N/A	Parapharyngeal;Protonephridia	#N/A
SMED30033656	4.88E-11	0.252678234	0.399	0.278	1.30E-06	6	SMED30033656.p1	dd_Smed_v4_4900_0_1	#N/A	axinA	Axin-1 OS=Homo sapiens OX=9606 GN=AXIN1 PE=1 SV=2 O15169 AXIN1_HUMAN 4.54E-19	#N/A	#N/A	#N/A	#N/A
SMED30017042	6.94E-11	0.292268488	0.459	0.351	1.84E-06	6	SMED30017042.p1	dd_Smed_v4_1494_0_1	#N/A	#N/A	V-type proton ATPase subunit E 1 OS=Homo sapiens OX=9606 GN=ATP6V1E1 PE=1 SV=1 P36543 VATE1_HUMAN 9.8E-66	#N/A	#N/A	Neural;Cathepsin+ cell;Intestine	#N/A
SMED30027302	7.86E-11	0.37301575	0.511	0.41	2.09E-06	6	SMED30027302.p1	dd_Smed_v4_718_0_1	#N/A	#N/A	Tubulin alpha-1A chain OS=Homo sapiens OX=9606 GN=TUBA1A PE=1 SV=1 Q71U36 TBA1A_HUMAN 0	#N/A	#N/A	Cathepsin+ cell;Muscle;Intestine;Neural	#N/A
SMED30017223	1.70E-10	0.250072079	0.268	0.168	4.50E-06	6	SMED30017223.p1	dd_Smed_v4_1573_0_1	#N/A	#N/A	Ras-related protein Rab-8A OS=Homo sapiens OX=9606 GN=RAB8A PE=1 SV=1 P61006 RAB8A_HUMAN 1.6E-88	#N/A	#N/A	Cathepsin+ cell;Protonephridia;Intestine	#N/A
SMED30008911	2.72E-10	0.262002701	0.942	0.96	7.23E-06	6	SMED30008911.p1	dd_Smed_v4_996_0_1	#N/A	Smed_22086_V2 fascin-1	Fascin OS=Homo sapiens OX=9606 GN=FSCN1 PE=1 SV=3 Q16658 FSCN1_HUMAN 8.1E-116	#N/A	#N/A	Neural;Cathepsin+ cell;Muscle;Parapharyngeal;Protonephridia	#N/A
SMED30007704	0	2.710216735	0.998	0.391	0	7	SMED30007704.p1	dd_Smed_v4_3_0_1	#N/A	#N/A	Actin, cytoplasmic 1 OS=Homo sapiens OX=9606 GN=ACTB PE=1 SV=1 P60709 ACTB_HUMAN 0	#N/A	#N/A	Cathepsin+ cell;Intestine;Neoblast	#N/A
SMED30021063	0	2.171026039	0.911	0.049	0	7	SMED30021063.p1	dd_Smed_v4_17_0_1	#N/A	Thymosin beta	Thymosin beta OS=Caenorhabditis elegans OX=6239 GN=tth-1 PE=1 SV=2 E=0.0000000671	#N/A	Gastrovascular lineage	Cathepsin+ cell;Intestine;Neoblast;Protonephridia	#N/A
SMED30018045	0	1.74697604	0.817	0.058	0	7	SMED30018045.p2	#N/A	#N/A	X1.B.B5.3	0	#N/A	#N/A	#N/A	#N/A
SMED30007290	0	1.564980231	0.846	0.037	0	7	SMED30007290.p1	dd_Smed_v4_4075_0_1;dd_Smed_v4_4075_0_2	gata4/5/6	gata456	Transcription factor GATA-4 OS=Homo sapiens OX=9606 GN=GATA4 PE=1 SV=2 P43694 GATA4_HUMAN 7.79E-38	neoblast_intestinal��gamma	Gastrovascular lineage	Intestine;Neural;Neoblast	zf-GATA
SMED30008522	0	1.549782719	0.882	0.105	0	7	SMED30008522.p1	dd_Smed_v4_271_0_1	#N/A	#N/A	Fatty acid-binding protein, heart OS=Homo sapiens OX=9606 GN=FABP3 PE=1 SV=4 P05413 FABPH_HUMAN 7.28E-27	#N/A	#N/A	Epidermal;Intestine;Cathepsin+ cell	#N/A
SMED30030204	0	1.52341589	0.802	0.013	0	7	SMED30030204.p1	dd_Smed_v4_10059_0_1	#N/A	#N/A	0	#N/A	Gastrovascular lineage	Intestine;Neoblast;Protonephridia	#N/A
SMED30006714	0	1.434634253	0.827	0.041	0	7	SMED30006714.p1	dd_Smed_v4_212_0_1	#N/A	#N/A	0	#N/A	#N/A	Cathepsin+ cell;Intestine;Epidermal;Protonephridia;Phyarnx	#N/A
SMED30019800	0	1.402338773	0.73	0.089	0	7	SMED30019800.p1	dd_Smed_v4_19037_0_1;dd_Smed_v4_19037_0_2	#N/A	Smed_02069_V2 tyrosine kinase-7	0	#N/A	#N/A	Neoblast	#N/A
SMED30034629	0	1.278444907	0.857	0.113	0	7	SMED30034629.p1	dd_Smed_v4_762_0_1;dd_Smed_v4_762_0_2;dd_Smed_v4_762_0_3	#N/A	Golgi-associated plant pathogenesis-related protein 1	Golgi-associated plant pathogenesis-related protein 1 OS=Homo sapiens OX=9606 GN=GLIPR2 PE=1 SV=3 Q9H4G4 GAPR1_HUMAN 1.58E-28	#N/A	Gastrovascular lineage	Epidermal;Intestine;Neural;Muscle;Parapharyngeal;Protonephridia	#N/A
SMED30004939	0	1.269936082	0.89	0.113	0	7	SMED30004939.p1	dd_Smed_v4_272_0_1	#N/A	#N/A	DNA-directed RNA polymerase II subunit RPB1 OS=Homo sapiens OX=9606 GN=POLR2A PE=1 SV=2 P24928 RPB1_HUMAN 0.00000225	#N/A	Gastrovascular lineage	Cathepsin+ cell;Intestine	#N/A
SMED30005863	0	1.222302241	0.787	0.042	0	7	SMED30005863.p1	dd_Smed_v4_11_0_1	#N/A	#N/A	0	#N/A	Gastrovascular lineage	Cathepsin+ cell;Intestine	#N/A
SMED30014561	0	1.203583041	0.857	0.082	0	7	SMED30014561.p1	dd_Smed_v4_862_0_1	#N/A	#N/A	0	#N/A	#N/A	Cathepsin+ cell;Intestine;Protonephridia	#N/A
SMED30005748	0	1.115330599	0.779	0.069	0	7	SMED30005748.p1	dd_Smed_v4_1694_0_1;dd_Smed_v4_1694_0_2;dd_Smed_v4_1694_0_3;dd_Smed_v4_1694_0_4	hnf-4	hnf4	Hepatocyte nuclear factor 4-gamma OS=Homo sapiens OX=9606 GN=HNF4G PE=1 SV=3 Q14541 HNF4G_HUMAN 5.47E-115	neoblast_intestinal��NB5��gamma	Gastrovascular lineage	Cathepsin+ cell;Intestine;Neoblast	RXR-like
SMED30022596	0	1.02645361	0.738	0.023	0	7	SMED30022596.p1	dd_Smed_v4_245_0_1	#N/A	DNA-directed RNA polymerase II subunit RPB1 (Fragment)	0	#N/A	Gastrovascular lineage	Intestine;Cathepsin+ cell;Neoblast	#N/A
SMED30004081	0	0.995773838	0.572	0.011	0	7	SMED30004081.p1	dd_Smed_v4_1144_0_1	#N/A	#N/A	Tenascin-X OS=Homo sapiens OX=9606 GN=TNXB PE=1 SV=5 P22105 TENX_HUMAN 0.0000000425	#N/A	Gastrovascular lineage	Intestine;Neoblast	#N/A
SMED30001601	0	0.96831325	0.646	0.044	0	7	SMED30001601.p1	dd_Smed_v4_2946_0_1	#N/A	Zinc finger protein sens	Zinc finger protein Gfi-1 OS=Homo sapiens OX=9606 GN=GFI1 PE=1 SV=2 Q99684 GFI1_HUMAN 0.00000000000076	#N/A	Protonephridia lineage	Epidermal;Intestine;Protonephridia	zf-C2H2
SMED30016901	0	0.96347984	0.593	0.029	0	7	SMED30016901.p1	dd_Smed_v4_13772_0_1;dd_Smed_v4_13772_0_2	prox-1	PROX-1	Prospero homeobox protein 1 OS=Homo sapiens OX=9606 GN=PROX1 PE=1 SV=2 Q92786 PROX1_HUMAN 1.14E-51	neoblast_intestinal��gamma	#N/A	Neural;Neoblast	HPD
SMED30034637	0	0.941030299	0.603	0.058	0	7	SMED30034637.p1	dd_Smed_v4_6826_0_1;dd_Smed_v4_6826_0_2;dd_Smed_v4_6826_0_3;dd_Smed_v4_6826_0_4;dd_Smed_v4_6826_0_5	#N/A	#N/A	Fukutin-related protein OS=Homo sapiens OX=9606 GN=FKRP PE=1 SV=1 Q9H9S5 FKRP_HUMAN 0.00000125	#N/A	#N/A	Intestine;Cathepsin+ cell;Neoblast	#N/A
SMED30022665	0	0.938003832	0.591	0.008	0	7	SMED30022665.p1	dd_Smed_v4_4947_0_1	#N/A	#N/A	2-acylglycerol O-acyltransferase 2 OS=Homo sapiens OX=9606 GN=MOGAT2 PE=1 SV=2 Q3SYC2 MOGT2_HUMAN 7.71E-124	#N/A	#N/A	Intestine	#N/A
SMED30011793	0	0.936699494	0.582	0.009	0	7	SMED30011793.p1	dd_Smed_v4_2716_0_1;dd_Smed_v4_2716_0_2;dd_Smed_v4_2716_0_3;dd_Smed_v4_2716_0_4	nkx2.2	nkx2.2	Homeobox protein Nkx-2.2 OS=Homo sapiens OX=9606 GN=NKX2-2 PE=2 SV=1 O95096 NKX22_HUMAN 2.25E-37	neoblast_intestinal��gamma	Gastrovascular lineage	Intestine;Neoblast	Homeobox
SMED30024160	0	0.93319961	0.563	0.019	0	7	SMED30024160.p1	dd_Smed_v4_1394_0_1;dd_Smed_v4_142_0_1	#N/A	#N/A	0	#N/A	#N/A	Intestine;Cathepsin+ cell;Neoblast	#N/A
SMED30005941	0	0.903182536	0.595	0.01	0	7	SMED30005941.p1	dd_Smed_v4_7676_0_1	#N/A	#N/A	Cholesterol 24-hydroxylase OS=Homo sapiens OX=9606 GN=CYP46A1 PE=1 SV=1 Q9Y6A2 CP46A_HUMAN 3.74E-75	#N/A	#N/A	Neoblast;Intestine	#N/A
SMED30007385	0	0.826206814	0.508	0.049	0	7	SMED30007385.p1	dd_Smed_v4_780_0_1	#N/A	#N/A	0	#N/A	#N/A	Cathepsin+ cell;Intestine;Protonephridia	#N/A
SMED30015783	0	0.793851309	0.498	0.013	0	7	SMED30015783.p1	dd_Smed_v4_2567_0_1	#N/A	#N/A	Sterol O-acyltransferase 1 OS=Homo sapiens OX=9606 GN=SOAT1 PE=1 SV=3 P35610 SOAT1_HUMAN 2.1E-96	#N/A	#N/A	Intestine;Cathepsin+ cell	#N/A
SMED30002603	0	0.661586974	0.462	0.026	0	7	SMED30002603.p1	dd_Smed_v4_597_0_1	#N/A	#N/A	0	#N/A	#N/A	Intestine;Neoblast	#N/A
SMED30015310	0	0.605109414	0.663	0.089	0	7	SMED30015310.p1	dd_Smed_v4_54_0_1	#N/A	#N/A	0	#N/A	Gastrovascular lineage	Cathepsin+ cell;Intestine;Protonephridia	#N/A
SMED30002513	0	0.570424582	0.375	0.012	0	7	SMED30002513.p1	dd_Smed_v4_2219_0_1;dd_Smed_v4_2970_0_1	#N/A	#N/A	Histidine ammonia-lyase OS=Homo sapiens OX=9606 GN=HAL PE=1 SV=1 P42357 HUTH_HUMAN 0	#N/A	#N/A	Intestine	#N/A
SMED30018167	0	0.543827771	0.39	0.018	0	7	SMED30018167.p1	dd_Smed_v4_5220_0_1	#N/A	#N/A	Probable imidazolonepropionase OS=Homo sapiens OX=9606 GN=AMDHD1 PE=1 SV=2 Q96NU7 HUTI_HUMAN 5.52E-142	#N/A	#N/A	Intestine;Cathepsin+ cell	#N/A
SMED30002198	0	0.515946759	0.337	0.01	0	7	SMED30002198.p1	#N/A	#N/A	#N/A	0	#N/A	#N/A	#N/A	#N/A
SMED30028877	0	0.496251892	0.359	0.012	0	7	SMED30028877.p1	dd_Smed_v4_2011_0_1	#N/A	#N/A	Epoxide hydrolase 4 OS=Homo sapiens OX=9606 GN=EPHX4 PE=2 SV=2 Q8IUS5 EPHX4_HUMAN 2.17E-71	#N/A	#N/A	Intestine;Cathepsin+ cell	#N/A
SMED30013469	0	0.463927611	0.306	0.001	0	7	SMED30013469.p1	dd_Smed_v4_27192_0_1	#N/A	#N/A	Oxysterol-binding protein-related protein 9 OS=Homo sapiens OX=9606 GN=OSBPL9 PE=1 SV=2 Q96SU4 OSBL9_HUMAN 9.62E-111	#N/A	#N/A	#N/A	#N/A
SMED30014224	0	0.461574523	0.3	0.009	0	7	SMED30014224.p1	dd_Smed_v4_4287_0_1	#N/A	#N/A	0	#N/A	#N/A	Intestine;Cathepsin+ cell	#N/A
SMED30014558	0	0.459168236	0.321	0.012	0	7	SMED30014558.p6	dd_Smed_v4_184_0_1	#N/A	Schmidtea mediterranea	0	#N/A	#N/A	Cathepsin+ cell;Intestine	#N/A
SMED30015825	0	0.425360361	0.295	0.012	0	7	SMED30015825.p1	dd_Smed_v4_2174_0_1	#N/A	#N/A	Mannosyl phosphorylinositol ceramide synthase SUR1 OS=Saccharomyces cerevisiae (strain ATCC 204508 / S288c) OX=559292 GN=SUR1 PE=1 SV=1 E=1.64E-21	#N/A	#N/A	Intestine;Epidermal;Phyarnx	#N/A
SMED30019982	0	0.397638104	0.26	0.007	0	7	SMED30019982.p1	dd_Smed_v4_2775_0_1	#N/A	#N/A	0	#N/A	#N/A	Intestine	#N/A
SMED30034127	0	0.377657123	0.264	0.007	0	7	SMED30034127.p1	dd_Smed_v4_7541_0_1	#N/A	#N/A	Enteropeptidase OS=Homo sapiens OX=9606 GN=TMPRSS15 PE=1 SV=3 P98073 ENTK_HUMAN 1.89E-22	#N/A	#N/A	Intestine	#N/A
SMED30007442	1.32E-298	0.392833086	0.255	0.009	3.51E-294	7	SMED30007442.p1	dd_Smed_v4_5530_0_1	#N/A	#N/A	0	#N/A	#N/A	Intestine	#N/A
SMED30014430	4.32E-284	0.391349983	0.272	0.012	1.15E-279	7	SMED30014430.p1	dd_Smed_v4_11605_0_1	#N/A	#N/A	Protocadherin-11 Y-linked OS=Homo sapiens OX=9606 GN=PCDH11Y PE=1 SV=1 Q9BZA8 PC11Y_HUMAN 1.02E-79	#N/A	#N/A	Intestine;Neural	#N/A
SMED30028688	4.61E-281	0.510310451	0.386	0.031	1.22E-276	7	SMED30028688.p1	dd_Smed_v4_26059_0_1	#N/A	#N/A	0	#N/A	#N/A	#N/A	#N/A
SMED30008856	3.33E-269	0.564657708	0.39	0.034	8.85E-265	7	SMED30008856.p1	dd_Smed_v4_1422_0_1	#N/A	#N/A	Thymosin beta OS=Caenorhabditis elegans OX=6239 GN=tth-1 PE=1 SV=2 E=0.00000269	#N/A	#N/A	Epidermal;Phyarnx;Intestine;Protonephridia	#N/A
SMED30023874	5.07E-267	1.309663926	0.918	0.338	1.34E-262	7	SMED30023874.p1	dd_Smed_v4_1519_0_1	#N/A	Aminoacylase-1A	Aminoacylase-1 OS=Homo sapiens OX=9606 GN=ACY1 PE=1 SV=1 Q03154 ACY1_HUMAN 3.76E-104	#N/A	Gastrovascular lineage	Intestine;Cathepsin+ cell;Neoblast	#N/A
SMED30030203	2.22E-240	0.394740343	0.262	0.015	5.89E-236	7	SMED30030203.p1	dd_Smed_v4_12462_0_1;dd_Smed_v4_12462_0_2	#N/A	#N/A	0	#N/A	#N/A	Cathepsin+ cell	#N/A
SMED30013690	2.29E-236	0.416284766	0.295	0.02	6.08E-232	7	SMED30013690.p1	dd_Smed_v4_32297_0_1;dd_Smed_v4_44202_0_1	#N/A	#N/A	COUP transcription factor 2 OS=Homo sapiens OX=9606 GN=NR2F2 PE=1 SV=1 P24468 COT2_HUMAN 1.11E-38	#N/A	#N/A	#N/A	RXR-like
SMED30027855	5.46E-233	0.521161475	0.395	0.042	1.45E-228	7	SMED30027855.p1	dd_Smed_v4_1769_0_1	#N/A	#N/A	Putative L-aspartate dehydrogenase OS=Homo sapiens OX=9606 GN=ASPDH PE=1 SV=2 A6ND91 ASPD_HUMAN 8.88E-63	#N/A	#N/A	Intestine	#N/A
SMED30026924	6.10E-224	0.310914278	0.384	0.041	1.62E-219	7	SMED30026924.p2	#N/A	#N/A	#N/A	0	#N/A	#N/A	#N/A	#N/A
SMED30032303	1.38E-223	0.478420758	0.384	0.041	3.65E-219	7	SMED30032303.p1	dd_Smed_v4_3132_0_1	#N/A	#N/A	0	#N/A	#N/A	Cathepsin+ cell;Intestine	#N/A
SMED30022093	4.43E-207	0.513975512	0.363	0.04	1.18E-202	7	SMED30022093.p1	dd_Smed_v4_15025_0_1	#N/A	#N/A	0	#N/A	#N/A	Epidermal	#N/A
SMED30029016	2.57E-202	0.58992725	0.721	0.156	6.81E-198	7	SMED30029016.p1	dd_Smed_v4_234_0_1	#N/A	X1.A.H5.2	0	#N/A	#N/A	Cathepsin+ cell	#N/A
SMED30032979	2.45E-180	0.693317177	0.549	0.113	6.50E-176	7	SMED30032979.p1	dd_Smed_v4_2109_0_1;dd_Smed_v4_5512_0_2	#N/A	slc6a-8	Beta-arrestin-1 OS=Homo sapiens OX=9606 GN=ARRB1 PE=1 SV=2 P49407 ARRB1_HUMAN 2.89E-171	#N/A	#N/A	Cathepsin+ cell;Intestine;Muscle;Protonephridia	#N/A
SMED30013591	3.55E-175	0.823355688	0.987	0.731	9.43E-171	7	SMED30013591.p1	dd_Smed_v4_398_0_1	#N/A	#N/A	Fructose-bisphosphate aldolase C OS=Homo sapiens OX=9606 GN=ALDOC PE=1 SV=2 P09972 ALDOC_HUMAN 5.39E-161	#N/A	#N/A	Intestine;Cathepsin+ cell;Neoblast;Protonephridia	#N/A
SMED30012694	4.49E-173	0.757746548	0.698	0.196	1.19E-168	7	SMED30012694.p1	dd_Smed_v4_3638_0_1	#N/A	#N/A	Krueppel-like factor 13 OS=Homo sapiens OX=9606 GN=KLF13 PE=1 SV=1 Q9Y2Y9 KLF13_HUMAN 8.37E-38	#N/A	#N/A	Protonephridia	zf-C2H2
SMED30021015	1.16E-152	0.461413254	0.359	0.054	3.07E-148	7	SMED30021015.p3	#N/A	#N/A	#N/A	0	#N/A	#N/A	#N/A	#N/A
SMED30028890	6.78E-152	0.586330304	0.462	0.093	1.80E-147	7	SMED30028890.p1	dd_Smed_v4_1294_0_1;dd_Smed_v4_1294_0_2	#N/A	#N/A	0	#N/A	#N/A	Cathepsin+ cell;Epidermal;Phyarnx	#N/A
SMED30034411	2.27E-147	0.411799353	0.285	0.034	6.03E-143	7	SMED30034411.p1	dd_Smed_v4_11552_0_1	#N/A	#N/A	ATP-binding cassette sub-family F member 3 OS=Homo sapiens OX=9606 GN=ABCF3 PE=1 SV=2 Q9NUQ8 ABCF3_HUMAN 5.44E-89	#N/A	#N/A	Neoblast	#N/A
SMED30002110	3.60E-142	0.44143759	0.456	0.09	9.56E-138	7	SMED30002110.p1	dd_Smed_v4_219_0_1	#N/A	#N/A	Dipeptidyl peptidase 1 OS=Homo sapiens OX=9606 GN=CTSC PE=1 SV=2 P53634 CATC_HUMAN 2.23E-162	#N/A	#N/A	Cathepsin+ cell;Intestine	#N/A
SMED30021019	1.64E-136	0.524279339	0.437	0.089	4.37E-132	7	SMED30021019.p1	dd_Smed_v4_181_0_1	#N/A	#N/A	Cytosol aminopeptidase OS=Homo sapiens OX=9606 GN=LAP3 PE=1 SV=3 P28838 AMPL_HUMAN 2.14E-18	#N/A	#N/A	Cathepsin+ cell;Intestine;Epidermal;Phyarnx;Protonephridia	#N/A
SMED30029533	9.58E-131	0.622831693	0.635	0.191	2.54E-126	7	SMED30029533.p1	dd_Smed_v4_2982_0_1;dd_Smed_v4_2982_0_2	#N/A	#N/A	Inositol phosphoceramide mannosyltransferase 2 OS=Schizosaccharomyces pombe (strain 972 / ATCC 24843) OX=284812 GN=SPCC4F11.04c PE=3 SV=1 E=1.5E-26	#N/A	#N/A	Epidermal;Cathepsin+ cell	#N/A
SMED30007877	1.90E-130	0.358900405	0.278	0.037	5.04E-126	7	SMED30007877.p1	dd_Smed_v4_1553_0_1	#N/A	#N/A	0	#N/A	#N/A	Intestine	#N/A
SMED30019006	9.38E-126	0.776004099	0.827	0.388	2.49E-121	7	SMED30019006.p1	dd_Smed_v4_341_0_1	#N/A	#N/A	Tubulin beta-4B chain OS=Homo sapiens OX=9606 GN=TUBB4B PE=1 SV=1 P68371 TBB4B_HUMAN 0	#N/A	#N/A	Neural;Parapharyngeal;Cathepsin+ cell;Protonephridia	#N/A
SMED30030310	1.63E-124	0.788906911	0.892	0.453	4.33E-120	7	SMED30030310.p1	dd_Smed_v4_1531_0_1	#N/A	#N/A	0	#N/A	#N/A	Intestine;Neural;Neoblast;Phyarnx	#N/A
SMED30032456	6.33E-124	0.655338585	0.983	0.778	1.68E-119	7	SMED30032456.p1	dd_Smed_v4_400_0_1	#N/A	Schmidtea mediterranea	Aldehyde dehydrogenase, mitochondrial OS=Homo sapiens OX=9606 GN=ALDH2 PE=1 SV=2 P05091 ALDH2_HUMAN 0	#N/A	#N/A	Cathepsin+ cell;Intestine;Neoblast;Protonephridia	#N/A
SMED30033554	2.95E-120	0.701115342	0.837	0.379	7.82E-116	7	SMED30033554.p1	dd_Smed_v4_492_0_1	#N/A	#N/A	Prostamide/prostaglandin F synthase OS=Salmo salar OX=8030 GN=prxl2b PE=2 SV=1 E=0.00000000432	#N/A	#N/A	Intestine	#N/A
SMED30008411	5.91E-119	0.704148647	0.943	0.632	1.57E-114	7	SMED30008411.p1	dd_Smed_v4_487_0_1	#N/A	#N/A	Glutamate--cysteine ligase regulatory subunit OS=Homo sapiens OX=9606 GN=GCLM PE=1 SV=1 P48507 GSH0_HUMAN 7.31E-32	#N/A	#N/A	Intestine;Epidermal;Neoblast	#N/A
SMED30020105	3.45E-113	0.539387706	0.293	0.049	9.16E-109	7	SMED30020105.p1	dd_Smed_v4_1543_0_2	#N/A	#N/A	0	#N/A	#N/A	#N/A	#N/A
SMED30002697	1.84E-112	0.475380337	0.289	0.048	4.89E-108	7	SMED30002697.p1	dd_Smed_v4_4128_0_1	#N/A	#N/A	0	#N/A	#N/A	Parapharyngeal	#N/A
SMED30034385	2.96E-106	0.559528084	0.565	0.172	7.86E-102	7	SMED30034385.p1	dd_Smed_v4_2311_0_1	#N/A	#N/A	Elongation of very long chain fatty acids protein 4 OS=Homo sapiens OX=9606 GN=ELOVL4 PE=1 SV=1 Q9GZR5 ELOV4_HUMAN 2.21E-76	#N/A	#N/A	Cathepsin+ cell;Muscle;Intestine;Neoblast	#N/A
SMED30014667	7.67E-104	0.350272235	0.257	0.04	2.04E-99	7	SMED30014667.p1	dd_Smed_v4_6955_0_1	#N/A	#N/A	Ubiquitin-60S ribosomal protein L40 OS=Homo sapiens OX=9606 GN=UBA52 PE=1 SV=2 P62987 RL40_HUMAN 0.00000000000836	#N/A	#N/A	Intestine	#N/A
SMED30004505	5.84E-101	0.562317068	0.629	0.222	1.55E-96	7	SMED30004505.p1	dd_Smed_v4_498_0_1	#N/A	#N/A	START domain-containing protein 10 OS=Homo sapiens OX=9606 GN=STARD10 PE=1 SV=2 Q9Y365 STA10_HUMAN 2.07E-76	#N/A	#N/A	Cathepsin+ cell;Parapharyngeal;Protonephridia;Intestine	#N/A
SMED30002741	2.89E-99	0.537731086	0.327	0.068	7.67E-95	7	SMED30002741.p1	dd_Smed_v4_1543_0_3;dd_Smed_v4_1543_0_4;dd_Smed_v4_1543_0_5	#N/A	#N/A	0	#N/A	#N/A	#N/A	#N/A
SMED30034573	3.30E-98	0.533095359	0.994	0.895	8.75E-94	7	SMED30034573.p1	dd_Smed_v4_34270_0_1;dd_Smed_v4_640_0_1	#N/A	#N/A	Tubulin beta-4B chain OS=Homo sapiens OX=9606 GN=TUBB4B PE=1 SV=1 P68371 TBB4B_HUMAN 0	#N/A	#N/A	#N/A	#N/A
SMED30029190	1.19E-97	0.500809287	0.354	0.078	3.17E-93	7	SMED30029190.p1	dd_Smed_v4_5161_0_1	#N/A	X1.D.H1.3	0	#N/A	#N/A	Cathepsin+ cell	#N/A
SMED30002925	3.12E-95	0.565142676	0.641	0.224	8.29E-91	7	SMED30002925.p1	dd_Smed_v4_12472_0_1	#N/A	Protein jagged-1b	Delta-like protein 4 OS=Homo sapiens OX=9606 GN=DLL4 PE=1 SV=1 Q9NR61 DLL4_HUMAN 0.000000000000000813	#N/A	Muscle lineage	Cathepsin+ cell;Muscle	#N/A
SMED30032970	6.26E-95	0.348686896	0.295	0.057	1.66E-90	7	SMED30032970.p1	dd_Smed_v4_8943_0_1	#N/A	alpha-int-3	Integrin alpha-3 OS=Homo sapiens OX=9606 GN=ITGA3 PE=1 SV=5 P26006 ITA3_HUMAN 1.14E-45	#N/A	#N/A	Intestine;Phyarnx	#N/A
SMED30012568	2.64E-85	0.634295747	0.726	0.338	7.00E-81	7	SMED30012568.p1	dd_Smed_v4_10169_0_1;dd_Smed_v4_25955_0_1	#N/A	#N/A	Glycerol kinase OS=Homo sapiens OX=9606 GN=GK PE=1 SV=3 P32189 GLPK_HUMAN 6.61E-49	#N/A	#N/A	Neoblast	#N/A
SMED30015218	3.63E-85	0.34275872	0.354	0.084	9.65E-81	7	SMED30015218.p1	dd_Smed_v4_5671_0_1	#N/A	#N/A	Microsomal triglyceride transfer protein large subunit OS=Homo sapiens OX=9606 GN=MTTP PE=1 SV=1 P55157 MTP_HUMAN 0.000000000676	#N/A	#N/A	Intestine	#N/A
SMED30004348	8.42E-83	0.655429176	0.884	0.596	2.23E-78	7	SMED30004348.p1	dd_Smed_v4_568_0_1;dd_Smed_v4_568_0_2;dd_Smed_v4_568_0_3;dd_Smed_v4_568_0_4;dd_Smed_v4_568_0_5;dd_Smed_v4_568_0_6	#N/A	#N/A	Alpha-2-macroglobulin-like protein 1 OS=Homo sapiens OX=9606 GN=A2ML1 PE=1 SV=3 A8K2U0 A2ML1_HUMAN 9.19E-104	#N/A	#N/A	Cathepsin+ cell;Intestine;Neoblast	#N/A
SMED30032247	1.71E-81	0.30778778	0.295	0.062	4.55E-77	7	SMED30032247.p1	dd_Smed_v4_6843_0_1	#N/A	#N/A	Phospholipid phosphatase 1 OS=Homo sapiens OX=9606 GN=PLPP1 PE=1 SV=1 O14494 PLPP1_HUMAN 1.1E-32	#N/A	#N/A	#N/A	#N/A
SMED30008540	4.90E-80	0.543908504	0.804	0.423	1.30E-75	7	SMED30008540.p1	dd_Smed_v4_4278_0_1;dd_Smed_v4_4278_0_2	#N/A	#N/A	Sterol O-acyltransferase 1 OS=Homo sapiens OX=9606 GN=SOAT1 PE=1 SV=3 P35610 SOAT1_HUMAN 1.45E-132	#N/A	#N/A	Cathepsin+ cell;Intestine;Neoblast	#N/A
SMED30030431	3.54E-77	0.376986535	1	0.974	9.39E-73	7	SMED30030431.p1	dd_Smed_v4_633_0_1	#N/A	#N/A	U1 small nuclear ribonucleoprotein 70 kDa OS=Homo sapiens OX=9606 GN=SNRNP70 PE=1 SV=2 P08621 RU17_HUMAN 5.32E-66	#N/A	#N/A	Neoblast;Intestine	#N/A
SMED30024140	1.11E-75	0.43469916	0.506	0.172	2.96E-71	7	SMED30024140.p1	dd_Smed_v4_7988_0_1	#N/A	#N/A	Discoidin domain-containing receptor 2 OS=Homo sapiens OX=9606 GN=DDR2 PE=1 SV=2 Q16832 DDR2_HUMAN 6.95E-29	#N/A	#N/A	Intestine;Neoblast	#N/A
SMED30016315	6.65E-74	0.402492051	0.409	0.123	1.76E-69	7	SMED30016315.p1	dd_Smed_v4_6853_0_1	#N/A	#N/A	Epithelial discoidin domain-containing receptor 1 OS=Homo sapiens OX=9606 GN=DDR1 PE=1 SV=1 Q08345 DDR1_HUMAN 4.85E-36	#N/A	#N/A	Neural	#N/A
SMED30019507	5.02E-71	0.330910949	0.325	0.084	1.33E-66	7	SMED30019507.p1	dd_Smed_v4_2472_0_1	#N/A	#N/A	Diacylglycerol O-acyltransferase 1 OS=Homo sapiens OX=9606 GN=DGAT1 PE=1 SV=2 O75907 DGAT1_HUMAN 4.8E-104	#N/A	#N/A	#N/A	#N/A
SMED30011396	1.08E-70	0.307109026	0.333	0.084	2.87E-66	7	SMED30011396.p1	dd_Smed_v4_683_0_1	#N/A	#N/A	0	#N/A	#N/A	Cathepsin+ cell;Intestine	#N/A
SMED30020269	7.64E-70	0.50379736	0.99	0.866	2.03E-65	7	SMED30020269.p1	dd_Smed_v4_395_0_1	#N/A	#N/A	Transgelin-3 OS=Homo sapiens OX=9606 GN=TAGLN3 PE=1 SV=2 Q9UI15 TAGL3_HUMAN 3.2E-23	#N/A	#N/A	Epidermal;Cathepsin+ cell;Intestine;Phyarnx;Protonephridia	#N/A
SMED30018899	4.71E-69	0.356371021	0.414	0.128	1.25E-64	7	SMED30018899.p1	dd_Smed_v4_354_0_1	#N/A	Tetraspanin-3	CD82 antigen OS=Homo sapiens OX=9606 GN=CD82 PE=1 SV=1 P27701 CD82_HUMAN 8.22E-20	#N/A	Gastrovascular lineage	Intestine;Cathepsin+ cell	#N/A
SMED30002139	2.39E-68	0.519469007	0.764	0.412	6.35E-64	7	SMED30002139.p1	dd_Smed_v4_1156_0_1;dd_Smed_v4_1156_0_2	#N/A	#N/A	Vacuole membrane protein 1 OS=Homo sapiens OX=9606 GN=VMP1 PE=1 SV=1 Q96GC9 VMP1_HUMAN 6.39E-100	#N/A	#N/A	Epidermal;Intestine;Phyarnx;Neural	#N/A
SMED30034545	2.83E-68	0.378037658	0.43	0.138	7.51E-64	7	SMED30034545.p1	dd_Smed_v4_11922_0_1	#N/A	#N/A	Mannosyl phosphorylinositol ceramide synthase SUR1 OS=Saccharomyces cerevisiae (strain ATCC 204508 / S288c) OX=559292 GN=SUR1 PE=1 SV=1 E=5.91E-21	#N/A	#N/A	#N/A	#N/A
SMED30003468	1.30E-64	0.431685916	0.907	0.592	3.44E-60	7	SMED30003468.p1	dd_Smed_v4_536_0_1	#N/A	#N/A	Phosphoenolpyruvate carboxykinase, cytosolic [GTP] OS=Homo sapiens OX=9606 GN=PCK1 PE=1 SV=3 P35558 PCKGC_HUMAN 0	#N/A	#N/A	Intestine;Neural;Muscle;Epidermal	#N/A
SMED30030128	3.75E-64	0.282445405	0.335	0.093	9.97E-60	7	SMED30030128.p1	dd_Smed_v4_933_0_1	#N/A	#N/A	Lipid storage droplets surface-binding protein 2 OS=Drosophila melanogaster OX=7227 GN=Lsd-2 PE=1 SV=1 E=0.0000000192	#N/A	#N/A	Intestine;Cathepsin+ cell;Phyarnx	#N/A
SMED30017845	2.00E-63	0.480265316	0.595	0.264	5.31E-59	7	SMED30017845.p1	dd_Smed_v4_568_0_1;dd_Smed_v4_568_0_2;dd_Smed_v4_568_0_3;dd_Smed_v4_568_0_4;dd_Smed_v4_568_0_5;dd_Smed_v4_568_0_6	#N/A	#N/A	Alpha-2-macroglobulin-like protein 1 OS=Homo sapiens OX=9606 GN=A2ML1 PE=1 SV=3 A8K2U0 A2ML1_HUMAN 3.69E-102	#N/A	#N/A	Cathepsin+ cell;Intestine;Neoblast	#N/A
SMED30027148	1.62E-61	0.305887765	0.356	0.106	4.29E-57	7	SMED30027148.p1	dd_Smed_v4_3770_0_1	#N/A	#N/A	Isocitrate dehydrogenase [NADP] cytoplasmic OS=Homo sapiens OX=9606 GN=IDH1 PE=1 SV=2 O75874 IDHC_HUMAN 0	#N/A	#N/A	Intestine	#N/A
SMED30021508	2.09E-61	0.466433464	0.935	0.746	5.54E-57	7	SMED30021508.p1	dd_Smed_v4_932_0_1	#N/A	#N/A	Glutamate dehydrogenase 1, mitochondrial OS=Homo sapiens OX=9606 GN=GLUD1 PE=1 SV=2 P00367 DHE3_HUMAN 0	#N/A	#N/A	Cathepsin+ cell;Intestine;Neoblast	#N/A
SMED30028513	2.74E-61	0.311142878	1	0.976	7.27E-57	7	SMED30028513.p1	dd_Smed_v4_346_0_1	#N/A	#N/A	Transcriptional activator protein Pur-alpha OS=Homo sapiens OX=9606 GN=PURA PE=1 SV=2 Q00577 PURA_HUMAN 1.85E-74	#N/A	#N/A	Epidermal;Intestine	#N/A
SMED30025676	1.03E-59	0.414120696	0.536	0.218	2.74E-55	7	SMED30025676.p1	dd_Smed_v4_3339_0_1	#N/A	#N/A	PDZ and LIM domain protein 7 OS=Homo sapiens OX=9606 GN=PDLIM7 PE=1 SV=1 Q9NR12 PDLI7_HUMAN 4.51E-25	#N/A	#N/A	Cathepsin+ cell	#N/A
SMED30010326	7.94E-58	0.344637138	0.443	0.159	2.11E-53	7	SMED30010326.p1	dd_Smed_v4_2698_0_1	#N/A	#N/A	Tetraspanin-5 OS=Homo sapiens OX=9606 GN=TSPAN5 PE=1 SV=1 P62079 TSN5_HUMAN 4.53E-20	#N/A	#N/A	Intestine;Neoblast;Phyarnx;Protonephridia	#N/A
SMED30010091	3.05E-57	0.284572792	0.335	0.098	8.10E-53	7	SMED30010091.p1	#N/A	#N/A	#N/A	0	#N/A	#N/A	#N/A	#N/A
SMED30019342	2.39E-56	0.321630627	0.357	0.115	6.35E-52	7	SMED30019342.p1	dd_Smed_v4_7862_0_1	#N/A	#N/A	SH3 and multiple ankyrin repeat domains protein 3 OS=Homo sapiens OX=9606 GN=SHANK3 PE=1 SV=3 Q9BYB0 SHAN3_HUMAN 2.2E-94	#N/A	#N/A	Intestine	#N/A
SMED30034563	6.57E-56	0.427569102	0.572	0.256	1.74E-51	7	SMED30034563.p1	dd_Smed_v4_17337_0_1;dd_Smed_v4_17337_0_2;dd_Smed_v4_17337_0_3;dd_Smed_v4_17337_0_4;dd_Smed_v4_3509_0_1	#N/A	#N/A	Bcl-2/adenovirus E1B 19 kDa-interacting protein 2-like protein OS=Homo sapiens OX=9606 GN=BNIPL PE=1 SV=1 Q7Z465 BNIPL_HUMAN 8.28E-29	#N/A	#N/A	Intestine;Cathepsin+ cell	#N/A
SMED30006378	5.66E-54	0.44819247	0.823	0.514	1.50E-49	7	SMED30006378.p1	dd_Smed_v4_922_1_1	#N/A	#N/A	PRELI domain containing protein 3B OS=Homo sapiens OX=9606 GN=PRELID3B PE=1 SV=2 Q9Y3B1 PLD3B_HUMAN 6.16E-33	#N/A	#N/A	Intestine;Neoblast	#N/A
SMED30000038	1.32E-53	0.388236604	0.629	0.294	3.50E-49	7	SMED30000038.p1	dd_Smed_v4_1111_0_1;dd_Smed_v4_1111_0_2	#N/A	#N/A	0	#N/A	#N/A	Epidermal;Intestine;Muscle;Cathepsin+ cell;Parapharyngeal;Phyarnx	#N/A
SMED30008553	4.52E-53	0.358664252	0.928	0.738	1.20E-48	7	SMED30008553.p1	dd_Smed_v4_196_0_1	#N/A	#N/A	Phosphoenolpyruvate carboxykinase [GTP], mitochondrial OS=Homo sapiens OX=9606 GN=PCK2 PE=1 SV=4 Q16822 PCKGM_HUMAN 0	#N/A	#N/A	Intestine;Neural;Muscle;Phyarnx;Cathepsin+ cell	#N/A
SMED30008861	5.96E-53	0.306113906	0.251	0.067	1.58E-48	7	SMED30008861.p1	dd_Smed_v4_15816_0_1	#N/A	#N/A	0	#N/A	#N/A	Protonephridia	#N/A
SMED30017876	1.12E-49	0.300691291	0.443	0.167	2.98E-45	7	SMED30017876.p1	dd_Smed_v4_3613_0_1	#N/A	#N/A	ATP-dependent 6-phosphofructokinase, liver type OS=Homo sapiens OX=9606 GN=PFKL PE=1 SV=6 P17858 PFKAL_HUMAN 0	#N/A	#N/A	Cathepsin+ cell;Muscle	#N/A
SMED30016710	3.15E-47	0.327070208	0.454	0.183	8.36E-43	7	SMED30016710.p1	dd_Smed_v4_10583_0_1;dd_Smed_v4_10583_0_2;dd_Smed_v4_10583_0_3;dd_Smed_v4_10583_0_4;dd_Smed_v4_25976_0_3	#N/A	#N/A	0	#N/A	#N/A	Cathepsin+ cell;Neural	#N/A
SMED30027834	2.77E-45	0.382736397	0.553	0.265	7.35E-41	7	SMED30027834.p1	dd_Smed_v4_12711_0_1;dd_Smed_v4_12711_0_2;dd_Smed_v4_12711_0_3;dd_Smed_v4_12711_0_4;dd_Smed_v4_12711_0_6;dd_Smed_v4_12711_0_7;dd_Smed_v4_869_0_1	#N/A	#N/A	Thymidine phosphorylase OS=Homo sapiens OX=9606 GN=TYMP PE=1 SV=2 P19971 TYPH_HUMAN 1.68E-106	#N/A	#N/A	Epidermal;Cathepsin+ cell;Protonephridia	#N/A
SMED30011048	7.75E-44	0.333095188	0.449	0.185	2.06E-39	7	SMED30011048.p1	dd_Smed_v4_5472_0_1	#N/A	#N/A	0	#N/A	#N/A	Cathepsin+ cell	#N/A
SMED30035864	1.54E-43	0.383714564	0.53	0.254	4.08E-39	7	SMED30035864.p1	dd_Smed_v4_7176_0_1;dd_Smed_v4_7176_0_2	#N/A	CDC25-2	M-phase inducer phosphatase 3 OS=Homo sapiens OX=9606 GN=CDC25C PE=1 SV=2 P30307 MPIP3_HUMAN 8.02E-27	#N/A	#N/A	#N/A	#N/A
SMED30002547	3.34E-43	0.365125799	0.599	0.304	8.86E-39	7	SMED30002547.p1	dd_Smed_v4_457_0_1	#N/A	#N/A	Peptidyl-prolyl cis-trans isomerase A OS=Homo sapiens OX=9606 GN=PPIA PE=1 SV=2 P62937 PPIA_HUMAN 8.54E-86	#N/A	#N/A	Cathepsin+ cell;Intestine;Neoblast	#N/A
SMED30030498	3.51E-43	0.398390445	0.637	0.323	9.32E-39	7	SMED30030498.p1	dd_Smed_v4_1296_0_1;dd_Smed_v4_4397_0_1	#N/A	#N/A	0	#N/A	#N/A	Cathepsin+ cell;Intestine;Neoblast	#N/A
SMED30016591	7.36E-40	0.325060982	0.973	0.81	1.95E-35	7	SMED30016591.p1	dd_Smed_v4_2875_0_1;dd_Smed_v4_2875_0_2;dd_Smed_v4_2875_0_3;dd_Smed_v4_2875_0_4;dd_Smed_v4_2875_0_5;dd_Smed_v4_2875_0_6	#N/A	#N/A	Core-binding factor subunit beta OS=Homo sapiens OX=9606 GN=CBFB PE=1 SV=2 Q13951 PEBB_HUMAN 1.01E-21	#N/A	#N/A	Neoblast;Epidermal;Cathepsin+ cell;Muscle;Phyarnx;Protonephridia	CBF
SMED30022992	1.36E-39	0.373325084	0.899	0.682	3.62E-35	7	SMED30022992.p1	dd_Smed_v4_791_0_1	#N/A	#N/A	Myosin-10 OS=Homo sapiens OX=9606 GN=MYH10 PE=1 SV=3 P35580 MYH10_HUMAN 0	#N/A	#N/A	Epidermal;Cathepsin+ cell;Intestine;Protonephridia	#N/A
SMED30015227	1.08E-38	0.352330226	0.639	0.342	2.87E-34	7	SMED30015227.p1	dd_Smed_v4_1977_0_1	#N/A	#N/A	Elongation of very long chain fatty acids protein 4 OS=Homo sapiens OX=9606 GN=ELOVL4 PE=1 SV=1 Q9GZR5 ELOV4_HUMAN 5.79E-57	#N/A	#N/A	Epidermal;Intestine	#N/A
SMED30024839	1.98E-38	0.338530088	0.907	0.694	5.25E-34	7	SMED30024839.p1	dd_Smed_v4_905_0_1	#N/A	#N/A	ATP synthase F(0) complex subunit B1, mitochondrial OS=Homo sapiens OX=9606 GN=ATP5PB PE=1 SV=2 P24539 AT5F1_HUMAN 2.04E-26	#N/A	#N/A	Epidermal;Neoblast;Intestine	#N/A
SMED30006454	1.45E-37	0.352025567	0.707	0.411	3.85E-33	7	SMED30006454.p1	dd_Smed_v4_9007_0_1	#N/A	#N/A	Nuclear factor interleukin-3-regulated protein OS=Homo sapiens OX=9606 GN=NFIL3 PE=1 SV=2 Q16649 NFIL3_HUMAN 0.0000000000193	#N/A	#N/A	Neoblast;Intestine	TF_bZIP
SMED30033774	2.87E-37	0.338065869	0.696	0.397	7.63E-33	7	SMED30033774.p1	dd_Smed_v4_859_0_1	#N/A	#N/A	Catalase OS=Homo sapiens OX=9606 GN=CAT PE=1 SV=3 P04040 CATA_HUMAN 0	#N/A	#N/A	Intestine;Cathepsin+ cell	#N/A
SMED30004676	8.56E-37	0.307321565	0.538	0.264	2.27E-32	7	SMED30004676.p1	dd_Smed_v4_4946_0_1	#N/A	#N/A	1-acyl-sn-glycerol-3-phosphate acyltransferase delta OS=Homo sapiens OX=9606 GN=AGPAT4 PE=1 SV=1 Q9NRZ5 PLCD_HUMAN 4.99E-79	#N/A	#N/A	Intestine	#N/A
SMED30030948	1.02E-36	0.351534969	0.671	0.376	2.70E-32	7	SMED30030948.p1	dd_Smed_v4_13691_0_1;dd_Smed_v4_7352_0_1	#N/A	#N/A	Thyroid hormone receptor alpha OS=Homo sapiens OX=9606 GN=THRA PE=1 SV=1 P10827 THA_HUMAN 2.67E-37	#N/A	#N/A	Muscle;Phyarnx;Protonephridia	THR-like
SMED30006199	1.78E-33	0.348294697	0.844	0.605	4.72E-29	7	SMED30006199.p1	dd_Smed_v4_1817_0_1	#N/A	#N/A	Acetyl-coenzyme A synthetase, cytoplasmic OS=Homo sapiens OX=9606 GN=ACSS2 PE=1 SV=1 Q9NR19 ACSA_HUMAN 0	#N/A	#N/A	Neural	#N/A
SMED30018542	2.58E-33	0.357404495	0.8	0.549	6.86E-29	7	SMED30018542.p1	dd_Smed_v4_3003_0_1;dd_Smed_v4_3003_0_2	#N/A	slc4a-1	Electroneutral sodium bicarbonate exchanger 1 OS=Homo sapiens OX=9606 GN=SLC4A8 PE=1 SV=1 Q2Y0W8 S4A8_HUMAN 0	#N/A	#N/A	Neural;Muscle;Neoblast	#N/A
SMED30011723	5.83E-33	0.28952411	0.54	0.274	1.55E-28	7	SMED30011723.p1	dd_Smed_v4_944_0_1	#N/A	#N/A	Persulfide dioxygenase ETHE1, mitochondrial OS=Homo sapiens OX=9606 GN=ETHE1 PE=1 SV=2 O95571 ETHE1_HUMAN 7.29E-97	#N/A	#N/A	Intestine;Epidermal	#N/A
SMED30006281	7.15E-33	0.261552034	0.338	0.139	1.90E-28	7	SMED30006281.p1	dd_Smed_v4_885_0_1	#N/A	#N/A	Glycogenin-2 OS=Homo sapiens OX=9606 GN=GYG2 PE=1 SV=2 O15488 GLYG2_HUMAN 1.73E-48	#N/A	#N/A	Cathepsin+ cell;Intestine	#N/A
SMED30026279	1.38E-31	0.251071923	0.473	0.224	3.67E-27	7	SMED30026279.p1	dd_Smed_v4_916_0_1;dd_Smed_v4_916_0_2	#N/A	#N/A	Fumarylacetoacetase OS=Homo sapiens OX=9606 GN=FAH PE=1 SV=2 P16930 FAAA_HUMAN 0	#N/A	#N/A	Cathepsin+ cell	#N/A
SMED30020521	2.31E-31	0.302680679	0.622	0.348	6.13E-27	7	SMED30020521.p1	dd_Smed_v4_2445_0_1	#N/A	#N/A	Glycerol-3-phosphate acyltransferase 4 OS=Homo sapiens OX=9606 GN=GPAT4 PE=1 SV=1 Q86UL3 GPAT4_HUMAN 2.03E-143	#N/A	#N/A	Intestine;Phyarnx	#N/A
SMED30004729	6.54E-30	0.35290676	0.405	0.194	1.74E-25	7	SMED30004729.p1	dd_Smed_v4_13837_0_1;dd_Smed_v4_13837_0_2;dd_Smed_v4_13837_0_3;dd_Smed_v4_13837_0_4	#N/A	#N/A	tRNA (guanine(10)-N2)-methyltransferase homolog OS=Homo sapiens OX=9606 GN=TRMT11 PE=1 SV=1 Q7Z4G4 TRM11_HUMAN 8.63E-83	#N/A	#N/A	Cathepsin+ cell	#N/A
SMED30020689	9.17E-30	0.251806011	0.413	0.192	2.43E-25	7	SMED30020689.p1	dd_Smed_v4_6626_0_1	#N/A	#N/A	ETS-related transcription factor Elf-4 OS=Homo sapiens OX=9606 GN=ELF4 PE=1 SV=1 Q99607 ELF4_HUMAN 5.29E-29	#N/A	#N/A	Epidermal;Phyarnx;Cathepsin+ cell	ETS
SMED30000758	1.97E-29	0.272261338	0.464	0.23	5.23E-25	7	SMED30000758.p1	dd_Smed_v4_1451_0_1	#N/A	#N/A	0	#N/A	#N/A	Intestine;Cathepsin+ cell	#N/A
SMED30003788	4.93E-28	0.288933414	0.852	0.645	1.31E-23	7	SMED30003788.p1	dd_Smed_v4_2190_0_1	#N/A	#N/A	Mitochondrial import receptor subunit TOM70 OS=Homo sapiens OX=9606 GN=TOMM70 PE=1 SV=1 O94826 TOM70_HUMAN 3.99E-72	#N/A	#N/A	Intestine;Neoblast	#N/A
SMED30010208	4.39E-27	0.29565766	0.797	0.545	1.17E-22	7	SMED30010208.p1	dd_Smed_v4_1954_0_1	#N/A	#N/A	Malate dehydrogenase, mitochondrial OS=Homo sapiens OX=9606 GN=MDH2 PE=1 SV=3 P40926 MDHM_HUMAN 3.35E-125	#N/A	#N/A	Neoblast;Intestine;Parapharyngeal	#N/A
SMED30035571	1.36E-26	0.288892887	0.884	0.695	3.62E-22	7	SMED30035571.p1	dd_Smed_v4_1537_0_1;dd_Smed_v4_2070_0_1;dd_Smed_v4_3506_0_1;dd_Smed_v4_3506_0_2	#N/A	#N/A	Protein disulfide-isomerase A5 OS=Homo sapiens OX=9606 GN=PDIA5 PE=1 SV=1 Q14554 PDIA5_HUMAN 6.96E-46	#N/A	#N/A	Epidermal;Intestine;Parapharyngeal;Phyarnx	#N/A
SMED30014469	7.01E-26	0.260658746	0.494	0.262	1.86E-21	7	SMED30014469.p1	dd_Smed_v4_1938_0_1	#N/A	#N/A	0	#N/A	#N/A	Epidermal;Intestine;Cathepsin+ cell;Neoblast;Phyarnx;Neural	#N/A
SMED30004748	1.36E-25	0.289930886	0.538	0.299	3.61E-21	7	SMED30004748.p1	dd_Smed_v4_24476_0_1	#N/A	#N/A	0	#N/A	#N/A	#N/A	#N/A
SMED30034232	6.35E-24	0.287442743	0.576	0.349	1.69E-19	7	SMED30034232.p1	dd_Smed_v4_4044_0_1	#N/A	#N/A	Dual specificity protein phosphatase 22 OS=Homo sapiens OX=9606 GN=DUSP22 PE=1 SV=1 Q9NRW4 DUS22_HUMAN 1.87E-36	#N/A	#N/A	#N/A	#N/A
SMED30001990	1.36E-21	0.251837467	0.553	0.317	3.62E-17	7	SMED30001990.p1	dd_Smed_v4_514_0_1	#N/A	#N/A	Mitochondrial import inner membrane translocase subunit Tim8 A OS=Homo sapiens OX=9606 GN=TIMM8A PE=1 SV=1 O60220 TIM8A_HUMAN 0.000000000144	#N/A	#N/A	Neoblast;Intestine	#N/A
SMED30011818	1.97E-21	0.278816755	0.837	0.653	5.24E-17	7	SMED30011818.p1	dd_Smed_v4_892_0_1	#N/A	#N/A	Zinc finger protein 593 homolog OS=Caenorhabditis elegans OX=6239 GN=Y56A3A.18 PE=3 SV=1 E=0.00000000000112	#N/A	#N/A	Neoblast;Intestine	#N/A
SMED30032348	1.63E-18	0.261816617	0.684	0.467	4.33E-14	7	SMED30032348.p1	dd_Smed_v4_6653_0_1	#N/A	#N/A	0	#N/A	#N/A	Neoblast;Intestine	#N/A
SMED30019234	1.67E-85	1.354925639	0.37	0.048	4.43E-81	8	SMED30019234.p1	#N/A	#N/A	#N/A	0	#N/A	Pharyngeal lineage	#N/A	#N/A
SMED30018274	1.24E-41	2.110618871	0.26	0.046	3.29E-37	8	SMED30018274.p1	dd_Smed_v4_1230_0_1	#N/A	#N/A	Calretinin OS=Homo sapiens OX=9606 GN=CALB2 PE=2 SV=2 P22676 CALB2_HUMAN 5.5E-67	#N/A	#N/A	Neural;Epidermal	#N/A
SMED30028798	4.53E-41	1.18863304	0.254	0.043	1.20E-36	8	SMED30028798.p1	dd_Smed_v4_883_0_1;dd_Smed_v4_883_0_2	#N/A	#N/A	0	#N/A	Pharyngeal lineage	Parapharyngeal;Neural	#N/A
SMED30012827	1.84E-32	1.037304888	0.315	0.079	4.89E-28	8	SMED30012827.p1	dd_Smed_v4_5361_0_1	#N/A	#N/A	0	#N/A	Neuronal lineage	Neural;Parapharyngeal	#N/A
SMED30014318	2.02E-24	0.938389977	0.282	0.082	5.37E-20	8	SMED30014318.p1	dd_Smed_v4_3628_0_1	#N/A	#N/A	Uncharacterized protein KIAA0513 OS=Homo sapiens OX=9606 GN=KIAA0513 PE=1 SV=1 O60268 K0513_HUMAN 4.73E-23	#N/A	#N/A	Neural	#N/A
SMED30033646	1.52E-13	0.539743232	0.403	0.19	4.03E-09	8	SMED30033646.p2	dd_Smed_v4_2191_0_1	#N/A	#N/A	0	#N/A	Novel lineage	Neural	#N/A
SMED30002458	2.96E-13	0.753448195	0.315	0.133	7.85E-09	8	SMED30002458.p1	dd_Smed_v4_2638_0_1	#N/A	#N/A	Ferritin heavy chain OS=Homo sapiens OX=9606 GN=FTH1 PE=1 SV=2 P02794 FRIH_HUMAN 4.33E-68	#N/A	#N/A	Neural;Muscle;Parapharyngeal	#N/A
SMED30001679	5.38E-13	0.750215058	0.298	0.13	1.43E-08	8	SMED30001679.p1	dd_Smed_v4_1721_0_1;dd_Smed_v4_1721_0_3	#N/A	#N/A	Plasma membrane calcium-transporting ATPase 3 OS=Homo sapiens OX=9606 GN=ATP2B3 PE=1 SV=3 Q16720 AT2B3_HUMAN 0	#N/A	#N/A	Neural;Muscle;Cathepsin+ cell;Parapharyngeal	#N/A
SMED30022975	3.99E-12	0.94684768	0.47	0.269	1.06E-07	8	SMED30022975.p1	dd_Smed_v4_6729_0_1	#N/A	Homeobox protein DTH-2	Homeobox protein Nkx-2.4 OS=Homo sapiens OX=9606 GN=NKX2-4 PE=3 SV=3 Q9H2Z4 NKX24_HUMAN 9.77E-38	#N/A	Epidermal lineage	Epidermal;Neoblast;Parapharyngeal	Homeobox
SMED30014539	5.53E-12	0.468159208	0.293	0.129	1.47E-07	8	SMED30014539.p1	dd_Smed_v4_2902_0_1	#N/A	#N/A	cAMP-dependent protein kinase type II-alpha regulatory subunit OS=Homo sapiens OX=9606 GN=PRKAR2A PE=1 SV=2 P13861 KAP2_HUMAN 3.89E-114	#N/A	#N/A	Neural;Parapharyngeal;Muscle	#N/A
SMED30021105	6.68E-12	0.315547013	1	0.992	1.77E-07	8	SMED30021105.p1	dd_Smed_v4_10623_0_1;dd_Smed_v4_38_0_1;dd_Smed_v4_38_0_2	#N/A	alpha tubulin	Tubulin alpha-1A chain OS=Homo sapiens OX=9606 GN=TUBA1A PE=1 SV=1 Q71U36 TBA1A_HUMAN 0	#N/A	#N/A	Neural;Parapharyngeal;Epidermal;Phyarnx;Protonephridia	#N/A
SMED30000524	2.28E-11	0.505409056	0.304	0.141	6.05E-07	8	SMED30000524.p3	dd_Smed_v4_9063_0_1	#N/A	#N/A	0	#N/A	Pharyngeal lineage	Neural;Parapharyngeal;Muscle	#N/A
SMED30031821	5.39E-11	0.37075748	0.265	0.115	1.43E-06	8	SMED30031821.p1	dd_Smed_v4_6116_0_1	#N/A	#N/A	Potassium channel subfamily K member 3 OS=Homo sapiens OX=9606 GN=KCNK3 PE=1 SV=1 O14649 KCNK3_HUMAN 2.08E-106	#N/A	#N/A	Neural	#N/A
SMED30019471	9.07E-11	0.444181755	0.348	0.178	2.41E-06	8	SMED30019471.p1	dd_Smed_v4_6730_0_1	#N/A	#N/A	Synaptotagmin-1 OS=Homo sapiens OX=9606 GN=SYT1 PE=1 SV=1 P21579 SYT1_HUMAN 4.71E-148	#N/A	#N/A	Neural	#N/A
SMED30013692	1.42E-10	0.866074434	0.856	0.757	3.76E-06	8	SMED30013692.p1	dd_Smed_v4_1039_0_1	#N/A	#N/A	Major egg antigen OS=Schistosoma mansoni OX=6183 PE=2 SV=1 E=0.00000765	#N/A	#N/A	Cathepsin+ cell;Neural;Phyarnx;Protonephridia	#N/A
SMED30021545	0	3.308667145	0.664	0.021	0	9	SMED30021545.p1	dd_Smed_v4_20_0_1	#N/A	GST	Hematopoietic prostaglandin D synthase OS=Homo sapiens OX=9606 GN=HPGDS PE=1 SV=3 O60760 HPGDS_HUMAN 2.54E-31	#N/A	Gastrovascular lineage	Intestine;Cathepsin+ cell	#N/A
SMED30024160	0	2.571638413	0.748	0.039	0	9	SMED30024160.p1	dd_Smed_v4_1394_0_1;dd_Smed_v4_142_0_1	#N/A	#N/A	0	#N/A	#N/A	Intestine;Cathepsin+ cell;Neoblast	#N/A
SMED30014151	0	2.432127438	0.893	0.038	0	9	SMED30014151.p1	dd_Smed_v4_1275_0_1	#N/A	#N/A	Lengsin OS=Homo sapiens OX=9606 GN=LGSN PE=1 SV=1 Q5TDP6 LGSN_HUMAN 8.24E-41	#N/A	#N/A	Cathepsin+ cell;Intestine	#N/A
SMED30000459	0	2.406026941	0.458	0.002	0	9	SMED30000459.p1	dd_Smed_v4_388_0_1	#N/A	#N/A	Dynamin-1-like protein OS=Homo sapiens OX=9606 GN=DNM1L PE=1 SV=2 O00429 DNM1L_HUMAN 5.65E-138	#N/A	#N/A	Cathepsin+ cell;Intestine	#N/A
SMED30001635	0	2.358772282	0.55	0.015	0	9	SMED30001635.p1	dd_Smed_v4_81_0_1	#N/A	Cathepsin B	Cathepsin B OS=Homo sapiens OX=9606 GN=CTSB PE=1 SV=3 P07858 CATB_HUMAN 1.79E-135	#N/A	Gastrovascular lineage	Cathepsin+ cell;Protonephridia;Intestine	#N/A
SMED30035215	0	2.311540988	0.527	0.013	0	9	SMED30035215.p1	dd_Smed_v4_32_0_1	#N/A	#N/A	Placenta-specific gene 8 protein OS=Homo sapiens OX=9606 GN=PLAC8 PE=2 SV=1 Q9NZF1 PLAC8_HUMAN 0.00000479	#N/A	Gastrovascular lineage	Cathepsin+ cell;Intestine	#N/A
SMED30000967	0	2.13868619	0.542	0.013	0	9	SMED30000967.p1	dd_Smed_v4_87_0_1;dd_Smed_v4_87_0_2	#N/A	#N/A	0	#N/A	Gastrovascular lineage	Intestine;Cathepsin+ cell	#N/A
SMED30026736	0	2.009263051	0.481	0.011	0	9	SMED30026736.p1	dd_Smed_v4_2328_0_1	#N/A	#N/A	S-methyl-5'-thioadenosine phosphorylase OS=Homo sapiens OX=9606 GN=MTAP PE=1 SV=2 Q13126 MTAP_HUMAN 8.68E-102	#N/A	#N/A	Cathepsin+ cell;Intestine	#N/A
SMED30020662	0	1.962959706	0.779	0.011	0	9	SMED30020662.p1	dd_Smed_v4_602_0_1	#N/A	#N/A	NPC intracellular cholesterol transporter 2 OS=Homo sapiens OX=9606 GN=NPC2 PE=1 SV=1 P61916 NPC2_HUMAN 1.96E-35	#N/A	#N/A	Cathepsin+ cell;Intestine	#N/A
SMED30016252	0	1.919274287	0.412	0.003	0	9	SMED30016252.p1	dd_Smed_v4_266_0_1	#N/A	#N/A	Prosaposin OS=Homo sapiens OX=9606 GN=PSAP PE=1 SV=2 P07602 SAP_HUMAN 0.00000000000000136	#N/A	#N/A	Cathepsin+ cell;Epidermal	#N/A
SMED30009355	0	1.859251737	0.427	0.003	0	9	SMED30009355.p1	dd_Smed_v4_3228_0_1	#N/A	#N/A	0	#N/A	#N/A	Cathepsin+ cell	#N/A
SMED30017940	0	1.836648109	0.412	0.003	0	9	SMED30017940.p1	dd_Smed_v4_175_0_1	CTSL2	CTSL2	Cathepsin L2 OS=Homo sapiens OX=9606 GN=CTSV PE=1 SV=2 O60911 CATL2_HUMAN 7.3E-126	cathepsin	#N/A	Cathepsin+ cell	#N/A
SMED30003809	0	1.749032962	0.42	0.003	0	9	SMED30003809.p1	dd_Smed_v4_636_0_1	#N/A	#N/A	Kielin/chordin-like protein OS=Homo sapiens OX=9606 GN=KCP PE=2 SV=3 Q6ZWJ8 KCP_HUMAN 0.000000000993	#N/A	#N/A	Intestine	#N/A
SMED30024487	0	1.691881333	0.298	0.003	0	9	SMED30024487.p1	dd_Smed_v4_4853_0_1	#N/A	#N/A	0	#N/A	#N/A	Cathepsin+ cell	#N/A
SMED30021504	0	1.631137815	0.527	0.005	0	9	SMED30021504.p1	dd_Smed_v4_3869_0_1	#N/A	#N/A	0	#N/A	#N/A	Cathepsin+ cell;Phyarnx	#N/A
SMED30033522	0	1.61419029	0.496	0.01	0	9	SMED30033522.p1	dd_Smed_v4_642_0_1	#N/A	#N/A	Dipeptidyl peptidase 1 OS=Homo sapiens OX=9606 GN=CTSC PE=1 SV=2 P53634 CATC_HUMAN 9.46E-155	#N/A	#N/A	Cathepsin+ cell	#N/A
SMED30010515	0	1.531931698	0.527	0.002	0	9	SMED30010515.p1	dd_Smed_v4_1705_0_1	#N/A	#N/A	0	#N/A	#N/A	Cathepsin+ cell;Intestine;Neural	#N/A
SMED30005770	0	1.473887684	0.412	0.006	0	9	SMED30005770.p1	dd_Smed_v4_743_0_1	#N/A	#N/A	Placenta-specific gene 8 protein OS=Homo sapiens OX=9606 GN=PLAC8 PE=2 SV=1 Q9NZF1 PLAC8_HUMAN 0.000000000000155	#N/A	#N/A	Cathepsin+ cell;Phyarnx;Protonephridia;Intestine;Parapharyngeal	#N/A
SMED30008623	0	1.470800638	0.374	0.004	0	9	SMED30008623.p1	dd_Smed_v4_485_0_1	#N/A	#N/A	Putative phospholipase B-like 2 OS=Homo sapiens OX=9606 GN=PLBD2 PE=1 SV=2 Q8NHP8 PLBL2_HUMAN 9.92E-125	#N/A	#N/A	Cathepsin+ cell;Intestine	#N/A
SMED30007604	0	1.343189528	0.389	0.008	0	9	SMED30007604.p1	dd_Smed_v4_3016_0_1;dd_Smed_v4_4756_0_1	#N/A	#N/A	0	#N/A	#N/A	Intestine;Protonephridia	#N/A
SMED30035840	0	1.320182652	0.366	0.002	0	9	SMED30035840.p1	dd_Smed_v4_564_0_1	#N/A	#N/A	PLAC8-like protein 1 OS=Homo sapiens OX=9606 GN=PLAC8L1 PE=2 SV=1 A1L4L8 PL8L1_HUMAN 0.000000000149	#N/A	#N/A	Intestine	#N/A
SMED30015727	0	1.313951915	0.344	0.002	0	9	SMED30015727.p1	dd_Smed_v4_3112_1_1;dd_Smed_v4_3112_1_2	#N/A	#N/A	0	#N/A	#N/A	Cathepsin+ cell	#N/A
SMED30016801	0	1.273639504	0.489	0.013	0	9	SMED30016801.p1	dd_Smed_v4_1306_0_1	#N/A	#N/A	Group XV phospholipase A2 OS=Homo sapiens OX=9606 GN=PLA2G15 PE=1 SV=2 Q8NCC3 PAG15_HUMAN 5.87E-69	#N/A	#N/A	Cathepsin+ cell;Intestine	#N/A
SMED30014184	0	1.25220187	0.397	0.006	0	9	SMED30014184.p1	dd_Smed_v4_2386_0_1	#N/A	#N/A	Tumor necrosis factor alpha-induced protein 8-like protein 1 OS=Homo sapiens OX=9606 GN=TNFAIP8L1 PE=1 SV=2 Q8WVP5 TP8L1_HUMAN 3.66E-20	#N/A	#N/A	Cathepsin+ cell;Epidermal;Phyarnx;Protonephridia	#N/A
SMED30002094	0	1.249457884	0.58	0.007	0	9	SMED30002094.p1	dd_Smed_v4_2294_0_1	#N/A	#N/A	0	#N/A	#N/A	Cathepsin+ cell;Protonephridia	#N/A
SMED30020058	0	1.224398317	0.267	0.002	0	9	SMED30020058.p1	dd_Smed_v4_1054_0_1	#N/A	low density lipo receptor-related 3	Basement membrane-specific heparan sulfate proteoglycan core protein OS=Homo sapiens OX=9606 GN=HSPG2 PE=1 SV=4 P98160 PGBM_HUMAN 5.55E-31	#N/A	#N/A	Cathepsin+ cell	#N/A
SMED30028184	0	1.202673862	0.412	0.003	0	9	SMED30028184.p1	dd_Smed_v4_1037_0_1	#N/A	#N/A	Ras-related protein Rab-32 OS=Homo sapiens OX=9606 GN=RAB32 PE=1 SV=3 Q13637 RAB32_HUMAN 2E-89	#N/A	#N/A	Cathepsin+ cell;Intestine	#N/A
SMED30034597	0	1.188573425	0.374	0.005	0	9	SMED30034597.p1	dd_Smed_v4_1505_0_1	#N/A	#N/A	Periostin OS=Homo sapiens OX=9606 GN=POSTN PE=1 SV=2 Q15063 POSTN_HUMAN 2.28E-26	#N/A	#N/A	Intestine	#N/A
SMED30021445	0	1.10128251	0.389	0.006	0	9	SMED30021445.p1	dd_Smed_v4_907_0_1	mat	mat	S-adenosylmethionine synthase isoform type-2 OS=Homo sapiens OX=9606 GN=MAT2A PE=1 SV=1 P31153 METK2_HUMAN 0	intestine	#N/A	Intestine	#N/A
SMED30000119	0	1.092809574	0.282	0.001	0	9	SMED30000119.p1	dd_Smed_v4_1960_0_1	#N/A	#N/A	0	#N/A	#N/A	Cathepsin+ cell	#N/A
SMED30010061	0	1.073027109	0.45	0.005	0	9	SMED30010061.p1	dd_Smed_v4_2228_0_1	#N/A	#N/A	APOBEC1 complementation factor OS=Homo sapiens OX=9606 GN=A1CF PE=1 SV=1 Q9NQ94 A1CF_HUMAN 4.91E-121	#N/A	#N/A	Cathepsin+ cell;Protonephridia;Intestine	#N/A
SMED30016919	0	1.050858359	0.282	0.001	0	9	SMED30016919.p1	dd_Smed_v4_10569_0_1	#N/A	Smed_12880_V2 TNF receptor associated factor-3	TNF receptor-associated factor 6 OS=Homo sapiens OX=9606 GN=TRAF6 PE=1 SV=1 Q9Y4K3 TRAF6_HUMAN 0.00000000000109	#N/A	#N/A	Cathepsin+ cell	#N/A
SMED30029223	0	1.042777134	0.26	0.001	0	9	SMED30029223.p1	dd_Smed_v4_3198_0_1	#N/A	#N/A	ADP-ribosylation factor 3 OS=Homo sapiens OX=9606 GN=ARF3 PE=1 SV=2 P61204 ARF3_HUMAN 1.18E-50	#N/A	#N/A	Cathepsin+ cell	#N/A
SMED30024365	0	0.954387929	0.389	0.002	0	9	SMED30024365.p4	dd_Smed_v4_9356_0_1	#N/A	#N/A	0	#N/A	#N/A	Cathepsin+ cell;Intestine	#N/A
SMED30015642	0	0.944715068	0.267	0.002	0	9	SMED30015642.p1	dd_Smed_v4_1581_0_1	#N/A	Smed_05022_V2 low density lipo receptor-1	Basement membrane-specific heparan sulfate proteoglycan core protein OS=Homo sapiens OX=9606 GN=HSPG2 PE=1 SV=4 P98160 PGBM_HUMAN 1.19E-31	#N/A	#N/A	Cathepsin+ cell;Neural	#N/A
SMED30035502	0	0.935235001	0.382	0.006	0	9	SMED30035502.p1	dd_Smed_v4_2083_0_1	#N/A	#N/A	Cytochrome P450 2A13 OS=Homo sapiens OX=9606 GN=CYP2A13 PE=1 SV=3 Q16696 CP2AD_HUMAN 3.93E-75	#N/A	#N/A	Intestine;Cathepsin+ cell	#N/A
SMED30009611	0	0.922732524	0.359	0.005	0	9	SMED30009611.p1	dd_Smed_v4_1480_0_1	#N/A	#N/A	Adipocyte plasma membrane-associated protein OS=Homo sapiens OX=9606 GN=APMAP PE=1 SV=2 Q9HDC9 APMAP_HUMAN 8.65E-42	#N/A	#N/A	Cathepsin+ cell;Intestine	#N/A
SMED30026004	0	0.88270353	0.282	0.001	0	9	SMED30026004.p1	dd_Smed_v4_3108_0_1	#N/A	#N/A	0	#N/A	#N/A	Intestine;Phyarnx	#N/A
SMED30014235	0	0.878334518	0.405	0.008	0	9	SMED30014235.p1	dd_Smed_v4_4532_0_1	#N/A	#N/A	Myeloid differentiation primary response protein MyD88 OS=Homo sapiens OX=9606 GN=MYD88 PE=1 SV=1 Q99836 MYD88_HUMAN 0.0000000419	#N/A	#N/A	Intestine;Cathepsin+ cell	#N/A
SMED30022565	0	0.828692708	0.328	0.002	0	9	SMED30022565.p1	dd_Smed_v4_5934_0_1	#N/A	#N/A	0	#N/A	#N/A	Cathepsin+ cell;Phyarnx	#N/A
SMED30030062	0	0.814532035	0.252	0.002	0	9	SMED30030062.p2	dd_Smed_v4_3251_0_1	#N/A	#N/A	0	#N/A	#N/A	Cathepsin+ cell	#N/A
SMED30000013	0	0.767768132	0.275	0.001	0	9	SMED30000013.p1	dd_Smed_v4_1088_0_1	#N/A	#N/A	Transforming growth factor-beta-induced protein ig-h3 OS=Homo sapiens OX=9606 GN=TGFBI PE=1 SV=1 Q15582 BGH3_HUMAN 4.71E-24	#N/A	#N/A	Intestine	#N/A
SMED30021960	0	0.759705299	0.267	0.002	0	9	SMED30021960.p1	dd_Smed_v4_2224_0_1;dd_Smed_v4_2224_0_2	#N/A	#N/A	Glutamyl aminopeptidase OS=Homo sapiens OX=9606 GN=ENPEP PE=1 SV=3 Q07075 AMPE_HUMAN 2.79E-80	#N/A	#N/A	Intestine;Protonephridia;Phyarnx	#N/A
SMED30018711	0	0.75969074	0.275	0.002	0	9	SMED30018711.p1	dd_Smed_v4_13272_0_1	#N/A	#N/A	0	#N/A	#N/A	Intestine	#N/A
SMED30034659	0	0.709835627	0.328	0.001	0	9	SMED30034659.p1	dd_Smed_v4_6018_0_1	#N/A	#N/A	0	#N/A	#N/A	Intestine;Cathepsin+ cell	#N/A
SMED30008798	0	0.679858369	0.275	0.001	0	9	SMED30008798.p1	dd_Smed_v4_1362_0_1	#N/A	#N/A	cAMP-dependent protein kinase type II-alpha regulatory subunit OS=Homo sapiens OX=9606 GN=PRKAR2A PE=1 SV=2 P13861 KAP2_HUMAN 1.56E-73	#N/A	#N/A	Intestine	#N/A
SMED30020519	4.14E-303	0.659177464	0.298	0.004	1.10E-298	9	SMED30020519.p1	dd_Smed_v4_8719_0_1	#N/A	#N/A	0	#N/A	#N/A	#N/A	#N/A
SMED30026924	1.38E-287	3.393748179	0.771	0.05	3.66E-283	9	SMED30026924.p2	#N/A	#N/A	#N/A	0	#N/A	#N/A	#N/A	#N/A
SMED30019264	1.30E-262	1.289143114	0.351	0.008	3.45E-258	9	SMED30019264.p1	dd_Smed_v4_2061_0_1	#N/A	#N/A	Natterin-4 OS=Thalassophryne nattereri OX=289382 PE=2 SV=1 E=0.000000295	#N/A	#N/A	Intestine;Cathepsin+ cell	#N/A
SMED30014558	1.69E-259	1.562078381	0.519	0.022	4.47E-255	9	SMED30014558.p6	dd_Smed_v4_184_0_1	#N/A	Schmidtea mediterranea	0	#N/A	#N/A	Cathepsin+ cell;Intestine	#N/A
SMED30022596	8.66E-259	2.060016291	0.756	0.053	2.30E-254	9	SMED30022596.p1	dd_Smed_v4_245_0_1	#N/A	DNA-directed RNA polymerase II subunit RPB1 (Fragment)	0	#N/A	Gastrovascular lineage	Intestine;Cathepsin+ cell;Neoblast	#N/A
SMED30012713	2.21E-253	1.287692416	0.26	0.004	5.87E-249	9	SMED30012713.p1	dd_Smed_v4_198_0_1	#N/A	#N/A	Chymotrypsin-like elastase family member 1 OS=Homo sapiens OX=9606 GN=CELA1 PE=1 SV=2 Q9UNI1 CELA1_HUMAN 1.16E-33	#N/A	#N/A	Cathepsin+ cell	#N/A
SMED30002835	2.46E-244	0.695443176	0.298	0.006	6.52E-240	9	SMED30002835.p1	dd_Smed_v4_2134_0_1	#N/A	#N/A	Lysine-specific histone demethylase 1B OS=Homo sapiens OX=9606 GN=KDM1B PE=1 SV=3 Q8NB78 KDM1B_HUMAN 0.000000000000179	#N/A	#N/A	Cathepsin+ cell;Intestine	#N/A
SMED30015310	2.65E-242	3.684495293	0.962	0.109	7.04E-238	9	SMED30015310.p1	dd_Smed_v4_54_0_1	#N/A	#N/A	0	#N/A	Gastrovascular lineage	Cathepsin+ cell;Intestine;Protonephridia	#N/A
SMED30007246	7.48E-237	0.800049648	0.344	0.009	1.98E-232	9	SMED30007246.p1	dd_Smed_v4_797_0_1	#N/A	#N/A	0	#N/A	#N/A	Cathepsin+ cell;Intestine	#N/A
SMED30014561	1.86E-235	2.988362382	0.969	0.114	4.95E-231	9	SMED30014561.p1	dd_Smed_v4_862_0_1	#N/A	#N/A	0	#N/A	#N/A	Cathepsin+ cell;Intestine;Protonephridia	#N/A
SMED30027349	2.25E-234	2.35326545	0.29	0.006	5.97E-230	9	SMED30027349.p1	dd_Smed_v4_1706_0_1;dd_Smed_v4_396_0_1;dd_Smed_v4_6531_0_1	#N/A	#N/A	Proactivator polypeptide-like 1 OS=Homo sapiens OX=9606 GN=PSAPL1 PE=2 SV=2 Q6NUJ1 SAPL1_HUMAN 0.000000000151	#N/A	#N/A	Cathepsin+ cell;Intestine	#N/A
SMED30014842	7.29E-233	0.680760116	0.26	0.005	1.94E-228	9	SMED30014842.p1	dd_Smed_v4_8366_0_1	#N/A	#N/A	Tyrosine-protein phosphatase OS=Nostoc commune OX=1178 GN=iphP PE=1 SV=1 E=0.00000000000668	#N/A	#N/A	Intestine	#N/A
SMED30014265	9.25E-232	0.810204127	0.252	0.004	2.45E-227	9	SMED30014265.p1	dd_Smed_v4_1726_0_1	#N/A	#N/A	Neutral ceramidase OS=Homo sapiens OX=9606 GN=ASAH2 PE=1 SV=2 Q9NR71 ASAH2_HUMAN 0	#N/A	#N/A	Cathepsin+ cell;Intestine;Protonephridia;Phyarnx	#N/A
SMED30023654	1.17E-231	1.172091352	0.267	0.005	3.11E-227	9	SMED30023654.p1	dd_Smed_v4_8063_0_1	#N/A	#N/A	0	#N/A	#N/A	Cathepsin+ cell	#N/A
SMED30023751	1.97E-229	2.16845364	0.87	0.088	5.23E-225	9	SMED30023751.p1	dd_Smed_v4_63_0_1	#N/A	Coactosin-like protein	Coactosin-like protein OS=Homo sapiens OX=9606 GN=COTL1 PE=1 SV=3 Q14019 COTL1_HUMAN 1.37E-39	#N/A	Gastrovascular lineage	Epidermal;Cathepsin+ cell;Intestine;Phyarnx;Protonephridia	#N/A
SMED30018045	3.72E-224	3.680375273	0.87	0.089	9.88E-220	9	SMED30018045.p2	#N/A	#N/A	X1.B.B5.3	0	#N/A	#N/A	#N/A	#N/A
SMED30021063	6.26E-223	2.412304946	0.87	0.086	1.66E-218	9	SMED30021063.p1	dd_Smed_v4_17_0_1	#N/A	Thymosin beta	Thymosin beta OS=Caenorhabditis elegans OX=6239 GN=tth-1 PE=1 SV=2 E=0.0000000671	#N/A	Gastrovascular lineage	Cathepsin+ cell;Intestine;Neoblast;Protonephridia	#N/A
SMED30024093	2.32E-215	1.216617535	0.458	0.02	6.15E-211	9	SMED30024093.p1	dd_Smed_v4_440_0_1	#N/A	#N/A	CD63 antigen OS=Homo sapiens OX=9606 GN=CD63 PE=1 SV=2 P08962 CD63_HUMAN 3.78E-21	#N/A	#N/A	Cathepsin+ cell;Protonephridia;Intestine	#N/A
SMED30015783	7.78E-207	1.301338245	0.55	0.032	2.06E-202	9	SMED30015783.p1	dd_Smed_v4_2567_0_1	#N/A	#N/A	Sterol O-acyltransferase 1 OS=Homo sapiens OX=9606 GN=SOAT1 PE=1 SV=3 P35610 SOAT1_HUMAN 2.1E-96	#N/A	#N/A	Intestine;Cathepsin+ cell	#N/A
SMED30007385	7.98E-196	2.274340087	0.718	0.065	2.12E-191	9	SMED30007385.p1	dd_Smed_v4_780_0_1	#N/A	#N/A	0	#N/A	#N/A	Cathepsin+ cell;Intestine;Protonephridia	#N/A
SMED30006714	2.79E-188	1.806208851	0.763	0.076	7.42E-184	9	SMED30006714.p1	dd_Smed_v4_212_0_1	#N/A	#N/A	0	#N/A	#N/A	Cathepsin+ cell;Intestine;Epidermal;Protonephridia;Phyarnx	#N/A
SMED30026807	3.79E-186	1.67644107	0.511	0.031	1.01E-181	9	SMED30026807.p1	dd_Smed_v4_964_0_1	#N/A	Smed_02142_V2	0	#N/A	#N/A	Neural;Cathepsin+ cell;Intestine	#N/A
SMED30017953	2.42E-183	0.658953151	0.275	0.008	6.43E-179	9	SMED30017953.p1	dd_Smed_v4_3820_0_1;dd_Smed_v4_3820_0_2	#N/A	#N/A	0	#N/A	#N/A	Intestine;Cathepsin+ cell;Protonephridia	#N/A
SMED30005863	4.02E-181	2.535274394	0.733	0.075	1.07E-176	9	SMED30005863.p1	dd_Smed_v4_11_0_1	#N/A	#N/A	0	#N/A	Gastrovascular lineage	Cathepsin+ cell;Intestine	#N/A
SMED30025789	8.33E-177	0.712433213	0.26	0.007	2.21E-172	9	SMED30025789.p1	dd_Smed_v4_7399_0_1	#N/A	#N/A	Phospholipid phosphatase 1 OS=Homo sapiens OX=9606 GN=PLPP1 PE=1 SV=1 O14494 PLPP1_HUMAN 1.45E-19	#N/A	#N/A	Cathepsin+ cell	#N/A
SMED30028877	1.01E-171	1.052885416	0.443	0.025	2.67E-167	9	SMED30028877.p1	dd_Smed_v4_2011_0_1	#N/A	#N/A	Epoxide hydrolase 4 OS=Homo sapiens OX=9606 GN=EPHX4 PE=2 SV=2 Q8IUS5 EPHX4_HUMAN 2.17E-71	#N/A	#N/A	Intestine;Cathepsin+ cell	#N/A
SMED30002198	2.82E-171	1.028951065	0.42	0.022	7.49E-167	9	SMED30002198.p1	#N/A	#N/A	#N/A	0	#N/A	#N/A	#N/A	#N/A
SMED30014798	2.43E-169	0.891312582	0.305	0.011	6.45E-165	9	SMED30014798.p1	dd_Smed_v4_2675_0_1	#N/A	#N/A	Ubiquitin-60S ribosomal protein L40 OS=Homo sapiens OX=9606 GN=UBA52 PE=1 SV=2 P62987 RL40_HUMAN 0.0000000963	#N/A	#N/A	Cathepsin+ cell	#N/A
SMED30033387	1.97E-161	1.344598682	0.252	0.007	5.24E-157	9	SMED30033387.p1	dd_Smed_v4_583_0_1	#N/A	#N/A	0	#N/A	#N/A	Cathepsin+ cell;Intestine	#N/A
SMED30004277	7.54E-160	0.613774385	0.267	0.009	2.00E-155	9	SMED30004277.p1	dd_Smed_v4_3659_0_1	#N/A	#N/A	Innexin unc-9 OS=Caenorhabditis elegans OX=6239 GN=unc-9 PE=2 SV=1 E=1.97E-71	#N/A	#N/A	Intestine;Cathepsin+ cell	#N/A
SMED30024718	9.90E-159	0.968785587	0.389	0.021	2.63E-154	9	SMED30024718.p1	dd_Smed_v4_3808_0_1	#N/A	#N/A	Regucalcin OS=Homo sapiens OX=9606 GN=RGN PE=1 SV=1 Q15493 RGN_HUMAN 3.01E-45	#N/A	#N/A	Intestine;Cathepsin+ cell	#N/A
SMED30032067	6.15E-153	0.66782744	0.305	0.012	1.63E-148	9	SMED30032067.p1	dd_Smed_v4_2391_0_1	#N/A	#N/A	TNF receptor-associated factor 6 OS=Homo sapiens OX=9606 GN=TRAF6 PE=1 SV=1 Q9Y4K3 TRAF6_HUMAN 0.000000183	#N/A	#N/A	Cathepsin+ cell	#N/A
SMED30000424	2.32E-144	0.587282278	0.26	0.009	6.15E-140	9	SMED30000424.p1	dd_Smed_v4_6324_0_1	#N/A	#N/A	0	#N/A	#N/A	Intestine	#N/A
SMED30029036	3.21E-144	1.650066617	0.328	0.016	8.52E-140	9	SMED30029036.p1	dd_Smed_v4_24743_0_1;dd_Smed_v4_24743_0_2	#N/A	#N/A	0	#N/A	#N/A	Intestine;Cathepsin+ cell	Homeobox
SMED30027085	3.59E-143	0.70541093	0.26	0.009	9.52E-139	9	SMED30027085.p1	dd_Smed_v4_7231_0_1	#N/A	#N/A	0	#N/A	#N/A	Cathepsin+ cell	#N/A
SMED30003373	2.48E-142	1.572419498	0.557	0.052	6.58E-138	9	SMED30003373.p1	dd_Smed_v4_5189_0_1;dd_Smed_v4_8649_0_1	#N/A	#N/A	Sodium-dependent nutrient amino acid transporter 1 OS=Drosophila mojavensis OX=7230 GN=NAAT1 PE=3 SV=2 E=0.0000000413	#N/A	#N/A	Cathepsin+ cell	#N/A
SMED30004939	1.16E-141	1.876261795	0.863	0.146	3.08E-137	9	SMED30004939.p1	dd_Smed_v4_272_0_1	#N/A	#N/A	DNA-directed RNA polymerase II subunit RPB1 OS=Homo sapiens OX=9606 GN=POLR2A PE=1 SV=2 P24928 RPB1_HUMAN 0.00000225	#N/A	Gastrovascular lineage	Cathepsin+ cell;Intestine	#N/A
SMED30021288	6.01E-139	0.753253034	0.282	0.012	1.60E-134	9	SMED30021288.p1	dd_Smed_v4_4695_0_1;dd_Smed_v4_4695_0_2	#N/A	#N/A	Bacterial dynamin-like protein OS=Nostoc punctiforme (strain ATCC 29133 / PCC 73102) OX=63737 GN=Npun_R6513 PE=1 SV=1 E=0.0000000617	#N/A	#N/A	Cathepsin+ cell;Intestine	#N/A
SMED30016907	4.24E-137	0.815400443	0.328	0.017	1.12E-132	9	SMED30016907.p1	dd_Smed_v4_6544_0_1	#N/A	#N/A	Dual serine/threonine and tyrosine protein kinase OS=Homo sapiens OX=9606 GN=DSTYK PE=1 SV=2 Q6XUX3 DUSTY_HUMAN 4.99E-36	#N/A	#N/A	Cathepsin+ cell;Intestine	#N/A
SMED30031855	9.85E-134	1.406552615	0.29	0.013	2.61E-129	9	SMED30031855.p1	dd_Smed_v4_646_0_1	#N/A	#N/A	Glutamine synthetase OS=Homo sapiens OX=9606 GN=GLUL PE=1 SV=4 P15104 GLNA_HUMAN 0	#N/A	#N/A	Cathepsin+ cell;Intestine	#N/A
SMED30015364	9.89E-134	0.9678402	0.282	0.012	2.63E-129	9	SMED30015364.p1	dd_Smed_v4_3851_0_1;dd_Smed_v4_3851_0_3;dd_Smed_v4_3851_0_4	#N/A	#N/A	Group 3 secretory phospholipase A2 OS=Homo sapiens OX=9606 GN=PLA2G3 PE=1 SV=2 Q9NZ20 PA2G3_HUMAN 2.91E-19	#N/A	#N/A	Cathepsin+ cell;Intestine	#N/A
SMED30002110	6.38E-128	1.997967837	0.71	0.102	1.69E-123	9	SMED30002110.p1	dd_Smed_v4_219_0_1	#N/A	#N/A	Dipeptidyl peptidase 1 OS=Homo sapiens OX=9606 GN=CTSC PE=1 SV=2 P53634 CATC_HUMAN 2.23E-162	#N/A	#N/A	Cathepsin+ cell;Intestine	#N/A
SMED30029060	1.18E-127	0.619561821	0.252	0.01	3.14E-123	9	SMED30029060.p1	dd_Smed_v4_2316_0_1	#N/A	#N/A	0	#N/A	#N/A	Cathepsin+ cell;Protonephridia	#N/A
SMED30001853	4.40E-126	1.071246701	0.458	0.038	1.17E-121	9	SMED30001853.p1	dd_Smed_v4_1897_0_1	#N/A	#N/A	Serine/threonine-protein kinase Nek4 OS=Homo sapiens OX=9606 GN=NEK4 PE=1 SV=2 P51957 NEK4_HUMAN 0.0000000000000545	#N/A	#N/A	Intestine;Cathepsin+ cell;Epidermal;Protonephridia	#N/A
SMED30021019	5.78E-126	2.010018827	0.702	0.1	1.54E-121	9	SMED30021019.p1	dd_Smed_v4_181_0_1	#N/A	#N/A	Cytosol aminopeptidase OS=Homo sapiens OX=9606 GN=LAP3 PE=1 SV=3 P28838 AMPL_HUMAN 2.14E-18	#N/A	#N/A	Cathepsin+ cell;Intestine;Epidermal;Phyarnx;Protonephridia	#N/A
SMED30011831	1.11E-124	0.832290658	0.313	0.017	2.95E-120	9	SMED30011831.p1	#N/A	#N/A	#N/A	0	#N/A	#N/A	#N/A	#N/A
SMED30002513	9.53E-121	0.950472978	0.382	0.027	2.53E-116	9	SMED30002513.p1	dd_Smed_v4_2219_0_1;dd_Smed_v4_2970_0_1	#N/A	#N/A	Histidine ammonia-lyase OS=Homo sapiens OX=9606 GN=HAL PE=1 SV=1 P42357 HUTH_HUMAN 0	#N/A	#N/A	Intestine	#N/A
SMED30020784	7.38E-120	0.583137741	0.26	0.012	1.96E-115	9	SMED30020784.p1	dd_Smed_v4_10359_0_1	#N/A	#N/A	Immunoglobulin superfamily containing leucine-rich repeat protein 2 OS=Homo sapiens OX=9606 GN=ISLR2 PE=2 SV=1 Q6UXK2 ISLR2_HUMAN 0.000000149	#N/A	#N/A	Intestine;Cathepsin+ cell;Phyarnx	#N/A
SMED30018892	1.73E-115	0.626818586	0.26	0.012	4.61E-111	9	SMED30018892.p1	dd_Smed_v4_1962_0_1;dd_Smed_v4_1962_0_2	#N/A	#N/A	Tetratricopeptide repeat protein 36 OS=Homo sapiens OX=9606 GN=TTC36 PE=1 SV=1 A6NLP5 TTC36_HUMAN 7.37E-34	#N/A	#N/A	Cathepsin+ cell	#N/A
SMED30021716	3.26E-108	0.90702924	0.275	0.015	8.65E-104	9	SMED30021716.p1	dd_Smed_v4_6910_0_1	foxF-1	forkhead F-1	Forkhead box protein F1 OS=Homo sapiens OX=9606 GN=FOXF1 PE=1 SV=2 Q12946 FOXF1_HUMAN 1.84E-48	Pigment progenitor	#N/A	Cathepsin+ cell	Fork_head
SMED30018303	1.45E-104	0.724495631	0.282	0.017	3.84E-100	9	SMED30018303.p1	dd_Smed_v4_3891_0_1	#N/A	#N/A	0	#N/A	#N/A	Cathepsin+ cell;Intestine	#N/A
SMED30029727	2.79E-104	0.975117528	0.397	0.034	7.40E-100	9	SMED30029727.p1	dd_Smed_v4_5177_0_1	#N/A	#N/A	Transcriptional repressor CTCFL OS=Homo sapiens OX=9606 GN=CTCFL PE=1 SV=2 Q8NI51 CTCFL_HUMAN 0.000000000876	#N/A	#N/A	Cathepsin+ cell;Intestine;Protonephridia	zf-H2C2_2
SMED30004081	7.88E-104	1.362447898	0.412	0.037	2.09E-99	9	SMED30004081.p1	dd_Smed_v4_1144_0_1	#N/A	#N/A	Tenascin-X OS=Homo sapiens OX=9606 GN=TNXB PE=1 SV=5 P22105 TENX_HUMAN 0.0000000425	#N/A	Gastrovascular lineage	Intestine;Neoblast	#N/A
SMED30007877	4.90E-99	1.112046255	0.435	0.045	1.30E-94	9	SMED30007877.p1	dd_Smed_v4_1553_0_1	#N/A	#N/A	0	#N/A	#N/A	Intestine	#N/A
SMED30001601	3.88E-94	1.052894647	0.542	0.071	1.03E-89	9	SMED30001601.p1	dd_Smed_v4_2946_0_1	#N/A	Zinc finger protein sens	Zinc finger protein Gfi-1 OS=Homo sapiens OX=9606 GN=GFI1 PE=1 SV=2 Q99684 GFI1_HUMAN 0.00000000000076	#N/A	Protonephridia lineage	Epidermal;Intestine;Protonephridia	zf-C2H2
SMED30030128	3.14E-92	1.447130322	0.603	0.099	8.34E-88	9	SMED30030128.p1	dd_Smed_v4_933_0_1	#N/A	#N/A	Lipid storage droplets surface-binding protein 2 OS=Drosophila melanogaster OX=7227 GN=Lsd-2 PE=1 SV=1 E=0.0000000192	#N/A	#N/A	Intestine;Cathepsin+ cell;Phyarnx	#N/A
SMED30015024	4.59E-92	1.615897016	0.542	0.077	1.22E-87	9	SMED30015024.p1	dd_Smed_v4_2258_0_1	#N/A	#N/A	0	#N/A	#N/A	Cathepsin+ cell	#N/A
SMED30002034	5.57E-92	0.763929371	0.282	0.019	1.48E-87	9	SMED30002034.p1	dd_Smed_v4_3076_0_1	#N/A	#N/A	0	#N/A	#N/A	Cathepsin+ cell;Intestine	#N/A
SMED30007442	7.72E-89	0.812766602	0.275	0.019	2.05E-84	9	SMED30007442.p1	dd_Smed_v4_5530_0_1	#N/A	#N/A	0	#N/A	#N/A	Intestine	#N/A
SMED30004147	2.40E-88	1.121097855	0.42	0.046	6.37E-84	9	SMED30004147.p1	dd_Smed_v4_785_0_1	#N/A	#N/A	Lysosomal protective protein OS=Homo sapiens OX=9606 GN=CTSA PE=1 SV=2 P10619 PPGB_HUMAN 5.19E-51	#N/A	#N/A	Cathepsin+ cell;Intestine	#N/A
SMED30005748	1.31E-87	1.181106799	0.618	0.101	3.49E-83	9	SMED30005748.p1	dd_Smed_v4_1694_0_1;dd_Smed_v4_1694_0_2;dd_Smed_v4_1694_0_3;dd_Smed_v4_1694_0_4	hnf-4	hnf4	Hepatocyte nuclear factor 4-gamma OS=Homo sapiens OX=9606 GN=HNF4G PE=1 SV=3 Q14541 HNF4G_HUMAN 5.47E-115	neoblast_intestinal��NB5��gamma	Gastrovascular lineage	Cathepsin+ cell;Intestine;Neoblast	RXR-like
SMED30025105	1.53E-87	1.224680057	0.443	0.053	4.07E-83	9	SMED30025105.p1	dd_Smed_v4_749_0_1	#N/A	#N/A	Plastin-3 OS=Homo sapiens OX=9606 GN=PLS3 PE=1 SV=4 P13797 PLST_HUMAN 8.4E-152	#N/A	#N/A	Intestine;Cathepsin+ cell;Epidermal;Phyarnx;Protonephridia	#N/A
SMED30032303	1.62E-85	0.865626496	0.45	0.054	4.30E-81	9	SMED30032303.p1	dd_Smed_v4_3132_0_1	#N/A	#N/A	0	#N/A	#N/A	Cathepsin+ cell;Intestine	#N/A
SMED30005617	2.18E-85	1.113878737	0.313	0.026	5.77E-81	9	SMED30005617.p1	dd_Smed_v4_1074_0_1	#N/A	#N/A	Dynamin-1-like protein OS=Homo sapiens OX=9606 GN=DNM1L PE=1 SV=2 O00429 DNM1L_HUMAN 3.93E-73	#N/A	#N/A	Cathepsin+ cell	#N/A
SMED30007704	2.60E-84	3.621992308	0.939	0.417	6.91E-80	9	SMED30007704.p1	dd_Smed_v4_3_0_1	#N/A	#N/A	Actin, cytoplasmic 1 OS=Homo sapiens OX=9606 GN=ACTB PE=1 SV=1 P60709 ACTB_HUMAN 0	#N/A	#N/A	Cathepsin+ cell;Intestine;Neoblast	#N/A
SMED30015825	6.01E-84	0.750103377	0.298	0.024	1.60E-79	9	SMED30015825.p1	dd_Smed_v4_2174_0_1	#N/A	#N/A	Mannosyl phosphorylinositol ceramide synthase SUR1 OS=Saccharomyces cerevisiae (strain ATCC 204508 / S288c) OX=559292 GN=SUR1 PE=1 SV=1 E=1.64E-21	#N/A	#N/A	Intestine;Epidermal;Phyarnx	#N/A
SMED30008522	5.58E-80	1.684131196	0.672	0.141	1.48E-75	9	SMED30008522.p1	dd_Smed_v4_271_0_1	#N/A	#N/A	Fatty acid-binding protein, heart OS=Homo sapiens OX=9606 GN=FABP3 PE=1 SV=4 P05413 FABPH_HUMAN 7.28E-27	#N/A	#N/A	Epidermal;Intestine;Cathepsin+ cell	#N/A
SMED30020253	5.66E-78	1.020955718	0.366	0.039	1.50E-73	9	SMED30020253.p1	#N/A	#N/A	#N/A	0	#N/A	#N/A	#N/A	#N/A
SMED30017555	2.09E-77	0.970840595	0.511	0.077	5.55E-73	9	SMED30017555.p1	dd_Smed_v4_2367_0_1	#N/A	#N/A	0	#N/A	#N/A	Intestine;Cathepsin+ cell;Muscle	#N/A
SMED30033380	2.70E-75	0.632340077	0.26	0.02	7.16E-71	9	SMED30033380.p1	dd_Smed_v4_576_0_1	#N/A	#N/A	Beta-hexosaminidase subunit beta OS=Homo sapiens OX=9606 GN=HEXB PE=1 SV=3 P07686 HEXB_HUMAN 8.57E-162	#N/A	#N/A	Cathepsin+ cell;Protonephridia;Intestine	#N/A
SMED30014224	1.21E-73	0.59358699	0.267	0.021	3.22E-69	9	SMED30014224.p1	dd_Smed_v4_4287_0_1	#N/A	#N/A	0	#N/A	#N/A	Intestine;Cathepsin+ cell	#N/A
SMED30019668	4.43E-69	1.754793125	0.496	0.085	1.18E-64	9	SMED30019668.p1	dd_Smed_v4_241_0_1;dd_Smed_v4_390_0_1	#N/A	#N/A	Prosaposin OS=Homo sapiens OX=9606 GN=PSAP PE=1 SV=2 P07602 SAP_HUMAN 1.14E-18	#N/A	#N/A	Cathepsin+ cell;Protonephridia;Intestine	#N/A
SMED30032778	1.56E-65	1.074866225	1	1	4.13E-61	9	SMED30032778.p1	#N/A	#N/A	#N/A	0	#N/A	Pharyngeal lineage	#N/A	#N/A
SMED30008856	9.60E-65	1.048678495	0.374	0.049	2.55E-60	9	SMED30008856.p1	dd_Smed_v4_1422_0_1	#N/A	#N/A	Thymosin beta OS=Caenorhabditis elegans OX=6239 GN=tth-1 PE=1 SV=2 E=0.00000269	#N/A	#N/A	Epidermal;Phyarnx;Intestine;Protonephridia	#N/A
SMED30034629	5.52E-64	2.291330988	0.626	0.148	1.47E-59	9	SMED30034629.p1	dd_Smed_v4_762_0_1;dd_Smed_v4_762_0_2;dd_Smed_v4_762_0_3	#N/A	Golgi-associated plant pathogenesis-related protein 1	Golgi-associated plant pathogenesis-related protein 1 OS=Homo sapiens OX=9606 GN=GLIPR2 PE=1 SV=3 Q9H4G4 GAPR1_HUMAN 1.58E-28	#N/A	Gastrovascular lineage	Epidermal;Intestine;Neural;Muscle;Parapharyngeal;Protonephridia	#N/A
SMED30032979	2.03E-60	1.037512721	0.588	0.131	5.38E-56	9	SMED30032979.p1	dd_Smed_v4_2109_0_1;dd_Smed_v4_5512_0_2	#N/A	slc6a-8	Beta-arrestin-1 OS=Homo sapiens OX=9606 GN=ARRB1 PE=1 SV=2 P49407 ARRB1_HUMAN 2.89E-171	#N/A	#N/A	Cathepsin+ cell;Intestine;Muscle;Protonephridia	#N/A
SMED30022665	3.20E-59	0.754795553	0.313	0.037	8.48E-55	9	SMED30022665.p1	dd_Smed_v4_4947_0_1	#N/A	#N/A	2-acylglycerol O-acyltransferase 2 OS=Homo sapiens OX=9606 GN=MOGAT2 PE=1 SV=2 Q3SYC2 MOGT2_HUMAN 7.71E-124	#N/A	#N/A	Intestine	#N/A
SMED30002603	2.38E-57	0.728682203	0.344	0.046	6.32E-53	9	SMED30002603.p1	dd_Smed_v4_597_0_1	#N/A	#N/A	0	#N/A	#N/A	Intestine;Neoblast	#N/A
SMED30001490	4.23E-56	1.459581568	0.664	0.201	1.12E-51	9	SMED30001490.p1	dd_Smed_v4_260_0_1	#N/A	#N/A	Cofilin-1 OS=Homo sapiens OX=9606 GN=CFL1 PE=1 SV=3 P23528 COF1_HUMAN 0.000000000026	#N/A	#N/A	Cathepsin+ cell;Intestine;Epidermal;Phyarnx;Protonephridia	#N/A
SMED30003270	2.13E-52	0.998936941	0.359	0.056	5.66E-48	9	SMED30003270.p1	dd_Smed_v4_3513_0_1	#N/A	#N/A	Insulin-like growth factor-binding protein complex acid labile subunit OS=Homo sapiens OX=9606 GN=IGFALS PE=1 SV=1 P35858 ALS_HUMAN 4.12E-21	#N/A	#N/A	Cathepsin+ cell;Intestine	#N/A
SMED30029045	2.90E-52	0.626467396	0.305	0.04	7.71E-48	9	SMED30029045.p1	dd_Smed_v4_5298_0_1	#N/A	#N/A	0	#N/A	#N/A	Cathepsin+ cell	#N/A
SMED30006186	2.07E-48	0.629744115	0.313	0.044	5.48E-44	9	SMED30006186.p2	#N/A	#N/A	#N/A	0	#N/A	#N/A	#N/A	#N/A
SMED30022992	5.34E-48	1.139105848	0.931	0.691	1.42E-43	9	SMED30022992.p1	dd_Smed_v4_791_0_1	#N/A	#N/A	Myosin-10 OS=Homo sapiens OX=9606 GN=MYH10 PE=1 SV=3 P35580 MYH10_HUMAN 0	#N/A	#N/A	Epidermal;Cathepsin+ cell;Intestine;Protonephridia	#N/A
SMED30032985	1.17E-47	0.586169331	0.275	0.035	3.12E-43	9	SMED30032985.p1	dd_Smed_v4_2915_0_1	#N/A	#N/A	Ras-related protein Rab-7L1 OS=Homo sapiens OX=9606 GN=RAB29 PE=1 SV=1 O14966 RAB7L_HUMAN 1.88E-65	#N/A	#N/A	Cathepsin+ cell;Intestine	#N/A
SMED30014343	1.84E-47	0.847778216	0.282	0.037	4.88E-43	9	SMED30014343.p1	#N/A	#N/A	#N/A	0	#N/A	#N/A	#N/A	#N/A
SMED30011048	4.04E-46	1.122274877	0.618	0.193	1.07E-41	9	SMED30011048.p1	dd_Smed_v4_5472_0_1	#N/A	#N/A	0	#N/A	#N/A	Cathepsin+ cell	#N/A
SMED30030204	1.05E-45	0.919656736	0.336	0.053	2.79E-41	9	SMED30030204.p1	dd_Smed_v4_10059_0_1	#N/A	#N/A	0	#N/A	Gastrovascular lineage	Intestine;Neoblast;Protonephridia	#N/A
SMED30006119	1.85E-44	1.007853031	0.969	0.809	4.91E-40	9	SMED30006119.p1	dd_Smed_v4_415_0_1	#N/A	#N/A	X-box-binding protein 1 OS=Homo sapiens OX=9606 GN=XBP1 PE=1 SV=2 P17861 XBP1_HUMAN 0.000000000000355	#N/A	#N/A	Epidermal;Muscle;Parapharyngeal	TF_bZIP
SMED30008405	2.96E-44	0.592215298	0.267	0.035	7.85E-40	9	SMED30008405.p1	dd_Smed_v4_2304_0_1;dd_Smed_v4_43813_0_1	#N/A	#N/A	Lysosome membrane protein 2 OS=Homo sapiens OX=9606 GN=SCARB2 PE=1 SV=2 Q14108 SCRB2_HUMAN 2.66E-97	#N/A	#N/A	Intestine	#N/A
SMED30016340	3.24E-42	0.638091511	0.282	0.041	8.59E-38	9	SMED30016340.p1	dd_Smed_v4_913_0_1	#N/A	#N/A	Ras-related C3 botulinum toxin substrate 1 OS=Homo sapiens OX=9606 GN=RAC1 PE=1 SV=1 P63000 RAC1_HUMAN 5.08E-92	#N/A	#N/A	Cathepsin+ cell;Intestine	#N/A
SMED30035642	3.40E-41	0.647197079	0.252	0.034	9.01E-37	9	SMED30035642.p1	dd_Smed_v4_1017_0_1;dd_Smed_v4_162_0_1;dd_Smed_v4_442_0_1	#N/A	#N/A	Progranulin OS=Homo sapiens OX=9606 GN=GRN PE=1 SV=2 P28799 GRN_HUMAN 1.41E-86	#N/A	#N/A	Cathepsin+ cell;Intestine	#N/A
SMED30034560	3.66E-39	0.6864156	0.305	0.051	9.72E-35	9	SMED30034560.p1	dd_Smed_v4_974_0_1	#N/A	#N/A	TNF receptor-associated factor 4 OS=Homo sapiens OX=9606 GN=TRAF4 PE=1 SV=1 Q9BUZ4 TRAF4_HUMAN 2.98E-28	#N/A	#N/A	Intestine;Cathepsin+ cell	#N/A
SMED30006281	5.42E-38	0.981679609	0.504	0.145	1.44E-33	9	SMED30006281.p1	dd_Smed_v4_885_0_1	#N/A	#N/A	Glycogenin-2 OS=Homo sapiens OX=9606 GN=GYG2 PE=1 SV=2 O15488 GLYG2_HUMAN 1.73E-48	#N/A	#N/A	Cathepsin+ cell;Intestine	#N/A
SMED30000562	5.89E-37	0.827029097	0.389	0.089	1.56E-32	9	SMED30000562.p1	dd_Smed_v4_2832_0_1	#N/A	#N/A	Acyl-CoA synthetase short-chain family member 3, mitochondrial OS=Homo sapiens OX=9606 GN=ACSS3 PE=1 SV=1 Q9H6R3 ACSS3_HUMAN 2.95E-89	#N/A	#N/A	Epidermal;Intestine;Cathepsin+ cell	#N/A
SMED30012694	6.18E-37	1.35821555	0.595	0.218	1.64E-32	9	SMED30012694.p1	dd_Smed_v4_3638_0_1	#N/A	#N/A	Krueppel-like factor 13 OS=Homo sapiens OX=9606 GN=KLF13 PE=1 SV=1 Q9Y2Y9 KLF13_HUMAN 8.37E-38	#N/A	#N/A	Protonephridia	zf-C2H2
SMED30005488	4.57E-35	0.986220272	1	0.967	1.21E-30	9	SMED30005488.p1	dd_Smed_v4_3257_0_1	#N/A	Smed_04167_V2	0	#N/A	Neuronal lineage	Cathepsin+ cell;Neural;Muscle;Phyarnx;Intestine	#N/A
SMED30014243	3.16E-34	1.215682565	0.565	0.209	8.38E-30	9	SMED30014243.p1	dd_Smed_v4_329_0_1	#N/A	#N/A	Cathepsin D OS=Homo sapiens OX=9606 GN=CTSD PE=1 SV=1 P07339 CATD_HUMAN 3.74E-126	#N/A	#N/A	Cathepsin+ cell;Epidermal;Intestine	#N/A
SMED30017430	6.17E-34	0.897830114	0.924	0.76	1.64E-29	9	SMED30017430.p1	dd_Smed_v4_1058_0_1;dd_Smed_v4_250_0_1;dd_Smed_v4_250_0_2	#N/A	Protein disulfide-isomerase 2	Protein disulfide-isomerase OS=Homo sapiens OX=9606 GN=P4HB PE=1 SV=3 P07237 PDIA1_HUMAN 1.15E-180	#N/A	Pharyngeal lineage	Epidermal;Muscle;Parapharyngeal	#N/A
SMED30020105	8.42E-34	0.819561318	0.305	0.059	2.23E-29	9	SMED30020105.p1	dd_Smed_v4_1543_0_2	#N/A	#N/A	0	#N/A	#N/A	#N/A	#N/A
SMED30003251	1.12E-33	0.925128866	0.359	0.082	2.97E-29	9	SMED30003251.p1	dd_Smed_v4_3268_0_12;dd_Smed_v4_3268_0_14;dd_Smed_v4_3268_0_3;dd_Smed_v4_3268_0_7;dd_Smed_v4_953_0_1	#N/A	#N/A	Tyrosine-protein kinase Lyn OS=Homo sapiens OX=9606 GN=LYN PE=1 SV=3 P07948 LYN_HUMAN 3.63E-50	#N/A	#N/A	Cathepsin+ cell	#N/A
SMED30029190	2.24E-33	1.100831852	0.382	0.089	5.94E-29	9	SMED30029190.p1	dd_Smed_v4_5161_0_1	#N/A	X1.D.H1.3	0	#N/A	#N/A	Cathepsin+ cell	#N/A
SMED30020872	2.79E-33	0.58282637	0.252	0.041	7.40E-29	9	SMED30020872.p1	dd_Smed_v4_1626_0_1	#N/A	#N/A	Unconventional myosin-Ie OS=Homo sapiens OX=9606 GN=MYO1E PE=1 SV=2 Q12965 MYO1E_HUMAN 0	#N/A	#N/A	Neoblast	#N/A
SMED30028808	8.75E-32	0.86932962	0.969	0.87	2.32E-27	9	SMED30028808.p1	dd_Smed_v4_220_0_3;dd_Smed_v4_220_0_4	#N/A	calreticulin-2	Calreticulin OS=Homo sapiens OX=9606 GN=CALR PE=1 SV=1 P27797 CALR_HUMAN 1.8E-170	#N/A	#N/A	#N/A	#N/A
SMED30009048	1.19E-31	1.431397844	0.626	0.257	3.17E-27	9	SMED30009048.p1	dd_Smed_v4_655_0_1	#N/A	#N/A	0	#N/A	#N/A	Neural;Cathepsin+ cell;Muscle;Epidermal	#N/A
SMED30025067	1.47E-31	1.064411709	0.939	0.791	3.91E-27	9	SMED30025067.p1	dd_Smed_v4_320_0_4;dd_Smed_v4_511_0_1	#N/A	#N/A	Endoplasmic reticulum chaperone BiP OS=Homo sapiens OX=9606 GN=HSPA5 PE=1 SV=2 P11021 BIP_HUMAN 0	#N/A	#N/A	Epidermal;Cathepsin+ cell;Parapharyngeal	#N/A
SMED30029960	1.51E-30	1.782015694	0.511	0.183	4.02E-26	9	SMED30029960.p3	dd_Smed_v4_270_0_1	#N/A	#N/A	0	#N/A	#N/A	Epidermal;Cathepsin+ cell;Intestine	#N/A
SMED30001916	1.52E-30	0.694709714	0.26	0.047	4.03E-26	9	SMED30001916.p2	dd_Smed_v4_9490_0_1	#N/A	Smed_06730_V2	Docking protein 3 OS=Homo sapiens OX=9606 GN=DOK3 PE=1 SV=2 Q7L591 DOK3_HUMAN 1.43E-17	#N/A	#N/A	Intestine;Epidermal;Phyarnx	#N/A
SMED30027540	3.30E-30	1.596411311	0.573	0.236	8.76E-26	9	SMED30027540.p1	dd_Smed_v4_456_0_1	#N/A	#N/A	Cathepsin F OS=Homo sapiens OX=9606 GN=CTSF PE=1 SV=1 Q9UBX1 CATF_HUMAN 3.14E-95	#N/A	#N/A	Cathepsin+ cell;Intestine	#N/A
SMED30020410	3.87E-30	0.640590458	0.29	0.059	1.03E-25	9	SMED30020410.p1	dd_Smed_v4_7938_0_1	#N/A	mitfl-1	Microphthalmia-associated transcription factor OS=Homo sapiens OX=9606 GN=MITF PE=1 SV=2 O75030 MITF_HUMAN 0.0000000000013	#N/A	#N/A	Cathepsin+ cell;Intestine	bHLH
SMED30026420	4.84E-30	0.594845216	0.305	0.064	1.29E-25	9	SMED30026420.p1	dd_Smed_v4_2903_0_1;dd_Smed_v4_2903_0_2	#N/A	#N/A	Probable aminopeptidase NPEPL1 OS=Homo sapiens OX=9606 GN=NPEPL1 PE=1 SV=3 Q8NDH3 PEPL1_HUMAN 6.57E-18	#N/A	#N/A	Cathepsin+ cell;Intestine;Phyarnx	#N/A
SMED30020269	2.21E-29	1.160399205	0.939	0.872	5.87E-25	9	SMED30020269.p1	dd_Smed_v4_395_0_1	#N/A	#N/A	Transgelin-3 OS=Homo sapiens OX=9606 GN=TAGLN3 PE=1 SV=2 Q9UI15 TAGL3_HUMAN 3.2E-23	#N/A	#N/A	Epidermal;Cathepsin+ cell;Intestine;Phyarnx;Protonephridia	#N/A
SMED30026421	2.91E-29	0.730640456	0.298	0.063	7.73E-25	9	SMED30026421.p3	#N/A	#N/A	#N/A	0	#N/A	#N/A	#N/A	#N/A
SMED30021209	5.18E-28	0.804523467	0.618	0.266	1.37E-23	9	SMED30021209.p1	dd_Smed_v4_1282_0_1	#N/A	#N/A	Mitogen-activated protein kinase 14 OS=Homo sapiens OX=9606 GN=MAPK14 PE=1 SV=3 Q16539 MK14_HUMAN 2.85E-152	#N/A	#N/A	Intestine;Cathepsin+ cell;Neural;Epidermal	#N/A
SMED30000621	9.34E-28	0.937602888	0.366	0.101	2.48E-23	9	SMED30000621.p1	dd_Smed_v4_2019_0_1	#N/A	#N/A	Neuronal acetylcholine receptor subunit alpha-10 OS=Homo sapiens OX=9606 GN=CHRNA10 PE=1 SV=1 Q9GZZ6 ACH10_HUMAN 7.25E-54	#N/A	#N/A	Cathepsin+ cell	#N/A
SMED30034637	1.50E-27	0.702060082	0.344	0.085	3.99E-23	9	SMED30034637.p1	dd_Smed_v4_6826_0_1;dd_Smed_v4_6826_0_2;dd_Smed_v4_6826_0_3;dd_Smed_v4_6826_0_4;dd_Smed_v4_6826_0_5	#N/A	#N/A	Fukutin-related protein OS=Homo sapiens OX=9606 GN=FKRP PE=1 SV=1 Q9H9S5 FKRP_HUMAN 0.00000125	#N/A	#N/A	Intestine;Cathepsin+ cell;Neoblast	#N/A
SMED30034254	2.19E-27	0.910625005	0.901	0.758	5.82E-23	9	SMED30034254.p1	dd_Smed_v4_220_0_1;dd_Smed_v4_220_0_2	#N/A	Smed_00466_V2 calreticulin-1	Calreticulin OS=Homo sapiens OX=9606 GN=CALR PE=1 SV=1 P27797 CALR_HUMAN 1.79E-162	#N/A	#N/A	Cathepsin+ cell;Epidermal;Protonephridia;Neural	#N/A
SMED30002663	3.62E-27	0.940733715	0.947	0.95	9.60E-23	9	SMED30002663.p1	dd_Smed_v4_4392_0_1	#N/A	Smed_19658_V2 TNF receptor associated factor-1	TNF receptor-associated factor 3 OS=Homo sapiens OX=9606 GN=TRAF3 PE=1 SV=2 Q13114 TRAF3_HUMAN 2.21E-52	#N/A	#N/A	Epidermal;Intestine;Cathepsin+ cell;Neural;Phyarnx	#N/A
SMED30019890	1.46E-26	0.857405274	0.931	0.797	3.87E-22	9	SMED30019890.p6	#N/A	#N/A	#N/A	0	#N/A	Neuronal lineage	#N/A	#N/A
SMED30016265	3.56E-26	0.768099228	0.939	0.961	9.46E-22	9	SMED30016265.p1	dd_Smed_v4_341_0_1;dd_Smed_v4_83_0_4	#N/A	Tubulin beta chain	Tubulin beta-4B chain OS=Homo sapiens OX=9606 GN=TUBB4B PE=1 SV=1 P68371 TBB4B_HUMAN 1.14E-154	#N/A	Pharyngeal lineage	Neural;Parapharyngeal;Cathepsin+ cell;Protonephridia	#N/A
SMED30027929	1.10E-25	0.759574736	0.931	0.92	2.91E-21	9	SMED30027929.p1	dd_Smed_v4_341_0_1;dd_Smed_v4_471_0_1	#N/A	Tubulin beta-4B chain	Tubulin beta-4B chain OS=Homo sapiens OX=9606 GN=TUBB4B PE=1 SV=1 P68371 TBB4B_HUMAN 0	#N/A	Pharyngeal lineage	Neural;Muscle;Parapharyngeal;Cathepsin+ cell;Protonephridia	#N/A
SMED30028898	1.45E-25	1.885299649	0.649	0.343	3.84E-21	9	SMED30028898.p1	dd_Smed_v4_1399_0_1	#N/A	Smed_03084_V2	0	#N/A	Neuronal lineage	Neural;Cathepsin+ cell;Epidermal;Phyarnx;Intestine	TF_bZIP
SMED30034660	2.31E-25	0.69997223	0.267	0.059	6.14E-21	9	SMED30034660.p1	dd_Smed_v4_2514_0_1;dd_Smed_v4_2514_0_2;dd_Smed_v4_2514_0_3;dd_Smed_v4_2514_0_4	#N/A	#N/A	Spectrin beta chain, non-erythrocytic 1 OS=Homo sapiens OX=9606 GN=SPTBN1 PE=1 SV=2 Q01082 SPTB2_HUMAN 2.26E-177	#N/A	#N/A	Epidermal;Intestine;Phyarnx;Protonephridia	#N/A
SMED30001181	3.61E-25	0.663012087	0.466	0.162	9.58E-21	9	SMED30001181.p1	dd_Smed_v4_1219_1_2;dd_Smed_v4_1219_1_4;dd_Smed_v4_1219_1_5	#N/A	#N/A	PLAC8-like protein 1 OS=Homo sapiens OX=9606 GN=PLAC8L1 PE=2 SV=1 A1L4L8 PL8L1_HUMAN 0.0000000000000218	#N/A	#N/A	#N/A	#N/A
SMED30014429	6.09E-25	0.548490644	0.26	0.056	1.62E-20	9	SMED30014429.p1	dd_Smed_v4_9785_0_1	#N/A	#N/A	Epidermal retinol dehydrogenase 2 OS=Homo sapiens OX=9606 GN=SDR16C5 PE=2 SV=2 Q8N3Y7 RDHE2_HUMAN 1.94E-55	#N/A	#N/A	Cathepsin+ cell;Intestine	#N/A
SMED30031869	6.24E-25	0.965797359	0.817	0.612	1.66E-20	9	SMED30031869.p1	dd_Smed_v4_2079_0_1	#N/A	#N/A	0	#N/A	#N/A	Epidermal	#N/A
SMED30007938	9.26E-25	1.184194691	0.588	0.299	2.46E-20	9	SMED30007938.p1	dd_Smed_v4_915_0_1	#N/A	#N/A	Progranulin OS=Homo sapiens OX=9606 GN=GRN PE=1 SV=2 P28799 GRN_HUMAN 1.36E-55	#N/A	#N/A	Cathepsin+ cell	#N/A
SMED30026411	1.13E-24	0.84678784	0.443	0.152	2.99E-20	9	SMED30026411.p1	dd_Smed_v4_973_0_1	#N/A	#N/A	Bis(5'-adenosyl)-triphosphatase ENPP4 OS=Homo sapiens OX=9606 GN=ENPP4 PE=1 SV=3 Q9Y6X5 ENPP4_HUMAN 1.05E-86	#N/A	#N/A	Cathepsin+ cell;Intestine	#N/A
SMED30031662	2.61E-24	0.67309009	0.298	0.072	6.94E-20	9	SMED30031662.p1	dd_Smed_v4_4145_0_1	#N/A	#N/A	Neuronal acetylcholine receptor subunit alpha-7 OS=Homo sapiens OX=9606 GN=CHRNA7 PE=1 SV=5 P36544 ACHA7_HUMAN 4.84E-62	#N/A	#N/A	Neural;Cathepsin+ cell;Muscle;Intestine	#N/A
SMED30008917	3.11E-24	1.409925339	0.496	0.208	8.26E-20	9	SMED30008917.p1	dd_Smed_v4_124_0_1	#N/A	#N/A	Tubulin alpha-3D chain OS=Homo sapiens OX=9606 GN=TUBA3D PE=1 SV=1 P0DPH8 TBA3D_HUMAN 0	#N/A	#N/A	Cathepsin+ cell;Epidermal;Intestine	#N/A
SMED30030448	3.83E-24	0.878638291	0.84	0.652	1.02E-19	9	SMED30030448.p1	dd_Smed_v4_3617_0_1	#N/A	#N/A	Dual specificity protein phosphatase 10 OS=Homo sapiens OX=9606 GN=DUSP10 PE=1 SV=1 Q9Y6W6 DUS10_HUMAN 6.3E-45	#N/A	#N/A	Neural;Cathepsin+ cell;Muscle;Phyarnx	#N/A
SMED30002547	1.65E-23	0.925665412	0.626	0.316	4.37E-19	9	SMED30002547.p1	dd_Smed_v4_457_0_1	#N/A	#N/A	Peptidyl-prolyl cis-trans isomerase A OS=Homo sapiens OX=9606 GN=PPIA PE=1 SV=2 P62937 PPIA_HUMAN 8.54E-86	#N/A	#N/A	Cathepsin+ cell;Intestine;Neoblast	#N/A
SMED30009514	4.66E-23	0.903407722	0.672	0.37	1.24E-18	9	SMED30009514.p1	dd_Smed_v4_2520_0_1	#N/A	PL030007A10F10 histone H2B	Histone H2B type 1-L OS=Homo sapiens OX=9606 GN=HIST1H2BL PE=1 SV=3 Q99880 H2B1L_HUMAN 5.4E-60	#N/A	#N/A	Neural;Epidermal;Cathepsin+ cell;Protonephridia	#N/A
SMED30029848	5.75E-23	0.999510023	0.382	0.127	1.53E-18	9	SMED30029848.p1	dd_Smed_v4_763_0_1	#N/A	#N/A	0	#N/A	#N/A	Neural;Cathepsin+ cell	#N/A
SMED30002133	1.03E-22	0.601936288	1	0.996	2.73E-18	9	SMED30002133.p1	dd_Smed_v4_34_0_1;dd_Smed_v4_34_0_2	#N/A	#N/A	Polyubiquitin-B OS=Homo sapiens OX=9606 GN=UBB PE=1 SV=1 P0CG47 UBB_HUMAN 6.51E-105	#N/A	#N/A	Neural;Cathepsin+ cell;Muscle;Epidermal;Phyarnx;Protonephridia;Intestine;Parapharyngeal	#N/A
SMED30016710	4.14E-22	0.759009408	0.489	0.194	1.10E-17	9	SMED30016710.p1	dd_Smed_v4_10583_0_1;dd_Smed_v4_10583_0_2;dd_Smed_v4_10583_0_3;dd_Smed_v4_10583_0_4;dd_Smed_v4_25976_0_3	#N/A	#N/A	0	#N/A	#N/A	Cathepsin+ cell;Neural	#N/A
SMED30011041	5.31E-22	1.007635876	0.863	0.738	1.41E-17	9	SMED30011041.p1	dd_Smed_v4_1310_1_1;dd_Smed_v4_758_1_1	#N/A	#N/A	Zinc finger BED domain-containing protein 1 OS=Homo sapiens OX=9606 GN=ZBED1 PE=1 SV=1 O96006 ZBED1_HUMAN 5.72E-18	#N/A	#N/A	Epidermal;Cathepsin+ cell;Parapharyngeal;Neural	zf-BED
SMED30027855	1.88E-21	0.510444199	0.252	0.059	4.99E-17	9	SMED30027855.p1	dd_Smed_v4_1769_0_1	#N/A	#N/A	Putative L-aspartate dehydrogenase OS=Homo sapiens OX=9606 GN=ASPDH PE=1 SV=2 A6ND91 ASPD_HUMAN 8.88E-63	#N/A	#N/A	Intestine	#N/A
SMED30029016	2.30E-21	1.628921313	0.458	0.184	6.10E-17	9	SMED30029016.p1	dd_Smed_v4_234_0_1	#N/A	X1.A.H5.2	0	#N/A	#N/A	Cathepsin+ cell	#N/A
SMED30031707	1.01E-20	0.724069158	0.45	0.171	2.67E-16	9	SMED30031707.p1	dd_Smed_v4_11964_0_1	#N/A	#N/A	0	#N/A	#N/A	Cathepsin+ cell	#N/A
SMED30027834	2.27E-20	0.712873081	0.565	0.277	6.02E-16	9	SMED30027834.p1	dd_Smed_v4_12711_0_1;dd_Smed_v4_12711_0_2;dd_Smed_v4_12711_0_3;dd_Smed_v4_12711_0_4;dd_Smed_v4_12711_0_6;dd_Smed_v4_12711_0_7;dd_Smed_v4_869_0_1	#N/A	#N/A	Thymidine phosphorylase OS=Homo sapiens OX=9606 GN=TYMP PE=1 SV=2 P19971 TYPH_HUMAN 1.68E-106	#N/A	#N/A	Epidermal;Cathepsin+ cell;Protonephridia	#N/A
SMED30034573	3.87E-20	0.6352811	0.924	0.9	1.03E-15	9	SMED30034573.p1	dd_Smed_v4_34270_0_1;dd_Smed_v4_640_0_1	#N/A	#N/A	Tubulin beta-4B chain OS=Homo sapiens OX=9606 GN=TUBB4B PE=1 SV=1 P68371 TBB4B_HUMAN 0	#N/A	#N/A	#N/A	#N/A
SMED30032153	5.53E-20	0.63806757	0.557	0.266	1.47E-15	9	SMED30032153.p1	dd_Smed_v4_684_0_1;dd_Smed_v4_684_0_2;dd_Smed_v4_684_0_3	#N/A	#N/A	V-type proton ATPase subunit B, brain isoform OS=Homo sapiens OX=9606 GN=ATP6V1B2 PE=1 SV=3 P21281 VATB2_HUMAN 0	#N/A	#N/A	Cathepsin+ cell;Intestine	#N/A
SMED30000763	4.19E-19	0.65915244	0.55	0.261	1.11E-14	9	SMED30000763.p1	dd_Smed_v4_1671_0_1	#N/A	#N/A	0	#N/A	Pharyngeal lineage	Neural;Cathepsin+ cell;Muscle	#N/A
SMED30028449	9.12E-19	0.66476232	0.817	0.635	2.42E-14	9	SMED30028449.p1	dd_Smed_v4_553_0_1	#N/A	#N/A	Vigilin OS=Homo sapiens OX=9606 GN=HDLBP PE=1 SV=2 Q00341 VIGLN_HUMAN 0	#N/A	#N/A	Epidermal;Muscle;Parapharyngeal;Intestine	#N/A
SMED30034315	4.46E-18	0.678450281	0.519	0.253	1.18E-13	9	SMED30034315.p1	dd_Smed_v4_727_0_1	#N/A	#N/A	Adenylyl cyclase-associated protein 1 OS=Homo sapiens OX=9606 GN=CAP1 PE=1 SV=5 Q01518 CAP1_HUMAN 4.17E-134	#N/A	#N/A	Cathepsin+ cell;Epidermal;Phyarnx	#N/A
SMED30033585	1.33E-17	0.789052847	0.466	0.22	3.53E-13	9	SMED30033585.p1	dd_Smed_v4_523_0_1	#N/A	#N/A	Elongation of very long chain fatty acids protein 3 OS=Homo sapiens OX=9606 GN=ELOVL3 PE=1 SV=2 Q9HB03 ELOV3_HUMAN 4.33E-64	#N/A	#N/A	Epidermal;Parapharyngeal;Intestine	#N/A
SMED30032022	2.92E-17	0.468180173	0.389	0.141	7.74E-13	9	SMED30032022.p1	dd_Smed_v4_5263_0_1	#N/A	#N/A	Terminal nucleotidyltransferase 5A OS=Homo sapiens OX=9606 GN=TENT5A PE=1 SV=2 Q96IP4 TET5A_HUMAN 4.98E-70	#N/A	#N/A	Muscle;Neural;Cathepsin+ cell	#N/A
SMED30021698	6.05E-17	0.332865258	0.992	0.985	1.61E-12	9	SMED30021698.p1	dd_Smed_v4_36_0_1	#N/A	#N/A	14-3-3 protein epsilon OS=Homo sapiens OX=9606 GN=YWHAE PE=1 SV=1 P62258 1433E_HUMAN 9.15E-121	#N/A	#N/A	Epidermal;Cathepsin+ cell;Protonephridia;Intestine	#N/A
SMED30012826	6.13E-17	1.025063137	0.779	0.638	1.63E-12	9	SMED30012826.p2	dd_Smed_v4_309_0_1	#N/A	#N/A	0	#N/A	#N/A	Epidermal;Cathepsin+ cell;Neural;Protonephridia;Intestine	#N/A
SMED30035683	6.23E-17	0.640919005	0.458	0.205	1.65E-12	9	SMED30035683.p1	dd_Smed_v4_833_0_1;dd_Smed_v4_833_0_2;dd_Smed_v4_833_0_3	#N/A	#N/A	V-type proton ATPase 116 kDa subunit a isoform 1 OS=Homo sapiens OX=9606 GN=ATP6V0A1 PE=1 SV=3 Q93050 VPP1_HUMAN 0	#N/A	#N/A	Intestine;Cathepsin+ cell;Phyarnx	#N/A
SMED30015546	7.68E-17	0.738030018	0.58	0.327	2.04E-12	9	SMED30015546.p1	dd_Smed_v4_1032_0_1	#N/A	#N/A	Cyclic AMP-responsive element-binding protein 3-like protein 1 OS=Homo sapiens OX=9606 GN=CREB3L1 PE=1 SV=1 Q96BA8 CR3L1_HUMAN 2.93E-35	#N/A	#N/A	Parapharyngeal;Muscle;Cathepsin+ cell;Protonephridia	TF_bZIP
SMED30034849	1.89E-16	0.512403514	0.313	0.104	5.01E-12	9	SMED30034849.p1	dd_Smed_v4_1109_0_1;dd_Smed_v4_1846_0_1	#N/A	#N/A	Kyphoscoliosis peptidase OS=Homo sapiens OX=9606 GN=KY PE=1 SV=2 Q8NBH2 KY_HUMAN 9.86E-38	#N/A	#N/A	Cathepsin+ cell;Intestine;Epidermal;Phyarnx;Protonephridia;Neural	#N/A
SMED30017206	5.48E-16	0.650862037	0.366	0.141	1.46E-11	9	SMED30017206.p1	dd_Smed_v4_2032_0_1	#N/A	#N/A	Band 4.1-like protein 2 OS=Homo sapiens OX=9606 GN=EPB41L2 PE=1 SV=1 O43491 E41L2_HUMAN 2.87E-82	#N/A	#N/A	Epidermal;Intestine;Phyarnx;Protonephridia	#N/A
SMED30032456	7.60E-16	0.745993071	0.824	0.789	2.02E-11	9	SMED30032456.p1	dd_Smed_v4_400_0_1	#N/A	Schmidtea mediterranea	Aldehyde dehydrogenase, mitochondrial OS=Homo sapiens OX=9606 GN=ALDH2 PE=1 SV=2 P05091 ALDH2_HUMAN 0	#N/A	#N/A	Cathepsin+ cell;Intestine;Neoblast;Protonephridia	#N/A
SMED30007290	8.01E-16	0.396109489	0.275	0.079	2.13E-11	9	SMED30007290.p1	dd_Smed_v4_4075_0_1;dd_Smed_v4_4075_0_2	gata4/5/6	gata456	Transcription factor GATA-4 OS=Homo sapiens OX=9606 GN=GATA4 PE=1 SV=2 P43694 GATA4_HUMAN 7.79E-38	neoblast_intestinal��gamma	Gastrovascular lineage	Intestine;Neural;Neoblast	zf-GATA
SMED30025753	1.19E-15	0.572075688	1	0.994	3.16E-11	9	SMED30025753.p2	dd_Smed_v4_10_0_1	#N/A	#N/A	0	#N/A	#N/A	Neural;Epidermal;Muscle;Cathepsin+ cell;Phyarnx;Protonephridia;Intestine;Parapharyngeal	#N/A
SMED30002766	1.93E-14	0.981778478	0.58	0.366	5.12E-10	9	SMED30002766.p1	dd_Smed_v4_1502_0_1	#N/A	#N/A	Endoplasmic reticulum resident protein 29 OS=Homo sapiens OX=9606 GN=ERP29 PE=1 SV=4 P30040 ERP29_HUMAN 4.69E-47	#N/A	#N/A	Cathepsin+ cell	#N/A
SMED30008506	3.19E-14	0.627646846	0.649	0.425	8.48E-10	9	SMED30008506.p1	dd_Smed_v4_407_0_1	#N/A	#N/A	0	#N/A	#N/A	Cathepsin+ cell;Protonephridia;Intestine;Parapharyngeal	#N/A
SMED30022956	4.93E-14	0.59590082	0.511	0.27	1.31E-09	9	SMED30022956.p1	dd_Smed_v4_502_0_1	#N/A	#N/A	Regulator of microtubule dynamics protein 1 OS=Homo sapiens OX=9606 GN=RMDN1 PE=1 SV=1 Q96DB5 RMD1_HUMAN 5.92E-50	#N/A	#N/A	Epidermal;Cathepsin+ cell;Intestine;Neural	#N/A
SMED30014164	6.68E-14	0.706118804	0.595	0.377	1.77E-09	9	SMED30014164.p1	dd_Smed_v4_1727_0_1	#N/A	#N/A	Vacuolar protein sorting-associated protein 29 OS=Homo sapiens OX=9606 GN=VPS29 PE=1 SV=1 Q9UBQ0 VPS29_HUMAN 8.29E-96	#N/A	#N/A	Cathepsin+ cell;Protonephridia;Intestine	#N/A
SMED30034193	6.77E-14	0.470869104	0.282	0.1	1.80E-09	9	SMED30034193.p1	dd_Smed_v4_1894_0_1	#N/A	#N/A	Phospholipase D3 OS=Homo sapiens OX=9606 GN=PLD3 PE=1 SV=1 Q8IV08 PLD3_HUMAN 2.87E-93	#N/A	#N/A	Cathepsin+ cell;Intestine	#N/A
SMED30010468	1.71E-13	1.703657633	0.366	0.157	4.54E-09	9	SMED30010468.p1	dd_Smed_v4_3281_0_1	#N/A	#N/A	E3 ubiquitin-protein ligase ARIH1 OS=Homo sapiens OX=9606 GN=ARIH1 PE=1 SV=2 Q9Y4X5 ARI1_HUMAN 0.00000000000000928	#N/A	#N/A	Neural;Muscle;Epidermal;Phyarnx;Intestine	#N/A
SMED30014122	2.58E-13	0.513323043	0.313	0.119	6.84E-09	9	SMED30014122.p1	dd_Smed_v4_741_1_1	#N/A	#N/A	Fumarate hydratase, mitochondrial OS=Homo sapiens OX=9606 GN=FH PE=1 SV=3 P07954 FUMH_HUMAN 0	#N/A	#N/A	Cathepsin+ cell;Intestine	#N/A
SMED30018961	2.71E-13	1.026279095	0.611	0.399	7.18E-09	9	SMED30018961.p1	dd_Smed_v4_406_0_1	#N/A	1.C3.2	0	#N/A	#N/A	Cathepsin+ cell;Muscle;Protonephridia	#N/A
SMED30033007	2.79E-13	0.617977729	0.412	0.193	7.41E-09	9	SMED30033007.p1	dd_Smed_v4_1599_0_1	#N/A	#N/A	Coronin-1B OS=Homo sapiens OX=9606 GN=CORO1B PE=1 SV=1 Q9BR76 COR1B_HUMAN 1.53E-75	#N/A	#N/A	Cathepsin+ cell;Intestine	#N/A
SMED30012219	2.96E-13	0.449142074	0.901	0.844	7.85E-09	9	SMED30012219.p1	dd_Smed_v4_426_0_1	#N/A	#N/A	Protein disulfide-isomerase A3 OS=Homo sapiens OX=9606 GN=PDIA3 PE=1 SV=4 P30101 PDIA3_HUMAN 8.09E-95	#N/A	#N/A	Cathepsin+ cell;Parapharyngeal	#N/A
SMED30027629	6.17E-13	0.448641799	0.344	0.141	1.64E-08	9	SMED30027629.p2	#N/A	#N/A	#N/A	0	#N/A	#N/A	#N/A	#N/A
SMED30014987	6.44E-13	0.446009257	0.275	0.098	1.71E-08	9	SMED30014987.p4	#N/A	#N/A	#N/A	0	#N/A	#N/A	#N/A	#N/A
SMED30018899	7.92E-13	0.805702786	0.328	0.141	2.10E-08	9	SMED30018899.p1	dd_Smed_v4_354_0_1	#N/A	Tetraspanin-3	CD82 antigen OS=Homo sapiens OX=9606 GN=CD82 PE=1 SV=1 P27701 CD82_HUMAN 8.22E-20	#N/A	Gastrovascular lineage	Intestine;Cathepsin+ cell	#N/A
SMED30007715	1.45E-12	1.032920102	0.313	0.128	3.85E-08	9	SMED30007715.p2	dd_Smed_v4_8747_0_1	#N/A	Smed_10375_V2	0	#N/A	#N/A	Cathepsin+ cell;Muscle	#N/A
SMED30002454	1.78E-12	0.574495534	0.573	0.369	4.73E-08	9	SMED30002454.p1	dd_Smed_v4_906_0_1	#N/A	#N/A	Staphylococcal nuclease domain-containing protein 1 OS=Homo sapiens OX=9606 GN=SND1 PE=1 SV=1 Q7KZF4 SND1_HUMAN 0	#N/A	#N/A	Epidermal;Parapharyngeal	#N/A
SMED30011350	2.53E-12	0.607861204	0.557	0.368	6.72E-08	9	SMED30011350.p1	dd_Smed_v4_1567_0_1	#N/A	#N/A	Serine palmitoyltransferase 1 OS=Homo sapiens OX=9606 GN=SPTLC1 PE=1 SV=1 O15269 SPTC1_HUMAN 5.33E-146	#N/A	#N/A	Epidermal	#N/A
SMED30025572	4.61E-12	0.636552586	0.382	0.18	1.22E-07	9	SMED30025572.p1	dd_Smed_v4_2641_0_1	#N/A	#N/A	Septin-7 OS=Homo sapiens OX=9606 GN=SEPTIN7 PE=1 SV=2 Q16181 SEPT7_HUMAN 3.48E-151	#N/A	#N/A	Neural;Cathepsin+ cell	#N/A
SMED30028938	1.26E-11	0.548151847	0.733	0.602	3.35E-07	9	SMED30028938.p1	dd_Smed_v4_1058_0_1;dd_Smed_v4_250_0_1;dd_Smed_v4_250_0_2	#N/A	Probable protein disulfide-isomerase A6	Protein disulfide-isomerase A6 OS=Homo sapiens OX=9606 GN=PDIA6 PE=1 SV=1 Q15084 PDIA6_HUMAN 9.41E-168	#N/A	Pharyngeal lineage	Epidermal;Muscle;Parapharyngeal	#N/A
SMED30035571	1.70E-11	0.521955079	0.802	0.704	4.51E-07	9	SMED30035571.p1	dd_Smed_v4_1537_0_1;dd_Smed_v4_2070_0_1;dd_Smed_v4_3506_0_1;dd_Smed_v4_3506_0_2	#N/A	#N/A	Protein disulfide-isomerase A5 OS=Homo sapiens OX=9606 GN=PDIA5 PE=1 SV=1 Q14554 PDIA5_HUMAN 6.96E-46	#N/A	#N/A	Epidermal;Intestine;Parapharyngeal;Phyarnx	#N/A
SMED30026870	4.90E-11	0.509918144	0.336	0.15	1.30E-06	9	SMED30026870.p1	dd_Smed_v4_5330_0_1	#N/A	#N/A	Kyphoscoliosis peptidase OS=Homo sapiens OX=9606 GN=KY PE=1 SV=2 Q8NBH2 KY_HUMAN 6.33E-30	#N/A	#N/A	Neural;Epidermal;Protonephridia;Phyarnx;Intestine	#N/A
SMED30006262	5.42E-11	0.622240708	0.321	0.146	1.44E-06	9	SMED30006262.p2	#N/A	#N/A	#N/A	0	#N/A	#N/A	#N/A	#N/A
SMED30017471	7.82E-11	0.979227518	0.267	0.107	2.08E-06	9	SMED30017471.p1	#N/A	#N/A	#N/A	0	#N/A	#N/A	#N/A	#N/A
SMED30017721	8.67E-11	0.473209959	0.511	0.298	2.30E-06	9	SMED30017721.p1	dd_Smed_v4_4831_0_1	#N/A	#N/A	0	#N/A	#N/A	Cathepsin+ cell;Muscle;Protonephridia	TF_bZIP
SMED30001296	9.35E-11	0.533398031	0.519	0.323	2.48E-06	9	SMED30001296.p1	dd_Smed_v4_623_0_1	#N/A	#N/A	Actin-related protein 2 OS=Homo sapiens OX=9606 GN=ACTR2 PE=1 SV=1 P61160 ARP2_HUMAN 0	#N/A	#N/A	Cathepsin+ cell;Phyarnx;Protonephridia;Intestine	#N/A
SMED30006784	1.17E-10	0.490038559	0.397	0.207	3.12E-06	9	SMED30006784.p1	dd_Smed_v4_419_0_1	#N/A	#N/A	Ras-related protein Rab-7a OS=Homo sapiens OX=9606 GN=RAB7A PE=1 SV=1 P51149 RAB7A_HUMAN 2.37E-114	#N/A	#N/A	Cathepsin+ cell;Epidermal;Protonephridia;Intestine	#N/A
SMED30019007	1.22E-10	0.517208839	0.344	0.162	3.23E-06	9	SMED30019007.p1	dd_Smed_v4_3189_0_1	#N/A	#N/A	Wiskott-Aldrich syndrome protein family member 3 OS=Homo sapiens OX=9606 GN=WASF3 PE=1 SV=2 Q9UPY6 WASF3_HUMAN 5.91E-35	#N/A	#N/A	Cathepsin+ cell	#N/A
SMED30025676	1.24E-10	0.492231964	0.427	0.233	3.30E-06	9	SMED30025676.p1	dd_Smed_v4_3339_0_1	#N/A	#N/A	PDZ and LIM domain protein 7 OS=Homo sapiens OX=9606 GN=PDLIM7 PE=1 SV=1 Q9NR12 PDLI7_HUMAN 4.51E-25	#N/A	#N/A	Cathepsin+ cell	#N/A
SMED30000212	1.50E-10	0.600306603	0.397	0.216	3.98E-06	9	SMED30000212.p1	dd_Smed_v4_912_0_1	#N/A	#N/A	Vacuolar protein sorting-associated protein 26B OS=Homo sapiens OX=9606 GN=VPS26B PE=1 SV=2 Q4G0F5 VP26B_HUMAN 5.15E-93	#N/A	#N/A	Cathepsin+ cell;Phyarnx;Protonephridia;Intestine	#N/A
SMED30009252	1.93E-10	0.49573778	0.466	0.27	5.12E-06	9	SMED30009252.p1	dd_Smed_v4_2886_0_1	#N/A	bcl2-3	Bcl-2 homologous antagonist/killer OS=Homo sapiens OX=9606 GN=BAK1 PE=1 SV=1 Q16611 BAK_HUMAN 0.0000000209	#N/A	#N/A	Intestine	#N/A
SMED30023825	3.24E-10	0.412148906	0.321	0.142	8.60E-06	9	SMED30023825.p1	dd_Smed_v4_353_0_1	#N/A	#N/A	Lipopolysaccharide-induced tumor necrosis factor-alpha factor OS=Homo sapiens OX=9606 GN=LITAF PE=1 SV=2 Q99732 LITAF_HUMAN 9.75E-22	#N/A	#N/A	Epidermal;Muscle;Cathepsin+ cell;Neural;Protonephridia;Intestine;Phyarnx;Parapharyngeal	zf-LITAF-like
SMED30009226	3.29E-10	0.45110505	0.267	0.105	8.75E-06	9	SMED30009226.p1	dd_Smed_v4_4713_0_1;dd_Smed_v4_4713_0_2	#N/A	#N/A	RILP-like protein 1 OS=Homo sapiens OX=9606 GN=RILPL1 PE=1 SV=1 Q5EBL4 RIPL1_HUMAN 6.63E-45	#N/A	#N/A	Neural;Cathepsin+ cell	#N/A
SMED30014095	0	4.278194246	0.575	0.006	0	10	SMED30014095.p1	dd_Smed_v4_3312_0_1	#N/A	#N/A	Micrococcal nuclease OS=Shigella flexneri OX=623 GN=nuc PE=3 SV=1 E=1.09E-17	#N/A	#N/A	Neural	#N/A
SMED30013629	0	4.032944108	1	0.023	0	10	SMED30013629.p4	dd_Smed_v4_6818_0_1	#N/A	#N/A	0	#N/A	#N/A	Neural	#N/A
SMED30031603	0	3.681781058	0.575	0.007	0	10	SMED30031603.p1	dd_Smed_v4_7966_0_1	#N/A	#N/A	Transmembrane protease serine 2 OS=Homo sapiens OX=9606 GN=TMPRSS2 PE=1 SV=3 O15393 TMPS2_HUMAN 1.21E-19	#N/A	#N/A	Neural	#N/A
SMED30032940	0	3.640575061	0.562	0.007	0	10	SMED30032940.p1	dd_Smed_v4_2566_0_1;dd_Smed_v4_2566_0_2	#N/A	#N/A	Transmembrane protease serine 3 OS=Homo sapiens OX=9606 GN=TMPRSS3 PE=1 SV=2 P57727 TMPS3_HUMAN 4.27E-23	#N/A	#N/A	Neural	#N/A
SMED30015799	0	3.639949391	0.562	0.009	0	10	SMED30015799.p1	dd_Smed_v4_895_0_1	#N/A	#N/A	Serine protease HTRA1 OS=Rattus norvegicus OX=10116 GN=Htra1 PE=2 SV=1 E=0.00000486	#N/A	#N/A	Neural	#N/A
SMED30018274	0	3.493881852	1	0.042	0	10	SMED30018274.p1	dd_Smed_v4_1230_0_1	#N/A	#N/A	Calretinin OS=Homo sapiens OX=9606 GN=CALB2 PE=2 SV=2 P22676 CALB2_HUMAN 5.5E-67	#N/A	#N/A	Neural;Epidermal	#N/A
SMED30033738	0	3.379667243	0.562	0.007	0	10	SMED30033738.p1	dd_Smed_v4_760_0_1	#N/A	#N/A	0	#N/A	#N/A	Neural	#N/A
SMED30005536	0	3.14670904	0.562	0.005	0	10	SMED30005536.p1	dd_Smed_v4_1076_0_1	#N/A	#N/A	0	#N/A	#N/A	Neural	#N/A
SMED30008403	0	2.692289627	0.562	0.005	0	10	SMED30008403.p4	#N/A	#N/A	#N/A	0	#N/A	#N/A	#N/A	#N/A
SMED30003490	0	2.603710709	0.963	0.003	0	10	SMED30003490.p1	dd_Smed_v4_5915_0_1	#N/A	#N/A	Otoferlin OS=Homo sapiens OX=9606 GN=OTOF PE=1 SV=3 Q9HC10 OTOF_HUMAN 0	#N/A	#N/A	Neural	#N/A
SMED30029201	0	2.36885154	0.562	0.002	0	10	SMED30029201.p1	dd_Smed_v4_3515_0_1	#N/A	#N/A	0	#N/A	#N/A	Neural	#N/A
SMED30020631	0	2.351024124	0.925	0.008	0	10	SMED30020631.p1	dd_Smed_v4_7609_0_1	#N/A	#N/A	Short transient receptor potential channel 6 OS=Homo sapiens OX=9606 GN=TRPC6 PE=1 SV=1 Q9Y210 TRPC6_HUMAN 3.78E-134	#N/A	#N/A	Neural	#N/A
SMED30012504	0	2.344356352	0.512	0.002	0	10	SMED30012504.p1	#N/A	#N/A	#N/A	0	#N/A	#N/A	#N/A	#N/A
SMED30016700	0	2.326884718	0.912	0.013	0	10	SMED30016700.p1	dd_Smed_v4_3283_0_1	#N/A	#N/A	Neurocalcin-delta OS=Homo sapiens OX=9606 GN=NCALD PE=1 SV=2 P61601 NCALD_HUMAN 1.37E-60	#N/A	#N/A	Neural	#N/A
SMED30002285	0	2.309978738	0.525	0.005	0	10	SMED30002285.p1	#N/A	#N/A	#N/A	0	#N/A	#N/A	#N/A	#N/A
SMED30001715	0	2.27898134	0.525	0.004	0	10	SMED30001715.p1	dd_Smed_v4_1497_0_1	#N/A	#N/A	0	#N/A	#N/A	Neural	#N/A
SMED30029401	0	2.175543948	0.65	0.004	0	10	SMED30029401.p1	dd_Smed_v4_12050_0_1	#N/A	#N/A	Acyl-CoA synthetase short-chain family member 3, mitochondrial OS=Homo sapiens OX=9606 GN=ACSS3 PE=1 SV=1 Q9H6R3 ACSS3_HUMAN 1.88E-88	#N/A	#N/A	Neural	#N/A
SMED30026746	0	2.164630632	0.475	0.002	0	10	SMED30026746.p1	dd_Smed_v4_588_0_1	#N/A	#N/A	0	#N/A	#N/A	Neural	#N/A
SMED30001553	0	2.13579518	0.512	0.002	0	10	SMED30001553.p1	dd_Smed_v4_5744_0_1	#N/A	#N/A	Glioma pathogenesis-related protein 1 OS=Homo sapiens OX=9606 GN=GLIPR1 PE=1 SV=3 P48060 GLIP1_HUMAN 5.19E-21	#N/A	#N/A	Neural	#N/A
SMED30016004	0	2.134236259	0.637	0.009	0	10	SMED30016004.p1	dd_Smed_v4_1083_0_1	#N/A	#N/A	0	#N/A	#N/A	Neural	#N/A
SMED30015099	0	2.075422195	0.5	0.001	0	10	SMED30015099.p1	dd_Smed_v4_9049_0_1;dd_Smed_v4_9049_0_2	#N/A	#N/A	Voltage-dependent L-type calcium channel subunit alpha-1S OS=Homo sapiens OX=9606 GN=CACNA1S PE=1 SV=4 Q13698 CAC1S_HUMAN 0	#N/A	#N/A	Neural	#N/A
SMED30026362	0	2.02469943	0.637	0.002	0	10	SMED30026362.p1	dd_Smed_v4_6704_0_1	#N/A	#N/A	0	#N/A	#N/A	Neural	#N/A
SMED30017992	0	1.969353461	0.525	0.002	0	10	SMED30017992.p2	dd_Smed_v4_1072_0_1	#N/A	#N/A	WAP, Kazal, immunoglobulin, Kunitz and NTR domain-containing protein 2 OS=Homo sapiens OX=9606 GN=WFIKKN2 PE=1 SV=1 Q8TEU8 WFKN2_HUMAN 0.000000000000116	#N/A	#N/A	Neural	#N/A
SMED30031540	0	1.965812649	0.438	0.004	0	10	SMED30031540.p1	dd_Smed_v4_798_0_1	#N/A	1020HH-2	0	#N/A	#N/A	Neural	#N/A
SMED30007645	0	1.937740522	0.55	0.005	0	10	SMED30007645.p2	#N/A	#N/A	#N/A	0	#N/A	#N/A	#N/A	#N/A
SMED30026676	0	1.932786853	0.55	0.003	0	10	SMED30026676.p1	dd_Smed_v4_5153_0_1	#N/A	slc39a-10	Zinc transporter ZIP10 OS=Homo sapiens OX=9606 GN=SLC39A10 PE=1 SV=2 Q9ULF5 S39AA_HUMAN 1.42E-84	#N/A	#N/A	Cathepsin+ cell;Neural	#N/A
SMED30007407	0	1.925818995	0.6	0.005	0	10	SMED30007407.p1	dd_Smed_v4_14310_0_1	#N/A	#N/A	0	#N/A	#N/A	Neural	#N/A
SMED30035058	0	1.866928973	0.575	0.007	0	10	SMED30035058.p1	dd_Smed_v4_1103_0_1	#N/A	#N/A	Aquaporin-1 OS=Homo sapiens OX=9606 GN=AQP1 PE=1 SV=3 P29972 AQP1_HUMAN 5.44E-28	#N/A	#N/A	Neural;Cathepsin+ cell	#N/A
SMED30026964	0	1.809465211	0.875	0.005	0	10	SMED30026964.p1	dd_Smed_v4_6834_0_1;dd_Smed_v4_6834_0_2;dd_Smed_v4_6834_0_4;dd_Smed_v4_6834_0_3	#N/A	#N/A	Rab effector MyRIP OS=Homo sapiens OX=9606 GN=MYRIP PE=1 SV=2 Q8NFW9 MYRIP_HUMAN 1.29E-22	#N/A	#N/A	Epidermal;Neural	#N/A
SMED30011533	0	1.764950876	0.525	0.001	0	10	SMED30011533.p1	dd_Smed_v4_4468_0_1	#N/A	#N/A	0	#N/A	#N/A	Neural	#N/A
SMED30017545	0	1.758710515	0.4	0.002	0	10	SMED30017545.p2	#N/A	#N/A	#N/A	0	#N/A	#N/A	#N/A	#N/A
SMED30024515	0	1.743672486	0.5	0.002	0	10	SMED30024515.p1	dd_Smed_v4_3048_0_1	#N/A	#N/A	0	#N/A	#N/A	Neural	#N/A
SMED30003463	0	1.743014267	0.537	0.01	0	10	SMED30003463.p1	dd_Smed_v4_5529_0_1	#N/A	slc30a-8	Zinc transporter 3 OS=Homo sapiens OX=9606 GN=SLC30A3 PE=1 SV=2 Q99726 ZNT3_HUMAN 3.26E-110	#N/A	#N/A	Neural	#N/A
SMED30020592	0	1.715698085	0.5	0.001	0	10	SMED30020592.p1	dd_Smed_v4_9633_0_1	#N/A	asic	0	#N/A	#N/A	Neural	#N/A
SMED30021202	0	1.712317153	0.525	0.002	0	10	SMED30021202.p1	dd_Smed_v4_1274_0_1	#N/A	#N/A	Collagen alpha-1(VII) chain OS=Homo sapiens OX=9606 GN=COL7A1 PE=1 SV=2 Q02388 CO7A1_HUMAN 0.000000000000201	#N/A	#N/A	Neural	#N/A
SMED30029617	0	1.67256944	0.8	0.004	0	10	SMED30029617.p1	dd_Smed_v4_6007_0_1	#N/A	#N/A	0	#N/A	#N/A	Cathepsin+ cell;Protonephridia;Neural	#N/A
SMED30006233	0	1.671747872	0.725	0.007	0	10	SMED30006233.p1	dd_Smed_v4_11010_0_1	#N/A	#N/A	GTP-binding protein Rit1 OS=Homo sapiens OX=9606 GN=RIT1 PE=1 SV=1 Q92963 RIT1_HUMAN 7.86E-20	#N/A	#N/A	Neural	#N/A
SMED30003358	0	1.666983915	0.488	0.006	0	10	SMED30003358.p1	dd_Smed_v4_2177_0_1	#N/A	#N/A	0	#N/A	#N/A	Neural	#N/A
SMED30005513	0	1.661315665	0.537	0.001	0	10	SMED30005513.p1	dd_Smed_v4_8032_0_1;dd_Smed_v4_8032_0_2	#N/A	#N/A	Synaptotagmin-12 OS=Homo sapiens OX=9606 GN=SYT12 PE=1 SV=1 Q8IV01 SYT12_HUMAN 9.15E-46	#N/A	#N/A	Neural	#N/A
SMED30006918	0	1.653534856	0.475	0.006	0	10	SMED30006918.p1	#N/A	#N/A	#N/A	0	#N/A	#N/A	#N/A	#N/A
SMED30024232	0	1.61392048	0.5	0.004	0	10	SMED30024232.p1	dd_Smed_v4_707_0_1	#N/A	#N/A	0	#N/A	#N/A	Neural	#N/A
SMED30035820	0	1.600850598	0.787	0.001	0	10	SMED30035820.p1	dd_Smed_v4_16240_0_1	#N/A	#N/A	Major facilitator superfamily domain-containing protein 8 OS=Homo sapiens OX=9606 GN=MFSD8 PE=1 SV=1 Q8NHS3 MFSD8_HUMAN 0.000000000000251	#N/A	#N/A	Neural	#N/A
SMED30023308	0	1.566223826	0.75	0.015	0	10	SMED30023308.p6	dd_Smed_v4_762_0_1	#N/A	#N/A	0	#N/A	#N/A	Epidermal;Intestine;Neural;Muscle;Parapharyngeal;Protonephridia	#N/A
SMED30000779	0	1.543768856	0.512	0.001	0	10	SMED30000779.p1	#N/A	#N/A	#N/A	0	#N/A	#N/A	#N/A	#N/A
SMED30005322	0	1.476035985	0.575	0.006	0	10	SMED30005322.p1	dd_Smed_v4_2727_0_1	#N/A	#N/A	0	#N/A	#N/A	Muscle;Intestine;Neural	#N/A
SMED30035408	0	1.416214312	0.637	0.005	0	10	SMED30035408.p1	dd_Smed_v4_10038_0_1	#N/A	Zeb-1	Zinc finger E-box-binding homeobox 1 OS=Homo sapiens OX=9606 GN=ZEB1 PE=1 SV=2 P37275 ZEB1_HUMAN 5.44E-40	#N/A	#N/A	Neural	zf-H2C2_2
SMED30027426	0	1.397076711	0.362	0.003	0	10	SMED30027426.p1	#N/A	#N/A	#N/A	0	#N/A	#N/A	#N/A	#N/A
SMED30019652	0	1.330020178	0.662	0.004	0	10	SMED30019652.p1	dd_Smed_v4_8438_0_1	#N/A	#N/A	Synaptotagmin-17 OS=Homo sapiens OX=9606 GN=SYT17 PE=1 SV=1 Q9BSW7 SYT17_HUMAN 0.000000000000972	#N/A	#N/A	Neural	#N/A
SMED30016112	0	1.32228456	0.45	0.002	0	10	SMED30016112.p2	dd_Smed_v4_4754_0_1	#N/A	#N/A	0	#N/A	#N/A	Neural	#N/A
SMED30009117	0	1.312674938	0.375	0.003	0	10	SMED30009117.p1	#N/A	#N/A	TPA_inf: secreted peptide prohormone-3	0	#N/A	#N/A	#N/A	#N/A
SMED30032562	0	1.293140029	0.5	0	0	10	SMED30032562.p1	dd_Smed_v4_16672_0_1	#N/A	#N/A	0	#N/A	#N/A	Neural	#N/A
SMED30027466	0	1.279864751	0.575	0.006	0	10	SMED30027466.p1	dd_Smed_v4_15920_0_1	#N/A	#N/A	Amiloride-sensitive sodium channel subunit beta OS=Homo sapiens OX=9606 GN=SCNN1B PE=1 SV=2 P51168 SCNNB_HUMAN 0.000000177	#N/A	#N/A	Neural	#N/A
SMED30009586	0	1.253229051	0.425	0.005	0	10	SMED30009586.p1	dd_Smed_v4_10825_0_1	#N/A	#N/A	0	#N/A	#N/A	Neural	#N/A
SMED30024562	0	1.209068631	0.4	0.003	0	10	SMED30024562.p1	dd_Smed_v4_14159_0_1	#N/A	#N/A	Degenerin-like protein asic-2 OS=Caenorhabditis elegans OX=6239 GN=asic-2 PE=3 SV=1 E=0.00000101	#N/A	#N/A	Neural	#N/A
SMED30009148	0	1.204367003	0.55	0.009	0	10	SMED30009148.p1	dd_Smed_v4_13943_0_1	#N/A	#N/A	Acid-sensing ion channel 5 OS=Homo sapiens OX=9606 GN=ASIC5 PE=1 SV=1 Q9NY37 ASIC5_HUMAN 0.00000000000000141	#N/A	#N/A	Neural	#N/A
SMED30031431	0	1.192842904	0.55	0.005	0	10	SMED30031431.p1	dd_Smed_v4_9790_0_1	#N/A	#N/A	Amiloride-sensitive sodium channel subunit gamma OS=Homo sapiens OX=9606 GN=SCNN1G PE=1 SV=4 P51170 SCNNG_HUMAN 0.0000000106	#N/A	#N/A	Neural	#N/A
SMED30000511	0	1.181435603	0.45	0.005	0	10	SMED30000511.p1	dd_Smed_v4_16018_0_1;dd_Smed_v4_16018_0_2	#N/A	#N/A	Neuropeptide FF receptor 2 OS=Homo sapiens OX=9606 GN=NPFFR2 PE=1 SV=2 Q9Y5X5 NPFF2_HUMAN 0.00000202	#N/A	#N/A	Neural;Muscle	#N/A
SMED30021878	0	1.176134039	0.425	0.002	0	10	SMED30021878.p1	dd_Smed_v4_5823_0_6;dd_Smed_v4_5823_0_7;dd_Smed_v4_5823_0_8;dd_Smed_v4_5823_0_4	#N/A	#N/A	0	#N/A	#N/A	#N/A	#N/A
SMED30033857	0	1.174936541	0.338	0.001	0	10	SMED30033857.p1	#N/A	#N/A	#N/A	0	#N/A	#N/A	#N/A	#N/A
SMED30014194	0	1.166431918	0.575	0.012	0	10	SMED30014194.p1	dd_Smed_v4_6859_0_1;dd_Smed_v4_6859_0_2	ston-2��Protein stoned-B	ston-2��Protein stoned-B	Stonin-2 OS=Homo sapiens OX=9606 GN=STON2 PE=1 SV=1 Q8WXE9 STON2_HUMAN 1.87E-67	neural��Nb11(�� Neoblasts)	Neuronal lineage	Neural	#N/A
SMED30000059	0	1.122795462	0.4	0	0	10	SMED30000059.p1	dd_Smed_v4_6448_0_1	#N/A	3C02	0	#N/A	#N/A	Intestine;Neural	#N/A
SMED30007789	0	1.104518667	0.375	0.004	0	10	SMED30007789.p1	dd_Smed_v4_18585_0_1	#N/A	#N/A	0	#N/A	#N/A	Epidermal;Neural	#N/A
SMED30024751	0	1.094936554	0.55	0.005	0	10	SMED30024751.p1	dd_Smed_v4_12498_0_1	#N/A	#N/A	Innexin unc-7 OS=Caenorhabditis elegans OX=6239 GN=unc-7 PE=2 SV=1 E=0.0000000000094	#N/A	#N/A	Neural	#N/A
SMED30006971	0	1.090689252	0.412	0.003	0	10	SMED30006971.p1	dd_Smed_v4_14664_0_1	#N/A	#N/A	0	#N/A	#N/A	Phyarnx;Neural;Cathepsin+ cell	#N/A
SMED30032948	0	1.08395458	0.45	0.001	0	10	SMED30032948.p1	dd_Smed_v4_16764_0_1	#N/A	#N/A	FMRFamide-activated amiloride-sensitive sodium channel OS=Cornu aspersum OX=6535 PE=2 SV=1 E=0.0000000000000193	#N/A	#N/A	Neural	#N/A
SMED30003366	0	1.080511491	0.525	0.004	0	10	SMED30003366.p1	dd_Smed_v4_19040_0_1	#N/A	distal-less	Homeobox protein DLX-1 OS=Homo sapiens OX=9606 GN=DLX1 PE=1 SV=3 P56177 DLX1_HUMAN 4.71E-37	#N/A	#N/A	Neural	Homeobox
SMED30011828	0	1.077951211	0.488	0.005	0	10	SMED30011828.p1	dd_Smed_v4_19535_0_1	#N/A	gcr030	Melatonin receptor type 1A OS=Homo sapiens OX=9606 GN=MTNR1A PE=1 SV=1 P48039 MTR1A_HUMAN 5.35E-20	#N/A	#N/A	Neural	#N/A
SMED30025382	0	1.052315247	0.412	0.001	0	10	SMED30025382.p1	dd_Smed_v4_4761_0_1	ANO7	ANO7	Anoctamin-7 OS=Homo sapiens OX=9606 GN=ANO7 PE=1 SV=2 Q6IWH7 ANO7_HUMAN 0	paranchymal	#N/A	Parapharyngeal;Neural	#N/A
SMED30032308	0	1.041522968	0.525	0.001	0	10	SMED30032308.p1	dd_Smed_v4_20282_0_1	#N/A	#N/A	ETS translocation variant 4 OS=Homo sapiens OX=9606 GN=ETV4 PE=1 SV=3 P43268 ETV4_HUMAN 1.33E-39	#N/A	#N/A	Neural	ETS
SMED30005705	0	1.031047593	0.388	0.001	0	10	SMED30005705.p1	dd_Smed_v4_21259_0_1	#N/A	#N/A	0	#N/A	#N/A	Neural	#N/A
SMED30031788	0	1.029894654	0.425	0.006	0	10	SMED30031788.p1	dd_Smed_v4_10221_0_1	#N/A	jagged-like	Protein jagged-1 OS=Homo sapiens OX=9606 GN=JAG1 PE=1 SV=3 P78504 JAG1_HUMAN 0.0000000000545	#N/A	#N/A	Cathepsin+ cell;Neural	#N/A
SMED30013091	0	1.002303107	0.412	0.003	0	10	SMED30013091.p3	dd_Smed_v4_1178_0_1	#N/A	#N/A	0	#N/A	#N/A	Neural	#N/A
SMED30014608	0	0.987893935	0.35	0	0	10	SMED30014608.p1	dd_Smed_v4_11830_0_1	#N/A	#N/A	TRPM8 channel-associated factor 2 OS=Homo sapiens OX=9606 GN=TCAF2 PE=1 SV=2 A6NFQ2 TCAF2_HUMAN 9.78E-32	#N/A	#N/A	Neural	#N/A
SMED30024291	0	0.95383713	0.45	0.005	0	10	SMED30024291.p1	dd_Smed_v4_9830_0_1;dd_Smed_v4_9830_0_4;dd_Smed_v4_9830_0_6	#N/A	#N/A	Microtubule-associated protein 1B OS=Homo sapiens OX=9606 GN=MAP1B PE=1 SV=2 P46821 MAP1B_HUMAN 0.0000024	#N/A	#N/A	Neural	#N/A
SMED30032484	0	0.893045558	0.45	0.002	0	10	SMED30032484.p1	dd_Smed_v4_13570_0_1;dd_Smed_v4_7966_0_1	#N/A	#N/A	Protocadherin-11 Y-linked OS=Homo sapiens OX=9606 GN=PCDH11Y PE=1 SV=1 Q9BZA8 PC11Y_HUMAN 2.55E-63	#N/A	#N/A	Neural	#N/A
SMED30013851	0	0.862534522	0.35	0.002	0	10	SMED30013851.p1	dd_Smed_v4_16226_0_1	#N/A	#N/A	0	#N/A	#N/A	Neural	#N/A
SMED30014274	0	0.84486416	0.338	0.003	0	10	SMED30014274.p1	dd_Smed_v4_19835_0_1	#N/A	#N/A	0	#N/A	#N/A	#N/A	#N/A
SMED30021730	0	0.828484118	0.312	0	0	10	SMED30021730.p1	dd_Smed_v4_27455_0_1;dd_Smed_v4_40141_0_1	#N/A	#N/A	Probable G-protein coupled receptor 101 OS=Homo sapiens OX=9606 GN=GPR101 PE=1 SV=1 Q96P66 GP101_HUMAN 0.00000000000868	#N/A	#N/A	#N/A	#N/A
SMED30017193	0	0.801454881	0.35	0.002	0	10	SMED30017193.p1	dd_Smed_v4_12697_0_1	#N/A	#N/A	Protocadherin-9 OS=Homo sapiens OX=9606 GN=PCDH9 PE=1 SV=2 Q9HC56 PCDH9_HUMAN 1.29E-59	#N/A	#N/A	Neural	#N/A
SMED30035769	0	0.797622703	0.388	0.005	0	10	SMED30035769.p1	dd_Smed_v4_1251_0_1	#N/A	#N/A	Four and a half LIM domains protein 3 OS=Homo sapiens OX=9606 GN=FHL3 PE=1 SV=4 Q13643 FHL3_HUMAN 9.67E-19	#N/A	#N/A	Neural;Phyarnx;Intestine;Parapharyngeal	#N/A
SMED30012143	0	0.796735941	0.438	0.006	0	10	SMED30012143.p1	dd_Smed_v4_6451_0_1	#N/A	#N/A	Tumor necrosis factor alpha-induced protein 8-like protein 1 OS=Homo sapiens OX=9606 GN=TNFAIP8L1 PE=1 SV=2 Q8WVP5 TP8L1_HUMAN 6.58E-27	#N/A	#N/A	Neural;Parapharyngeal	#N/A
SMED30033835	0	0.787374661	0.3	0.001	0	10	SMED30033835.p1	dd_Smed_v4_8785_0_1	#N/A	#N/A	Synaptotagmin-14 OS=Homo sapiens OX=9606 GN=SYT14 PE=1 SV=2 Q8NB59 SYT14_HUMAN 2.11E-47	#N/A	#N/A	Neural	#N/A
SMED30013182	0	0.786348245	0.4	0.002	0	10	SMED30013182.p1	dd_Smed_v4_12363_0_1	#N/A	#N/A	Rho GTPase-activating protein SYDE2 OS=Homo sapiens OX=9606 GN=SYDE2 PE=1 SV=2 Q5VT97 SYDE2_HUMAN 1.66E-58	#N/A	#N/A	Neural	#N/A
SMED30017663	0	0.785467744	0.4	0.004	0	10	SMED30017663.p1	dd_Smed_v4_4648_0_1;dd_Smed_v4_4648_0_10;dd_Smed_v4_4648_0_11;dd_Smed_v4_4648_0_12;dd_Smed_v4_4648_0_13;dd_Smed_v4_4648_0_14;dd_Smed_v4_4648_0_15;dd_Smed_v4_4648_0_16;dd_Smed_v4_4648_0_2;dd_Smed_v4_4648_0_3;dd_Smed_v4_4648_0_4;dd_Smed_v4_4648_0_5;dd_Smed_v4_4648_0_6;dd_Smed_v4_4648_0_7;dd_Smed_v4_4648_0_8;dd_Smed_v4_4648_0_9	#N/A	#N/A	Myoferlin OS=Homo sapiens OX=9606 GN=MYOF PE=1 SV=1 Q9NZM1 MYOF_HUMAN 0	#N/A	#N/A	Muscle;Epidermal;Phyarnx;Protonephridia;Neural	#N/A
SMED30030583	0	0.729487294	0.35	0.002	0	10	SMED30030583.p1	dd_Smed_v4_15809_0_1	#N/A	#N/A	Calcium-activated potassium channel subunit beta-2 OS=Homo sapiens OX=9606 GN=KCNMB2 PE=1 SV=1 Q9Y691 KCMB2_HUMAN 0.0000000000268	#N/A	#N/A	Neural	#N/A
SMED30014606	0	0.695016553	0.4	0.004	0	10	SMED30014606.p1	dd_Smed_v4_14045_0_1;dd_Smed_v4_14045_0_2;dd_Smed_v4_17867_0_1;dd_Smed_v4_17867_0_2	#N/A	#N/A	Copine-8 OS=Homo sapiens OX=9606 GN=CPNE8 PE=1 SV=2 Q86YQ8 CPNE8_HUMAN 1.45E-121	#N/A	#N/A	Neural	#N/A
SMED30016856	0	0.694775082	0.3	0	0	10	SMED30016856.p4	#N/A	#N/A	#N/A	0	#N/A	#N/A	#N/A	#N/A
SMED30021815	0	0.68546087	0.288	0.001	0	10	SMED30021815.p1	dd_Smed_v4_18036_0_1;dd_Smed_v4_18036_0_2	#N/A	#N/A	0	#N/A	#N/A	Neural	#N/A
SMED30018493	0	0.657241193	0.275	0.001	0	10	SMED30018493.p1	dd_Smed_v4_12567_0_1	#N/A	#N/A	Ras and EF-hand domain-containing protein OS=Homo sapiens OX=9606 GN=RASEF PE=1 SV=1 Q8IZ41 RASEF_HUMAN 5.99E-52	#N/A	#N/A	Phyarnx;Neural	#N/A
SMED30006156	0	0.649071323	0.262	0.001	0	10	SMED30006156.p1	dd_Smed_v4_18312_0_1	#N/A	gcr039	5-hydroxytryptamine receptor 7 OS=Homo sapiens OX=9606 GN=HTR7 PE=1 SV=2 P34969 5HT7R_HUMAN 1.47E-75	#N/A	#N/A	#N/A	#N/A
SMED30034767	0	0.6320203	0.275	0.001	0	10	SMED30034767.p1	dd_Smed_v4_9164_0_1;dd_Smed_v4_9164_0_2;dd_Smed_v4_9164_0_3;dd_Smed_v4_9164_0_4	#N/A	#N/A	Synaptotagmin-14 OS=Homo sapiens OX=9606 GN=SYT14 PE=1 SV=2 Q8NB59 SYT14_HUMAN 1E-54	#N/A	#N/A	Parapharyngeal;Muscle;Neural	#N/A
SMED30015414	0	0.602638134	0.288	0	0	10	SMED30015414.p1	dd_Smed_v4_10981_0_1;dd_Smed_v4_1789_0_1	#N/A	#N/A	CD97 antigen OS=Homo sapiens OX=9606 GN=CD97 PE=1 SV=4 P48960 CD97_HUMAN 0.00000079	#N/A	#N/A	Intestine;Cathepsin+ cell;Neural	#N/A
SMED30017522	0	0.562142296	0.262	0.001	0	10	SMED30017522.p1	dd_Smed_v4_13332_0_1	#N/A	#N/A	Parathyroid hormone/parathyroid hormone-related peptide receptor OS=Homo sapiens OX=9606 GN=PTH1R PE=1 SV=1 Q03431 PTH1R_HUMAN 9.6E-56	#N/A	#N/A	Neural	#N/A
SMED30004731	0	0.539405325	0.275	0.001	0	10	SMED30004731.p1	dd_Smed_v4_18385_0_1	#N/A	#N/A	Amiloride-sensitive sodium channel subunit alpha OS=Homo sapiens OX=9606 GN=SCNN1A PE=1 SV=1 P37088 SCNNA_HUMAN 0.0000000102	#N/A	#N/A	Neural	#N/A
SMED30035684	1.34E-304	0.825763489	0.438	0.007	3.56E-300	10	SMED30035684.p1	dd_Smed_v4_12479_0_1	#N/A	#N/A	0	#N/A	#N/A	Neural	#N/A
SMED30000662	1.02E-303	1.126823134	0.438	0.007	2.71E-299	10	SMED30000662.p1	dd_Smed_v4_5393_0_1	#N/A	#N/A	0	#N/A	#N/A	Cathepsin+ cell;Neural	#N/A
SMED30005737	2.64E-302	0.816395621	0.438	0.007	7.02E-298	10	SMED30005737.p1	dd_Smed_v4_9475_0_1	#N/A	#N/A	Death-associated protein kinase 1 OS=Homo sapiens OX=9606 GN=DAPK1 PE=1 SV=6 P53355 DAPK1_HUMAN 2.05E-119	#N/A	#N/A	Neural	#N/A
SMED30012522	2.63E-299	0.996501902	0.55	0.013	6.97E-295	10	SMED30012522.p1	dd_Smed_v4_10835_0_1;dd_Smed_v4_10835_0_2;dd_Smed_v4_10835_0_3	#N/A	#N/A	Ankyrin-3 OS=Homo sapiens OX=9606 GN=ANK3 PE=1 SV=3 Q12955 ANK3_HUMAN 0	#N/A	#N/A	Neural;Muscle	#N/A
SMED30029761	2.71E-291	0.743733385	0.412	0.007	7.19E-287	10	SMED30029761.p1	dd_Smed_v4_11521_0_1	#N/A	lhx1-5-1	LIM/homeobox protein Lhx5 OS=Homo sapiens OX=9606 GN=LHX5 PE=2 SV=1 Q9H2C1 LHX5_HUMAN 3.52E-42	#N/A	#N/A	Phyarnx;Neural	Homeobox
SMED30032406	3.65E-291	1.306517854	0.75	0.027	9.68E-287	10	SMED30032406.p1	dd_Smed_v4_13469_0_1;dd_Smed_v4_13469_0_2;dd_Smed_v4_4893_0_1;dd_Smed_v4_9266_0_1	#N/A	#N/A	Mitogen-activated protein kinase kinase kinase 3 OS=Homo sapiens OX=9606 GN=MAP3K3 PE=1 SV=2 Q99759 M3K3_HUMAN 1.22E-98	#N/A	#N/A	Neural	#N/A
SMED30029371	2.95E-288	0.819197737	0.362	0.005	7.84E-284	10	SMED30029371.p1	#N/A	#N/A	#N/A	0	#N/A	#N/A	#N/A	#N/A
SMED30001515	2.09E-285	1.162963391	0.625	0.018	5.55E-281	10	SMED30001515.p1	dd_Smed_v4_1104_0_1	#N/A	#N/A	Annexin A7 OS=Homo sapiens OX=9606 GN=ANXA7 PE=1 SV=3 P20073 ANXA7_HUMAN 3.49E-97	#N/A	#N/A	Neural;Epidermal;Phyarnx;Protonephridia	#N/A
SMED30027677	3.74E-285	0.582159572	0.288	0.003	9.92E-281	10	SMED30027677.p1	dd_Smed_v4_10334_0_1	#N/A	#N/A	Cholinesterase OS=Homo sapiens OX=9606 GN=BCHE PE=1 SV=1 P06276 CHLE_HUMAN 1.09E-103	#N/A	#N/A	Neural	#N/A
SMED30002166	3.93E-284	1.143549762	0.613	0.017	1.04E-279	10	SMED30002166.p1	dd_Smed_v4_11656_0_1;dd_Smed_v4_4225_0_1;dd_Smed_v4_4225_0_2;dd_Smed_v4_4225_0_3;dd_Smed_v4_4225_0_4	#N/A	#N/A	0	#N/A	#N/A	Neural;Epidermal;Phyarnx	#N/A
SMED30020478	3.13E-279	0.618036095	0.275	0.002	8.30E-275	10	SMED30020478.p1	dd_Smed_v4_9875_0_1	#N/A	#N/A	Leucine-rich repeat and immunoglobulin-like domain-containing nogo receptor-interacting protein 4 OS=Homo sapiens OX=9606 GN=LINGO4 PE=2 SV=1 Q6UY18 LIGO4_HUMAN 0.0000000229	#N/A	#N/A	Muscle;Neural	#N/A
SMED30019821	5.23E-275	0.968333025	0.325	0.004	1.39E-270	10	SMED30019821.p1	dd_Smed_v4_14115_0_1;dd_Smed_v4_14115_0_2	#N/A	#N/A	LIM homeobox transcription factor 1-alpha OS=Homo sapiens OX=9606 GN=LMX1A PE=1 SV=1 Q8TE12 LMX1A_HUMAN 8.53E-39	#N/A	#N/A	Neural;Parapharyngeal	Homeobox
SMED30028334	9.64E-266	1.014604105	0.4	0.007	2.56E-261	10	SMED30028334.p1	dd_Smed_v4_11468_0_1	#N/A	#N/A	Putative transmembrane protein INAFM2 OS=Homo sapiens OX=9606 GN=INAFM2 PE=2 SV=1 P0DMQ5 INAM2_HUMAN 0.0000000000000454	#N/A	#N/A	Neural	#N/A
SMED30028912	5.50E-265	3.459238826	0.575	0.017	1.46E-260	10	SMED30028912.p1	dd_Smed_v4_25_0_1	#N/A	#N/A	Nidogen-2 OS=Homo sapiens OX=9606 GN=NID2 PE=1 SV=3 Q14112 NID2_HUMAN 0.0000000000117	#N/A	#N/A	Neural;Cathepsin+ cell	#N/A
SMED30001543	3.28E-262	0.75481993	0.338	0.005	8.71E-258	10	SMED30001543.p1	dd_Smed_v4_7962_0_1;dd_Smed_v4_7962_0_2	#N/A	#N/A	0	#N/A	#N/A	Neural;Parapharyngeal	#N/A
SMED30023300	7.03E-250	0.460863025	0.275	0.003	1.87E-245	10	SMED30023300.p1	dd_Smed_v4_14610_0_1	#N/A	#N/A	Potassium voltage-gated channel subfamily B member 1 OS=Homo sapiens OX=9606 GN=KCNB1 PE=1 SV=2 Q14721 KCNB1_HUMAN 4.41E-93	#N/A	#N/A	Neural	#N/A
SMED30021914	1.52E-245	0.911401748	0.4	0.008	4.03E-241	10	SMED30021914.p1	dd_Smed_v4_2950_0_1;dd_Smed_v4_4415_0_1	#N/A	#N/A	Sialomucin core protein 24 OS=Homo sapiens OX=9606 GN=CD164 PE=1 SV=2 Q04900 MUC24_HUMAN 0.0000000125	#N/A	#N/A	Neural;Parapharyngeal;Cathepsin+ cell;Protonephridia	#N/A
SMED30019101	2.72E-239	0.823787382	0.412	0.009	7.22E-235	10	SMED30019101.p1	dd_Smed_v4_12240_0_1	#N/A	#N/A	Inactive dipeptidyl peptidase 10 OS=Homo sapiens OX=9606 GN=DPP10 PE=1 SV=2 Q8N608 DPP10_HUMAN 5.19E-55	#N/A	#N/A	Neural	#N/A
SMED30012709	4.83E-235	1.665210454	0.462	0.012	1.28E-230	10	SMED30012709.p1	dd_Smed_v4_1138_0_1	#N/A	#N/A	0	#N/A	#N/A	Neural	#N/A
SMED30014482	3.96E-234	2.066488156	0.488	0.013	1.05E-229	10	SMED30014482.p1	dd_Smed_v4_2232_0_1	#N/A	#N/A	Natterin-3 OS=Thalassophryne nattereri OX=289382 PE=1 SV=1 E=0.00000272	#N/A	#N/A	Neural	#N/A
SMED30027679	8.58E-231	1.836817221	0.45	0.011	2.28E-226	10	SMED30027679.p2	#N/A	#N/A	#N/A	0	#N/A	#N/A	#N/A	#N/A
SMED30006183	1.81E-223	1.34656425	0.5	0.015	4.81E-219	10	SMED30006183.p1	#N/A	#N/A	#N/A	0	#N/A	#N/A	#N/A	#N/A
SMED30009301	6.75E-223	0.71741666	0.288	0.004	1.79E-218	10	SMED30009301.p1	dd_Smed_v4_7278_0_1	#N/A	#N/A	Uncharacterized protein KIAA0513 OS=Homo sapiens OX=9606 GN=KIAA0513 PE=1 SV=1 O60268 K0513_HUMAN 0.000000000000000973	#N/A	#N/A	Neural	#N/A
SMED30022905	2.59E-216	0.868147162	0.438	0.011	6.87E-212	10	SMED30022905.p1	dd_Smed_v4_3519_0_1	#N/A	#N/A	Dihydropyrimidinase-related protein 5 OS=Homo sapiens OX=9606 GN=DPYSL5 PE=1 SV=1 Q9BPU6 DPYL5_HUMAN 4.31E-111	#N/A	#N/A	Neural;Cathepsin+ cell	#N/A
SMED30017184	1.39E-214	0.568782561	0.262	0.003	3.68E-210	10	SMED30017184.p1	dd_Smed_v4_13706_0_1;dd_Smed_v4_13706_0_2;dd_Smed_v4_13706_0_3	#N/A	#N/A	Synaptotagmin-like protein 5 OS=Homo sapiens OX=9606 GN=SYTL5 PE=1 SV=1 Q8TDW5 SYTL5_HUMAN 3.55E-24	#N/A	#N/A	Neural	#N/A
SMED30034682	1.22E-209	0.906639408	0.388	0.009	3.24E-205	10	SMED30034682.p1	dd_Smed_v4_12407_0_1	#N/A	#N/A	Potassium voltage-gated channel subfamily D member 2 OS=Homo sapiens OX=9606 GN=KCND2 PE=1 SV=2 Q9NZV8 KCND2_HUMAN 6.77E-176	#N/A	#N/A	Neural;Parapharyngeal	#N/A
SMED30024243	2.15E-203	4.203157879	0.575	0.023	5.72E-199	10	SMED30024243.p1	dd_Smed_v4_3075_0_1	#N/A	#N/A	Plasma kallikrein OS=Homo sapiens OX=9606 GN=KLKB1 PE=1 SV=1 P03952 KLKB1_HUMAN 1.24E-17	#N/A	#N/A	Neural;Cathepsin+ cell	#N/A
SMED30008931	4.44E-202	0.754083487	0.35	0.007	1.18E-197	10	SMED30008931.p1	dd_Smed_v4_8543_0_1	#N/A	#N/A	Protocadherin-1 OS=Homo sapiens OX=9606 GN=PCDH1 PE=1 SV=2 Q08174 PCDH1_HUMAN 5.52E-81	#N/A	#N/A	Neural	#N/A
SMED30012827	2.56E-201	2.170200927	0.963	0.076	6.80E-197	10	SMED30012827.p1	dd_Smed_v4_5361_0_1	#N/A	#N/A	0	#N/A	Neuronal lineage	Neural;Parapharyngeal	#N/A
SMED30034598	2.87E-201	0.878546859	0.3	0.005	7.61E-197	10	SMED30034598.p1	dd_Smed_v4_20725_0_1	#N/A	#N/A	Neuropeptide S receptor OS=Homo sapiens OX=9606 GN=NPSR1 PE=1 SV=1 Q6W5P4 NPSR1_HUMAN 0.000000000000848	#N/A	#N/A	#N/A	#N/A
SMED30022845	2.32E-198	0.529870658	0.288	0.005	6.15E-194	10	SMED30022845.p1	dd_Smed_v4_13023_0_1;dd_Smed_v4_13023_0_2	#N/A	#N/A	0	#N/A	#N/A	Parapharyngeal;Neural	#N/A
SMED30020215	1.72E-195	0.601972006	0.288	0.005	4.57E-191	10	SMED30020215.p1	dd_Smed_v4_1735_0_1	#N/A	#N/A	Annexin A7 OS=Homo sapiens OX=9606 GN=ANXA7 PE=1 SV=3 P20073 ANXA7_HUMAN 2.49E-96	#N/A	#N/A	Epidermal;Phyarnx;Protonephridia	#N/A
SMED30008369	1.72E-187	4.32722692	0.575	0.026	4.57E-183	10	SMED30008369.p1	dd_Smed_v4_5852_0_1	#N/A	#N/A	Tryptase beta-2 OS=Homo sapiens OX=9606 GN=TPSB2 PE=1 SV=2 P20231 TRYB2_HUMAN 2.7E-22	#N/A	#N/A	Neural	#N/A
SMED30022519	2.40E-185	0.596223473	0.262	0.004	6.38E-181	10	SMED30022519.p1	dd_Smed_v4_9166_0_1	#N/A	#N/A	P2X purinoceptor 4 OS=Homo sapiens OX=9606 GN=P2RX4 PE=1 SV=2 Q99571 P2RX4_HUMAN 4.45E-111	#N/A	#N/A	Muscle;Neural	#N/A
SMED30030360	3.14E-182	0.770416964	0.338	0.008	8.34E-178	10	SMED30030360.p1	dd_Smed_v4_8926_0_1;dd_Smed_v4_8926_0_2	#N/A	#N/A	Voltage-dependent calcium channel subunit alpha-2/delta-3 OS=Homo sapiens OX=9606 GN=CACNA2D3 PE=1 SV=1 Q8IZS8 CA2D3_HUMAN 5.99E-69	#N/A	#N/A	Neural;Parapharyngeal	#N/A
SMED30028403	2.44E-176	1.773031088	0.738	0.046	6.49E-172	10	SMED30028403.p1	dd_Smed_v4_13295_0_1;dd_Smed_v4_13295_0_2;dd_Smed_v4_13295_0_3;dd_Smed_v4_13295_0_4;dd_Smed_v4_13295_0_5;dd_Smed_v4_13295_0_6;dd_Smed_v4_13295_0_7;dd_Smed_v4_13295_0_8	#N/A	#N/A	Voltage-dependent L-type calcium channel subunit alpha-1S OS=Homo sapiens OX=9606 GN=CACNA1S PE=1 SV=4 Q13698 CAC1S_HUMAN 0	#N/A	#N/A	Neural	#N/A
SMED30030599	2.86E-175	0.748339584	0.425	0.014	7.60E-171	10	SMED30030599.p1	dd_Smed_v4_14987_0_1	#N/A	#N/A	Potassium voltage-gated channel subfamily A member 3 OS=Homo sapiens OX=9606 GN=KCNA3 PE=1 SV=3 P22001 KCNA3_HUMAN 0	#N/A	#N/A	#N/A	#N/A
SMED30029668	6.76E-170	0.537922636	0.288	0.006	1.79E-165	10	SMED30029668.p1	dd_Smed_v4_5119_0_1;dd_Smed_v4_5119_0_2	#N/A	#N/A	Adenylate kinase isoenzyme 5 OS=Homo sapiens OX=9606 GN=AK5 PE=1 SV=2 Q9Y6K8 KAD5_HUMAN 4.2E-49	#N/A	#N/A	Neural;Epidermal;Phyarnx;Protonephridia	#N/A
SMED30022955	2.81E-169	0.752350604	0.338	0.009	7.46E-165	10	SMED30022955.p1	dd_Smed_v4_6789_0_1	#N/A	#N/A	0	#N/A	#N/A	Intestine;Neural	#N/A
SMED30015595	3.14E-164	1.366457754	0.713	0.045	8.34E-160	10	SMED30015595.p1	dd_Smed_v4_3879_0_1	#N/A	#N/A	Innexin unc-9 OS=Caenorhabditis elegans OX=6239 GN=unc-9 PE=2 SV=1 E=6.67E-82	#N/A	#N/A	Neural;Muscle;Parapharyngeal	#N/A
SMED30021098	2.15E-162	1.400271409	0.85	0.065	5.70E-158	10	SMED30021098.p1	dd_Smed_v4_3190_0_2;dd_Smed_v4_3190_0_4	#N/A	glut4-like	Solute carrier family 2, facilitated glucose transporter member 1 OS=Homo sapiens OX=9606 GN=SLC2A1 PE=1 SV=2 P11166 GTR1_HUMAN 2.46E-88	#N/A	#N/A	#N/A	#N/A
SMED30000005	6.85E-161	1.470384649	0.8	0.062	1.82E-156	10	SMED30000005.p1	dd_Smed_v4_13746_0_1	#N/A	#N/A	0	#N/A	#N/A	Neural	#N/A
SMED30014211	1.80E-155	0.947750734	0.425	0.016	4.77E-151	10	SMED30014211.p1	dd_Smed_v4_12140_0_1;dd_Smed_v4_6759_0_1	#N/A	#N/A	0	#N/A	#N/A	Neural;Muscle	#N/A
SMED30014923	3.21E-155	1.179719448	0.425	0.016	8.51E-151	10	SMED30014923.p1	dd_Smed_v4_2013_0_1	#N/A	#N/A	ADP-ribosylation factor 3 OS=Homo sapiens OX=9606 GN=ARF3 PE=1 SV=2 P61204 ARF3_HUMAN 1.64E-64	#N/A	#N/A	Epidermal;Phyarnx	#N/A
SMED30025008	1.42E-152	3.316859158	0.787	0.065	3.77E-148	10	SMED30025008.p1	dd_Smed_v4_9692_0_1	#N/A	#N/A	0	#N/A	#N/A	Muscle;Neural	#N/A
SMED30006907	2.74E-150	0.773330853	0.4	0.014	7.26E-146	10	SMED30006907.p1	dd_Smed_v4_10567_0_1	#N/A	#N/A	Innexin unc-9 OS=Caenorhabditis elegans OX=6239 GN=unc-9 PE=2 SV=1 E=4.66E-84	#N/A	#N/A	Neural	#N/A
SMED30034362	3.37E-148	0.696775943	0.325	0.009	8.94E-144	10	SMED30034362.p1	dd_Smed_v4_13748_0_1;dd_Smed_v4_13748_0_2;dd_Smed_v4_13748_0_3	#N/A	#N/A	Potassium voltage-gated channel subfamily C member 2 OS=Homo sapiens OX=9606 GN=KCNC2 PE=1 SV=1 Q96PR1 KCNC2_HUMAN 7.66E-128	#N/A	#N/A	Neural	#N/A
SMED30019733	4.05E-148	0.720090154	0.362	0.012	1.08E-143	10	SMED30019733.p1	dd_Smed_v4_18698_0_1;dd_Smed_v4_7314_0_1	#N/A	#N/A	Sodium leak channel non-selective protein OS=Homo sapiens OX=9606 GN=NALCN PE=1 SV=1 Q8IZF0 NALCN_HUMAN 0	#N/A	#N/A	Protonephridia	#N/A
SMED30035061	2.37E-144	1.166327462	0.588	0.035	6.29E-140	10	SMED30035061.p4	dd_Smed_v4_3400_0_1;dd_Smed_v4_3400_0_2	#N/A	#N/A	0	#N/A	#N/A	Neural;Muscle	#N/A
SMED30018509	2.91E-141	0.74757223	0.4	0.015	7.73E-137	10	SMED30018509.p1	dd_Smed_v4_7659_0_1	#N/A	#N/A	Glutamate receptor-interacting protein 1 OS=Homo sapiens OX=9606 GN=GRIP1 PE=1 SV=3 Q9Y3R0 GRIP1_HUMAN 2.97E-99	#N/A	#N/A	Neural;Muscle;Parapharyngeal	#N/A
SMED30017410	1.56E-139	1.306669014	0.4	0.016	4.15E-135	10	SMED30017410.p1	dd_Smed_v4_817_1_1	#N/A	#N/A	N-acetylmuramoyl-L-alanine amidase OS=Homo sapiens OX=9606 GN=PGLYRP2 PE=1 SV=1 Q96PD5 PGRP2_HUMAN 1.15E-45	#N/A	#N/A	Cathepsin+ cell;Epidermal;Phyarnx;Intestine;Protonephridia	#N/A
SMED30020851	8.57E-137	1.145990998	0.6	0.038	2.28E-132	10	SMED30020851.p1	dd_Smed_v4_7331_0_1	#N/A	#N/A	Erythrocyte band 7 integral membrane protein OS=Homo sapiens OX=9606 GN=STOM PE=1 SV=3 P27105 STOM_HUMAN 3.44E-103	#N/A	#N/A	Neural	#N/A
SMED30031784	2.93E-134	0.668018803	0.388	0.015	7.77E-130	10	SMED30031784.p1	dd_Smed_v4_2783_0_1	#N/A	#N/A	Hemicentin-1 OS=Homo sapiens OX=9606 GN=HMCN1 PE=1 SV=2 Q96RW7 HMCN1_HUMAN 1.82E-32	#N/A	#N/A	Cathepsin+ cell;Protonephridia	#N/A
SMED30031493	2.56E-133	0.753542684	0.45	0.021	6.81E-129	10	SMED30031493.p1	dd_Smed_v4_3832_0_1	#N/A	#N/A	RNA-binding motif, single-stranded-interacting protein 1 OS=Homo sapiens OX=9606 GN=RBMS1 PE=1 SV=3 P29558 RBMS1_HUMAN 1.81E-21	#N/A	#N/A	Neural;Muscle;Phyarnx	#N/A
SMED30015758	5.35E-133	0.666274802	0.362	0.013	1.42E-128	10	SMED30015758.p1	dd_Smed_v4_4267_0_1;dd_Smed_v4_4267_0_10;dd_Smed_v4_4267_0_11;dd_Smed_v4_4267_0_13;dd_Smed_v4_4267_0_14;dd_Smed_v4_4267_0_15;dd_Smed_v4_4267_0_16;dd_Smed_v4_4267_0_17;dd_Smed_v4_4267_0_18;dd_Smed_v4_4267_0_5;dd_Smed_v4_4267_0_9	#N/A	#N/A	Glutamate receptor ionotropic, kainate 3 OS=Homo sapiens OX=9606 GN=GRIK3 PE=2 SV=3 Q13003 GRIK3_HUMAN 1.56E-160	#N/A	#N/A	Neural;Parapharyngeal;Muscle	#N/A
SMED30022187	1.26E-131	0.51954205	0.312	0.01	3.34E-127	10	SMED30022187.p1	dd_Smed_v4_5053_0_1	#N/A	#N/A	Epithelial splicing regulatory protein 1 OS=Homo sapiens OX=9606 GN=ESRP1 PE=1 SV=2 Q6NXG1 ESRP1_HUMAN 1.36E-120	#N/A	#N/A	Parapharyngeal;Intestine;Neural	#N/A
SMED30001395	1.14E-128	1.313107568	0.8	0.076	3.02E-124	10	SMED30001395.p1	dd_Smed_v4_2985_0_1	#N/A	#N/A	Neural proliferation differentiation and control protein 1 OS=Homo sapiens OX=9606 GN=NPDC1 PE=1 SV=2 Q9NQX5 NPDC1_HUMAN 3.3E-24	#N/A	#N/A	Neural	#N/A
SMED30005552	1.49E-128	1.013789352	0.525	0.031	3.94E-124	10	SMED30005552.p1	#N/A	#N/A	#N/A	0	#N/A	#N/A	#N/A	#N/A
SMED30023111	8.25E-128	1.48125323	0.588	0.04	2.19E-123	10	SMED30023111.p1	dd_Smed_v4_4845_0_1	#N/A	#N/A	0	#N/A	#N/A	Neural;Cathepsin+ cell;Epidermal;Phyarnx;Parapharyngeal	#N/A
SMED30001679	4.53E-125	1.863026233	0.963	0.126	1.20E-120	10	SMED30001679.p1	dd_Smed_v4_1721_0_1;dd_Smed_v4_1721_0_3	#N/A	#N/A	Plasma membrane calcium-transporting ATPase 3 OS=Homo sapiens OX=9606 GN=ATP2B3 PE=1 SV=3 Q16720 AT2B3_HUMAN 0	#N/A	#N/A	Neural;Muscle;Cathepsin+ cell;Parapharyngeal	#N/A
SMED30016589	6.35E-125	1.321341779	0.625	0.047	1.69E-120	10	SMED30016589.p1	dd_Smed_v4_3135_0_1;dd_Smed_v4_3135_0_2	#N/A	#N/A	Synapsin-2 OS=Homo sapiens OX=9606 GN=SYN2 PE=2 SV=4 Q92777 SYN2_HUMAN 3.71E-124	#N/A	#N/A	Neural	#N/A
SMED30005207	8.93E-124	0.695274701	0.375	0.016	2.37E-119	10	SMED30005207.p1	dd_Smed_v4_5144_0_1;dd_Smed_v4_5144_0_2;dd_Smed_v4_5144_0_3;dd_Smed_v4_5144_0_4	#N/A	#N/A	UPF0577 protein KIAA1324-like OS=Homo sapiens OX=9606 GN=KIAA1324L PE=1 SV=2 A8MWY0 K132L_HUMAN 2.28E-132	#N/A	#N/A	Epidermal;Neural;Parapharyngeal;Cathepsin+ cell	#N/A
SMED30034497	2.27E-123	0.929307159	0.325	0.012	6.03E-119	10	SMED30034497.p1	dd_Smed_v4_9105_0_1	#N/A	#N/A	0	#N/A	#N/A	Neural	#N/A
SMED30006683	2.42E-123	0.783778235	0.5	0.029	6.42E-119	10	SMED30006683.p1	dd_Smed_v4_7833_0_1	#N/A	#N/A	Pleckstrin homology-like domain family B member 2 OS=Homo sapiens OX=9606 GN=PHLDB2 PE=1 SV=2 Q86SQ0 PHLB2_HUMAN 2.88E-25	#N/A	#N/A	Phyarnx;Neural	#N/A
SMED30002597	3.81E-121	1.575918615	0.713	0.065	1.01E-116	10	SMED30002597.p1	dd_Smed_v4_3441_0_1	#N/A	#N/A	Calmodulin-3 OS=Homo sapiens OX=9606 GN=CALM3 PE=1 SV=1 P0DP25 CALM3_HUMAN 6.04E-25	#N/A	#N/A	Neural;Muscle	#N/A
SMED30031290	6.40E-114	0.806392376	0.45	0.025	1.70E-109	10	SMED30031290.p1	dd_Smed_v4_12037_0_1	#N/A	#N/A	FMRFamide-activated amiloride-sensitive sodium channel OS=Cornu aspersum OX=6535 PE=2 SV=1 E=0.000000000664	#N/A	#N/A	#N/A	#N/A
SMED30034941	6.59E-114	0.911597651	0.375	0.017	1.75E-109	10	SMED30034941.p1	dd_Smed_v4_9961_0_1	#N/A	#N/A	0	#N/A	#N/A	Neural;Cathepsin+ cell	#N/A
SMED30019103	1.65E-113	1.579405403	0.6	0.047	4.38E-109	10	SMED30019103.p1	dd_Smed_v4_1650_0_1	#N/A	#N/A	Tetraspanin-7 OS=Homo sapiens OX=9606 GN=TSPAN7 PE=1 SV=2 P41732 TSN7_HUMAN 1.47E-26	#N/A	#N/A	Neural;Muscle;Parapharyngeal	#N/A
SMED30000982	3.88E-113	0.652125222	0.262	0.008	1.03E-108	10	SMED30000982.p1	dd_Smed_v4_56376_0_1;dd_Smed_v4_59103_0_1;dd_Smed_v4_71619_0_1	#N/A	#N/A	0	#N/A	#N/A	#N/A	#N/A
SMED30006186	1.49E-112	1.045184956	0.575	0.043	3.95E-108	10	SMED30006186.p2	#N/A	#N/A	#N/A	0	#N/A	#N/A	#N/A	#N/A
SMED30022570	1.60E-103	0.707906331	0.388	0.021	4.26E-99	10	SMED30022570.p1	dd_Smed_v4_3594_0_1	#N/A	#N/A	Ras-related protein Rab-27A OS=Homo sapiens OX=9606 GN=RAB27A PE=1 SV=3 P51159 RB27A_HUMAN 5.07E-91	#N/A	#N/A	Parapharyngeal;Neural;Phyarnx	#N/A
SMED30034629	7.30E-103	1.737699432	0.963	0.148	1.94E-98	10	SMED30034629.p1	dd_Smed_v4_762_0_1;dd_Smed_v4_762_0_2;dd_Smed_v4_762_0_3	#N/A	Golgi-associated plant pathogenesis-related protein 1	Golgi-associated plant pathogenesis-related protein 1 OS=Homo sapiens OX=9606 GN=GLIPR2 PE=1 SV=3 Q9H4G4 GAPR1_HUMAN 1.58E-28	#N/A	Gastrovascular lineage	Epidermal;Intestine;Neural;Muscle;Parapharyngeal;Protonephridia	#N/A
SMED30030847	8.60E-102	1.357604742	0.675	0.069	2.28E-97	10	SMED30030847.p1	dd_Smed_v4_7387_0_1	#N/A	#N/A	0	#N/A	#N/A	Neural;Epidermal;Intestine	#N/A
SMED30019485	1.20E-99	0.738666717	0.375	0.02	3.19E-95	10	SMED30019485.p1	dd_Smed_v4_10583_0_1;dd_Smed_v4_10583_0_2;dd_Smed_v4_10583_0_3;dd_Smed_v4_10583_0_4;dd_Smed_v4_10583_0_5;dd_Smed_v4_10583_0_6	#N/A	#N/A	0	#N/A	#N/A	Cathepsin+ cell;Neural	#N/A
SMED30025164	2.28E-99	0.927030602	0.5	0.036	6.07E-95	10	SMED30025164.p1	dd_Smed_v4_2911_0_1	#N/A	#N/A	Protein NDRG1 OS=Homo sapiens OX=9606 GN=NDRG1 PE=1 SV=1 Q92597 NDRG1_HUMAN 5.01E-32	#N/A	#N/A	Neural;Muscle;Intestine	#N/A
SMED30012149	1.30E-98	0.775073132	0.4	0.023	3.46E-94	10	SMED30012149.p1	dd_Smed_v4_3391_0_1;dd_Smed_v4_3391_0_2;dd_Smed_v4_3391_0_3;dd_Smed_v4_3391_0_6	#N/A	NPHS1-7	Nephrin OS=Homo sapiens OX=9606 GN=NPHS1 PE=1 SV=1 O60500 NPHN_HUMAN 0.000000000000021	#N/A	#N/A	Epidermal;Muscle;Cathepsin+ cell;Neural	#N/A
SMED30029705	3.91E-98	0.646243302	0.3	0.013	1.04E-93	10	SMED30029705.p1	dd_Smed_v4_12459_0_1	#N/A	#N/A	0	#N/A	#N/A	Neural	#N/A
SMED30002458	1.36E-96	1.856031386	0.887	0.13	3.60E-92	10	SMED30002458.p1	dd_Smed_v4_2638_0_1	#N/A	#N/A	Ferritin heavy chain OS=Homo sapiens OX=9606 GN=FTH1 PE=1 SV=2 P02794 FRIH_HUMAN 4.33E-68	#N/A	#N/A	Neural;Muscle;Parapharyngeal	#N/A
SMED30012056	4.49E-94	0.658519509	0.4	0.024	1.19E-89	10	SMED30012056.p1	dd_Smed_v4_5383_0_1;dd_Smed_v4_9894_0_1	#N/A	#N/A	Protocadherin-11 Y-linked OS=Homo sapiens OX=9606 GN=PCDH11Y PE=1 SV=1 Q9BZA8 PC11Y_HUMAN 1.48E-61	#N/A	#N/A	Epidermal;Muscle;Cathepsin+ cell	#N/A
SMED30016341	5.24E-93	1.103929268	0.512	0.042	1.39E-88	10	SMED30016341.p1	dd_Smed_v4_13416_0_1	#N/A	#N/A	Potassium voltage-gated channel subfamily B member 1 OS=Homo sapiens OX=9606 GN=KCNB1 PE=1 SV=2 Q14721 KCNB1_HUMAN 8.24E-166	#N/A	#N/A	Muscle;Neural	#N/A
SMED30001226	6.23E-90	0.852075711	0.388	0.024	1.65E-85	10	SMED30001226.p2	#N/A	#N/A	#N/A	0	#N/A	#N/A	#N/A	#N/A
SMED30017471	2.56E-89	2.257518641	0.75	0.104	6.81E-85	10	SMED30017471.p1	#N/A	#N/A	#N/A	0	#N/A	#N/A	#N/A	#N/A
SMED30014318	3.49E-89	1.860031298	0.675	0.081	9.27E-85	10	SMED30014318.p1	dd_Smed_v4_3628_0_1	#N/A	#N/A	Uncharacterized protein KIAA0513 OS=Homo sapiens OX=9606 GN=KIAA0513 PE=1 SV=1 O60268 K0513_HUMAN 4.73E-23	#N/A	#N/A	Neural	#N/A
SMED30006311	1.33E-87	1.415944955	0.912	0.144	3.53E-83	10	SMED30006311.p1	dd_Smed_v4_333_0_1	#N/A	#N/A	Calponin-2 OS=Homo sapiens OX=9606 GN=CNN2 PE=1 SV=4 Q99439 CNN2_HUMAN 1.07E-45	#N/A	#N/A	Muscle;Neural	#N/A
SMED30005717	8.49E-87	1.196936158	0.512	0.046	2.25E-82	10	SMED30005717.p1	dd_Smed_v4_1387_0_1;dd_Smed_v4_1387_0_2	#N/A	#N/A	Endophilin-B1 OS=Homo sapiens OX=9606 GN=SH3GLB1 PE=1 SV=1 Q9Y371 SHLB1_HUMAN 2.03E-60	#N/A	#N/A	Cathepsin+ cell;Parapharyngeal;Muscle;Phyarnx;Intestine;Neural	#N/A
SMED30001237	9.92E-87	0.749771253	0.375	0.023	2.63E-82	10	SMED30001237.p1	dd_Smed_v4_650_0_1	#N/A	#N/A	Tubulin polymerization-promoting protein family member 3 OS=Homo sapiens OX=9606 GN=TPPP3 PE=1 SV=1 Q9BW30 TPPP3_HUMAN 4.89E-19	#N/A	#N/A	Neural;Epidermal;Phyarnx	#N/A
SMED30012710	4.70E-86	0.765937281	0.5	0.041	1.25E-81	10	SMED30012710.p1	dd_Smed_v4_4593_0_1	#N/A	#N/A	0	#N/A	#N/A	Muscle	#N/A
SMED30017834	2.10E-83	1.386296982	0.637	0.072	5.57E-79	10	SMED30017834.p1	dd_Smed_v4_6476_0_1	#N/A	#N/A	Enhancer of filamentation 1 OS=Homo sapiens OX=9606 GN=NEDD9 PE=1 SV=1 Q14511 CASL_HUMAN 0.000000000000000113	#N/A	#N/A	Neural;Muscle	#N/A
SMED30005609	6.88E-83	1.453442191	0.863	0.142	1.83E-78	10	SMED30005609.p1	dd_Smed_v4_9354_0_1	#N/A	#N/A	0	#N/A	#N/A	Neural	#N/A
SMED30029068	2.17E-82	1.410808316	0.762	0.114	5.75E-78	10	SMED30029068.p1	dd_Smed_v4_5645_0_1;dd_Smed_v4_5645_0_2	#N/A	#N/A	Endophilin-B1 OS=Homo sapiens OX=9606 GN=SH3GLB1 PE=1 SV=1 Q9Y371 SHLB1_HUMAN 6.24E-53	#N/A	#N/A	Neural	#N/A
SMED30027069	6.38E-82	1.078582409	0.6	0.064	1.69E-77	10	SMED30027069.p1	dd_Smed_v4_4494_0_1;dd_Smed_v4_4494_0_2	#N/A	#N/A	Tensin-1 OS=Homo sapiens OX=9606 GN=TNS1 PE=1 SV=2 Q9HBL0 TENS1_HUMAN 2.67E-55	#N/A	#N/A	Muscle;Neural;Cathepsin+ cell	#N/A
SMED30029327	1.68E-81	1.188138425	0.637	0.074	4.47E-77	10	SMED30029327.p1	dd_Smed_v4_3303_0_1	#N/A	slc8a-1	Sodium/calcium exchanger 3 OS=Homo sapiens OX=9606 GN=SLC8A3 PE=1 SV=2 P57103 NAC3_HUMAN 0	#N/A	#N/A	Cathepsin+ cell;Neural;Muscle;Parapharyngeal	#N/A
SMED30008402	1.97E-81	1.518970381	0.55	0.054	5.22E-77	10	SMED30008402.p1	dd_Smed_v4_12494_0_1	#N/A	#N/A	Trace amine-associated receptor 7f OS=Mus musculus OX=10090 GN=Taar7f PE=2 SV=1 E=0.00000516	#N/A	#N/A	Neural;Muscle	#N/A
SMED30018078	4.01E-81	0.791814557	0.425	0.032	1.06E-76	10	SMED30018078.p1	dd_Smed_v4_11342_0_1	#N/A	#N/A	Glycine receptor subunit alpha-3 OS=Homo sapiens OX=9606 GN=GLRA3 PE=1 SV=2 O75311 GLRA3_HUMAN 2.38E-88	#N/A	#N/A	Neural	#N/A
SMED30022617	4.73E-80	0.618317723	0.262	0.012	1.26E-75	10	SMED30022617.p1	dd_Smed_v4_5266_0_1	#N/A	#N/A	Neurocalcin-delta OS=Homo sapiens OX=9606 GN=NCALD PE=1 SV=2 P61601 NCALD_HUMAN 2.14E-62	#N/A	#N/A	Neural	#N/A
SMED30032830	1.08E-78	0.599235182	0.325	0.019	2.85E-74	10	SMED30032830.p1	dd_Smed_v4_25838_0_1	#N/A	#N/A	FMRFamide-activated amiloride-sensitive sodium channel OS=Cornu aspersum OX=6535 PE=2 SV=1 E=7.13E-19	#N/A	#N/A	Neural	#N/A
SMED30013798	1.07E-77	0.935233541	0.4	0.03	2.83E-73	10	SMED30013798.p1	dd_Smed_v4_653_0_1	#N/A	#N/A	Dual specificity protein phosphatase 6 OS=Homo sapiens OX=9606 GN=DUSP6 PE=1 SV=2 Q16828 DUS6_HUMAN 1.11E-33	#N/A	#N/A	Cathepsin+ cell;Epidermal;Phyarnx;Intestine	#N/A
SMED30026982	4.27E-77	0.676516338	0.3	0.017	1.13E-72	10	SMED30026982.p1	dd_Smed_v4_6286_0_1	#N/A	slc9a-4	Sodium/hydrogen exchanger 1 OS=Homo sapiens OX=9606 GN=SLC9A1 PE=1 SV=2 P19634 SL9A1_HUMAN 1.1E-98	#N/A	#N/A	Neural	#N/A
SMED30004142	1.03E-76	0.910126043	0.475	0.043	2.74E-72	10	SMED30004142.p1	dd_Smed_v4_11725_0_1	#N/A	#N/A	Calcium-dependent secretion activator 1 OS=Homo sapiens OX=9606 GN=CADPS PE=1 SV=3 Q9ULU8 CAPS1_HUMAN 0	#N/A	#N/A	Neural	#N/A
SMED30003852	3.47E-74	1.325829792	0.65	0.086	9.22E-70	10	SMED30003852.p1	dd_Smed_v4_8885_0_1	#N/A	gcr159	Trace amine-associated receptor 2 OS=Homo sapiens OX=9606 GN=TAAR2 PE=2 SV=2 Q9P1P5 TAAR2_HUMAN 0.00000256	#N/A	#N/A	Neural;Muscle	#N/A
SMED30012970	8.03E-74	0.597625547	0.35	0.023	2.13E-69	10	SMED30012970.p1	dd_Smed_v4_13133_0_1	#N/A	#N/A	0	#N/A	#N/A	#N/A	#N/A
SMED30010538	2.31E-73	0.491231353	0.325	0.02	6.12E-69	10	SMED30010538.p1	dd_Smed_v4_4899_0_1	#N/A	#N/A	Phospholipid scramblase 1 OS=Homo sapiens OX=9606 GN=PLSCR1 PE=1 SV=1 O15162 PLS1_HUMAN 9.97E-81	#N/A	#N/A	Neural;Protonephridia	#N/A
SMED30009048	3.55E-72	2.067243867	0.963	0.256	9.41E-68	10	SMED30009048.p1	dd_Smed_v4_655_0_1	#N/A	#N/A	0	#N/A	#N/A	Neural;Cathepsin+ cell;Muscle;Epidermal	#N/A
SMED30014343	1.92E-71	0.879207027	0.425	0.037	5.09E-67	10	SMED30014343.p1	#N/A	#N/A	#N/A	0	#N/A	#N/A	#N/A	#N/A
SMED30031739	3.04E-71	0.759854489	0.325	0.021	8.06E-67	10	SMED30031739.p1	dd_Smed_v4_3059_0_1	#N/A	#N/A	Carboxypeptidase E OS=Homo sapiens OX=9606 GN=CPE PE=1 SV=1 P16870 CBPE_HUMAN 5.63E-121	#N/A	#N/A	Neural	#N/A
SMED30005825	1.69E-69	0.57798036	0.288	0.017	4.47E-65	10	SMED30005825.p1	dd_Smed_v4_7865_0_1;dd_Smed_v4_7865_0_2	#N/A	#N/A	P2X purinoceptor 4 OS=Homo sapiens OX=9606 GN=P2RX4 PE=1 SV=2 Q99571 P2RX4_HUMAN 8.48E-94	#N/A	#N/A	Neural;Muscle;Cathepsin+ cell	#N/A
SMED30002503	2.84E-68	0.974570694	0.475	0.047	7.53E-64	10	SMED30002503.p1	dd_Smed_v4_3686_0_1	#N/A	#N/A	0	#N/A	#N/A	Neural;Muscle	#N/A
SMED30016710	3.13E-68	1.446570077	0.875	0.192	8.30E-64	10	SMED30016710.p1	dd_Smed_v4_10583_0_1;dd_Smed_v4_10583_0_2;dd_Smed_v4_10583_0_3;dd_Smed_v4_10583_0_4;dd_Smed_v4_25976_0_3	#N/A	#N/A	0	#N/A	#N/A	Cathepsin+ cell;Neural	#N/A
SMED30027694	1.18E-67	0.419052352	0.262	0.014	3.14E-63	10	SMED30027694.p1	dd_Smed_v4_13560_0_1;dd_Smed_v4_13560_0_2	#N/A	#N/A	Growth hormone secretagogue receptor type 1 OS=Homo sapiens OX=9606 GN=GHSR PE=1 SV=1 Q92847 GHSR_HUMAN 0.00000000896	#N/A	#N/A	#N/A	#N/A
SMED30000440	3.56E-66	0.591648354	0.338	0.025	9.45E-62	10	SMED30000440.p1	dd_Smed_v4_9267_0_1	#N/A	#N/A	Voltage-dependent L-type calcium channel subunit beta-2 OS=Homo sapiens OX=9606 GN=CACNB2 PE=1 SV=3 Q08289 CACB2_HUMAN 1.69E-173	#N/A	#N/A	#N/A	#N/A
SMED30022433	6.74E-66	0.911379884	0.575	0.072	1.79E-61	10	SMED30022433.p1	dd_Smed_v4_11599_0_1	#N/A	#N/A	0	#N/A	#N/A	Muscle;Neural	#N/A
SMED30014539	1.88E-65	1.159839184	0.75	0.127	5.00E-61	10	SMED30014539.p1	dd_Smed_v4_2902_0_1	#N/A	#N/A	cAMP-dependent protein kinase type II-alpha regulatory subunit OS=Homo sapiens OX=9606 GN=PRKAR2A PE=1 SV=2 P13861 KAP2_HUMAN 3.89E-114	#N/A	#N/A	Neural;Parapharyngeal;Muscle	#N/A
SMED30035091	4.22E-65	2.674343499	0.275	0.017	1.12E-60	10	SMED30035091.p1	dd_Smed_v4_586_0_1	#N/A	#N/A	0	#N/A	#N/A	Neural	#N/A
SMED30007456	4.46E-65	0.514563258	0.3	0.02	1.19E-60	10	SMED30007456.p1	dd_Smed_v4_13178_0_1	#N/A	#N/A	Glycine-rich domain-containing protein 1 OS=Arabidopsis thaliana OX=3702 GN=GRDP1 PE=2 SV=1 E=2.09E-31	#N/A	#N/A	Neural	#N/A
SMED30000852	2.26E-64	0.867972433	0.575	0.072	6.00E-60	10	SMED30000852.p1	dd_Smed_v4_7174_0_1;dd_Smed_v4_8259_0_1	#N/A	#N/A	cGMP-dependent protein kinase 2 OS=Homo sapiens OX=9606 GN=PRKG2 PE=1 SV=1 Q13237 KGP2_HUMAN 0	#N/A	#N/A	Neural;Muscle	#N/A
SMED30019471	5.83E-64	1.637087799	0.825	0.176	1.55E-59	10	SMED30019471.p1	dd_Smed_v4_6730_0_1	#N/A	#N/A	Synaptotagmin-1 OS=Homo sapiens OX=9606 GN=SYT1 PE=1 SV=1 P21579 SYT1_HUMAN 4.71E-148	#N/A	#N/A	Neural	#N/A
SMED30032102	1.01E-63	0.511467892	0.275	0.017	2.69E-59	10	SMED30032102.p1	dd_Smed_v4_10420_0_1	#N/A	#N/A	0	#N/A	#N/A	Cathepsin+ cell;Neural	#N/A
SMED30025832	1.36E-63	0.967906912	0.588	0.08	3.62E-59	10	SMED30025832.p9	dd_Smed_v4_714_0_1;dd_Smed_v4_714_0_2;dd_Smed_v4_714_0_3;dd_Smed_v4_714_0_4;dd_Smed_v4_714_0_5;dd_Smed_v4_714_0_6	#N/A	#N/A	0	#N/A	#N/A	Epidermal;Parapharyngeal;Neural;Phyarnx;Protonephridia	#N/A
SMED30026529	1.73E-62	0.842612825	0.6	0.085	4.59E-58	10	SMED30026529.p1	dd_Smed_v4_2840_0_1	#N/A	#N/A	DnaJ homolog subfamily C member 5B OS=Homo sapiens OX=9606 GN=DNAJC5B PE=1 SV=2 Q9UF47 DNJ5B_HUMAN 5.71E-33	#N/A	#N/A	Intestine;Neural	#N/A
SMED30019060	2.13E-62	0.478920957	0.3	0.02	5.65E-58	10	SMED30019060.p1	dd_Smed_v4_8717_0_1	#N/A	#N/A	0	#N/A	#N/A	Epidermal;Neural;Phyarnx	#N/A
SMED30019884	6.67E-62	0.942049765	0.512	0.06	1.77E-57	10	SMED30019884.p1	dd_Smed_v4_3385_0_1	#N/A	#N/A	LIM domain-binding protein 3 OS=Homo sapiens OX=9606 GN=LDB3 PE=1 SV=2 O75112 LDB3_HUMAN 1.28E-23	#N/A	#N/A	Muscle	#N/A
SMED30023114	1.22E-61	0.611084733	0.288	0.019	3.23E-57	10	SMED30023114.p1	dd_Smed_v4_47836_0_1;dd_Smed_v4_6246_0_1	#N/A	slc39a-11	Zinc transporter ZIP1 OS=Homo sapiens OX=9606 GN=SLC39A1 PE=1 SV=1 Q9NY26 S39A1_HUMAN 8.35E-41	#N/A	#N/A	Neural	#N/A
SMED30015172	1.49E-61	0.748275639	0.45	0.048	3.95E-57	10	SMED30015172.p1	dd_Smed_v4_16812_0_1;dd_Smed_v4_4244_0_1;dd_Smed_v4_4244_0_3;dd_Smed_v4_4244_0_4	#N/A	#N/A	Protein kinase C delta type OS=Homo sapiens OX=9606 GN=PRKCD PE=1 SV=2 Q05655 KPCD_HUMAN 0	#N/A	#N/A	Neural;Muscle;Parapharyngeal	#N/A
SMED30010755	1.52E-61	0.986945162	0.5	0.057	4.03E-57	10	SMED30010755.p1	dd_Smed_v4_3852_0_1	#N/A	#N/A	ADAMTS-like protein 3 OS=Homo sapiens OX=9606 GN=ADAMTSL3 PE=1 SV=4 P82987 ATL3_HUMAN 1.03E-22	#N/A	#N/A	Cathepsin+ cell;Muscle	#N/A
SMED30004487	1.85E-60	0.708922502	0.475	0.051	4.90E-56	10	SMED30004487.p1	dd_Smed_v4_1367_0_1	#N/A	#N/A	0	#N/A	#N/A	Muscle;Cathepsin+ cell;Neural	#N/A
SMED30032068	4.93E-60	1.308945316	0.75	0.151	1.31E-55	10	SMED30032068.p1	dd_Smed_v4_2466_0_1	#N/A	#N/A	Ras-related protein Rab-3C OS=Homo sapiens OX=9606 GN=RAB3C PE=1 SV=1 Q96E17 RAB3C_HUMAN 3.28E-117	#N/A	#N/A	Neural	#N/A
SMED30005539	5.01E-60	0.598487431	0.262	0.016	1.33E-55	10	SMED30005539.p1	#N/A	#N/A	#N/A	0	#N/A	#N/A	#N/A	#N/A
SMED30005367	1.13E-59	1.005265414	0.55	0.073	3.01E-55	10	SMED30005367.p1	dd_Smed_v4_8816_0_1	#N/A	#N/A	Glutamate receptor ionotropic, kainate 2 OS=Homo sapiens OX=9606 GN=GRIK2 PE=1 SV=1 Q13002 GRIK2_HUMAN 0	#N/A	#N/A	Neural;Muscle;Parapharyngeal	#N/A
SMED30031444	4.06E-59	0.678106373	0.35	0.03	1.08E-54	10	SMED30031444.p1	dd_Smed_v4_7422_0_1	#N/A	#N/A	Neural cell adhesion molecule 1 OS=Homo sapiens OX=9606 GN=NCAM1 PE=1 SV=3 P13591 NCAM1_HUMAN 0.0000000203	#N/A	#N/A	Neural;Muscle;Cathepsin+ cell	#N/A
SMED30026678	1.21E-58	0.914266994	0.537	0.069	3.22E-54	10	SMED30026678.p1	dd_Smed_v4_3577_0_1	#N/A	#N/A	0	#N/A	Neuronal lineage	Neural;Muscle	#N/A
SMED30018527	2.04E-58	0.665131394	0.3	0.022	5.41E-54	10	SMED30018527.p1	dd_Smed_v4_7644_0_1	#N/A	#N/A	Atrial natriuretic peptide receptor 1 OS=Homo sapiens OX=9606 GN=NPR1 PE=1 SV=1 P16066 ANPRA_HUMAN 0	#N/A	#N/A	Neural;Epidermal;Protonephridia	#N/A
SMED30021196	2.32E-58	6.810844961	0.613	0.106	6.16E-54	10	SMED30021196.p1	dd_Smed_v4_1248_0_1	#N/A	#N/A	0	#N/A	#N/A	Neural	#N/A
SMED30015069	1.09E-57	0.589926588	0.388	0.036	2.89E-53	10	SMED30015069.p1	dd_Smed_v4_10764_0_1;dd_Smed_v4_10764_0_2;dd_Smed_v4_10764_0_3;dd_Smed_v4_10764_0_4	#N/A	diversin	Ankyrin repeat domain-containing protein 6 OS=Homo sapiens OX=9606 GN=ANKRD6 PE=2 SV=3 Q9Y2G4 ANKR6_HUMAN 6.62E-47	#N/A	#N/A	Muscle;Phyarnx	#N/A
SMED30008873	3.01E-57	2.192187195	0.65	0.119	8.00E-53	10	SMED30008873.p3	dd_Smed_v4_337_0_1	#N/A	#N/A	0	#N/A	#N/A	Neural	#N/A
SMED30016730	6.37E-55	0.815748548	0.512	0.07	1.69E-50	10	SMED30016730.p2	dd_Smed_v4_12504_0_1;dd_Smed_v4_7982_0_1;dd_Smed_v4_7982_0_2	#N/A	#N/A	0	#N/A	#N/A	Neural	#N/A
SMED30028061	7.12E-55	0.986772827	0.625	0.105	1.89E-50	10	SMED30028061.p1	dd_Smed_v4_7219_0_1	#N/A	#N/A	BICD family-like cargo adapter 1 OS=Homo sapiens OX=9606 GN=BICDL1 PE=2 SV=2 Q6ZP65 BICL1_HUMAN 0.0000000000000343	#N/A	#N/A	Neural;Muscle	#N/A
SMED30002517	8.23E-55	0.649667278	0.412	0.043	2.18E-50	10	SMED30002517.p1	dd_Smed_v4_8607_0_1	#N/A	#N/A	0	#N/A	#N/A	Muscle;Phyarnx	#N/A
SMED30002634	9.02E-55	5.152169892	0.575	0.096	2.40E-50	10	SMED30002634.p1	dd_Smed_v4_210_0_1;dd_Smed_v4_210_1_1	#N/A	#N/A	GLIPR1-like protein 1 OS=Homo sapiens OX=9606 GN=GLIPR1L1 PE=1 SV=2 Q6UWM5 GPRL1_HUMAN 6.74E-39	#N/A	#N/A	Neural	#N/A
SMED30001341	1.64E-54	0.7777495	0.338	0.029	4.37E-50	10	SMED30001341.p1	dd_Smed_v4_10750_0_1;dd_Smed_v4_10750_1_1	#N/A	#N/A	Carbonic anhydrase-related protein 10 OS=Homo sapiens OX=9606 GN=CA10 PE=2 SV=1 Q9NS85 CAH10_HUMAN 1.15E-60	#N/A	#N/A	Neural	#N/A
SMED30023566	1.87E-54	0.570073682	0.3	0.023	4.97E-50	10	SMED30023566.p1	dd_Smed_v4_13599_0_1	#N/A	#N/A	0	#N/A	#N/A	Muscle	#N/A
SMED30033709	2.01E-54	0.689309346	0.45	0.053	5.33E-50	10	SMED30033709.p1	dd_Smed_v4_11471_0_1;dd_Smed_v4_11471_0_2;dd_Smed_v4_11471_0_3;dd_Smed_v4_11471_0_4;dd_Smed_v4_5118_0_1	#N/A	#N/A	Protein unc-80 homolog OS=Homo sapiens OX=9606 GN=UNC80 PE=1 SV=2 Q8N2C7 UNC80_HUMAN 0	#N/A	#N/A	Neural;Muscle	#N/A
SMED30021547	3.82E-53	0.517791811	0.362	0.035	1.02E-48	10	SMED30021547.p1	dd_Smed_v4_39116_0_1;dd_Smed_v4_39116_0_2;dd_Smed_v4_4464_0_1	#N/A	#N/A	Protein kinase C beta type OS=Homo sapiens OX=9606 GN=PRKCB PE=1 SV=4 P05771 KPCB_HUMAN 0	#N/A	#N/A	Neural;Muscle;Cathepsin+ cell	#N/A
SMED30023110	4.54E-53	0.881259676	0.6	0.094	1.21E-48	10	SMED30023110.p1	dd_Smed_v4_810_0_1	#N/A	#N/A	Filamin-B OS=Homo sapiens OX=9606 GN=FLNB PE=1 SV=2 O75369 FLNB_HUMAN 0	#N/A	#N/A	Muscle;Neural	#N/A
SMED30028562	8.41E-53	1.06156921	0.575	0.09	2.23E-48	10	SMED30028562.p1	dd_Smed_v4_3394_0_1	#N/A	#N/A	cAMP-specific 3',5'-cyclic phosphodiesterase 4D OS=Homo sapiens OX=9606 GN=PDE4D PE=1 SV=2 Q08499 PDE4D_HUMAN 0	#N/A	#N/A	Neural;Parapharyngeal;Muscle	#N/A
SMED30006290	2.70E-52	0.668733467	0.375	0.038	7.18E-48	10	SMED30006290.p1	dd_Smed_v4_1561_0_1	#N/A	#N/A	0	#N/A	#N/A	Cathepsin+ cell;Protonephridia;Neural	#N/A
SMED30031821	2.20E-51	0.989142311	0.637	0.113	5.83E-47	10	SMED30031821.p1	dd_Smed_v4_6116_0_1	#N/A	#N/A	Potassium channel subfamily K member 3 OS=Homo sapiens OX=9606 GN=KCNK3 PE=1 SV=1 O14649 KCNK3_HUMAN 2.08E-106	#N/A	#N/A	Neural	#N/A
SMED30028387	1.47E-50	0.74229649	0.4	0.045	3.89E-46	10	SMED30028387.p1	dd_Smed_v4_12738_0_1	#N/A	#N/A	F-box/LRR-repeat protein 16 OS=Homo sapiens OX=9606 GN=FBXL16 PE=2 SV=2 Q8N461 FXL16_HUMAN 2.55E-95	#N/A	#N/A	Neural;Muscle	#N/A
SMED30035967	2.46E-50	0.505425196	0.275	0.021	6.52E-46	10	SMED30035967.p1	dd_Smed_v4_16861_0_1	#N/A	gcr328	Histamine H2 receptor OS=Homo sapiens OX=9606 GN=HRH2 PE=2 SV=1 P25021 HRH2_HUMAN 1.99E-29	#N/A	#N/A	#N/A	#N/A
SMED30035436	2.95E-50	1.351029463	0.863	0.253	7.84E-46	10	SMED30035436.p1	dd_Smed_v4_2773_0_1;dd_Smed_v4_2773_0_2	#N/A	#N/A	Transmembrane and coiled-coil domains protein 1 OS=Homo sapiens OX=9606 GN=TMCC1 PE=1 SV=3 O94876 TMCC1_HUMAN 0.0000000000313	#N/A	#N/A	Neural;Cathepsin+ cell;Muscle;Epidermal	#N/A
SMED30016363	6.12E-50	0.67842281	0.4	0.045	1.62E-45	10	SMED30016363.p1	dd_Smed_v4_3474_0_1	#N/A	#N/A	5'-nucleotidase OS=Homo sapiens OX=9606 GN=NT5E PE=1 SV=1 P21589 5NTD_HUMAN 1.09E-28	#N/A	#N/A	Neural;Muscle;Protonephridia;Phyarnx	#N/A
SMED30018730	1.05E-49	0.467142791	0.275	0.021	2.78E-45	10	SMED30018730.p1	dd_Smed_v4_9937_0_1	#N/A	#N/A	0	#N/A	#N/A	Neural;Phyarnx	#N/A
SMED30024282	2.55E-49	0.651600755	0.288	0.024	6.77E-45	10	SMED30024282.p1	dd_Smed_v4_3977_0_1	#N/A	#N/A	Synaptosomal-associated protein 25 OS=Homo sapiens OX=9606 GN=SNAP25 PE=1 SV=1 P60880 SNP25_HUMAN 1.37E-70	#N/A	#N/A	Neural	#N/A
SMED30016950	3.43E-49	0.57826542	0.35	0.035	9.10E-45	10	SMED30016950.p1	dd_Smed_v4_5325_0_1;dd_Smed_v4_5325_0_2;dd_Smed_v4_5325_0_3;dd_Smed_v4_5325_0_4;dd_Smed_v4_5325_0_5;dd_Smed_v4_5325_0_6	#N/A	#N/A	Dystrophin OS=Homo sapiens OX=9606 GN=DMD PE=1 SV=3 P11532 DMD_HUMAN 7.82E-78	#N/A	#N/A	Neural;Cathepsin+ cell;Muscle;Epidermal;Phyarnx;Protonephridia;Parapharyngeal	#N/A
SMED30012307	6.08E-49	0.866231484	0.438	0.054	1.61E-44	10	SMED30012307.p1	dd_Smed_v4_477_0_1	#N/A	#N/A	Placenta-specific gene 8 protein OS=Homo sapiens OX=9606 GN=PLAC8 PE=2 SV=1 Q9NZF1 PLAC8_HUMAN 0.000000000493	#N/A	#N/A	Neural;Parapharyngeal;Muscle	#N/A
SMED30010468	1.66E-48	2.039759617	0.7	0.155	4.39E-44	10	SMED30010468.p1	dd_Smed_v4_3281_0_1	#N/A	#N/A	E3 ubiquitin-protein ligase ARIH1 OS=Homo sapiens OX=9606 GN=ARIH1 PE=1 SV=2 Q9Y4X5 ARI1_HUMAN 0.00000000000000928	#N/A	#N/A	Neural;Muscle;Epidermal;Phyarnx;Intestine	#N/A
SMED30022290	2.73E-48	0.520441893	0.275	0.022	7.25E-44	10	SMED30022290.p1	dd_Smed_v4_16372_0_1	#N/A	#N/A	0	#N/A	#N/A	#N/A	#N/A
SMED30004514	3.77E-48	0.552931571	0.375	0.04	1.00E-43	10	SMED30004514.p1	dd_Smed_v4_18218_0_1;dd_Smed_v4_18218_0_2	#N/A	#N/A	Potassium voltage-gated channel subfamily A member 1 OS=Homo sapiens OX=9606 GN=KCNA1 PE=1 SV=2 Q09470 KCNA1_HUMAN 0	#N/A	#N/A	#N/A	#N/A
SMED30012599	1.30E-47	0.755674638	0.475	0.067	3.44E-43	10	SMED30012599.p1	dd_Smed_v4_8706_0_1;dd_Smed_v4_8706_0_2;dd_Smed_v4_8706_0_3;dd_Smed_v4_8706_0_4;dd_Smed_v4_8706_0_5	#N/A	#N/A	E3 ubiquitin-protein ligase TM129 OS=Homo sapiens OX=9606 GN=TMEM129 PE=1 SV=1 A0AVI4 TM129_HUMAN 2.95E-89	#N/A	#N/A	Neural;Muscle;Protonephridia	#N/A
SMED30006805	1.31E-47	0.590237985	0.338	0.034	3.49E-43	10	SMED30006805.p1	dd_Smed_v4_9021_0_1	#N/A	#N/A	0	#N/A	#N/A	Muscle;Neural	#N/A
SMED30010203	5.51E-47	1.682536961	0.725	0.183	1.46E-42	10	SMED30010203.p1	dd_Smed_v4_1455_0_1	#N/A	#N/A	Zinc finger protein 346 OS=Homo sapiens OX=9606 GN=ZNF346 PE=1 SV=1 Q9UL40 ZN346_HUMAN 0.00000753	#N/A	#N/A	Cathepsin+ cell;Intestine;Neural	#N/A
SMED30035218	1.09E-46	0.934902403	0.588	0.099	2.89E-42	10	SMED30035218.p1	dd_Smed_v4_1132_0_1	#N/A	#N/A	Villin-1 OS=Homo sapiens OX=9606 GN=VIL1 PE=1 SV=4 P09327 VILI_HUMAN 7.28E-58	#N/A	#N/A	Muscle;Neural	#N/A
SMED30029936	1.89E-46	0.712029673	0.488	0.072	5.03E-42	10	SMED30029936.p1	dd_Smed_v4_3042_0_1	#N/A	slc30a-7	Zinc transporter 1 OS=Homo sapiens OX=9606 GN=SLC30A1 PE=1 SV=3 Q9Y6M5 ZNT1_HUMAN 1.15E-74	#N/A	#N/A	Neural	#N/A
SMED30016491	2.58E-46	0.563002107	0.35	0.037	6.84E-42	10	SMED30016491.p1	dd_Smed_v4_3767_0_1	#N/A	#N/A	0	#N/A	#N/A	Neural;Muscle;Cathepsin+ cell;Epidermal	#N/A
SMED30029822	6.25E-46	0.436837741	0.288	0.025	1.66E-41	10	SMED30029822.p1	dd_Smed_v4_9503_0_1	#N/A	#N/A	Neuronal acetylcholine receptor subunit beta-3 OS=Homo sapiens OX=9606 GN=CHRNB3 PE=2 SV=2 Q05901 ACHB3_HUMAN 1.95E-68	#N/A	#N/A	Neural;Muscle	#N/A
SMED30014747	2.36E-45	0.558221217	0.338	0.035	6.27E-41	10	SMED30014747.p1	dd_Smed_v4_8867_0_1	#N/A	#N/A	Synaptopodin 2-like protein OS=Homo sapiens OX=9606 GN=SYNPO2L PE=2 SV=3 Q9H987 SYP2L_HUMAN 0.00000000000642	#N/A	#N/A	Muscle;Neural	#N/A
SMED30022311	1.38E-44	0.473035196	0.325	0.033	3.68E-40	10	SMED30022311.p1	dd_Smed_v4_6384_0_1	#N/A	#N/A	Regulator of G-protein signaling 4 OS=Homo sapiens OX=9606 GN=RGS4 PE=1 SV=1 P49798 RGS4_HUMAN 1.93E-41	#N/A	#N/A	#N/A	#N/A
SMED30019890	3.97E-44	1.746443824	1	0.797	1.05E-39	10	SMED30019890.p6	#N/A	#N/A	#N/A	0	#N/A	Neuronal lineage	#N/A	#N/A
SMED30032022	4.75E-44	0.954154253	0.662	0.14	1.26E-39	10	SMED30032022.p1	dd_Smed_v4_5263_0_1	#N/A	#N/A	Terminal nucleotidyltransferase 5A OS=Homo sapiens OX=9606 GN=TENT5A PE=1 SV=2 Q96IP4 TET5A_HUMAN 4.98E-70	#N/A	#N/A	Muscle;Neural;Cathepsin+ cell	#N/A
SMED30000014	9.44E-44	0.869631293	0.5	0.082	2.51E-39	10	SMED30000014.p1	dd_Smed_v4_1270_0_1	#N/A	slc20a-1	Sodium-dependent phosphate transporter 1 OS=Homo sapiens OX=9606 GN=SLC20A1 PE=1 SV=1 Q8WUM9 S20A1_HUMAN 3.1E-83	#N/A	#N/A	Neural;Muscle;Phyarnx;Protonephridia;Parapharyngeal	#N/A
SMED30016693	2.14E-43	0.698901408	0.388	0.048	5.68E-39	10	SMED30016693.p1	dd_Smed_v4_3985_0_1	#N/A	#N/A	Innexin unc-9 OS=Caenorhabditis elegans OX=6239 GN=unc-9 PE=2 SV=1 E=8.12E-86	#N/A	#N/A	Neural;Muscle;Parapharyngeal	#N/A
SMED30032778	4.06E-43	1.389740812	1	1	1.08E-38	10	SMED30032778.p1	#N/A	#N/A	#N/A	0	#N/A	Pharyngeal lineage	#N/A	#N/A
SMED30025299	6.23E-42	0.731221628	0.35	0.04	1.65E-37	10	SMED30025299.p1	dd_Smed_v4_8386_0_1	#N/A	#N/A	E3 ubiquitin-protein ligase TRIM9 OS=Homo sapiens OX=9606 GN=TRIM9 PE=1 SV=1 Q9C026 TRIM9_HUMAN 9.36E-173	#N/A	#N/A	Neural;Muscle	#N/A
SMED30000909	1.34E-41	0.585622704	0.275	0.026	3.56E-37	10	SMED30000909.p5	dd_Smed_v4_3004_0_1	#N/A	#N/A	0	#N/A	#N/A	Neural;Parapharyngeal	#N/A
SMED30031159	3.08E-41	0.858128141	0.55	0.103	8.17E-37	10	SMED30031159.p1	dd_Smed_v4_6939_0_1;dd_Smed_v4_6939_0_2;dd_Smed_v4_6939_0_3	#N/A	#N/A	Neuronal acetylcholine receptor subunit alpha-4 OS=Homo sapiens OX=9606 GN=CHRNA4 PE=1 SV=2 P43681 ACHA4_HUMAN 7.63E-84	#N/A	#N/A	Neural;Muscle;Parapharyngeal	#N/A
SMED30029683	2.35E-39	0.914681178	0.525	0.1	6.25E-35	10	SMED30029683.p1	dd_Smed_v4_3814_0_1;dd_Smed_v4_3814_1_1;dd_Smed_v4_3814_1_2	#N/A	#N/A	Inositol 1,4,5-trisphosphate receptor type 3 OS=Homo sapiens OX=9606 GN=ITPR3 PE=1 SV=2 Q14573 ITPR3_HUMAN 1.14E-59	#N/A	#N/A	Neural;Muscle;Cathepsin+ cell	#N/A
SMED30034374	4.69E-39	0.63783604	0.388	0.053	1.24E-34	10	SMED30034374.p1	dd_Smed_v4_9315_0_1	#N/A	#N/A	0	#N/A	#N/A	Muscle;Neural;Parapharyngeal	#N/A
SMED30031715	6.06E-39	1.32913975	0.875	0.395	1.61E-34	10	SMED30031715.p1	dd_Smed_v4_1684_0_1	#N/A	#N/A	Spectrin beta chain, non-erythrocytic 1 OS=Homo sapiens OX=9606 GN=SPTBN1 PE=1 SV=2 Q01082 SPTB2_HUMAN 0	#N/A	#N/A	Neural;Parapharyngeal;Muscle	#N/A
SMED30026807	7.53E-39	0.732904454	0.312	0.035	2.00E-34	10	SMED30026807.p1	dd_Smed_v4_964_0_1	#N/A	Smed_02142_V2	0	#N/A	#N/A	Neural;Cathepsin+ cell;Intestine	#N/A
SMED30003554	9.01E-39	0.468260476	0.288	0.03	2.39E-34	10	SMED30003554.p1	dd_Smed_v4_5882_0_1;dd_Smed_v4_5882_0_3	#N/A	#N/A	0	#N/A	#N/A	Neural;Cathepsin+ cell;Muscle	PAX
SMED30007150	1.65E-38	0.745540162	0.438	0.068	4.38E-34	10	SMED30007150.p2	dd_Smed_v4_12301_1_23;dd_Smed_v4_13323_0_1;dd_Smed_v4_18260_0_1;dd_Smed_v4_29248_0_1;dd_Smed_v4_29248_0_3;dd_Smed_v4_29248_0_4;dd_Smed_v4_29248_0_6;dd_Smed_v4_31423_0_1;dd_Smed_v4_31423_0_2	#N/A	#N/A	Endogenous retrovirus group K member 9 Pol protein OS=Homo sapiens OX=9606 GN=ERVK-9 PE=3 SV=3 P63128 POK9_HUMAN 0.00000275	#N/A	#N/A	Muscle	#N/A
SMED30028898	2.85E-38	1.559776793	0.875	0.343	7.57E-34	10	SMED30028898.p1	dd_Smed_v4_1399_0_1	#N/A	Smed_03084_V2	0	#N/A	Neuronal lineage	Neural;Cathepsin+ cell;Epidermal;Phyarnx;Intestine	TF_bZIP
SMED30001657	2.85E-38	0.54506378	0.338	0.041	7.58E-34	10	SMED30001657.p1	dd_Smed_v4_2381_0_1;dd_Smed_v4_2381_0_2	#N/A	#N/A	Myosin-8 OS=Homo sapiens OX=9606 GN=MYH8 PE=1 SV=3 P13535 MYH8_HUMAN 5.98E-79	#N/A	#N/A	Muscle	#N/A
SMED30004568	6.99E-38	0.604843543	0.325	0.04	1.86E-33	10	SMED30004568.p1	dd_Smed_v4_7012_0_1	#N/A	epidermal growth factor receptor Smed-egfr-4	Receptor tyrosine-protein kinase erbB-4 OS=Homo sapiens OX=9606 GN=ERBB4 PE=1 SV=1 Q15303 ERBB4_HUMAN 1.05E-78	#N/A	#N/A	Muscle;Neural;Phyarnx;Cathepsin+ cell	#N/A
SMED30018184	1.25E-37	1.120176741	0.762	0.225	3.31E-33	10	SMED30018184.p1	dd_Smed_v4_1844_0_1	#N/A	#N/A	Bestrophin-3 OS=Homo sapiens OX=9606 GN=BEST3 PE=2 SV=1 Q8N1M1 BEST3_HUMAN 5.48E-48	#N/A	#N/A	Neural;Cathepsin+ cell	#N/A
SMED30003447	1.94E-37	0.573719789	0.35	0.044	5.14E-33	10	SMED30003447.p1	dd_Smed_v4_9217_0_1	#N/A	#N/A	0	#N/A	#N/A	Muscle	#N/A
SMED30026351	1.18E-36	0.697511877	0.35	0.046	3.14E-32	10	SMED30026351.p1	dd_Smed_v4_22781_0_1	#N/A	#N/A	0	#N/A	#N/A	#N/A	#N/A
SMED30030448	1.33E-36	1.497953671	0.975	0.651	3.52E-32	10	SMED30030448.p1	dd_Smed_v4_3617_0_1	#N/A	#N/A	Dual specificity protein phosphatase 10 OS=Homo sapiens OX=9606 GN=DUSP10 PE=1 SV=1 Q9Y6W6 DUS10_HUMAN 6.3E-45	#N/A	#N/A	Neural;Cathepsin+ cell;Muscle;Phyarnx	#N/A
SMED30035336	1.93E-36	1.223803624	0.912	0.433	5.12E-32	10	SMED30035336.p1	dd_Smed_v4_2164_0_1	#N/A	Lethal(2) giant larvae protein homolog 1	Lethal(2) giant larvae protein homolog 1 OS=Homo sapiens OX=9606 GN=LLGL1 PE=1 SV=3 Q15334 L2GL1_HUMAN 3.55E-22	#N/A	Pharyngeal lineage	Neural;Parapharyngeal	#N/A
SMED30022769	4.60E-36	0.980012679	0.588	0.127	1.22E-31	10	SMED30022769.p1	dd_Smed_v4_8110_0_1	#N/A	#N/A	Glycine receptor subunit alpha-2 OS=Homo sapiens OX=9606 GN=GLRA2 PE=1 SV=1 P23416 GLRA2_HUMAN 1.36E-82	#N/A	#N/A	Neural;Muscle	#N/A
SMED30005212	6.15E-36	0.837037131	0.525	0.105	1.63E-31	10	SMED30005212.p1	dd_Smed_v4_3333_0_1	#N/A	#N/A	0	#N/A	#N/A	Neural;Muscle;Cathepsin+ cell	#N/A
SMED30013108	6.28E-36	0.728951718	0.475	0.087	1.67E-31	10	SMED30013108.p1	dd_Smed_v4_7111_0_1	#N/A	#N/A	Syntaxin-binding protein 1 OS=Homo sapiens OX=9606 GN=STXBP1 PE=1 SV=1 P61764 STXB1_HUMAN 0	#N/A	#N/A	Neural	#N/A
SMED30032613	6.68E-36	0.670755345	0.362	0.05	1.77E-31	10	SMED30032613.p1	dd_Smed_v4_2442_0_1	#N/A	hoxD	Homeobox protein Hox-B7 OS=Homo sapiens OX=9606 GN=HOXB7 PE=1 SV=4 P09629 HXB7_HUMAN 1.66E-37	#N/A	#N/A	Muscle	Homeobox
SMED30029349	1.80E-35	0.540393236	0.275	0.03	4.78E-31	10	SMED30029349.p1	dd_Smed_v4_3408_0_1	#N/A	#N/A	Adenosylhomocysteinase 3 OS=Homo sapiens OX=9606 GN=AHCYL2 PE=1 SV=1 Q96HN2 SAHH3_HUMAN 0	#N/A	#N/A	Neural;Muscle;Phyarnx	#N/A
SMED30019200	1.22E-34	0.827585724	0.55	0.113	3.23E-30	10	SMED30019200.p1	dd_Smed_v4_4028_0_1	#N/A	#N/A	Ferric-chelate reductase 1 OS=Homo sapiens OX=9606 GN=FRRS1 PE=2 SV=2 Q6ZNA5 FRRS1_HUMAN 5.51E-33	#N/A	#N/A	Muscle	#N/A
SMED30015211	2.17E-34	0.986394177	0.5	0.095	5.75E-30	10	SMED30015211.p1	dd_Smed_v4_3134_0_1	#N/A	#N/A	0	#N/A	#N/A	Muscle	#N/A
SMED30008655	2.31E-34	0.922069028	0.488	0.091	6.14E-30	10	SMED30008655.p1	dd_Smed_v4_508_0_1;dd_Smed_v4_508_0_2;dd_Smed_v4_508_0_3;dd_Smed_v4_508_0_4;dd_Smed_v4_508_0_5	#N/A	#N/A	Tubulin alpha-3D chain OS=Homo sapiens OX=9606 GN=TUBA3D PE=1 SV=1 P0DPH8 TBA3D_HUMAN 0	#N/A	#N/A	Neural;Muscle	#N/A
SMED30026686	2.40E-34	0.581805811	0.412	0.067	6.37E-30	10	SMED30026686.p1	dd_Smed_v4_5074_0_1	#N/A	#N/A	Dihydropyrimidine dehydrogenase [NADP(+)] OS=Homo sapiens OX=9606 GN=DPYD PE=1 SV=2 Q12882 DPYD_HUMAN 8.74E-20	#N/A	#N/A	Neural;Muscle;Parapharyngeal	#N/A
SMED30031197	2.44E-34	0.82131208	0.588	0.139	6.47E-30	10	SMED30031197.p1	dd_Smed_v4_7133_0_1;dd_Smed_v4_7133_0_2;dd_Smed_v4_7133_0_4	#N/A	#N/A	Microtubule-associated protein tau OS=Homo sapiens OX=9606 GN=MAPT PE=1 SV=5 P10636 TAU_HUMAN 1.4E-28	#N/A	#N/A	Neural;Muscle;Cathepsin+ cell	#N/A
SMED30009224	2.70E-34	0.838801905	0.613	0.145	7.16E-30	10	SMED30009224.p1	dd_Smed_v4_12410_0_1;dd_Smed_v4_14711_0_1	#N/A	SMED_07471_V2 early growth response-3	Early growth response protein 1 OS=Homo sapiens OX=9606 GN=EGR1 PE=1 SV=1 P18146 EGR1_HUMAN 3.66E-26	#N/A	#N/A	Epidermal;Cathepsin+ cell;Muscle;Phyarnx;Neural	zf-H2C2_2
SMED30018086	4.59E-34	0.979861162	0.85	0.325	1.22E-29	10	SMED30018086.p1	dd_Smed_v4_1233_0_1;dd_Smed_v4_2028_0_1;dd_Smed_v4_7313_0_1;dd_Smed_v4_7313_0_2;dd_Smed_v4_876_0_1;dd_Smed_v4_876_0_2	#N/A	#N/A	Talin-1 OS=Homo sapiens OX=9606 GN=TLN1 PE=1 SV=3 Q9Y490 TLN1_HUMAN 0	#N/A	#N/A	Neural;Cathepsin+ cell;Intestine	#N/A
SMED30016269	4.95E-34	0.693563731	0.375	0.055	1.31E-29	10	SMED30016269.p1	dd_Smed_v4_11380_0_1	#N/A	#N/A	0	#N/A	#N/A	Muscle	#N/A
SMED30034837	6.38E-34	0.609314535	0.338	0.045	1.69E-29	10	SMED30034837.p1	dd_Smed_v4_13710_0_1	#N/A	#N/A	Potassium voltage-gated channel subfamily B member 2 OS=Homo sapiens OX=9606 GN=KCNB2 PE=2 SV=2 Q92953 KCNB2_HUMAN 4.44E-180	#N/A	#N/A	Neural;Muscle	#N/A
SMED30002262	6.43E-34	1.266300814	1	0.996	1.71E-29	10	SMED30002262.p1	dd_Smed_v4_320_0_1;dd_Smed_v4_320_0_2;dd_Smed_v4_320_0_3	#N/A	#N/A	Heat shock cognate 71 kDa protein OS=Homo sapiens OX=9606 GN=HSPA8 PE=1 SV=1 P11142 HSP7C_HUMAN 0	#N/A	#N/A	Neoblast;Epidermal;Cathepsin+ cell	#N/A
SMED30005488	8.93E-34	1.177092242	1	0.967	2.37E-29	10	SMED30005488.p1	dd_Smed_v4_3257_0_1	#N/A	Smed_04167_V2	0	#N/A	Neuronal lineage	Cathepsin+ cell;Neural;Muscle;Phyarnx;Intestine	#N/A
SMED30000763	9.01E-34	0.940556492	0.787	0.26	2.39E-29	10	SMED30000763.p1	dd_Smed_v4_1671_0_1	#N/A	#N/A	0	#N/A	Pharyngeal lineage	Neural;Cathepsin+ cell;Muscle	#N/A
SMED30024775	2.35E-33	0.800268572	0.425	0.069	6.24E-29	10	SMED30024775.p1	dd_Smed_v4_1512_0_1	#N/A	#N/A	Transgelin-3 OS=Homo sapiens OX=9606 GN=TAGLN3 PE=1 SV=2 Q9UI15 TAGL3_HUMAN 1.06E-45	#N/A	#N/A	Muscle	#N/A
SMED30035110	3.28E-33	0.669429435	0.412	0.067	8.71E-29	10	SMED30035110.p1	dd_Smed_v4_10399_0_1	#N/A	gcr158	0	#N/A	#N/A	Cathepsin+ cell;Muscle	#N/A
SMED30006996	1.47E-32	0.712752481	0.362	0.054	3.91E-28	10	SMED30006996.p1	dd_Smed_v4_7273_0_1	#N/A	rerg	Ras-related and estrogen-regulated growth inhibitor OS=Homo sapiens OX=9606 GN=RERG PE=1 SV=1 Q96A58 RERG_HUMAN 2.92E-41	#N/A	#N/A	Muscle	#N/A
SMED30019324	1.62E-32	0.636524066	0.475	0.092	4.31E-28	10	SMED30019324.p1	dd_Smed_v4_2973_0_1	#N/A	#N/A	Clathrin light chain B OS=Homo sapiens OX=9606 GN=CLTB PE=1 SV=1 P09497 CLCB_HUMAN 0.0000000196	#N/A	#N/A	Neural;Muscle	#N/A
SMED30009131	2.31E-32	0.814390978	0.462	0.092	6.13E-28	10	SMED30009131.p1	dd_Smed_v4_4462_0_1	#N/A	#N/A	Docking protein 2 OS=Homo sapiens OX=9606 GN=DOK2 PE=1 SV=2 O60496 DOK2_HUMAN 0.000000000202	#N/A	#N/A	Neural	#N/A
SMED30004667	4.57E-32	0.616837505	0.3	0.04	1.21E-27	10	SMED30004667.p1	dd_Smed_v4_5370_0_1	#N/A	#N/A	Synaptotagmin-14 OS=Homo sapiens OX=9606 GN=SYT14 PE=1 SV=2 Q8NB59 SYT14_HUMAN 1.74E-26	#N/A	#N/A	Epidermal;Phyarnx;Neural	#N/A
SMED30007599	6.82E-32	0.972722666	0.725	0.229	1.81E-27	10	SMED30007599.p2	#N/A	#N/A	#N/A	0	#N/A	Neuronal lineage	#N/A	#N/A
SMED30005299	3.19E-31	0.434336565	0.262	0.031	8.48E-27	10	SMED30005299.p1	dd_Smed_v4_8710_0_1	#N/A	#N/A	Cytosolic purine 5'-nucleotidase OS=Homo sapiens OX=9606 GN=NT5C2 PE=1 SV=1 P49902 5NTC_HUMAN 3.67E-166	#N/A	#N/A	Cathepsin+ cell	#N/A
SMED30007715	4.03E-31	0.937673627	0.55	0.127	1.07E-26	10	SMED30007715.p2	dd_Smed_v4_8747_0_1	#N/A	Smed_10375_V2	0	#N/A	#N/A	Cathepsin+ cell;Muscle	#N/A
SMED30002038	5.16E-31	0.767574824	0.325	0.049	1.37E-26	10	SMED30002038.p1	dd_Smed_v4_1518_0_1	#N/A	#N/A	Calsyntenin-2 OS=Homo sapiens OX=9606 GN=CLSTN2 PE=1 SV=2 Q9H4D0 CSTN2_HUMAN 1.62E-53	#N/A	#N/A	Epidermal;Neural;Phyarnx;Cathepsin+ cell;Protonephridia;Intestine;Parapharyngeal	#N/A
SMED30034681	6.48E-31	0.435249114	0.312	0.044	1.72E-26	10	SMED30034681.p1	dd_Smed_v4_911_0_1	#N/A	#N/A	cAMP-dependent protein kinase catalytic subunit alpha OS=Homo sapiens OX=9606 GN=PRKACA PE=1 SV=2 P17612 KAPCA_HUMAN 0	#N/A	#N/A	Muscle;Intestine;Protonephridia;Neural;Cathepsin+ cell	#N/A
SMED30011980	1.02E-30	0.635512837	0.262	0.031	2.71E-26	10	SMED30011980.p1	dd_Smed_v4_14651_0_1	#N/A	#N/A	Somatostatin receptor type 5 OS=Homo sapiens OX=9606 GN=SSTR5 PE=1 SV=3 P35346 SSR5_HUMAN 0.0000000419	#N/A	#N/A	Neural	#N/A
SMED30015710	4.69E-30	0.632732794	0.35	0.053	1.25E-25	10	SMED30015710.p1	dd_Smed_v4_10794_0_1	#N/A	#N/A	Glycine receptor subunit beta OS=Homo sapiens OX=9606 GN=GLRB PE=1 SV=1 P48167 GLRB_HUMAN 4.11E-76	#N/A	#N/A	Neural;Muscle	#N/A
SMED30000524	8.46E-30	0.75698649	0.575	0.14	2.25E-25	10	SMED30000524.p3	dd_Smed_v4_9063_0_1	#N/A	#N/A	0	#N/A	Pharyngeal lineage	Neural;Parapharyngeal;Muscle	#N/A
SMED30015018	8.67E-30	0.539023019	0.375	0.063	2.30E-25	10	SMED30015018.p1	dd_Smed_v4_4158_0_1	#N/A	#N/A	Essential MCU regulator, mitochondrial OS=Homo sapiens OX=9606 GN=SMDT1 PE=1 SV=1 Q9H4I9 EMRE_HUMAN 0.000000000851	#N/A	#N/A	Neural;Epidermal;Phyarnx	#N/A
SMED30000377	9.02E-30	0.627745157	0.388	0.067	2.39E-25	10	SMED30000377.p1	dd_Smed_v4_5498_0_1	#N/A	#N/A	Membrane-associated guanylate kinase, WW and PDZ domain-containing protein 2 OS=Homo sapiens OX=9606 GN=MAGI2 PE=1 SV=3 Q86UL8 MAGI2_HUMAN 2.37E-26	#N/A	#N/A	Muscle;Protonephridia;Neural	#N/A
SMED30017354	9.88E-30	0.535947057	0.462	0.092	2.62E-25	10	SMED30017354.p1	dd_Smed_v4_7600_0_1	#N/A	#N/A	0	#N/A	#N/A	Neural	#N/A
SMED30004124	1.00E-29	0.707664581	1	0.999	2.67E-25	10	SMED30004124.p1	dd_Smed_v4_138_0_1	#N/A	41701	14-3-3 protein zeta/delta OS=Homo sapiens OX=9606 GN=YWHAZ PE=1 SV=1 P63104 1433Z_HUMAN 1.07E-116	#N/A	#N/A	Neural;Muscle;Parapharyngeal;Cathepsin+ cell;Protonephridia	#N/A
SMED30008560	1.07E-29	0.419991988	0.275	0.035	2.84E-25	10	SMED30008560.p1	dd_Smed_v4_3862_0_1	#N/A	#N/A	Neuroendocrine protein 7B2 OS=Homo sapiens OX=9606 GN=SCG5 PE=1 SV=2 P05408 7B2_HUMAN 0.000000386	#N/A	#N/A	Neural	#N/A
SMED30002274	1.78E-29	0.533676029	0.3	0.041	4.74E-25	10	SMED30002274.p1	dd_Smed_v4_8804_0_1;dd_Smed_v4_8804_0_2;dd_Smed_v4_8804_0_3	#N/A	#N/A	0	#N/A	#N/A	Muscle;Epidermal	#N/A
SMED30006119	2.50E-29	1.119233314	0.963	0.81	6.63E-25	10	SMED30006119.p1	dd_Smed_v4_415_0_1	#N/A	#N/A	X-box-binding protein 1 OS=Homo sapiens OX=9606 GN=XBP1 PE=1 SV=2 P17861 XBP1_HUMAN 0.000000000000355	#N/A	#N/A	Epidermal;Muscle;Parapharyngeal	TF_bZIP
SMED30016964	2.89E-29	0.634972805	0.412	0.078	7.66E-25	10	SMED30016964.p1	dd_Smed_v4_6514_0_1;dd_Smed_v4_6514_0_2;dd_Smed_v4_6514_0_3;dd_Smed_v4_6514_0_4;dd_Smed_v4_6514_0_5;dd_Smed_v4_6514_0_6;dd_Smed_v4_6514_0_9	#N/A	#N/A	Anoctamin-1 OS=Homo sapiens OX=9606 GN=ANO1 PE=1 SV=1 Q5XXA6 ANO1_HUMAN 3.12E-142	#N/A	#N/A	Cathepsin+ cell;Muscle;Protonephridia;Neural;Phyarnx	#N/A
SMED30008752	4.74E-29	0.755380657	0.562	0.144	1.26E-24	10	SMED30008752.p1	dd_Smed_v4_11150_0_1	#N/A	#N/A	Homeobox protein aristaless-like 3 OS=Homo sapiens OX=9606 GN=ALX3 PE=1 SV=2 O95076 ALX3_HUMAN 5.21E-22	#N/A	#N/A	Neural;Parapharyngeal	Homeobox
SMED30016317	7.19E-29	0.425501549	0.275	0.036	1.91E-24	10	SMED30016317.p1	dd_Smed_v4_10252_0_1;dd_Smed_v4_11873_0_1	#N/A	slc16a-25	0	#N/A	#N/A	Neural	#N/A
SMED30029780	7.32E-29	0.908018703	1	0.939	1.94E-24	10	SMED30029780.p1	dd_Smed_v4_7731_0_1	#N/A	EGR-like 1	Early growth response protein 4 OS=Homo sapiens OX=9606 GN=EGR4 PE=2 SV=3 Q05215 EGR4_HUMAN 5.24E-28	#N/A	#N/A	Epidermal;Neural;Cathepsin+ cell;Muscle;Phyarnx	zf-H2C2_2
SMED30013808	8.52E-29	0.974601588	0.988	0.887	2.26E-24	10	SMED30013808.p1	dd_Smed_v4_2789_0_1	#N/A	SMED_00055_V2 fos-1	Transcription factor AP-1 OS=Homo sapiens OX=9606 GN=JUN PE=1 SV=2 P05412 JUN_HUMAN 0.00000548	#N/A	#N/A	Neural;Cathepsin+ cell;Muscle;Phyarnx	TF_bZIP
SMED30003613	1.66E-28	0.846511216	0.425	0.081	4.42E-24	10	SMED30003613.p1	dd_Smed_v4_660_0_1	#N/A	#N/A	Calmodulin-3 OS=Homo sapiens OX=9606 GN=CALM3 PE=1 SV=1 P0DP25 CALM3_HUMAN 2.6E-30	#N/A	#N/A	Muscle	#N/A
SMED30024491	2.22E-28	0.491931009	0.3	0.042	5.89E-24	10	SMED30024491.p1	dd_Smed_v4_9111_0_1	#N/A	#N/A	0	#N/A	#N/A	Cathepsin+ cell	#N/A
SMED30034853	4.34E-28	0.909375423	0.725	0.255	1.15E-23	10	SMED30034853.p1	dd_Smed_v4_10676_0_1	#N/A	#N/A	Zinc finger protein 732 OS=Homo sapiens OX=9606 GN=ZNF732 PE=2 SV=1 B4DXR9 ZN732_HUMAN 3.67E-54	#N/A	#N/A	Neural	zf-H2C2_2
SMED30021864	7.08E-28	0.576873245	0.288	0.04	1.88E-23	10	SMED30021864.p1	dd_Smed_v4_11635_0_1	#N/A	#N/A	Ras-like protein family member 12 OS=Homo sapiens OX=9606 GN=RASL12 PE=1 SV=1 Q9NYN1 RASLC_HUMAN 3.62E-24	#N/A	#N/A	Muscle	#N/A
SMED30025753	7.13E-28	1.067417356	1	0.994	1.89E-23	10	SMED30025753.p2	dd_Smed_v4_10_0_1	#N/A	#N/A	0	#N/A	#N/A	Neural;Epidermal;Muscle;Cathepsin+ cell;Phyarnx;Protonephridia;Intestine;Parapharyngeal	#N/A
SMED30027460	9.26E-28	1.289425929	0.6	0.169	2.46E-23	10	SMED30027460.p1	dd_Smed_v4_323_0_1;dd_Smed_v4_323_0_2	#N/A	#N/A	Troponin I, fast skeletal muscle OS=Homo sapiens OX=9606 GN=TNNI2 PE=1 SV=2 P48788 TNNI2_HUMAN 0.000000000000000345	#N/A	#N/A	Muscle	#N/A
SMED30035631	2.03E-27	0.82547809	0.338	0.055	5.38E-23	10	SMED30035631.p1	dd_Smed_v4_339_0_1	#N/A	Smed_04428_V2 hypoxanthine guanine phosphoribosyltransferase-1	0	#N/A	#N/A	Muscle;Cathepsin+ cell;Protonephridia;Neural	#N/A
SMED30012310	2.33E-27	0.678760187	0.5	0.119	6.18E-23	10	SMED30012310.p1	dd_Smed_v4_5231_0_1	#N/A	#N/A	0	#N/A	#N/A	Epidermal;Phyarnx	#N/A
SMED30016338	2.76E-27	0.74127149	0.562	0.152	7.33E-23	10	SMED30016338.p1	dd_Smed_v4_2345_0_1	#N/A	#N/A	Alpha-adducin OS=Homo sapiens OX=9606 GN=ADD1 PE=1 SV=2 P35611 ADDA_HUMAN 9.84E-86	#N/A	#N/A	Neural;Epidermal;Intestine;Phyarnx	#N/A
SMED30028658	3.23E-27	1.187668576	0.875	0.518	8.58E-23	10	SMED30028658.p1	dd_Smed_v4_12117_0_1;dd_Smed_v4_9410_0_1	#N/A	SMED_09938_V2 early growth response-4	Early growth response protein 1 OS=Homo sapiens OX=9606 GN=EGR1 PE=1 SV=1 P18146 EGR1_HUMAN 2.21E-31	#N/A	#N/A	Neural;Muscle	zf-H2C2_2
SMED30027052	3.79E-27	1.238566223	0.425	0.088	1.01E-22	10	SMED30027052.p1	dd_Smed_v4_14068_0_1	#N/A	noggin-like 1	Noggin OS=Homo sapiens OX=9606 GN=NOG PE=1 SV=1 Q13253 NOGG_HUMAN 0.000000000000897	#N/A	#N/A	Muscle;Neural	#N/A
SMED30028199	4.71E-27	0.91788891	0.637	0.196	1.25E-22	10	SMED30028199.p1	dd_Smed_v4_865_0_1	#N/A	#N/A	PLAC8-like protein 1 OS=Homo sapiens OX=9606 GN=PLAC8L1 PE=2 SV=1 A1L4L8 PL8L1_HUMAN 0.000000000000000757	#N/A	#N/A	Cathepsin+ cell;Muscle;Neural	#N/A
SMED30009975	5.08E-27	0.449099961	0.275	0.038	1.35E-22	10	SMED30009975.p1	dd_Smed_v4_5208_0_1;dd_Smed_v4_5208_0_2;dd_Smed_v4_5208_0_3;dd_Smed_v4_7670_0_1	#N/A	#N/A	GEM-interacting protein OS=Homo sapiens OX=9606 GN=GMIP PE=1 SV=2 Q9P107 GMIP_HUMAN 3.04E-24	#N/A	#N/A	Cathepsin+ cell;Muscle;Neural;Protonephridia	#N/A
SMED30020678	9.68E-27	0.870127358	0.613	0.183	2.57E-22	10	SMED30020678.p1	dd_Smed_v4_1237_0_1;dd_Smed_v4_1237_0_2	#N/A	Guanine nucleotide-binding protein subunit gamma-1	Guanine nucleotide-binding protein G(I)/G(S)/G(O) subunit gamma-7 OS=Homo sapiens OX=9606 GN=GNG7 PE=1 SV=1 O60262 GBG7_HUMAN 0.0000000000564	#N/A	Neuronal lineage	Neural;Muscle;Cathepsin+ cell;Protonephridia	#N/A
SMED30027268	1.52E-26	0.841806791	0.625	0.182	4.02E-22	10	SMED30027268.p1	dd_Smed_v4_3898_0_1	#N/A	#N/A	0	#N/A	#N/A	Neural;Muscle	#N/A
SMED30032774	1.57E-26	0.489385762	0.275	0.038	4.16E-22	10	SMED30032774.p1	dd_Smed_v4_5014_0_1	#N/A	#N/A	Four and a half LIM domains protein 2 OS=Homo sapiens OX=9606 GN=FHL2 PE=1 SV=3 Q14192 FHL2_HUMAN 3.43E-118	#N/A	#N/A	Muscle	#N/A
SMED30005033	1.67E-26	0.518975279	0.325	0.053	4.42E-22	10	SMED30005033.p1	dd_Smed_v4_3542_0_1;dd_Smed_v4_3542_0_2	#N/A	#N/A	Vinculin OS=Homo sapiens OX=9606 GN=VCL PE=1 SV=4 P18206 VINC_HUMAN 1.79E-68	#N/A	#N/A	Cathepsin+ cell;Muscle	#N/A
SMED30020343	4.07E-26	0.464124092	0.288	0.043	1.08E-21	10	SMED30020343.p1	dd_Smed_v4_3992_0_1;dd_Smed_v4_3992_0_2	#N/A	#N/A	Intersectin-1 OS=Homo sapiens OX=9606 GN=ITSN1 PE=1 SV=3 Q15811 ITSN1_HUMAN 3.17E-165	#N/A	#N/A	Neural;Cathepsin+ cell;Parapharyngeal	#N/A
SMED30013128	4.90E-26	0.595695311	0.338	0.059	1.30E-21	10	SMED30013128.p1	dd_Smed_v4_7532_0_1;dd_Smed_v4_7532_0_2;dd_Smed_v4_7532_0_3	#N/A	#N/A	Ankyrin repeat and death domain-containing protein 1A OS=Homo sapiens OX=9606 GN=ANKDD1A PE=2 SV=2 Q495B1 AKD1A_HUMAN 2.51E-86	#N/A	#N/A	Neural;Epidermal	#N/A
SMED30007876	6.04E-26	0.7993009	0.388	0.074	1.60E-21	10	SMED30007876.p1	dd_Smed_v4_803_0_1	#N/A	#N/A	Myosin regulatory light chain 12B OS=Homo sapiens OX=9606 GN=MYL12B PE=1 SV=2 O14950 ML12B_HUMAN 3.75E-64	#N/A	#N/A	Muscle	#N/A
SMED30032833	8.49E-26	0.87274856	0.462	0.103	2.25E-21	10	SMED30032833.p1	dd_Smed_v4_475_0_1	#N/A	#N/A	Titin OS=Homo sapiens OX=9606 GN=TTN PE=1 SV=4 Q8WZ42 TITIN_HUMAN 8.13E-25	#N/A	#N/A	Muscle	#N/A
SMED30006736	8.94E-26	0.371838971	0.312	0.049	2.37E-21	10	SMED30006736.p1	dd_Smed_v4_5396_0_1	#N/A	#N/A	Colorectal mutant cancer protein OS=Homo sapiens OX=9606 GN=MCC PE=1 SV=2 P23508 CRCM_HUMAN 1.68E-18	#N/A	#N/A	Neural;Muscle;Epidermal	#N/A
SMED30016265	1.50E-25	0.829318868	1	0.96	3.98E-21	10	SMED30016265.p1	dd_Smed_v4_341_0_1;dd_Smed_v4_83_0_4	#N/A	Tubulin beta chain	Tubulin beta-4B chain OS=Homo sapiens OX=9606 GN=TUBB4B PE=1 SV=1 P68371 TBB4B_HUMAN 1.14E-154	#N/A	Pharyngeal lineage	Neural;Parapharyngeal;Cathepsin+ cell;Protonephridia	#N/A
SMED30031435	1.81E-25	0.440750714	0.312	0.051	4.81E-21	10	SMED30031435.p1	dd_Smed_v4_5728_0_1	#N/A	#N/A	0	#N/A	#N/A	Neural;Cathepsin+ cell;Muscle	#N/A
SMED30019234	2.08E-25	0.536988621	0.312	0.052	5.51E-21	10	SMED30019234.p1	#N/A	#N/A	#N/A	0	#N/A	Pharyngeal lineage	#N/A	#N/A
SMED30019562	2.50E-25	0.709166523	0.512	0.131	6.63E-21	10	SMED30019562.p1	dd_Smed_v4_12252_0_1;dd_Smed_v4_29248_0_1;dd_Smed_v4_29248_0_3;dd_Smed_v4_29248_0_4;dd_Smed_v4_31423_0_1;dd_Smed_v4_31423_0_2	#N/A	#N/A	0	#N/A	#N/A	Muscle;Neural	#N/A
SMED30029727	2.53E-25	0.427848154	0.262	0.037	6.71E-21	10	SMED30029727.p1	dd_Smed_v4_5177_0_1	#N/A	#N/A	Transcriptional repressor CTCFL OS=Homo sapiens OX=9606 GN=CTCFL PE=1 SV=2 Q8NI51 CTCFL_HUMAN 0.000000000876	#N/A	#N/A	Cathepsin+ cell;Intestine;Protonephridia	zf-H2C2_2
SMED30034531	7.73E-25	0.822625193	0.4	0.08	2.05E-20	10	SMED30034531.p1	dd_Smed_v4_1745_0_1	#N/A	#N/A	Filamin-A OS=Homo sapiens OX=9606 GN=FLNA PE=1 SV=4 P21333 FLNA_HUMAN 0	#N/A	#N/A	Muscle	#N/A
SMED30021236	8.83E-25	0.654262053	0.338	0.063	2.34E-20	10	SMED30021236.p1	dd_Smed_v4_9859_1_1;dd_Smed_v4_9859_1_6	#N/A	#N/A	0	#N/A	#N/A	Neural	#N/A
SMED30025126	1.09E-24	0.826844165	0.512	0.132	2.90E-20	10	SMED30025126.p1	dd_Smed_v4_2461_0_1	#N/A	Smed_00097_V2 transmembrane 111 like-1	Manganese-dependent ADP-ribose/CDP-alcohol diphosphatase OS=Homo sapiens OX=9606 GN=ADPRM PE=1 SV=1 Q3LIE5 ADPRM_HUMAN 0.00000000000000118	#N/A	#N/A	#N/A	#N/A
SMED30014645	2.17E-24	0.666412609	0.575	0.167	5.75E-20	10	SMED30014645.p1	dd_Smed_v4_4193_0_1	#N/A	#N/A	Supervillin OS=Homo sapiens OX=9606 GN=SVIL PE=1 SV=2 O95425 SVIL_HUMAN 1.02E-156	#N/A	#N/A	Muscle;Intestine;Neural	#N/A
SMED30019864	2.33E-24	0.565614165	0.375	0.074	6.20E-20	10	SMED30019864.p1	dd_Smed_v4_10171_0_1;dd_Smed_v4_10171_0_2	#N/A	#N/A	Gamma-aminobutyric acid receptor subunit beta-2 OS=Homo sapiens OX=9606 GN=GABRB2 PE=1 SV=2 P47870 GBRB2_HUMAN 0.0000000000000971	#N/A	#N/A	Neural;Muscle	#N/A
SMED30034396	2.80E-24	0.574223621	0.45	0.106	7.43E-20	10	SMED30034396.p1	dd_Smed_v4_5362_0_1	#N/A	#N/A	Protein FAM102B OS=Homo sapiens OX=9606 GN=FAM102B PE=1 SV=2 Q5T8I3 F102B_HUMAN 1.92E-38	#N/A	#N/A	Neural;Parapharyngeal	#N/A
SMED30016206	4.55E-24	0.631986141	0.338	0.06	1.21E-19	10	SMED30016206.p1	dd_Smed_v4_4437_0_1	#N/A	hypothetical protein	Kazal-type serine protease inhibitor domain-containing protein 1 OS=Homo sapiens OX=9606 GN=KAZALD1 PE=1 SV=1 Q96I82 KAZD1_HUMAN 4.44E-31	#N/A	#N/A	Muscle	#N/A
SMED30029432	4.70E-24	0.88717069	0.475	0.114	1.25E-19	10	SMED30029432.p1	dd_Smed_v4_450_0_1;dd_Smed_v4_533_0_1;dd_Smed_v4_635_0_1	#N/A	#N/A	Transgelin-3 OS=Homo sapiens OX=9606 GN=TAGLN3 PE=1 SV=2 Q9UI15 TAGL3_HUMAN 1.85E-39	#N/A	#N/A	Muscle	#N/A
SMED30027929	6.82E-24	0.765834626	0.975	0.92	1.81E-19	10	SMED30027929.p1	dd_Smed_v4_341_0_1;dd_Smed_v4_471_0_1	#N/A	Tubulin beta-4B chain	Tubulin beta-4B chain OS=Homo sapiens OX=9606 GN=TUBB4B PE=1 SV=1 P68371 TBB4B_HUMAN 0	#N/A	Pharyngeal lineage	Neural;Muscle;Parapharyngeal;Cathepsin+ cell;Protonephridia	#N/A
SMED30013408	1.14E-23	0.918209875	0.4	0.085	3.02E-19	10	SMED30013408.p1	dd_Smed_v4_1010_0_1	#N/A	#N/A	Sarcoplasmic calcium-binding protein OS=Perinereis vancaurica tetradentata OX=6357 PE=1 SV=1 E=0.00000000000000646	#N/A	#N/A	Muscle	#N/A
SMED30025116	1.28E-23	0.601241473	0.362	0.072	3.39E-19	10	SMED30025116.p1	dd_Smed_v4_1860_0_1	#N/A	#N/A	0	#N/A	#N/A	Intestine	#N/A
SMED30004488	1.37E-23	0.410950022	0.275	0.042	3.63E-19	10	SMED30004488.p1	dd_Smed_v4_6501_0_1	#N/A	#N/A	CD9 antigen OS=Homo sapiens OX=9606 GN=CD9 PE=1 SV=4 P21926 CD9_HUMAN 5.13E-27	#N/A	#N/A	Muscle	#N/A
SMED30003183	2.32E-23	1.081254815	0.462	0.114	6.17E-19	10	SMED30003183.p1	dd_Smed_v4_3388_0_1	#N/A	#N/A	Universal stress protein Slr1101 OS=Synechocystis sp. (strain PCC 6803 / Kazusa) OX=1111708 GN=slr1101 PE=3 SV=1 E=0.00000000191	#N/A	#N/A	Muscle	#N/A
SMED30023860	2.33E-23	1.020732998	0.438	0.101	6.19E-19	10	SMED30023860.p1	dd_Smed_v4_711_0_1	#N/A	#N/A	Myosin-1 OS=Homo sapiens OX=9606 GN=MYH1 PE=1 SV=3 P12882 MYH1_HUMAN 1.8E-113	#N/A	#N/A	Muscle	#N/A
SMED30033875	2.37E-23	0.55007519	0.288	0.048	6.29E-19	10	SMED30033875.p1	dd_Smed_v4_8154_0_1	#N/A	#N/A	GAS2-like protein 1 OS=Homo sapiens OX=9606 GN=GAS2L1 PE=1 SV=2 Q99501 GA2L1_HUMAN 1.19E-54	#N/A	#N/A	Neural	#N/A
SMED30033864	2.57E-23	0.973335312	0.875	0.578	6.82E-19	10	SMED30033864.p1	dd_Smed_v4_6420_0_1	#N/A	Smed_04273_V2 pim-3	Serine/threonine-protein kinase pim-2 OS=Homo sapiens OX=9606 GN=PIM2 PE=1 SV=1 Q9P1W9 PIM2_HUMAN 7.61E-76	#N/A	#N/A	Neural;Muscle;Phyarnx	#N/A
SMED30017209	3.08E-23	0.453023357	0.325	0.058	8.17E-19	10	SMED30017209.p1	dd_Smed_v4_3834_0_1;dd_Smed_v4_3834_0_2	#N/A	#N/A	Dixin OS=Homo sapiens OX=9606 GN=DIXDC1 PE=1 SV=2 Q155Q3 DIXC1_HUMAN 0.00000000000291	#N/A	#N/A	Muscle;Neural;Parapharyngeal	#N/A
SMED30010666	4.31E-23	0.543225638	0.4	0.085	1.14E-18	10	SMED30010666.p1	dd_Smed_v4_2877_0_1	#N/A	#N/A	Prolyl 4-hydroxylase subunit alpha-2 OS=Homo sapiens OX=9606 GN=P4HA2 PE=1 SV=1 O15460 P4HA2_HUMAN 9.48E-125	#N/A	#N/A	Muscle	#N/A
SMED30002609	9.14E-23	0.721190606	0.537	0.158	2.43E-18	10	SMED30002609.p1	dd_Smed_v4_16110_0_1;dd_Smed_v4_5468_0_1;dd_Smed_v4_5468_0_2	#N/A	#N/A	Liprin-alpha-2 OS=Homo sapiens OX=9606 GN=PPFIA2 PE=1 SV=2 O75334 LIPA2_HUMAN 2.43E-114	#N/A	#N/A	Neural;Muscle	#N/A
SMED30002255	9.82E-23	0.536638503	0.388	0.083	2.61E-18	10	SMED30002255.p1	dd_Smed_v4_10734_0_1;dd_Smed_v4_15661_0_1	#N/A	#N/A	Regulating synaptic membrane exocytosis protein 1 OS=Homo sapiens OX=9606 GN=RIMS1 PE=1 SV=1 Q86UR5 RIMS1_HUMAN 1.1E-56	#N/A	#N/A	Neural;Parapharyngeal	#N/A
SMED30000065	1.19E-22	0.92403822	0.85	0.471	3.16E-18	10	SMED30000065.p1	dd_Smed_v4_397_0_1	#N/A	#N/A	0	#N/A	#N/A	Neural;Cathepsin+ cell;Epidermal;Phyarnx;Protonephridia	#N/A
SMED30017516	1.25E-22	1.015440066	0.425	0.099	3.31E-18	10	SMED30017516.p1	dd_Smed_v4_2197_0_1	#N/A	col4-2	Collagen alpha-6(IV) chain OS=Homo sapiens OX=9606 GN=COL4A6 PE=1 SV=3 Q14031 CO4A6_HUMAN 4.73E-157	#N/A	#N/A	Muscle	#N/A
SMED30011452	1.35E-22	0.627664493	0.325	0.062	3.57E-18	10	SMED30011452.p2	#N/A	#N/A	#N/A	0	#N/A	#N/A	#N/A	#N/A
SMED30028195	1.74E-22	0.564722971	0.438	0.102	4.61E-18	10	SMED30028195.p1	dd_Smed_v4_8456_0_1	#N/A	#N/A	0	#N/A	#N/A	Neural;Muscle	#N/A
SMED30015427	3.08E-22	0.648850099	0.462	0.121	8.17E-18	10	SMED30015427.p1	dd_Smed_v4_4805_0_1	#N/A	#N/A	V-type proton ATPase 116 kDa subunit a isoform 1 OS=Homo sapiens OX=9606 GN=ATP6V0A1 PE=1 SV=3 Q93050 VPP1_HUMAN 0	#N/A	#N/A	Neural	#N/A
SMED30024276	8.02E-22	0.780561033	0.55	0.173	2.13E-17	10	SMED30024276.p1	dd_Smed_v4_8028_0_1	#N/A	#N/A	Synaptobrevin homolog YKT6 OS=Homo sapiens OX=9606 GN=YKT6 PE=1 SV=1 O15498 YKT6_HUMAN 8.17E-69	#N/A	#N/A	#N/A	#N/A
SMED30016281	1.91E-21	0.987883762	0.45	0.116	5.06E-17	10	SMED30016281.p1	dd_Smed_v4_1434_0_1;dd_Smed_v4_432_0_1	#N/A	M11 myosin heavy chain A	Myosin-7 OS=Homo sapiens OX=9606 GN=MYH7 PE=1 SV=5 P12883 MYH7_HUMAN 0	#N/A	#N/A	Muscle	#N/A
SMED30015353	2.00E-21	0.513714525	0.288	0.05	5.31E-17	10	SMED30015353.p1	dd_Smed_v4_2544_0_1	#N/A	Smed_17304_V2	Titin OS=Homo sapiens OX=9606 GN=TTN PE=1 SV=4 Q8WZ42 TITIN_HUMAN 0	#N/A	#N/A	Muscle	#N/A
SMED30013445	2.30E-21	1.058514649	0.675	0.282	6.11E-17	10	SMED30013445.p1	dd_Smed_v4_1373_0_1;dd_Smed_v4_389_0_1	#N/A	#N/A	Tetraspanin-7 OS=Homo sapiens OX=9606 GN=TSPAN7 PE=1 SV=2 P41732 TSN7_HUMAN 0.000000000000169	#N/A	#N/A	Epidermal;Intestine;Phyarnx;Neural;Parapharyngeal	#N/A
SMED30021154	2.88E-21	0.69404614	0.438	0.112	7.64E-17	10	SMED30021154.p1	dd_Smed_v4_603_0_1	#N/A	#N/A	Calmodulin-3 OS=Homo sapiens OX=9606 GN=CALM3 PE=1 SV=1 P0DP25 CALM3_HUMAN 5.12E-37	#N/A	#N/A	Neural;Intestine;Epidermal;Phyarnx	#N/A
SMED30006028	4.96E-21	0.949765917	0.713	0.323	1.32E-16	10	SMED30006028.p1	dd_Smed_v4_5853_0_1	#N/A	Smed_03434_V2 cAMP responsive element binding -1	Cyclic AMP response element-binding protein B OS=Drosophila melanogaster OX=7227 GN=CrebB PE=1 SV=1 E=0.0000000684	#N/A	#N/A	#N/A	TF_bZIP
SMED30027710	5.78E-21	0.704185184	0.4	0.099	1.54E-16	10	SMED30027710.p1	dd_Smed_v4_7977_0_1	#N/A	#N/A	Ras-related protein Rab-3C OS=Homo sapiens OX=9606 GN=RAB3C PE=1 SV=1 Q96E17 RAB3C_HUMAN 2.29E-123	#N/A	#N/A	Neural	#N/A
SMED30015470	7.34E-21	0.669907718	0.412	0.097	1.95E-16	10	SMED30015470.p1	dd_Smed_v4_1021_0_1	#N/A	Smed_36636_V2 sparc-1	SPARC-like protein 1 OS=Homo sapiens OX=9606 GN=SPARCL1 PE=1 SV=2 Q14515 SPRL1_HUMAN 0.00000328	#N/A	#N/A	Muscle	#N/A
SMED30026477	8.03E-21	0.81270497	0.912	0.637	2.13E-16	10	SMED30026477.p1	dd_Smed_v4_275_0_1	#N/A	#N/A	0	#N/A	#N/A	Neural;Cathepsin+ cell;Muscle;Epidermal;Phyarnx;Protonephridia;Intestine	#N/A
SMED30011189	9.66E-21	0.583676887	0.45	0.121	2.56E-16	10	SMED30011189.p1	dd_Smed_v4_5732_0_1	#N/A	#N/A	Arfaptin-1 OS=Homo sapiens OX=9606 GN=ARFIP1 PE=1 SV=2 P53367 ARFP1_HUMAN 6.13E-75	#N/A	#N/A	Epidermal;Phyarnx	#N/A
SMED30017430	1.22E-20	0.798237897	0.925	0.761	3.24E-16	10	SMED30017430.p1	dd_Smed_v4_1058_0_1;dd_Smed_v4_250_0_1;dd_Smed_v4_250_0_2	#N/A	Protein disulfide-isomerase 2	Protein disulfide-isomerase OS=Homo sapiens OX=9606 GN=P4HB PE=1 SV=3 P07237 PDIA1_HUMAN 1.15E-180	#N/A	Pharyngeal lineage	Epidermal;Muscle;Parapharyngeal	#N/A
SMED30026663	1.46E-20	0.8534078	0.412	0.101	3.88E-16	10	SMED30026663.p1	dd_Smed_v4_405_0_1	#N/A	#N/A	Tropomyosin alpha-1 chain OS=Homo sapiens OX=9606 GN=TPM1 PE=1 SV=2 P09493 TPM1_HUMAN 2.28E-77	#N/A	#N/A	Muscle	#N/A
SMED30023280	1.48E-20	0.555545853	0.325	0.064	3.92E-16	10	SMED30023280.p1	dd_Smed_v4_2928_0_1	#N/A	#N/A	Titin OS=Homo sapiens OX=9606 GN=TTN PE=1 SV=4 Q8WZ42 TITIN_HUMAN 1.24E-23	#N/A	#N/A	Muscle	#N/A
SMED30006773	1.82E-20	0.840090662	0.65	0.275	4.84E-16	10	SMED30006773.p1	dd_Smed_v4_1752_0_1;dd_Smed_v4_1752_0_2;dd_Smed_v4_1752_0_3;dd_Smed_v4_1752_0_4	#N/A	#N/A	Calpain-9 OS=Homo sapiens OX=9606 GN=CAPN9 PE=1 SV=1 O14815 CAN9_HUMAN 0	#N/A	#N/A	Muscle;Neural;Parapharyngeal;Intestine;Protonephridia;Cathepsin+ cell;Epidermal	#N/A
SMED30024211	2.29E-20	0.593366854	0.325	0.066	6.08E-16	10	SMED30024211.p1	dd_Smed_v4_13910_0_1;dd_Smed_v4_17069_0_1;dd_Smed_v4_33016_0_1	#N/A	#N/A	Titin OS=Homo sapiens OX=9606 GN=TTN PE=1 SV=4 Q8WZ42 TITIN_HUMAN 1.89E-98	#N/A	#N/A	Muscle	#N/A
SMED30019823	2.93E-20	0.525315708	0.375	0.087	7.77E-16	10	SMED30019823.p1	dd_Smed_v4_4819_0_1	#N/A	#N/A	AP-3 complex subunit sigma-1 OS=Homo sapiens OX=9606 GN=AP3S1 PE=1 SV=1 Q92572 AP3S1_HUMAN 1.76E-88	#N/A	#N/A	Intestine	#N/A
SMED30031473	4.43E-20	0.501546164	0.388	0.094	1.18E-15	10	SMED30031473.p1	dd_Smed_v4_7107_0_1	#N/A	#N/A	14-3-3 protein epsilon OS=Homo sapiens OX=9606 GN=YWHAE PE=1 SV=1 P62258 1433E_HUMAN 4.18E-107	#N/A	#N/A	Neural	#N/A
SMED30012777	4.95E-20	0.760010023	0.762	0.334	1.31E-15	10	SMED30012777.p1	dd_Smed_v4_7254_0_1	#N/A	#N/A	Universal stress protein A-like protein OS=Arabidopsis thaliana OX=3702 GN=At3g01520 PE=1 SV=2 E=0.000000000373	#N/A	#N/A	Neural;Muscle;Intestine	#N/A
SMED30025821	5.94E-20	0.524394398	0.388	0.093	1.58E-15	10	SMED30025821.p1	dd_Smed_v4_5376_0_1;dd_Smed_v4_5376_0_2;dd_Smed_v4_5376_0_3;dd_Smed_v4_5376_0_4	#N/A	Schmidtea mediterranea	Multiple PDZ domain protein OS=Homo sapiens OX=9606 GN=MPDZ PE=1 SV=2 O75970 MPDZ_HUMAN 2.33E-100	#N/A	#N/A	Neural;Parapharyngeal;Muscle	#N/A
SMED30034851	6.59E-20	0.821114452	0.488	0.143	1.75E-15	10	SMED30034851.p1	dd_Smed_v4_10276_0_1	#N/A	#N/A	Procollagen galactosyltransferase 1 OS=Homo sapiens OX=9606 GN=COLGALT1 PE=1 SV=1 Q8NBJ5 GT251_HUMAN 6.16E-160	#N/A	#N/A	Muscle;Phyarnx;Cathepsin+ cell	#N/A
SMED30001497	1.07E-19	0.496654859	0.312	0.061	2.85E-15	10	SMED30001497.p1	dd_Smed_v4_2922_0_1	#N/A	#N/A	Rho guanine nucleotide exchange factor 17 OS=Homo sapiens OX=9606 GN=ARHGEF17 PE=1 SV=1 Q96PE2 ARHGH_HUMAN 1.04E-61	#N/A	#N/A	Muscle;Neural	#N/A
SMED30004437	1.27E-19	0.644942719	0.388	0.098	3.37E-15	10	SMED30004437.p1	dd_Smed_v4_6037_0_1	#N/A	#N/A	Fasciculation and elongation protein zeta-1 OS=Homo sapiens OX=9606 GN=FEZ1 PE=1 SV=1 Q99689 FEZ1_HUMAN 0.00000000000000796	#N/A	#N/A	Neural	#N/A
SMED30018507	2.30E-19	1.129667077	0.75	0.439	6.09E-15	10	SMED30018507.p1	dd_Smed_v4_3170_0_1;dd_Smed_v4_3170_0_2;dd_Smed_v4_4559_0_1	#N/A	#N/A	Plasma membrane calcium-transporting ATPase 3 OS=Homo sapiens OX=9606 GN=ATP2B3 PE=1 SV=3 Q16720 AT2B3_HUMAN 0	#N/A	#N/A	Muscle;Neural;Epidermal;Phyarnx;Cathepsin+ cell	#N/A
SMED30003269	2.66E-19	0.950070459	0.75	0.424	7.05E-15	10	SMED30003269.p1	dd_Smed_v4_1796_0_1	#N/A	#N/A	Reticulon-4 OS=Homo sapiens OX=9606 GN=RTN4 PE=1 SV=2 Q9NQC3 RTN4_HUMAN 4.46E-19	#N/A	#N/A	Neural;Muscle;Cathepsin+ cell;Protonephridia	#N/A
SMED30031735	3.08E-19	0.366349237	0.3	0.059	8.19E-15	10	SMED30031735.p1	dd_Smed_v4_4699_0_1	#N/A	#N/A	E3 ubiquitin-protein ligase PDZRN3 OS=Homo sapiens OX=9606 GN=PDZRN3 PE=1 SV=2 Q9UPQ7 PZRN3_HUMAN 3.61E-20	#N/A	#N/A	Neural;Muscle	#N/A
SMED30025553	3.27E-19	0.55191721	0.3	0.058	8.68E-15	10	SMED30025553.p1	dd_Smed_v4_4789_0_1;dd_Smed_v4_4789_0_2	#N/A	phred-1	Sushi, nidogen and EGF-like domain-containing protein 1 OS=Homo sapiens OX=9606 GN=SNED1 PE=2 SV=2 Q8TER0 SNED1_HUMAN 5.93E-32	#N/A	#N/A	Muscle;Cathepsin+ cell;Phyarnx;Protonephridia	#N/A
SMED30021178	4.10E-19	0.486742987	0.35	0.08	1.09E-14	10	SMED30021178.p1	dd_Smed_v4_2968_0_1;dd_Smed_v4_2968_0_2;dd_Smed_v4_2968_0_3	#N/A	#N/A	PRKCA-binding protein OS=Homo sapiens OX=9606 GN=PICK1 PE=1 SV=2 Q9NRD5 PICK1_HUMAN 2.04E-106	#N/A	#N/A	Neural;Parapharyngeal;Intestine	#N/A
SMED30009910	4.71E-19	0.730279747	0.388	0.097	1.25E-14	10	SMED30009910.p1	dd_Smed_v4_8302_0_1	#N/A	#N/A	Egalitarian protein homolog OS=Caenorhabditis elegans OX=6239 GN=egal-1 PE=1 SV=2 E=0.0000000000000295	#N/A	#N/A	Muscle	#N/A
SMED30017720	5.59E-19	0.785154428	0.45	0.126	1.48E-14	10	SMED30017720.p1	dd_Smed_v4_6562_0_1	#N/A	#N/A	Erythrocyte band 7 integral membrane protein OS=Homo sapiens OX=9606 GN=STOM PE=1 SV=3 P27105 STOM_HUMAN 2.33E-99	#N/A	#N/A	Muscle;Neural	#N/A
SMED30025153	5.83E-19	0.538689033	0.388	0.095	1.55E-14	10	SMED30025153.p1	dd_Smed_v4_13914_0_1	#N/A	#N/A	0	#N/A	#N/A	Neural;Muscle;Phyarnx	#N/A
SMED30009837	6.00E-19	0.584113645	0.375	0.092	1.59E-14	10	SMED30009837.p1	dd_Smed_v4_6249_0_1	#N/A	#N/A	Diacylglycerol kinase beta OS=Homo sapiens OX=9606 GN=DGKB PE=2 SV=2 Q9Y6T7 DGKB_HUMAN 3.09E-165	#N/A	#N/A	Neural;Protonephridia	#N/A
SMED30017722	1.02E-18	0.833089221	0.637	0.265	2.72E-14	10	SMED30017722.p1	dd_Smed_v4_7108_0_1;dd_Smed_v4_7108_0_2	#N/A	#N/A	Kinesin-like protein KIF1A OS=Homo sapiens OX=9606 GN=KIF1A PE=1 SV=2 Q12756 KIF1A_HUMAN 0	#N/A	#N/A	Neural	#N/A
SMED30001792	1.05E-18	0.659191218	0.462	0.138	2.80E-14	10	SMED30001792.p1	dd_Smed_v4_13675_0_1;dd_Smed_v4_7301_0_1	#N/A	#N/A	Visual pigment-like receptor peropsin OS=Homo sapiens OX=9606 GN=RRH PE=1 SV=1 O14718 OPSX_HUMAN 0.00000001	#N/A	#N/A	Epidermal;Neural;Protonephridia	#N/A
SMED30022691	1.46E-18	0.362411242	0.275	0.052	3.88E-14	10	SMED30022691.p1	dd_Smed_v4_9325_0_1	#N/A	#N/A	0	#N/A	#N/A	Neural	#N/A
SMED30023392	1.74E-18	0.618466667	0.438	0.124	4.62E-14	10	SMED30023392.p1	dd_Smed_v4_2473_0_1	#N/A	#N/A	Secretory carrier-associated membrane protein 1 OS=Homo sapiens OX=9606 GN=SCAMP1 PE=1 SV=2 O15126 SCAM1_HUMAN 2.7E-74	#N/A	#N/A	Cathepsin+ cell	#N/A
SMED30002983	1.85E-18	0.95512929	0.412	0.111	4.91E-14	10	SMED30002983.p1	dd_Smed_v4_436_0_1	#N/A	#N/A	Tropomyosin alpha-1 chain OS=Homo sapiens OX=9606 GN=TPM1 PE=1 SV=2 P09493 TPM1_HUMAN 3.59E-74	#N/A	#N/A	Muscle	#N/A
SMED30035878	2.55E-18	0.95467865	0.438	0.123	6.77E-14	10	SMED30035878.p1	dd_Smed_v4_649_0_1	#N/A	colF-3	Collagen alpha-1(XXIV) chain OS=Homo sapiens OX=9606 GN=COL24A1 PE=1 SV=2 Q17RW2 COOA1_HUMAN 1.61E-123	#N/A	#N/A	Muscle	#N/A
SMED30014501	2.87E-18	0.616422019	0.275	0.054	7.62E-14	10	SMED30014501.p1	dd_Smed_v4_13610_0_1;dd_Smed_v4_9030_0_1	#N/A	mp-2	Collagen alpha-1(XVIII) chain OS=Homo sapiens OX=9606 GN=COL18A1 PE=1 SV=5 P39060 COIA1_HUMAN 0.00000000000279	#N/A	#N/A	Muscle;Parapharyngeal	#N/A
SMED30004366	3.78E-18	0.882543362	0.438	0.132	1.00E-13	10	SMED30004366.p1	dd_Smed_v4_8973_0_1	#N/A	#N/A	Proto-oncogene tyrosine-protein kinase ROS OS=Homo sapiens OX=9606 GN=ROS1 PE=1 SV=3 P08922 ROS1_HUMAN 2.27E-65	#N/A	#N/A	Neoblast;Neural	#N/A
SMED30020371	5.97E-18	0.929831183	0.375	0.094	1.58E-13	10	SMED30020371.p1	dd_Smed_v4_1161_0_1	#N/A	Smed-him-4	Hemicentin-1 OS=Homo sapiens OX=9606 GN=HMCN1 PE=1 SV=2 Q96RW7 HMCN1_HUMAN 0	#N/A	#N/A	Muscle	#N/A
SMED30019039	6.40E-18	0.564856167	0.288	0.058	1.70E-13	10	SMED30019039.p1	dd_Smed_v4_5652_0_1	#N/A	#N/A	Tolloid-like protein 1 OS=Homo sapiens OX=9606 GN=TLL1 PE=1 SV=1 O43897 TLL1_HUMAN 0	#N/A	#N/A	Muscle	#N/A
SMED30006180	6.83E-18	1.039937938	0.412	0.114	1.81E-13	10	SMED30006180.p1	dd_Smed_v4_702_0_1	collagen	colF-2	Collagen alpha-1(XXIV) chain OS=Homo sapiens OX=9606 GN=COL24A1 PE=1 SV=2 Q17RW2 COOA1_HUMAN 5.66E-107	muscle	#N/A	Muscle	#N/A
SMED30017785	9.61E-18	0.599403199	0.312	0.067	2.55E-13	10	SMED30017785.p1	dd_Smed_v4_1210_0_1	#N/A	#N/A	PDZ and LIM domain protein 7 OS=Homo sapiens OX=9606 GN=PDLIM7 PE=1 SV=1 Q9NR12 PDLI7_HUMAN 0.000000373	#N/A	#N/A	Muscle	#N/A
SMED30034775	1.43E-17	0.401770731	0.275	0.056	3.79E-13	10	SMED30034775.p1	dd_Smed_v4_3216_0_1	#N/A	#N/A	Ras-associated and pleckstrin homology domains-containing protein 1 OS=Homo sapiens OX=9606 GN=RAPH1 PE=1 SV=3 Q70E73 RAPH1_HUMAN 6.69E-26	#N/A	#N/A	Cathepsin+ cell;Muscle;Phyarnx;Protonephridia	#N/A
SMED30035118	1.64E-17	0.527749563	0.325	0.074	4.36E-13	10	SMED30035118.p1	dd_Smed_v4_10393_0_1	#N/A	Smed_13474_V2 leucine rich repeat and fibronectin type III domain containing-1	Peroxidasin homolog OS=Homo sapiens OX=9606 GN=PXDN PE=1 SV=2 Q92626 PXDN_HUMAN 0.000000794	#N/A	#N/A	Cathepsin+ cell;Muscle	#N/A
SMED30032979	2.03E-17	0.63923199	0.45	0.134	5.40E-13	10	SMED30032979.p1	dd_Smed_v4_2109_0_1;dd_Smed_v4_5512_0_2	#N/A	slc6a-8	Beta-arrestin-1 OS=Homo sapiens OX=9606 GN=ARRB1 PE=1 SV=2 P49407 ARRB1_HUMAN 2.89E-171	#N/A	#N/A	Cathepsin+ cell;Intestine;Muscle;Protonephridia	#N/A
SMED30000817	2.81E-17	0.44845304	0.3	0.066	7.45E-13	10	SMED30000817.p1	dd_Smed_v4_3627_0_1	#N/A	#N/A	Inositol polyphosphate 5-phosphatase K OS=Homo sapiens OX=9606 GN=INPP5K PE=1 SV=3 Q9BT40 INP5K_HUMAN 8.45E-56	#N/A	#N/A	Neural;Epidermal;Cathepsin+ cell;Phyarnx	#N/A
SMED30018825	3.01E-17	0.677679638	0.475	0.148	8.00E-13	10	SMED30018825.p1	dd_Smed_v4_13835_0_1	#N/A	5B07 rhomboid-like	Rhomboid-related protein 2 OS=Homo sapiens OX=9606 GN=RHBDL2 PE=1 SV=2 Q9NX52 RHBL2_HUMAN 4.89E-52	#N/A	#N/A	Cathepsin+ cell;Muscle	#N/A
SMED30015575	3.87E-17	0.659941923	0.325	0.075	1.03E-12	10	SMED30015575.p1	dd_Smed_v4_2337_0_1	COL4A6A	col4-3	Collagen alpha-6(IV) chain OS=Homo sapiens OX=9606 GN=COL4A6 PE=1 SV=3 Q14031 CO4A6_HUMAN 2.95E-150	neoblast_muscle	#N/A	Muscle	#N/A
SMED30023247	4.32E-17	0.46269866	0.45	0.132	1.15E-12	10	SMED30023247.p2	#N/A	#N/A	#N/A	0	#N/A	#N/A	#N/A	#N/A
SMED30002788	4.87E-17	0.418355472	0.288	0.059	1.29E-12	10	SMED30002788.p1	dd_Smed_v4_1244_0_1	#N/A	#N/A	Four and a half LIM domains protein 3 OS=Homo sapiens OX=9606 GN=FHL3 PE=1 SV=4 Q13643 FHL3_HUMAN 1.03E-21	#N/A	#N/A	Muscle	#N/A
SMED30010220	5.23E-17	0.405750072	0.288	0.061	1.39E-12	10	SMED30010220.p1	dd_Smed_v4_6646_0_1;dd_Smed_v4_6646_0_2	#N/A	slc7a-1	Probable cationic amino acid transporter OS=Homo sapiens OX=9606 GN=SLC7A14 PE=2 SV=3 Q8TBB6 S7A14_HUMAN 2.99E-147	#N/A	#N/A	Neoblast	#N/A
SMED30034400	7.03E-17	0.317377461	0.275	0.055	1.87E-12	10	SMED30034400.p1	dd_Smed_v4_4942_0_1	#N/A	#N/A	Procollagen-lysine,2-oxoglutarate 5-dioxygenase 1 OS=Homo sapiens OX=9606 GN=PLOD1 PE=1 SV=2 Q02809 PLOD1_HUMAN 2.34E-156	#N/A	#N/A	Muscle	#N/A
SMED30024358	7.23E-17	0.720825529	0.588	0.232	1.92E-12	10	SMED30024358.p1	dd_Smed_v4_2825_0_1;dd_Smed_v4_5331_0_1	#N/A	#N/A	Band 4.1-like protein 3 OS=Homo sapiens OX=9606 GN=EPB41L3 PE=1 SV=2 Q9Y2J2 E41L3_HUMAN 1.64E-106	#N/A	#N/A	Neural;Cathepsin+ cell;Epidermal;Phyarnx;Intestine;Parapharyngeal	#N/A
SMED30006684	7.42E-17	0.611815581	0.4	0.114	1.97E-12	10	SMED30006684.p1	dd_Smed_v4_3122_0_1	#N/A	#N/A	Calsyntenin-2 OS=Homo sapiens OX=9606 GN=CLSTN2 PE=1 SV=2 Q9H4D0 CSTN2_HUMAN 7.77E-80	#N/A	#N/A	Neural	#N/A
SMED30024367	7.81E-17	0.567304372	0.275	0.056	2.07E-12	10	SMED30024367.p1	dd_Smed_v4_2736_0_1	#N/A	#N/A	Major egg antigen OS=Schistosoma mansoni OX=6183 PE=2 SV=1 E=2.23E-71	#N/A	#N/A	Muscle	#N/A
SMED30032106	7.93E-17	0.459997423	0.275	0.056	2.10E-12	10	SMED30032106.p1	dd_Smed_v4_8948_0_1	#N/A	#N/A	0	#N/A	#N/A	Neural	#N/A
SMED30003562	8.01E-17	0.902597176	0.388	0.105	2.13E-12	10	SMED30003562.p1	dd_Smed_v4_701_0_1	#N/A	colF-9	Collagen alpha-1(XXIV) chain OS=Homo sapiens OX=9606 GN=COL24A1 PE=1 SV=2 Q17RW2 COOA1_HUMAN 9.84E-106	#N/A	#N/A	Muscle	#N/A
SMED30013267	9.09E-17	0.496893085	0.3	0.069	2.41E-12	10	SMED30013267.p1	dd_Smed_v4_7663_0_1	#N/A	#N/A	RNA polymerase II elongation factor ELL2 OS=Homo sapiens OX=9606 GN=ELL2 PE=1 SV=2 O00472 ELL2_HUMAN 0.0000000000034	#N/A	#N/A	Cathepsin+ cell	#N/A
SMED30031625	1.13E-16	0.997398868	0.412	0.12	3.00E-12	10	SMED30031625.p1	dd_Smed_v4_402_0_1	#N/A	colF-8	Collagen alpha-1(XXIV) chain OS=Homo sapiens OX=9606 GN=COL24A1 PE=1 SV=2 Q17RW2 COOA1_HUMAN 2.48E-128	#N/A	#N/A	Muscle	#N/A
SMED30014144	1.39E-16	0.51821874	0.325	0.079	3.70E-12	10	SMED30014144.p1	dd_Smed_v4_1207_0_1	#N/A	#N/A	Phytanoyl-CoA dioxygenase domain-containing protein 1 homolog OS=Dictyostelium discoideum OX=44689 GN=phyhd1 PE=3 SV=1 E=0.00000376	#N/A	#N/A	Cathepsin+ cell;Neural;Epidermal	#N/A
SMED30002133	1.53E-16	0.510104896	1	0.996	4.06E-12	10	SMED30002133.p1	dd_Smed_v4_34_0_1;dd_Smed_v4_34_0_2	#N/A	#N/A	Polyubiquitin-B OS=Homo sapiens OX=9606 GN=UBB PE=1 SV=1 P0CG47 UBB_HUMAN 6.51E-105	#N/A	#N/A	Neural;Cathepsin+ cell;Muscle;Epidermal;Phyarnx;Protonephridia;Intestine;Parapharyngeal	#N/A
SMED30026932	1.53E-16	1.282227301	0.288	0.064	4.07E-12	10	SMED30026932.p1	dd_Smed_v4_8738_0_1	#N/A	nlg8	Noggin OS=Homo sapiens OX=9606 GN=NOG PE=1 SV=1 Q13253 NOGG_HUMAN 0.0000000000729	#N/A	#N/A	Epidermal;Muscle	#N/A
SMED30025671	1.70E-16	0.64677837	0.963	0.864	4.50E-12	10	SMED30025671.p1	dd_Smed_v4_4012_0_1	#N/A	Smed_06551_V2 pim-1	Serine/threonine-protein kinase pim-1 OS=Homo sapiens OX=9606 GN=PIM1 PE=1 SV=4 P11309 PIM1_HUMAN 6.42E-79	#N/A	#N/A	Neural;Cathepsin+ cell;Muscle	#N/A
SMED30012295	1.85E-16	0.599969416	0.325	0.078	4.91E-12	10	SMED30012295.p1	dd_Smed_v4_5127_0_1;dd_Smed_v4_5127_0_2	#N/A	hunchback-like	Zinc finger protein 142 OS=Homo sapiens OX=9606 GN=ZNF142 PE=1 SV=4 P52746 ZN142_HUMAN 3.07E-17	#N/A	#N/A	Cathepsin+ cell;Protonephridia;Neural	zf-C2H2
SMED30009430	1.98E-16	0.840252047	0.875	0.633	5.25E-12	10	SMED30009430.p1	dd_Smed_v4_591_0_1;dd_Smed_v4_881_0_1	#N/A	#N/A	Fructose-bisphosphate aldolase A OS=Homo sapiens OX=9606 GN=ALDOA PE=1 SV=2 P04075 ALDOA_HUMAN 8.27E-175	#N/A	#N/A	Neural;Muscle;Phyarnx	#N/A
SMED30018224	2.32E-16	0.899061738	0.5	0.173	6.16E-12	10	SMED30018224.p1	dd_Smed_v4_1229_0_1;dd_Smed_v4_1229_0_2	#N/A	#N/A	Adenylate kinase isoenzyme 1 OS=Homo sapiens OX=9606 GN=AK1 PE=1 SV=3 P00568 KAD1_HUMAN 1.18E-79	#N/A	#N/A	Cathepsin+ cell;Muscle;Phyarnx;Neural	#N/A
SMED30022956	2.33E-16	1.623784299	0.575	0.271	6.18E-12	10	SMED30022956.p1	dd_Smed_v4_502_0_1	#N/A	#N/A	Regulator of microtubule dynamics protein 1 OS=Homo sapiens OX=9606 GN=RMDN1 PE=1 SV=1 Q96DB5 RMD1_HUMAN 5.92E-50	#N/A	#N/A	Epidermal;Cathepsin+ cell;Intestine;Neural	#N/A
SMED30016327	2.46E-16	0.528634252	0.3	0.069	6.54E-12	10	SMED30016327.p1	dd_Smed_v4_11115_0_1;dd_Smed_v4_11115_0_2;dd_Smed_v4_11115_0_3;dd_Smed_v4_19720_0_1	#N/A	#N/A	Disabled homolog 2-interacting protein OS=Homo sapiens OX=9606 GN=DAB2IP PE=1 SV=2 Q5VWQ8 DAB2P_HUMAN 9.99E-49	#N/A	#N/A	Muscle;Protonephridia;Neural;Cathepsin+ cell	#N/A
SMED30004485	2.87E-16	0.90154645	0.4	0.114	7.61E-12	10	SMED30004485.p1	dd_Smed_v4_1070_0_1	#N/A	colF-1	Collagen alpha-1(XXIV) chain OS=Homo sapiens OX=9606 GN=COL24A1 PE=1 SV=2 Q17RW2 COOA1_HUMAN 1.83E-119	#N/A	#N/A	Muscle	#N/A
SMED30000773	3.07E-16	0.475284245	0.362	0.094	8.16E-12	10	SMED30000773.p1	dd_Smed_v4_5943_0_1	#N/A	#N/A	0	#N/A	#N/A	Muscle;Cathepsin+ cell;Intestine	#N/A
SMED30008638	3.09E-16	0.55498815	0.475	0.158	8.20E-12	10	SMED30008638.p1	dd_Smed_v4_26024_0_1;dd_Smed_v4_6779_0_1	#N/A	#N/A	Ankyrin repeat domain-containing protein 17 OS=Homo sapiens OX=9606 GN=ANKRD17 PE=1 SV=3 O75179 ANR17_HUMAN 0.000000000000998	#N/A	#N/A	Neural;Protonephridia	#N/A
SMED30028992	5.55E-16	0.727215634	0.75	0.44	1.47E-11	10	SMED30028992.p1	dd_Smed_v4_1615_0_1	#N/A	#N/A	Guanine nucleotide-binding protein subunit beta-4 OS=Homo sapiens OX=9606 GN=GNB4 PE=1 SV=3 Q9HAV0 GBB4_HUMAN 0	#N/A	#N/A	Neural;Muscle	#N/A
SMED30018643	6.87E-16	0.96411372	0.438	0.139	1.82E-11	10	SMED30018643.p1	dd_Smed_v4_832_0_1	#N/A	colF-6	Collagen alpha-1(XXIV) chain OS=Homo sapiens OX=9606 GN=COL24A1 PE=1 SV=2 Q17RW2 COOA1_HUMAN 8.99E-104	#N/A	#N/A	Muscle	#N/A
SMED30010777	1.25E-15	0.798609737	0.925	0.717	3.31E-11	10	SMED30010777.p1	dd_Smed_v4_495_0_1	#N/A	#N/A	Lysosomal-associated transmembrane protein 4B OS=Homo sapiens OX=9606 GN=LAPTM4B PE=1 SV=2 Q86VI4 LAP4B_HUMAN 0.000000969	#N/A	#N/A	Neural;Cathepsin+ cell;Protonephridia	#N/A
SMED30016080	1.26E-15	0.681439256	0.875	0.617	3.33E-11	10	SMED30016080.p1	dd_Smed_v4_703_0_1;dd_Smed_v4_703_0_2	#N/A	Deoxyhypusine hydroxylase	Deoxyhypusine hydroxylase OS=Homo sapiens OX=9606 GN=DOHH PE=1 SV=1 Q9BU89 DOHH_HUMAN 2.17E-72	#N/A	Muscle lineage	Neural;Muscle;Intestine;Phyarnx	#N/A
SMED30035680	1.28E-15	0.436572581	0.375	0.101	3.41E-11	10	SMED30035680.p1	dd_Smed_v4_7356_0_1	#N/A	#N/A	Calmodulin-regulated spectrin-associated protein 1 OS=Homo sapiens OX=9606 GN=CAMSAP1 PE=1 SV=2 Q5T5Y3 CAMP1_HUMAN 1.62E-37	#N/A	#N/A	Neural;Muscle	#N/A
SMED30004085	1.62E-15	0.594708381	0.388	0.113	4.30E-11	10	SMED30004085.p2	dd_Smed_v4_5639_0_1	#N/A	Smed_04796_V2	0	#N/A	#N/A	Muscle;Parapharyngeal;Phyarnx	#N/A
SMED30025071	2.12E-15	0.436881785	0.275	0.062	5.64E-11	10	SMED30025071.p1	dd_Smed_v4_7480_0_1;dd_Smed_v4_7480_0_2	#N/A	#N/A	Calcium/calmodulin-dependent protein kinase type II subunit delta OS=Homo sapiens OX=9606 GN=CAMK2D PE=1 SV=3 Q13557 KCC2D_HUMAN 0	#N/A	#N/A	Neural;Parapharyngeal;Protonephridia	#N/A
SMED30012594	2.18E-15	0.496707495	0.325	0.081	5.78E-11	10	SMED30012594.p1	#N/A	#N/A	#N/A	0	#N/A	#N/A	#N/A	#N/A
SMED30031823	4.50E-15	0.566823634	0.438	0.143	1.20E-10	10	SMED30031823.p1	dd_Smed_v4_1740_0_1	#N/A	#N/A	Translocating chain-associated membrane protein 1 OS=Homo sapiens OX=9606 GN=TRAM1 PE=1 SV=3 Q15629 TRAM1_HUMAN 2.76E-98	#N/A	#N/A	Epidermal;Parapharyngeal	TRAM_LAG1_CLN8
SMED30030352	6.01E-15	0.915890425	0.4	0.121	1.60E-10	10	SMED30030352.p1	dd_Smed_v4_2888_0_1	#N/A	#N/A	PDZ and LIM domain protein 2 OS=Homo sapiens OX=9606 GN=PDLIM2 PE=1 SV=1 Q96JY6 PDLI2_HUMAN 0.0000000298	#N/A	#N/A	Muscle	#N/A
SMED30029437	6.64E-15	0.476413173	0.262	0.057	1.76E-10	10	SMED30029437.p1	dd_Smed_v4_8849_0_1	#N/A	#N/A	0	#N/A	#N/A	Muscle	#N/A
SMED30025736	7.45E-15	0.567059438	0.55	0.211	1.98E-10	10	SMED30025736.p1	dd_Smed_v4_5746_0_1	#N/A	#N/A	Stomatin-like protein 3 OS=Homo sapiens OX=9606 GN=STOML3 PE=2 SV=1 Q8TAV4 STML3_HUMAN 7.93E-103	#N/A	#N/A	Neural;Muscle;Parapharyngeal	#N/A
SMED30005172	8.10E-15	0.491700372	0.462	0.156	2.15E-10	10	SMED30005172.p1	dd_Smed_v4_16515_0_1;dd_Smed_v4_16515_0_2	#N/A	#N/A	0	#N/A	#N/A	Neural	#N/A
SMED30013509	9.61E-15	0.465555393	0.438	0.14	2.55E-10	10	SMED30013509.p1	dd_Smed_v4_4687_0_1	#N/A	#N/A	Protein rogdi homolog OS=Homo sapiens OX=9606 GN=ROGDI PE=1 SV=1 Q9GZN7 ROGDI_HUMAN 0.000000000000000525	#N/A	#N/A	Neural	#N/A
SMED30015261	1.21E-14	0.61730171	0.462	0.162	3.20E-10	10	SMED30015261.p1	dd_Smed_v4_9696_0_1	#N/A	bax-1	Apoptosis regulator BAX OS=Homo sapiens OX=9606 GN=BAX PE=1 SV=1 Q07812 BAX_HUMAN 0.000000246	#N/A	#N/A	#N/A	#N/A
SMED30008024	1.71E-14	0.431990137	0.275	0.064	4.54E-10	10	SMED30008024.p1	dd_Smed_v4_10633_0_1;dd_Smed_v4_10633_0_2;dd_Smed_v4_10633_0_3;dd_Smed_v4_10633_0_4	#N/A	#N/A	NFX1-type zinc finger-containing protein 1 OS=Homo sapiens OX=9606 GN=ZNFX1 PE=2 SV=2 Q9P2E3 ZNFX1_HUMAN 0	#N/A	#N/A	Neural;Muscle	#N/A
SMED30015762	2.24E-14	0.728068384	0.912	0.662	5.94E-10	10	#N/A	#N/A	#N/A	Smed_14904_V2	#N/A	#N/A	#N/A	#N/A	#N/A
SMED30002064	2.26E-14	0.500904366	0.312	0.08	6.00E-10	10	SMED30002064.p1	dd_Smed_v4_6464_0_1	#N/A	#N/A	Doublecortin domain-containing protein 2 OS=Homo sapiens OX=9606 GN=DCDC2 PE=1 SV=2 Q9UHG0 DCDC2_HUMAN 5.32E-30	#N/A	#N/A	Muscle;Neural;Epidermal;Phyarnx;Protonephridia	#N/A
SMED30026887	5.09E-14	1.008385517	0.5	0.202	1.35E-09	10	SMED30026887.p1	dd_Smed_v4_223_0_1	#N/A	#N/A	Myosin light chain 6B OS=Homo sapiens OX=9606 GN=MYL6B PE=1 SV=1 P14649 MYL6B_HUMAN 4.21E-31	#N/A	#N/A	Muscle	#N/A
SMED30022824	5.96E-14	0.470009823	0.35	0.101	1.58E-09	10	SMED30022824.p1	dd_Smed_v4_12651_0_1	#N/A	#N/A	Dual specificity protein phosphatase 14 OS=Homo sapiens OX=9606 GN=DUSP14 PE=1 SV=1 O95147 DUS14_HUMAN 9.38E-29	#N/A	#N/A	Neural	#N/A
SMED30004616	6.88E-14	0.532488734	0.5	0.18	1.83E-09	10	SMED30004616.p1	dd_Smed_v4_5971_0_1	#N/A	#N/A	0	#N/A	#N/A	Muscle;Cathepsin+ cell;Protonephridia;Parapharyngeal	#N/A
SMED30024611	8.11E-14	0.397027096	0.3	0.077	2.15E-09	10	SMED30024611.p1	dd_Smed_v4_3449_0_1;dd_Smed_v4_3449_0_2;dd_Smed_v4_3449_0_3;dd_Smed_v4_36137_0_1;dd_Smed_v4_36137_0_2;dd_Smed_v4_36137_0_3;dd_Smed_v4_36137_0_4;dd_Smed_v4_36137_0_5;dd_Smed_v4_4154_0_1;dd_Smed_v4_78314_0_1	#N/A	#N/A	Terminal nucleotidyltransferase 5C OS=Homo sapiens OX=9606 GN=TENT5C PE=1 SV=1 Q5VWP2 TET5C_HUMAN 2.45E-82	#N/A	#N/A	Cathepsin+ cell;Muscle;Neural;Phyarnx	#N/A
SMED30007290	8.75E-14	0.419981159	0.312	0.08	2.32E-09	10	SMED30007290.p1	dd_Smed_v4_4075_0_1;dd_Smed_v4_4075_0_2	gata4/5/6	gata456	Transcription factor GATA-4 OS=Homo sapiens OX=9606 GN=GATA4 PE=1 SV=2 P43694 GATA4_HUMAN 7.79E-38	neoblast_intestinal��gamma	Gastrovascular lineage	Intestine;Neural;Neoblast	zf-GATA
SMED30003560	1.14E-13	0.383626971	0.262	0.061	3.03E-09	10	SMED30003560.p1	dd_Smed_v4_5439_0_1;dd_Smed_v4_5439_0_2;dd_Smed_v4_5439_0_3	#N/A	#N/A	Teneurin-3 OS=Homo sapiens OX=9606 GN=TENM3 PE=2 SV=3 Q9P273 TEN3_HUMAN 4.28E-158	#N/A	#N/A	Neural;Muscle	#N/A
SMED30028925	1.62E-13	0.478882384	0.425	0.143	4.30E-09	10	SMED30028925.p1	dd_Smed_v4_2696_0_1	#N/A	#N/A	Adiponectin receptor protein 2 OS=Homo sapiens OX=9606 GN=ADIPOR2 PE=1 SV=1 Q86V24 PAQR2_HUMAN 5.67E-116	#N/A	#N/A	Intestine;Epidermal;Phyarnx	#N/A
SMED30002428	2.79E-13	0.553954129	0.6	0.276	7.41E-09	10	SMED30002428.p1	dd_Smed_v4_600_0_1	#N/A	#N/A	Gamma-aminobutyric acid receptor-associated protein OS=Homo sapiens OX=9606 GN=GABARAP PE=1 SV=1 O95166 GBRAP_HUMAN 1.96E-72	#N/A	#N/A	Neural;Muscle;Cathepsin+ cell;Epidermal;Phyarnx;Protonephridia	#N/A
SMED30034325	3.03E-13	0.64257179	0.338	0.1	8.04E-09	10	SMED30034325.p1	dd_Smed_v4_6990_0_1	#N/A	#N/A	Receptor-type tyrosine-protein phosphatase-like N OS=Homo sapiens OX=9606 GN=PTPRN PE=1 SV=1 Q16849 PTPRN_HUMAN 8.68E-124	#N/A	#N/A	Neural	#N/A
SMED30012826	5.16E-13	0.878011935	0.812	0.638	1.37E-08	10	SMED30012826.p2	dd_Smed_v4_309_0_1	#N/A	#N/A	0	#N/A	#N/A	Epidermal;Cathepsin+ cell;Neural;Protonephridia;Intestine	#N/A
SMED30031333	5.22E-13	0.343725549	0.35	0.102	1.39E-08	10	SMED30031333.p1	dd_Smed_v4_8581_0_1	#N/A	#N/A	C-Jun-amino-terminal kinase-interacting protein 4 OS=Homo sapiens OX=9606 GN=SPAG9 PE=1 SV=4 O60271 JIP4_HUMAN 1.15E-40	#N/A	#N/A	Neural;Cathepsin+ cell	#N/A
SMED30028040	6.35E-13	0.507177541	0.275	0.068	1.68E-08	10	SMED30028040.p1	dd_Smed_v4_373_0_1	#N/A	#N/A	Cysteine and glycine-rich protein 2 OS=Homo sapiens OX=9606 GN=CSRP2 PE=1 SV=3 Q16527 CSRP2_HUMAN 1.1E-51	#N/A	#N/A	Muscle	#N/A
SMED30001779	7.08E-13	0.471453028	0.275	0.072	1.88E-08	10	SMED30001779.p1	dd_Smed_v4_5949_0_1	#N/A	#N/A	0	#N/A	#N/A	Epidermal;Cathepsin+ cell;Phyarnx;Protonephridia	#N/A
SMED30022087	1.08E-12	0.448121032	0.425	0.15	2.86E-08	10	SMED30022087.p1	dd_Smed_v4_3783_0_1;dd_Smed_v4_3783_0_2;dd_Smed_v4_3783_0_3;dd_Smed_v4_3783_0_4	#N/A	#N/A	Hemicentin-1 OS=Homo sapiens OX=9606 GN=HMCN1 PE=1 SV=2 Q96RW7 HMCN1_HUMAN 0.00000000000186	#N/A	#N/A	Neural;Muscle	#N/A
SMED30011970	1.36E-12	0.731981951	0.388	0.13	3.60E-08	10	SMED30011970.p1	dd_Smed_v4_4427_0_1	#N/A	unknown mRNA	0	#N/A	#N/A	Muscle	#N/A
SMED30027603	1.59E-12	0.607415048	0.662	0.341	4.22E-08	10	SMED30027603.p1	dd_Smed_v4_8065_0_1;dd_Smed_v4_8677_0_1	#N/A	#N/A	5'-AMP-activated protein kinase subunit gamma-2 OS=Homo sapiens OX=9606 GN=PRKAG2 PE=1 SV=1 Q9UGJ0 AAKG2_HUMAN 1.06E-78	#N/A	#N/A	Cathepsin+ cell	#N/A
SMED30025338	2.06E-12	0.370221831	0.312	0.088	5.47E-08	10	SMED30025338.p1	dd_Smed_v4_330_0_1	#N/A	#N/A	E3 ubiquitin-protein ligase CBL-B OS=Homo sapiens OX=9606 GN=CBLB PE=1 SV=2 Q13191 CBLB_HUMAN 1.98E-98	#N/A	#N/A	Neoblast;Epidermal;Intestine	#N/A
SMED30009776	2.69E-12	0.826556797	0.412	0.153	7.15E-08	10	SMED30009776.p1	dd_Smed_v4_2500_0_1;dd_Smed_v4_3747_0_1	#N/A	col4-4	Collagen alpha-6(IV) chain OS=Homo sapiens OX=9606 GN=COL4A6 PE=1 SV=3 Q14031 CO4A6_HUMAN 5.58E-169	#N/A	#N/A	Muscle;Protonephridia	#N/A
SMED30019288	3.33E-12	0.807800795	0.675	0.402	8.85E-08	10	SMED30019288.p1	dd_Smed_v4_1417_0_1	#N/A	#N/A	Calumenin OS=Homo sapiens OX=9606 GN=CALU PE=1 SV=2 O43852 CALU_HUMAN 1.42E-98	#N/A	#N/A	Cathepsin+ cell;Muscle;Phyarnx;Protonephridia;Neural	#N/A
SMED30007361	4.08E-12	0.647197204	0.775	0.525	1.08E-07	10	SMED30007361.p1	dd_Smed_v4_569_0_1	#N/A	#N/A	Selenoprotein S OS=Homo sapiens OX=9606 GN=SELENOS PE=1 SV=3 Q9BQE4 SELS_HUMAN 0.00000000000000148	#N/A	#N/A	Parapharyngeal;Epidermal	#N/A
SMED30013692	4.30E-12	1.207228001	0.875	0.758	1.14E-07	10	SMED30013692.p1	dd_Smed_v4_1039_0_1	#N/A	#N/A	Major egg antigen OS=Schistosoma mansoni OX=6183 PE=2 SV=1 E=0.00000765	#N/A	#N/A	Cathepsin+ cell;Neural;Phyarnx;Protonephridia	#N/A
SMED30009120	4.42E-12	0.446310672	0.3	0.085	1.17E-07	10	SMED30009120.p1	dd_Smed_v4_2800_0_1	#N/A	#N/A	0	#N/A	#N/A	#N/A	#N/A
SMED30018465	4.52E-12	0.477495474	0.388	0.132	1.20E-07	10	SMED30018465.p1	dd_Smed_v4_2431_0_1	#N/A	#N/A	2',3'-cyclic-nucleotide 3'-phosphodiesterase OS=Homo sapiens OX=9606 GN=CNP PE=1 SV=2 P09543 CN37_HUMAN 1.69E-43	#N/A	#N/A	Neural;Cathepsin+ cell	#N/A
SMED30014640	4.62E-12	0.501338391	0.262	0.068	1.23E-07	10	SMED30014640.p1	dd_Smed_v4_6399_0_1;dd_Smed_v4_6399_0_2	#N/A	#N/A	Major egg antigen OS=Schistosoma mansoni OX=6183 PE=2 SV=1 E=2.79E-51	#N/A	#N/A	Intestine;Muscle;Phyarnx;Protonephridia	#N/A
SMED30024758	4.76E-12	0.363325602	0.262	0.066	1.26E-07	10	SMED30024758.p1	#N/A	#N/A	#N/A	Multifunctional procollagen lysine hydroxylase and glycosyltransferase LH3 OS=Homo sapiens OX=9606 GN=PLOD3 PE=1 SV=1 O60568 PLOD3_HUMAN 3.14E-37	#N/A	#N/A	#N/A	#N/A
SMED30002903	5.27E-12	0.571834388	0.4	0.138	1.40E-07	10	SMED30002903.p1	dd_Smed_v4_4539_0_1	#N/A	#N/A	Cyclic AMP-responsive element-binding protein 3-like protein 1 OS=Homo sapiens OX=9606 GN=CREB3L1 PE=1 SV=1 Q96BA8 CR3L1_HUMAN 2.12E-35	#N/A	#N/A	Epidermal;Muscle	TF_bZIP
SMED30013183	8.33E-12	0.422830142	0.338	0.103	2.21E-07	10	SMED30013183.p1	dd_Smed_v4_4477_0_1	#N/A	#N/A	Receptor-transporting protein 3 OS=Homo sapiens OX=9606 GN=RTP3 PE=1 SV=1 Q9BQQ7 RTP3_HUMAN 0.00000129	#N/A	#N/A	Epidermal;Phyarnx	#N/A
SMED30003095	9.26E-12	0.447335984	0.35	0.114	2.46E-07	10	SMED30003095.p1	dd_Smed_v4_5754_0_1	#N/A	#N/A	Protein regulator of cytokinesis 1 OS=Homo sapiens OX=9606 GN=PRC1 PE=1 SV=2 O43663 PRC1_HUMAN 1.3E-33	#N/A	#N/A	Neural;Cathepsin+ cell	#N/A
SMED30006838	1.11E-11	0.452424495	0.338	0.106	2.94E-07	10	SMED30006838.p1	dd_Smed_v4_11444_0_1;dd_Smed_v4_11444_0_2	#N/A	#N/A	Fukutin-related protein OS=Homo sapiens OX=9606 GN=FKRP PE=1 SV=1 Q9H9S5 FKRP_HUMAN 0.000000202	#N/A	#N/A	Muscle	#N/A
SMED30016738	1.16E-11	0.407352212	0.275	0.076	3.07E-07	10	SMED30016738.p1	dd_Smed_v4_1438_0_1	#N/A	#N/A	Ankyrin-3 OS=Homo sapiens OX=9606 GN=ANK3 PE=1 SV=3 Q12955 ANK3_HUMAN 1.75E-24	#N/A	#N/A	Muscle	#N/A
SMED30017721	1.32E-11	0.638408603	0.6	0.299	3.51E-07	10	SMED30017721.p1	dd_Smed_v4_4831_0_1	#N/A	#N/A	0	#N/A	#N/A	Cathepsin+ cell;Muscle;Protonephridia	TF_bZIP
SMED30029426	1.37E-11	0.745869494	0.775	0.602	3.63E-07	10	SMED30029426.p1	dd_Smed_v4_1187_0_1	#N/A	#N/A	Baculoviral IAP repeat-containing protein 2 OS=Homo sapiens OX=9606 GN=BIRC2 PE=1 SV=2 Q13490 BIRC2_HUMAN 0.00000202	#N/A	#N/A	Neural;Muscle;Cathepsin+ cell;Phyarnx	#N/A
SMED30009226	1.38E-11	0.420036244	0.338	0.106	3.67E-07	10	SMED30009226.p1	dd_Smed_v4_4713_0_1;dd_Smed_v4_4713_0_2	#N/A	#N/A	RILP-like protein 1 OS=Homo sapiens OX=9606 GN=RILPL1 PE=1 SV=1 Q5EBL4 RIPL1_HUMAN 6.63E-45	#N/A	#N/A	Neural;Cathepsin+ cell	#N/A
SMED30010096	1.54E-11	0.775967103	0.713	0.441	4.09E-07	10	SMED30010096.p1	dd_Smed_v4_1566_0_1	#N/A	TPA_inf: prohormone convertase 2	Neuroendocrine convertase 2 OS=Homo sapiens OX=9606 GN=PCSK2 PE=1 SV=2 P16519 NEC2_HUMAN 0	#N/A	#N/A	Neural	#N/A
SMED30006731	1.58E-11	0.63566134	0.7	0.399	4.20E-07	10	SMED30006731.p1	dd_Smed_v4_5875_0_1	#N/A	#N/A	Transcription factor jun-D OS=Homo sapiens OX=9606 GN=JUND PE=1 SV=3 P17535 JUND_HUMAN 0.00000000000216	#N/A	#N/A	Neural	TF_bZIP
SMED30025325	1.73E-11	0.451686968	0.4	0.143	4.58E-07	10	SMED30025325.p1	dd_Smed_v4_7067_0_1;dd_Smed_v4_7067_0_2	#N/A	#N/A	Neurogenic locus notch homolog protein 2 OS=Homo sapiens OX=9606 GN=NOTCH2 PE=1 SV=3 Q04721 NOTC2_HUMAN 0	#N/A	#N/A	Cathepsin+ cell;Muscle;Protonephridia;Neural	#N/A
SMED30019130	1.77E-11	0.312768695	0.288	0.079	4.71E-07	10	SMED30019130.p1	dd_Smed_v4_4752_0_1	#N/A	#N/A	Junctophilin-1 OS=Homo sapiens OX=9606 GN=JPH1 PE=1 SV=2 Q9HDC5 JPH1_HUMAN 1.22E-104	#N/A	#N/A	Muscle	#N/A
SMED30034101	1.80E-11	0.593698249	0.35	0.117	4.77E-07	10	SMED30034101.p4	dd_Smed_v4_3534_0_1	#N/A	#N/A	0	#N/A	#N/A	Muscle;Neural;Phyarnx	#N/A
SMED30006679	2.57E-11	0.47492035	0.425	0.163	6.83E-07	10	SMED30006679.p1	dd_Smed_v4_4546_0_1	#N/A	#N/A	Syndecan-1 OS=Homo sapiens OX=9606 GN=SDC1 PE=1 SV=3 P18827 SDC1_HUMAN 0.000000000764	#N/A	#N/A	#N/A	#N/A
SMED30021902	3.11E-11	0.569666622	0.6	0.3	8.26E-07	10	SMED30021902.p1	dd_Smed_v4_12244_0_1	#N/A	#N/A	0	#N/A	#N/A	Muscle	#N/A
SMED30017388	3.13E-11	0.838201605	0.412	0.161	8.30E-07	10	SMED30017388.p1	dd_Smed_v4_740_0_1;dd_Smed_v4_740_0_2	#N/A	colF-5	Collagen alpha-1(XXIV) chain OS=Homo sapiens OX=9606 GN=COL24A1 PE=1 SV=2 Q17RW2 COOA1_HUMAN 8.77E-116	#N/A	#N/A	Muscle	#N/A
SMED30033594	4.36E-11	0.400542131	0.988	0.916	1.16E-06	10	SMED30033594.p1	dd_Smed_v4_1301_0_1;dd_Smed_v4_1301_0_2;dd_Smed_v4_3654_0_1	#N/A	#N/A	Microtubule-associated protein 1B OS=Homo sapiens OX=9606 GN=MAP1B PE=1 SV=2 P46821 MAP1B_HUMAN 0.00000000000268	#N/A	#N/A	Neural;Muscle;Cathepsin+ cell;Protonephridia	#N/A
SMED30007012	4.60E-11	0.389320551	0.288	0.082	1.22E-06	10	SMED30007012.p1	dd_Smed_v4_3090_0_1	#N/A	#N/A	0	#N/A	#N/A	Muscle	#N/A
SMED30025825	4.62E-11	0.437091765	0.4	0.146	1.23E-06	10	SMED30025825.p1	dd_Smed_v4_8112_0_1;dd_Smed_v4_8112_0_2	#N/A	#N/A	Sterile alpha and TIR motif-containing protein 1 OS=Homo sapiens OX=9606 GN=SARM1 PE=1 SV=1 Q6SZW1 SARM1_HUMAN 5.91E-145	#N/A	#N/A	Neural;Muscle	#N/A
[truncated: 16 more rows]
