# Supplementary material for: Canonical and early lineage-specific stem cell types identified in planarian SirNeoblasts
Source: Cell Regen. 2021 Mar 19;10:15. doi: 10.1186/s13619-021-00076-6 (PMC7979843; doi:10.1186/s13619-021-00076-6)
Supplement: Supplementary file 6 — Additional file 6 Table S2. [file 13619_2021_76_MOESM6_ESM.csv]

gene	p_val	avg_logFC	pct.1	pct.2	p_val_adj	cluster	Prot	V4	Known.markers.gene	Symbol	Uniprot.blastp.homo	Known.markers.cell.type	Cell.type.Zengan	Cell.type.MIT	TF.AnimalTFDB
SMED30023708	0	1.500295408	0.993	0.435	0	0	SMED30023708.p1	dd_Smed_v4_8720_0_1	zfp-1	ZFP-1	Zinc finger protein 341 OS=Homo sapiens OX=9606 GN=ZNF341 PE=1 SV=2 Q9BYN7 ZN341_HUMAN 0.000000000000347	Zeta	Epidermal lineage	Neoblast;Cathepsin+ cell	zf-C2H2
SMED30008505	0	0.93057214	0.8	0.218	0	0	SMED30008505.p1	dd_Smed_v4_5942_0_1	soxP-3	SOXP-3	Transcription factor SOX-8 OS=Homo sapiens OX=9606 GN=SOX8 PE=2 SV=1 P57073 SOX8_HUMAN 7.19E-25	NB1��Zeta	Epidermal lineage	Epidermal	HMG
SMED30026364	0	0.91619149	0.88	0.338	0	0	SMED30026364.p1	dd_Smed_v4_5563_0_1	#N/A	SMED-P53	Tumor protein 63 OS=Homo sapiens OX=9606 GN=TP63 PE=1 SV=1 Q9H3D4 P63_HUMAN 0.0000000000000264	#N/A	Epidermal lineage	Epidermal;Phyarnx	P53
SMED30022344	0	0.909304399	0.875	0.482	0	0	SMED30022344.p1	dd_Smed_v4_1131_0_1	#N/A	Smed_23858_V2 FERM domain containing-1	Moesin OS=Homo sapiens OX=9606 GN=MSN PE=1 SV=3 P26038 MOES_HUMAN 2.03E-180	#N/A	#N/A	Epidermal;Phyarnx;Protonephridia	#N/A
SMED30006464	0	0.867197753	0.962	0.538	0	0	SMED30006464.p1	dd_Smed_v4_4998_1_1	#N/A	TCF15	Transcription factor 15 OS=Homo sapiens OX=9606 GN=TCF15 PE=2 SV=3 Q12870 TCF15_HUMAN 5.25E-24	#N/A	Epidermal lineage	Neoblast;Cathepsin+ cell;Intestine;Muscle	bHLH
SMED30022628	0	0.825451445	0.645	0.23	0	0	SMED30022628.p1	dd_Smed_v4_361_0_1	#N/A	#N/A	Placenta-specific gene 8 protein OS=Homo sapiens OX=9606 GN=PLAC8 PE=2 SV=1 Q9NZF1 PLAC8_HUMAN 0.0000000000137	#N/A	#N/A	Epidermal	#N/A
SMED30031307	0	0.788602752	0.967	0.752	0	0	SMED30031307.p6	dd_Smed_v4_59198_0_1	#N/A	#N/A	0	#N/A	#N/A	#N/A	#N/A
SMED30002228	0	0.728716412	0.71	0.242	0	0	SMED30002228.p1	dd_Smed_v4_7050_0_1	#N/A	#N/A	Immunoglobulin superfamily containing leucine-rich repeat protein 2 OS=Homo sapiens OX=9606 GN=ISLR2 PE=2 SV=1 Q6UXK2 ISLR2_HUMAN 0.00000000000301	#N/A	#N/A	Cathepsin+ cell;Protonephridia;Phyarnx	#N/A
SMED30012332	0	0.725890855	0.557	0.204	0	0	SMED30012332.p1	dd_Smed_v4_3935_0_1	egr-1	EGR-1	Early growth response protein 3 OS=Homo sapiens OX=9606 GN=EGR3 PE=2 SV=1 Q06889 EGR3_HUMAN 7.69E-27	Zeta	Epidermal lineage	Epidermal	zf-H2C2_2
SMED30014702	0	0.721263988	0.718	0.378	0	0	SMED30014702.p1	dd_Smed_v4_12876_0_1	#N/A	#N/A	0	#N/A	Epidermal lineage	Protonephridia	#N/A
SMED30023969	0	0.709570992	0.726	0.254	0	0	SMED30023969.p1	dd_Smed_v4_6263_0_1	#N/A	Rhombotin-1	Rhombotin-1 OS=Homo sapiens OX=9606 GN=LMO1 PE=1 SV=1 P25800 RBTN1_HUMAN 3.24E-57	#N/A	Epidermal lineage	Neural	#N/A
SMED30026808	0	0.65710496	0.666	0.223	0	0	SMED30026808.p1	dd_Smed_v4_446_0_1	#N/A	#N/A	Calcium-binding protein 7 OS=Homo sapiens OX=9606 GN=CABP7 PE=1 SV=1 Q86V35 CABP7_HUMAN 0.00000577	#N/A	#N/A	Epidermal;Phyarnx;Protonephridia	#N/A
SMED30006887	0	0.64551243	0.867	0.446	0	0	SMED30006887.p1	dd_Smed_v4_929_0_1	#N/A	#N/A	Advillin OS=Homo sapiens OX=9606 GN=AVIL PE=1 SV=3 O75366 AVIL_HUMAN 3.67E-62	#N/A	#N/A	Epidermal;Intestine;Cathepsin+ cell;Protonephridia	#N/A
SMED30021464	0	0.625049629	0.801	0.443	0	0	SMED30021464.p1	dd_Smed_v4_2965_0_1	#N/A	Smed_01699_V2 glucose 6 phosphate 1 dehydrogenase	Glucose-6-phosphate 1-dehydrogenase OS=Homo sapiens OX=9606 GN=G6PD PE=1 SV=4 P11413 G6PD_HUMAN 0	#N/A	#N/A	Epidermal	#N/A
SMED30016078	0	0.511648906	1	0.959	0	0	SMED30016078.p1	dd_Smed_v4_246_0_1;dd_Smed_v4_246_0_2;dd_Smed_v4_246_0_3;dd_Smed_v4_246_0_4;dd_Smed_v4_246_0_5;dd_Smed_v4_246_0_6;dd_Smed_v4_285_0_1	#N/A	Actin, cytoplasmic	Actin, cytoplasmic 2 OS=Homo sapiens OX=9606 GN=ACTG1 PE=1 SV=1 P63261 ACTG_HUMAN 0	#N/A	Pharyngeal lineage	Neural;Epidermal;Parapharyngeal;Phyarnx;Protonephridia	#N/A
SMED30020269	0	0.483993713	0.996	0.887	0	0	SMED30020269.p1	dd_Smed_v4_395_0_1	#N/A	#N/A	Transgelin-3 OS=Homo sapiens OX=9606 GN=TAGLN3 PE=1 SV=2 Q9UI15 TAGL3_HUMAN 3.2E-23	#N/A	#N/A	Epidermal;Cathepsin+ cell;Intestine;Phyarnx;Protonephridia	#N/A
SMED30027707	0	0.43848519	1	0.98	0	0	SMED30027707.p1	dd_Smed_v4_1580_0_1	#N/A	#N/A	S-adenosylmethionine synthase isoform type-2 OS=Homo sapiens OX=9606 GN=MAT2A PE=1 SV=1 P31153 METK2_HUMAN 0	#N/A	#N/A	Epidermal;Phyarnx	#N/A
SMED30004057	0	0.402619966	0.567	0.174	0	0	SMED30004057.p1	dd_Smed_v4_1355_0_1	#N/A	#N/A	0	#N/A	#N/A	Epidermal	#N/A
SMED30019921	0	0.392168865	0.553	0.267	0	0	SMED30019921.p1	dd_Smed_v4_10877_0_1	#N/A	#N/A	0	#N/A	#N/A	Epidermal;Phyarnx	#N/A
SMED30007284	0	0.382059687	0.935	0.718	0	0	SMED30007284.p1	dd_Smed_v4_490_0_5;dd_Smed_v4_490_0_9	#N/A	#N/A	0	#N/A	#N/A	#N/A	#N/A
SMED30016342	0	0.379123706	0.994	0.907	0	0	SMED30016342.p1	dd_Smed_v4_4528_0_1;dd_Smed_v4_4528_0_2;dd_Smed_v4_4528_0_3;dd_Smed_v4_4528_0_4;dd_Smed_v4_4528_0_5;dd_Smed_v4_4528_0_6;dd_Smed_v4_4528_0_8	#N/A	#N/A	TNF receptor-associated factor 6 OS=Homo sapiens OX=9606 GN=TRAF6 PE=1 SV=1 Q9Y4K3 TRAF6_HUMAN 0.00000000363	#N/A	#N/A	Neoblast;Epidermal	#N/A
SMED30029960	0	0.366771232	0.658	0.465	0	0	SMED30029960.p3	dd_Smed_v4_270_0_1	#N/A	#N/A	0	#N/A	#N/A	Epidermal;Cathepsin+ cell;Intestine	#N/A
SMED30035831	1.26E-305	0.323521367	0.991	0.925	2.53E-302	0	SMED30035831.p1	dd_Smed_v4_2725_0_1	#N/A	#N/A	0	#N/A	#N/A	Neoblast	#N/A
SMED30034936	5.84E-301	0.443323798	0.657	0.315	1.17E-297	0	SMED30034936.p1	dd_Smed_v4_13714_0_1	#N/A	#N/A	0	#N/A	#N/A	Muscle;Neural;Protonephridia	#N/A
SMED30023874	2.75E-300	0.360706759	0.753	0.362	5.51E-297	0	SMED30023874.p1	dd_Smed_v4_1519_0_1	#N/A	Aminoacylase-1A	Aminoacylase-1 OS=Homo sapiens OX=9606 GN=ACY1 PE=1 SV=1 Q03154 ACY1_HUMAN 3.76E-104	#N/A	Gastrovascular lineage	Intestine;Cathepsin+ cell;Neoblast	#N/A
SMED30012458	7.43E-292	0.361660013	0.918	0.699	1.49E-288	0	SMED30012458.p1	dd_Smed_v4_3708_0_1	#N/A	#N/A	Importin subunit alpha-1 OS=Homo sapiens OX=9606 GN=KPNA2 PE=1 SV=1 P52292 IMA1_HUMAN 8.92E-115	#N/A	#N/A	Neoblast	#N/A
SMED30022975	4.12E-285	0.348667095	0.65	0.302	8.24E-282	0	SMED30022975.p1	dd_Smed_v4_6729_0_1	#N/A	Homeobox protein DTH-2	Homeobox protein Nkx-2.4 OS=Homo sapiens OX=9606 GN=NKX2-4 PE=3 SV=3 Q9H2Z4 NKX24_HUMAN 9.77E-38	#N/A	Epidermal lineage	Epidermal;Neoblast;Parapharyngeal	Homeobox
SMED30026803	1.45E-281	0.340315699	0.983	0.852	2.91E-278	0	SMED30026803.p1	dd_Smed_v4_8540_0_1	#N/A	X1.D.D8.3	0	#N/A	#N/A	Neural;Epidermal;Phyarnx;Protonephridia	#N/A
SMED30031631	8.50E-269	0.368981795	0.9	0.665	1.70E-265	0	SMED30031631.p1	dd_Smed_v4_366_0_1	#N/A	#N/A	6-phosphogluconate dehydrogenase, decarboxylating OS=Homo sapiens OX=9606 GN=PGD PE=1 SV=3 P52209 6PGD_HUMAN 0	#N/A	#N/A	Intestine;Epidermal;Phyarnx;Protonephridia;Cathepsin+ cell;Neural	#N/A
SMED30020948	1.89E-266	0.425491432	0.638	0.278	3.77E-263	0	SMED30020948.p1	dd_Smed_v4_409_0_1	#N/A	#N/A	Dynein light chain 1, cytoplasmic OS=Saccharomyces cerevisiae (strain ATCC 204508 / S288c) OX=559292 GN=DYN2 PE=1 SV=1 E=0.00000256	#N/A	#N/A	Epidermal;Phyarnx	#N/A
SMED30006533	1.90E-254	0.39450475	0.801	0.525	3.80E-251	0	SMED30006533.p1	dd_Smed_v4_3383_0_1	#N/A	#N/A	ADP-ribosylation factor 3 OS=Homo sapiens OX=9606 GN=ARF3 PE=1 SV=2 P61204 ARF3_HUMAN 1.48E-67	#N/A	#N/A	Neural;Cathepsin+ cell	#N/A
SMED30033839	1.86E-248	0.282066329	0.654	0.402	3.71E-245	0	SMED30033839.p1	dd_Smed_v4_7824_0_1	#N/A	Sp5	Transcription factor Sp3 OS=Homo sapiens OX=9606 GN=SP3 PE=1 SV=3 Q02447 SP3_HUMAN 2.86E-47	#N/A	#N/A	Cathepsin+ cell	zf-H2C2_2
SMED30002774	5.95E-231	0.3948321	0.748	0.54	1.19E-227	0	SMED30002774.p2	dd_Smed_v4_613_0_1	#N/A	#N/A	Dynein light chain 2, cytoplasmic OS=Homo sapiens OX=9606 GN=DYNLL2 PE=1 SV=1 Q96FJ2 DYL2_HUMAN 3.15E-59	#N/A	#N/A	Phyarnx;Protonephridia	#N/A
SMED30033600	9.53E-213	0.29241042	0.954	0.812	1.91E-209	0	SMED30033600.p1	dd_Smed_v4_2682_0_1	#N/A	#N/A	DNA replication licensing factor MCM6 OS=Homo sapiens OX=9606 GN=MCM6 PE=1 SV=1 Q14566 MCM6_HUMAN 0	#N/A	#N/A	Neoblast	#N/A
SMED30033977	1.94E-211	0.401156598	0.837	0.682	3.88E-208	0	SMED30033977.p1	dd_Smed_v4_6929_0_1	#N/A	#N/A	Neurogenic locus notch homolog protein 4 OS=Homo sapiens OX=9606 GN=NOTCH4 PE=1 SV=2 Q99466 NOTC4_HUMAN 1.8E-21	#N/A	#N/A	#N/A	#N/A
SMED30003599	5.30E-206	0.382994738	0.683	0.401	1.06E-202	0	SMED30003599.p1	dd_Smed_v4_18547_0_1;dd_Smed_v4_18547_0_2;dd_Smed_v4_30278_0_1;dd_Smed_v4_53704_0_1	#N/A	transverse filament SYCP-1	0	#N/A	Epidermal lineage	Neoblast	#N/A
SMED30000938	1.43E-196	0.649251666	0.423	0.115	2.86E-193	0	SMED30000938.p1	dd_Smed_v4_15471_0_1	#N/A	#N/A	Homeobox protein SIX1 OS=Homo sapiens OX=9606 GN=SIX1 PE=1 SV=1 Q15475 SIX1_HUMAN 4.31E-52	#N/A	#N/A	Epidermal	Homeobox
SMED30016591	4.18E-190	0.270093111	0.967	0.845	8.36E-187	0	SMED30016591.p1	dd_Smed_v4_2875_0_1;dd_Smed_v4_2875_0_2;dd_Smed_v4_2875_0_3;dd_Smed_v4_2875_0_4;dd_Smed_v4_2875_0_5;dd_Smed_v4_2875_0_6	#N/A	#N/A	Core-binding factor subunit beta OS=Homo sapiens OX=9606 GN=CBFB PE=1 SV=2 Q13951 PEBB_HUMAN 1.01E-21	#N/A	#N/A	Neoblast;Epidermal;Cathepsin+ cell;Muscle;Phyarnx;Protonephridia	CBF
SMED30005345	6.30E-181	0.355053295	0.722	0.475	1.26E-177	0	SMED30005345.p1	dd_Smed_v4_125_0_1;dd_Smed_v4_125_0_2	#N/A	#N/A	0	#N/A	#N/A	Epidermal;Phyarnx	#N/A
SMED30010940	2.84E-174	0.280252465	0.903	0.671	5.68E-171	0	SMED30010940.p1	dd_Smed_v4_1257_0_1	#N/A	#N/A	CD151 antigen OS=Homo sapiens OX=9606 GN=CD151 PE=1 SV=3 P48509 CD151_HUMAN 2.94E-28	#N/A	#N/A	Epidermal;Intestine;Phyarnx	#N/A
SMED30025422	1.98E-166	0.256356352	0.897	0.726	3.97E-163	0	SMED30025422.p1	dd_Smed_v4_1172_0_1	#N/A	#N/A	GrpE protein homolog 1, mitochondrial OS=Homo sapiens OX=9606 GN=GRPEL1 PE=1 SV=2 Q9HAV7 GRPE1_HUMAN 2.63E-53	#N/A	#N/A	Neoblast;Epidermal;Intestine	#N/A
SMED30032971	1.41E-160	0.314724065	0.764	0.539	2.82E-157	0	SMED30032971.p3	#N/A	#N/A	#N/A	0	#N/A	#N/A	#N/A	#N/A
SMED30002081	2.10E-128	0.288647384	0.773	0.55	4.19E-125	0	SMED30002081.p1	dd_Smed_v4_5128_0_1	#N/A	#N/A	0	#N/A	Muscle lineage	Neoblast;Protonephridia	#N/A
SMED30011950	7.61E-64	0.432532562	0.376	0.178	1.52E-60	0	SMED30011950.p1	dd_Smed_v4_17393_0_1	#N/A	#N/A	Trans-acting T-cell-specific transcription factor GATA-3 OS=Homo sapiens OX=9606 GN=GATA3 PE=1 SV=1 P23771 GATA3_HUMAN 3.08E-64	#N/A	#N/A	#N/A	zf-GATA
SMED30008120	5.06E-18	0.315582676	0.264	0.109	1.01E-14	0	SMED30008120.p1	dd_Smed_v4_263_0_1	#N/A	#N/A	0	#N/A	#N/A	Epidermal	#N/A
SMED30013674	1.08E-15	0.348812064	0.298	0.193	2.15E-12	0	SMED30013674.p1	dd_Smed_v4_9061_0_1	#N/A	#N/A	Homeobox protein Hox-C12 OS=Homo sapiens OX=9606 GN=HOXC12 PE=3 SV=2 P31275 HXC12_HUMAN 3.55E-20	#N/A	#N/A	Parapharyngeal;Epidermal	Homeobox
SMED30003769	0	1.757387924	0.969	0.586	0	1	SMED30003769.p1	dd_Smed_v4_4944_0_1;dd_Smed_v4_4944_0_2	#N/A	#N/A	Sorcin OS=Homo sapiens OX=9606 GN=SRI PE=1 SV=1 P30626 SORCN_HUMAN 0.00000262	#N/A	#N/A	Muscle	#N/A
SMED30014105	0	1.054474793	0.687	0.332	0	1	SMED30014105.p1	dd_Smed_v4_9283_0_1	#N/A	Protocadherin gamma-A11	Protocadherin-11 Y-linked OS=Homo sapiens OX=9606 GN=PCDH11Y PE=1 SV=1 Q9BZA8 PC11Y_HUMAN 8.04E-81	#N/A	Muscle lineage	Cathepsin+ cell	#N/A
SMED30023158	0	0.925927239	0.625	0.401	0	1	SMED30023158.p1	dd_Smed_v4_13356_0_1	#N/A	TSA: Seq3	Frizzled-4 OS=Homo sapiens OX=9606 GN=FZD4 PE=1 SV=2 Q9ULV1 FZD4_HUMAN 1.42E-110	#N/A	#N/A	Neural	#N/A
SMED30010450	0	0.773333303	0.564	0.29	0	1	SMED30010450.p6	dd_Smed_v4_13055_0_1	#N/A	#N/A	0	#N/A	Muscle lineage	#N/A	#N/A
SMED30002753	0	0.720585671	0.995	0.941	0	1	SMED30002753.p1	dd_Smed_v4_585_0_1	#N/A	X1.A5.1	0	#N/A	Muscle lineage	Cathepsin+ cell;Muscle;Neural	#N/A
SMED30009076	0	0.583857544	1	0.999	0	1	SMED30009076.p1	dd_Smed_v4_37_0_1;dd_Smed_v4_90_0_1;dd_Smed_v4_90_0_2	#N/A	Actin-2	Actin, cytoplasmic 2 OS=Homo sapiens OX=9606 GN=ACTG1 PE=1 SV=1 P63261 ACTG_HUMAN 0	#N/A	Muscle lineage	Neural;Muscle;Cathepsin+ cell;Protonephridia	#N/A
SMED30005488	0	0.562567573	0.997	0.977	0	1	SMED30005488.p1	dd_Smed_v4_3257_0_1	#N/A	Smed_04167_V2	0	#N/A	Neuronal lineage	Cathepsin+ cell;Neural;Muscle;Phyarnx;Intestine	#N/A
SMED30022232	0	0.509491387	0.874	0.627	0	1	SMED30022232.p1	dd_Smed_v4_1206_0_1	#N/A	#N/A	Hematopoietic prostaglandin D synthase OS=Homo sapiens OX=9606 GN=HPGDS PE=1 SV=3 O60760 HPGDS_HUMAN 5.57E-25	#N/A	#N/A	Neural;Cathepsin+ cell;Muscle;Parapharyngeal;Protonephridia	#N/A
SMED30014371	0	0.394403868	0.753	0.563	0	1	SMED30014371.p1	dd_Smed_v4_1778_0_1	#N/A	#N/A	0	#N/A	#N/A	Muscle;Neural	#N/A
SMED30007744	7.58E-304	1.207339195	0.418	0.207	1.52E-300	1	SMED30007744.p1	dd_Smed_v4_9186_0_1	smad-6/7-1	SMED-SMAD6/7-1	Mothers against decapentaplegic homolog 7 OS=Homo sapiens OX=9606 GN=SMAD7 PE=1 SV=1 O15105 SMAD7_HUMAN 0.00000785	Sigma	Muscle lineage	Cathepsin+ cell;Phyarnx;Neural	#N/A
SMED30008911	7.21E-291	0.38436293	0.987	0.974	1.44E-287	1	SMED30008911.p1	dd_Smed_v4_996_0_1	#N/A	Smed_22086_V2 fascin-1	Fascin OS=Homo sapiens OX=9606 GN=FSCN1 PE=1 SV=3 Q16658 FSCN1_HUMAN 8.1E-116	#N/A	#N/A	Neural;Cathepsin+ cell;Muscle;Parapharyngeal;Protonephridia	#N/A
SMED30002133	1.01E-268	0.336322711	0.998	0.998	2.02E-265	1	SMED30002133.p1	dd_Smed_v4_34_0_1;dd_Smed_v4_34_0_2	#N/A	#N/A	Polyubiquitin-B OS=Homo sapiens OX=9606 GN=UBB PE=1 SV=1 P0CG47 UBB_HUMAN 6.51E-105	#N/A	#N/A	Neural;Cathepsin+ cell;Muscle;Epidermal;Phyarnx;Protonephridia;Intestine;Parapharyngeal	#N/A
SMED30002925	4.70E-268	0.831107472	0.614	0.444	9.41E-265	1	SMED30002925.p1	dd_Smed_v4_12472_0_1	#N/A	Protein jagged-1b	Delta-like protein 4 OS=Homo sapiens OX=9606 GN=DLL4 PE=1 SV=1 Q9NR61 DLL4_HUMAN 0.000000000000000813	#N/A	Muscle lineage	Cathepsin+ cell;Muscle	#N/A
SMED30025671	1.84E-264	0.41535537	0.95	0.91	3.68E-261	1	SMED30025671.p1	dd_Smed_v4_4012_0_1	#N/A	Smed_06551_V2 pim-1	Serine/threonine-protein kinase pim-1 OS=Homo sapiens OX=9606 GN=PIM1 PE=1 SV=4 P11309 PIM1_HUMAN 6.42E-79	#N/A	#N/A	Neural;Cathepsin+ cell;Muscle	#N/A
SMED30032279	9.16E-259	0.60244062	0.778	0.725	1.83E-255	1	SMED30032279.p1	dd_Smed_v4_20048_0_1	#N/A	gcr156	0	#N/A	#N/A	#N/A	#N/A
SMED30034573	1.88E-249	0.352551684	0.959	0.928	3.75E-246	1	SMED30034573.p1	dd_Smed_v4_34270_0_1;dd_Smed_v4_640_0_1	#N/A	#N/A	Tubulin beta-4B chain OS=Homo sapiens OX=9606 GN=TUBB4B PE=1 SV=1 P68371 TBB4B_HUMAN 0	#N/A	#N/A	#N/A	#N/A
SMED30033690	2.71E-239	0.65363368	0.74	0.564	5.41E-236	1	SMED30033690.p1	dd_Smed_v4_6182_0_1	#N/A	#N/A	Transmembrane protein 211 OS=Homo sapiens OX=9606 GN=TMEM211 PE=2 SV=2 Q6ICI0 TM211_HUMAN 3.09E-18	#N/A	#N/A	Cathepsin+ cell	#N/A
SMED30029016	2.33E-224	0.886727115	0.531	0.369	4.67E-221	1	SMED30029016.p1	dd_Smed_v4_234_0_1	#N/A	X1.A.H5.2	0	#N/A	#N/A	Cathepsin+ cell	#N/A
SMED30001376	9.33E-220	0.356761374	0.802	0.765	1.87E-216	1	SMED30001376.p1	dd_Smed_v4_1579_0_1	#N/A	col4-1	Collagen alpha-6(IV) chain OS=Homo sapiens OX=9606 GN=COL4A6 PE=1 SV=3 Q14031 CO4A6_HUMAN 2.46E-167	#N/A	#N/A	Muscle	#N/A
SMED30008917	7.14E-215	0.531265778	0.497	0.344	1.43E-211	1	SMED30008917.p1	dd_Smed_v4_124_0_1	#N/A	#N/A	Tubulin alpha-3D chain OS=Homo sapiens OX=9606 GN=TUBA3D PE=1 SV=1 P0DPH8 TBA3D_HUMAN 0	#N/A	#N/A	Cathepsin+ cell;Epidermal;Intestine	#N/A
SMED30022819	1.20E-212	0.402396091	0.906	0.829	2.40E-209	1	SMED30022819.p1	dd_Smed_v4_8264_0_1	#N/A	#N/A	0	#N/A	#N/A	Neoblast;Muscle	#N/A
SMED30015762	1.04E-206	0.345763619	0.82	0.804	2.07E-203	1	#N/A	#N/A	#N/A	Smed_14904_V2	#N/A	#N/A	#N/A	#N/A	#N/A
SMED30019763	1.69E-200	0.432702394	0.813	0.74	3.38E-197	1	SMED30019763.p1	dd_Smed_v4_3736_0_1	#N/A	NudC domain-containing protein 1	NudC domain-containing protein 1 OS=Homo sapiens OX=9606 GN=NUDCD1 PE=1 SV=2 Q96RS6 NUDC1_HUMAN 6.92E-23	#N/A	Muscle lineage	Neoblast	#N/A
SMED30002616	1.47E-186	0.911549854	0.344	0.22	2.94E-183	1	SMED30002616.p1	dd_Smed_v4_9259_0_1	#N/A	nk4	0	#N/A	#N/A	Muscle;Cathepsin+ cell	#N/A
SMED30011396	9.87E-177	0.388092263	0.389	0.249	1.97E-173	1	SMED30011396.p1	dd_Smed_v4_683_0_1	#N/A	#N/A	0	#N/A	#N/A	Cathepsin+ cell;Intestine	#N/A
SMED30002877	5.34E-169	0.403779813	0.923	0.871	1.07E-165	1	SMED30002877.p1	dd_Smed_v4_8602_0_1	#N/A	IQ motif and SEC7 domain-containing protein 1	IQ motif and SEC7 domain-containing protein 1 OS=Homo sapiens OX=9606 GN=IQSEC1 PE=1 SV=1 Q6DN90 IQEC1_HUMAN 0.000000000000201	#N/A	Muscle lineage	Neoblast	#N/A
SMED30030240	7.70E-165	0.296197161	0.958	0.947	1.54E-161	1	SMED30030240.p1	dd_Smed_v4_443_0_1	#N/A	#N/A	Ferritin heavy chain OS=Homo sapiens OX=9606 GN=FTH1 PE=1 SV=2 P02794 FRIH_HUMAN 1.69E-64	#N/A	#N/A	Neoblast;Muscle;Cathepsin+ cell;Protonephridia	#N/A
SMED30003764	4.76E-157	0.269021345	0.96	0.926	9.52E-154	1	SMED30003764.p1	dd_Smed_v4_5816_0_1	#N/A	N-alpha-acetyltransferase 40	N-alpha-acetyltransferase 40 OS=Homo sapiens OX=9606 GN=NAA40 PE=1 SV=1 Q86UY6 NAA40_HUMAN 3.58E-36	#N/A	Novel lineage	Neoblast;Neural	#N/A
SMED30004241	7.99E-144	0.302978506	0.886	0.846	1.60E-140	1	SMED30004241.p1	dd_Smed_v4_4734_0_1	#N/A	#N/A	Serine/threonine-protein kinase WNK1 OS=Homo sapiens OX=9606 GN=WNK1 PE=1 SV=2 Q9H4A3 WNK1_HUMAN 1.39E-61	#N/A	#N/A	Neural	#N/A
SMED30011050	2.80E-139	0.264040165	0.989	0.974	5.61E-136	1	SMED30011050.p1	dd_Smed_v4_8839_0_1	#N/A	Smed_06866_V2	0	#N/A	#N/A	Cathepsin+ cell;Muscle;Neural;Protonephridia	#N/A
SMED30002081	1.21E-135	0.408895831	0.687	0.584	2.42E-132	1	SMED30002081.p1	dd_Smed_v4_5128_0_1	#N/A	#N/A	0	#N/A	Muscle lineage	Neoblast;Protonephridia	#N/A
SMED30000378	1.06E-133	0.287474637	0.858	0.821	2.12E-130	1	SMED30000378.p1	dd_Smed_v4_512_0_1;dd_Smed_v4_512_0_2	#N/A	#N/A	0	#N/A	#N/A	Neoblast;Neural;Protonephridia	#N/A
SMED30012777	2.69E-130	0.338525773	0.618	0.504	5.38E-127	1	SMED30012777.p1	dd_Smed_v4_7254_0_1	#N/A	#N/A	Universal stress protein A-like protein OS=Arabidopsis thaliana OX=3702 GN=At3g01520 PE=1 SV=2 E=0.000000000373	#N/A	#N/A	Neural;Muscle;Intestine	#N/A
SMED30021902	1.87E-105	0.432163372	0.579	0.549	3.75E-102	1	SMED30021902.p1	dd_Smed_v4_12244_0_1	#N/A	#N/A	0	#N/A	#N/A	Muscle	#N/A
SMED30009683	1.05E-102	0.621762268	0.358	0.311	2.11E-99	1	SMED30009683.p1	dd_Smed_v4_22479_0_1	#N/A	hesl-3	Hairy/enhancer-of-split related with YRPW motif protein 2 OS=Homo sapiens OX=9606 GN=HEY2 PE=1 SV=1 Q9UBP5 HEY2_HUMAN 4.34E-31	#N/A	#N/A	#N/A	bHLH
SMED30018309	7.10E-87	0.523680691	0.338	0.277	1.42E-83	1	SMED30018309.p1	dd_Smed_v4_11500_0_1	#N/A	#N/A	Iroquois-class homeodomain protein IRX-2 OS=Homo sapiens OX=9606 GN=IRX2 PE=1 SV=2 Q9BZI1 IRX2_HUMAN 2.67E-39	#N/A	#N/A	Neural	Homeobox
SMED30000561	2.04E-78	0.300288197	0.33	0.307	4.08E-75	1	SMED30000561.p6	#N/A	#N/A	#N/A	0	#N/A	#N/A	#N/A	#N/A
SMED30009565	1.13E-67	0.253343772	0.449	0.402	2.25E-64	1	SMED30009565.p1	dd_Smed_v4_2869_0_1	#N/A	#N/A	0	#N/A	#N/A	Muscle	#N/A
SMED30023050	3.27E-64	0.411207053	0.366	0.338	6.54E-61	1	SMED30023050.p1	dd_Smed_v4_1339_0_1	#N/A	ALDH2-like	Aldehyde dehydrogenase, mitochondrial OS=Homo sapiens OX=9606 GN=ALDH2 PE=1 SV=2 P05091 ALDH2_HUMAN 0	#N/A	#N/A	Cathepsin+ cell;Epidermal;Phyarnx;Intestine	#N/A
SMED30006583	2.25E-57	0.474879029	0.492	0.5	4.49E-54	1	SMED30006583.p1	dd_Smed_v4_11650_0_1	#N/A	frizzled receptor-like	Frizzled-10 OS=Homo sapiens OX=9606 GN=FZD10 PE=1 SV=1 Q9ULW2 FZD10_HUMAN 1.29E-117	#N/A	#N/A	Muscle	#N/A
SMED30031920	2.73E-51	0.331350021	0.421	0.429	5.46E-48	1	SMED30031920.p1	dd_Smed_v4_4944_0_1;dd_Smed_v4_4944_0_2	#N/A	#N/A	Calpain small subunit 2 OS=Homo sapiens OX=9606 GN=CAPNS2 PE=2 SV=2 Q96L46 CPNS2_HUMAN 0.000000575	#N/A	#N/A	Muscle	#N/A
SMED30027302	3.35E-44	0.27918004	0.571	0.551	6.70E-41	1	SMED30027302.p1	dd_Smed_v4_718_0_1	#N/A	#N/A	Tubulin alpha-1A chain OS=Homo sapiens OX=9606 GN=TUBA1A PE=1 SV=1 Q71U36 TBA1A_HUMAN 0	#N/A	#N/A	Cathepsin+ cell;Muscle;Intestine;Neural	#N/A
SMED30009207	5.09E-41	0.541230464	0.294	0.321	1.02E-37	1	SMED30009207.p1	dd_Smed_v4_16070_0_1	#N/A	musculin	Musculin OS=Homo sapiens OX=9606 GN=MSC PE=1 SV=2 O60682 MUSC_HUMAN 1.85E-22	#N/A	Muscle lineage	Muscle	bHLH
SMED30016686	8.45E-38	0.414074227	0.235	0.256	1.69E-34	1	SMED30016686.p1	dd_Smed_v4_12873_0_1	#N/A	NK homeobox6-2	Homeobox protein Nkx-6.1 OS=Homo sapiens OX=9606 GN=NKX6-1 PE=1 SV=2 P78426 NKX61_HUMAN 5.87E-40	#N/A	#N/A	#N/A	Homeobox
SMED30036010	5.12E-35	0.395907327	0.343	0.356	1.02E-31	1	SMED30036010.p2	dd_Smed_v4_32516_0_1	#N/A	#N/A	0	#N/A	#N/A	#N/A	#N/A
SMED30012295	7.61E-30	0.29455031	0.254	0.276	1.52E-26	1	SMED30012295.p1	dd_Smed_v4_5127_0_1;dd_Smed_v4_5127_0_2	#N/A	hunchback-like	Zinc finger protein 142 OS=Homo sapiens OX=9606 GN=ZNF142 PE=1 SV=4 P52746 ZN142_HUMAN 3.07E-17	#N/A	#N/A	Cathepsin+ cell;Protonephridia;Neural	zf-C2H2
SMED30005089	4.81E-25	0.291675248	0.301	0.298	9.61E-22	1	SMED30005089.p1	dd_Smed_v4_13407_0_1	#N/A	#N/A	0	#N/A	#N/A	Cathepsin+ cell	#N/A
SMED30030498	4.45E-22	0.426223658	0.549	0.603	8.91E-19	1	SMED30030498.p1	dd_Smed_v4_1296_0_1;dd_Smed_v4_4397_0_1	#N/A	#N/A	0	#N/A	#N/A	Cathepsin+ cell;Intestine;Neoblast	#N/A
SMED30000537	2.27E-15	0.470521239	0.34	0.385	4.55E-12	1	SMED30000537.p1	#N/A	#N/A	#N/A	0	#N/A	#N/A	#N/A	#N/A
SMED30030752	8.35E-14	0.310233091	0.412	0.477	1.67E-10	1	SMED30030752.p1	dd_Smed_v4_8395_0_1	#N/A	#N/A	E3 ubiquitin-protein ligase TRIM56 OS=Homo sapiens OX=9606 GN=TRIM56 PE=1 SV=3 Q9BRZ2 TRI56_HUMAN 7.43E-32	#N/A	#N/A	Muscle	#N/A
SMED30023708	1.12E-145	0.30934624	0.919	0.526	2.24E-142	2	SMED30023708.p1	dd_Smed_v4_8720_0_1	zfp-1	ZFP-1	Zinc finger protein 341 OS=Homo sapiens OX=9606 GN=ZNF341 PE=1 SV=2 Q9BYN7 ZN341_HUMAN 0.000000000000347	Zeta	Epidermal lineage	Neoblast;Cathepsin+ cell	zf-C2H2
SMED30022344	4.69E-135	0.374729178	0.763	0.553	9.38E-132	2	SMED30022344.p1	dd_Smed_v4_1131_0_1	#N/A	Smed_23858_V2 FERM domain containing-1	Moesin OS=Homo sapiens OX=9606 GN=MSN PE=1 SV=3 P26038 MOES_HUMAN 2.03E-180	#N/A	#N/A	Epidermal;Phyarnx;Protonephridia	#N/A
SMED30023969	2.09E-108	0.424629353	0.619	0.337	4.19E-105	2	SMED30023969.p1	dd_Smed_v4_6263_0_1	#N/A	Rhombotin-1	Rhombotin-1 OS=Homo sapiens OX=9606 GN=LMO1 PE=1 SV=1 P25800 RBTN1_HUMAN 3.24E-57	#N/A	Epidermal lineage	Neural	#N/A
SMED30016078	7.30E-88	0.271709999	1	0.965	1.46E-84	2	SMED30016078.p1	dd_Smed_v4_246_0_1;dd_Smed_v4_246_0_2;dd_Smed_v4_246_0_3;dd_Smed_v4_246_0_4;dd_Smed_v4_246_0_5;dd_Smed_v4_246_0_6;dd_Smed_v4_285_0_1	#N/A	Actin, cytoplasmic	Actin, cytoplasmic 2 OS=Homo sapiens OX=9606 GN=ACTG1 PE=1 SV=1 P63261 ACTG_HUMAN 0	#N/A	Pharyngeal lineage	Neural;Epidermal;Parapharyngeal;Phyarnx;Protonephridia	#N/A
SMED30003599	1.49E-87	0.329053434	0.668	0.444	2.98E-84	2	SMED30003599.p1	dd_Smed_v4_18547_0_1;dd_Smed_v4_18547_0_2;dd_Smed_v4_30278_0_1;dd_Smed_v4_53704_0_1	#N/A	transverse filament SYCP-1	0	#N/A	Epidermal lineage	Neoblast	#N/A
SMED30031631	3.77E-75	0.259445875	0.857	0.705	7.53E-72	2	SMED30031631.p1	dd_Smed_v4_366_0_1	#N/A	#N/A	6-phosphogluconate dehydrogenase, decarboxylating OS=Homo sapiens OX=9606 GN=PGD PE=1 SV=3 P52209 6PGD_HUMAN 0	#N/A	#N/A	Intestine;Epidermal;Phyarnx;Protonephridia;Cathepsin+ cell;Neural	#N/A
SMED30033977	1.95E-67	0.348864572	0.814	0.707	3.91E-64	2	SMED30033977.p1	dd_Smed_v4_6929_0_1	#N/A	#N/A	Neurogenic locus notch homolog protein 4 OS=Homo sapiens OX=9606 GN=NOTCH4 PE=1 SV=2 Q99466 NOTC4_HUMAN 1.8E-21	#N/A	#N/A	#N/A	#N/A
SMED30026883	9.34E-48	0.365825031	0.334	0.217	1.87E-44	2	SMED30026883.p1	dd_Smed_v4_33575_0_1;dd_Smed_v4_33575_0_2	#N/A	#N/A	Homeobox protein Nkx-3.2 OS=Homo sapiens OX=9606 GN=NKX3-2 PE=2 SV=2 P78367 NKX32_HUMAN 7.67E-26	#N/A	#N/A	#N/A	Homeobox
SMED30000949	0	1.42968817	0.924	0.179	0	3	SMED30000949.p1	dd_Smed_v4_10988_0_1	tgs1	tgs-1	0	sigma	Novel lineage	Neoblast	#N/A
SMED30022580	0	1.369037677	0.76	0.375	0	3	SMED30022580.p1	dd_Smed_v4_16222_0_1	runt-1	runt-like 1	Runt-related transcription factor 3 OS=Homo sapiens OX=9606 GN=RUNX3 PE=1 SV=2 Q13761 RUNX3_HUMAN 2.07E-28	Sigma	#N/A	#N/A	Runt
SMED30011091	0	1.257748516	0.685	0.18	0	3	SMED30011091.p1	dd_Smed_v4_10394_0_1	#N/A	#N/A	Ski oncogene OS=Homo sapiens OX=9606 GN=SKI PE=1 SV=1 P12755 SKI_HUMAN 9.97E-38	#N/A	#N/A	Neural	#N/A
SMED30033646	0	1.183708195	0.841	0.211	0	3	SMED30033646.p2	dd_Smed_v4_2191_0_1	#N/A	#N/A	0	#N/A	Novel lineage	Neural	#N/A
SMED30022468	0	1.012791604	0.703	0.328	0	3	SMED30022468.p1	dd_Smed_v4_13985_0_1	#N/A	secreted frizzled -like protein	Secreted frizzled-related protein 5 OS=Homo sapiens OX=9606 GN=SFRP5 PE=2 SV=3 Q5T4F7 SFRP5_HUMAN 4.17E-40	#N/A	#N/A	Muscle	#N/A
SMED30006092	0	0.855722656	0.778	0.245	0	3	SMED30006092.p1	dd_Smed_v4_11220_0_1	#N/A	#N/A	0	#N/A	#N/A	Muscle;Cathepsin+ cell;Intestine	#N/A
SMED30005609	0	0.786282404	0.719	0.282	0	3	SMED30005609.p1	dd_Smed_v4_9354_0_1	#N/A	#N/A	0	#N/A	#N/A	Neural	#N/A
SMED30006416	0	0.781200512	0.877	0.548	0	3	SMED30006416.p1	dd_Smed_v4_5520_0_1	#N/A	Smed_07823_V2 cell division cycle 25-1	M-phase inducer phosphatase 3 OS=Homo sapiens OX=9606 GN=CDC25C PE=1 SV=2 P30307 MPIP3_HUMAN 6.22E-24	#N/A	#N/A	#N/A	#N/A
SMED30034737	0	0.587643966	0.626	0.2	0	3	SMED30034737.p1	dd_Smed_v4_10467_0_1	#N/A	Protocadherin-1	Protocadherin-1 OS=Homo sapiens OX=9606 GN=PCDH1 PE=1 SV=2 Q08174 PCDH1_HUMAN 7.64E-67	#N/A	Pharyngeal lineage	Cathepsin+ cell;Neural	#N/A
SMED30003764	0	0.552060331	0.987	0.926	0	3	SMED30003764.p1	dd_Smed_v4_5816_0_1	#N/A	N-alpha-acetyltransferase 40	N-alpha-acetyltransferase 40 OS=Homo sapiens OX=9606 GN=NAA40 PE=1 SV=1 Q86UY6 NAA40_HUMAN 3.58E-36	#N/A	Novel lineage	Neoblast;Neural	#N/A
SMED30016301	0	0.459257507	0.511	0.063	0	3	SMED30016301.p1	dd_Smed_v4_11198_0_1	#N/A	nkx6-like	Homeobox protein Nkx-6.1 OS=Homo sapiens OX=9606 GN=NKX6-1 PE=1 SV=2 P78426 NKX61_HUMAN 2.49E-37	#N/A	#N/A	Epidermal	Homeobox
SMED30035424	6.34E-257	0.533848428	0.937	0.798	1.27E-253	3	SMED30035424.p1	dd_Smed_v4_4172_0_1;dd_Smed_v4_4172_0_2;dd_Smed_v4_4172_0_3;dd_Smed_v4_4172_0_5;dd_Smed_v4_4172_0_6	nlk-1	NLK-1	Serine/threonine-protein kinase NLK OS=Homo sapiens OX=9606 GN=NLK PE=1 SV=2 Q9UBE8 NLK_HUMAN 4.03E-142	Sigma	Novel lineage	Neural;Muscle	#N/A
SMED30010111	7.40E-256	0.774462687	0.467	0.104	1.48E-252	3	SMED30010111.p1	dd_Smed_v4_1015_0_1	#N/A	TPA_inf: neuropeptide precursor-2	0	#N/A	#N/A	Neural	#N/A
SMED30019097	8.78E-252	0.621088997	0.839	0.637	1.76E-248	3	SMED30019097.p1	dd_Smed_v4_7227_0_1;dd_Smed_v4_7227_0_2	soxP-1	SOXP-1	Transcription factor SOX-6 OS=Homo sapiens OX=9606 GN=SOX6 PE=1 SV=3 P35712 SOX6_HUMAN 0.000000000000000204	NB2��Sigma	Novel lineage	Neoblast;Neural;Protonephridia	HMG
SMED30033690	1.25E-248	0.59582392	0.886	0.563	2.51E-245	3	SMED30033690.p1	dd_Smed_v4_6182_0_1	#N/A	#N/A	Transmembrane protein 211 OS=Homo sapiens OX=9606 GN=TMEM211 PE=2 SV=2 Q6ICI0 TM211_HUMAN 3.09E-18	#N/A	#N/A	Cathepsin+ cell	#N/A
SMED30022232	4.61E-214	0.433742166	0.912	0.647	9.21E-211	3	SMED30022232.p1	dd_Smed_v4_1206_0_1	#N/A	#N/A	Hematopoietic prostaglandin D synthase OS=Homo sapiens OX=9606 GN=HPGDS PE=1 SV=3 O60760 HPGDS_HUMAN 5.57E-25	#N/A	#N/A	Neural;Cathepsin+ cell;Muscle;Parapharyngeal;Protonephridia	#N/A
SMED30016788	1.06E-207	0.341008192	0.5	0.169	2.13E-204	3	SMED30016788.p1	dd_Smed_v4_15531_0_1;dd_Smed_v4_15531_0_2	#N/A	zic-2	Zinc finger protein ZIC 2 OS=Homo sapiens OX=9606 GN=ZIC2 PE=1 SV=2 O95409 ZIC2_HUMAN 1.77E-85	#N/A	#N/A	#N/A	zf-H2C2_2
SMED30028059	4.00E-198	0.568985892	0.529	0.159	8.00E-195	3	SMED30028059.p2	#N/A	#N/A	#N/A	0	#N/A	#N/A	#N/A	#N/A
SMED30012777	1.49E-189	0.439985768	0.79	0.494	2.98E-186	3	SMED30012777.p1	dd_Smed_v4_7254_0_1	#N/A	#N/A	Universal stress protein A-like protein OS=Arabidopsis thaliana OX=3702 GN=At3g01520 PE=1 SV=2 E=0.000000000373	#N/A	#N/A	Neural;Muscle;Intestine	#N/A
SMED30019915	3.39E-187	0.707755831	0.546	0.175	6.78E-184	3	SMED30019915.p1	dd_Smed_v4_15133_0_1	#N/A	#N/A	Potassium voltage-gated channel subfamily A member 2 OS=Homo sapiens OX=9606 GN=KCNA2 PE=1 SV=2 P16389 KCNA2_HUMAN 3.48E-129	#N/A	#N/A	Parapharyngeal;Neural	#N/A
SMED30004873	6.10E-184	0.593800506	0.767	0.526	1.22E-180	3	SMED30004873.p1	dd_Smed_v4_9381_0_1	#N/A	#N/A	Neuropeptide FF receptor 2 OS=Homo sapiens OX=9606 GN=NPFFR2 PE=1 SV=2 Q9Y5X5 NPFF2_HUMAN 2.82E-38	#N/A	#N/A	#N/A	#N/A
SMED30004080	1.57E-172	0.511835557	0.774	0.59	3.14E-169	3	SMED30004080.p1	dd_Smed_v4_14648_0_3;dd_Smed_v4_14648_0_4;dd_Smed_v4_16306_0_1;dd_Smed_v4_16306_0_2	#N/A	PIM-1-like	Ribosomal protein S6 kinase alpha-5 OS=Homo sapiens OX=9606 GN=RPS6KA5 PE=1 SV=1 O75582 KS6A5_HUMAN 0.0000000000335	#N/A	Epidermal lineage	Neoblast	#N/A
SMED30006583	6.47E-156	0.29812145	0.698	0.474	1.29E-152	3	SMED30006583.p1	dd_Smed_v4_11650_0_1	#N/A	frizzled receptor-like	Frizzled-10 OS=Homo sapiens OX=9606 GN=FZD10 PE=1 SV=1 Q9ULW2 FZD10_HUMAN 1.29E-117	#N/A	#N/A	Muscle	#N/A
SMED30028350	9.82E-137	0.467502593	0.607	0.319	1.96E-133	3	SMED30028350.p2	#N/A	#N/A	#N/A	0	#N/A	Epidermal lineage	#N/A	#N/A
SMED30023082	3.12E-130	0.688773385	0.552	0.195	6.24E-127	3	SMED30023082.p1	dd_Smed_v4_18900_0_1	#N/A	#N/A	0	#N/A	Novel lineage	Neural	#N/A
SMED30001256	1.16E-129	0.338031975	0.546	0.25	2.32E-126	3	SMED30001256.p1	dd_Smed_v4_14562_0_4	#N/A	#N/A	0	#N/A	#N/A	#N/A	#N/A
SMED30016589	9.88E-126	0.295522388	0.481	0.21	1.98E-122	3	SMED30016589.p1	dd_Smed_v4_3135_0_1;dd_Smed_v4_3135_0_2	#N/A	#N/A	Synapsin-2 OS=Homo sapiens OX=9606 GN=SYN2 PE=2 SV=4 Q92777 SYN2_HUMAN 3.71E-124	#N/A	#N/A	Neural	#N/A
SMED30035066	3.04E-118	0.412861322	0.733	0.549	6.08E-115	3	SMED30035066.p1	dd_Smed_v4_5531_0_1;dd_Smed_v4_5818_0_1	#N/A	axinB	Axin-1 OS=Homo sapiens OX=9606 GN=AXIN1 PE=1 SV=2 O15169 AXIN1_HUMAN 1.54E-23	#N/A	#N/A	#N/A	#N/A
SMED30021485	2.18E-116	0.358443055	0.778	0.637	4.36E-113	3	SMED30021485.p1	dd_Smed_v4_1328_0_1	#N/A	#N/A	0	#N/A	#N/A	Neural;Muscle;Cathepsin+ cell;Parapharyngeal;Intestine	#N/A
SMED30002872	9.43E-115	0.70830641	0.482	0.11	1.89E-111	3	SMED30002872.p1	dd_Smed_v4_10988_0_1	dd_10988	tgs-1	0	dd_10988	Novel lineage	Neoblast	#N/A
SMED30016942	2.85E-104	0.42437071	0.444	0.186	5.70E-101	3	SMED30016942.p1	dd_Smed_v4_18952_0_1	#N/A	scratch-like	Transcriptional repressor scratch 1 OS=Homo sapiens OX=9606 GN=SCRT1 PE=1 SV=1 Q9BWW7 SCRT1_HUMAN 3.13E-78	#N/A	#N/A	Neural	zf-C2H2
SMED30028403	5.00E-103	0.296330086	0.462	0.206	9.99E-100	3	SMED30028403.p1	dd_Smed_v4_13295_0_1;dd_Smed_v4_13295_0_2;dd_Smed_v4_13295_0_3;dd_Smed_v4_13295_0_4;dd_Smed_v4_13295_0_5;dd_Smed_v4_13295_0_6;dd_Smed_v4_13295_0_7;dd_Smed_v4_13295_0_8	#N/A	#N/A	Voltage-dependent L-type calcium channel subunit alpha-1S OS=Homo sapiens OX=9606 GN=CACNA1S PE=1 SV=4 Q13698 CAC1S_HUMAN 0	#N/A	#N/A	Neural	#N/A
SMED30000190	1.63E-94	0.301901703	0.786	0.716	3.26E-91	3	SMED30000190.p1	dd_Smed_v4_3018_0_1;dd_Smed_v4_3018_0_2	#N/A	#N/A	0	#N/A	#N/A	Neoblast	#N/A
SMED30010940	8.24E-87	0.304348466	0.868	0.709	1.65E-83	3	SMED30010940.p1	dd_Smed_v4_1257_0_1	#N/A	#N/A	CD151 antigen OS=Homo sapiens OX=9606 GN=CD151 PE=1 SV=3 P48509 CD151_HUMAN 2.94E-28	#N/A	#N/A	Epidermal;Intestine;Phyarnx	#N/A
SMED30017222	5.32E-83	0.265717779	0.791	0.7	1.06E-79	3	SMED30017222.p1	dd_Smed_v4_1484_0_1	#N/A	#N/A	Histone H2A.Z OS=Homo sapiens OX=9606 GN=H2AFZ PE=1 SV=2 P0C0S5 H2AZ_HUMAN 1.29E-78	#N/A	#N/A	Neoblast	#N/A
SMED30035063	1.32E-72	0.356068689	0.731	0.64	2.63E-69	3	SMED30035063.p1	dd_Smed_v4_8483_0_1	soxP-2	SOXP-2	Transcription factor SOX-12 OS=Homo sapiens OX=9606 GN=SOX12 PE=2 SV=2 O15370 SOX12_HUMAN 0.0000000000000264	sigma	#N/A	#N/A	HMG
SMED30019390	8.13E-64	0.365422704	0.823	0.74	1.63E-60	3	SMED30019390.p1	dd_Smed_v4_7438_0_1	#N/A	#N/A	Kelch domain-containing protein 9 OS=Homo sapiens OX=9606 GN=KLHDC9 PE=1 SV=2 Q8NEP7 KLDC9_HUMAN 0.000000000000000385	#N/A	#N/A	#N/A	#N/A
SMED30000277	2.28E-58	0.316239897	0.392	0.163	4.56E-55	3	SMED30000277.p1	dd_Smed_v4_52262_0_1	#N/A	zinc finger 2-like	Zinc finger protein 714 OS=Homo sapiens OX=9606 GN=ZNF714 PE=2 SV=3 Q96N38 ZN714_HUMAN 7.83E-30	#N/A	#N/A	#N/A	zf-H2C2_2
SMED30026659	1.03E-57	0.272176159	0.675	0.599	2.07E-54	3	SMED30026659.p1	dd_Smed_v4_5862_0_1	#N/A	Smed_05893_V2 ribonucleoside diphosphate reductase subunit M2	Ribonucleoside-diphosphate reductase subunit M2 B OS=Homo sapiens OX=9606 GN=RRM2B PE=1 SV=1 Q7LG56 RIR2B_HUMAN 1.22E-35	#N/A	#N/A	Neoblast	#N/A
SMED30024586	5.02E-56	0.488765213	0.408	0.146	1.00E-52	3	SMED30024586.p1	dd_Smed_v4_17726_0_1	#N/A	Smed_03546_V2 Pax6A	Paired box protein Pax-6 OS=Homo sapiens OX=9606 GN=PAX6 PE=1 SV=2 P26367 PAX6_HUMAN 2.02E-84	#N/A	#N/A	#N/A	PAX
SMED30035336	3.24E-51	0.263379942	0.645	0.5	6.48E-48	3	SMED30035336.p1	dd_Smed_v4_2164_0_1	#N/A	Lethal(2) giant larvae protein homolog 1	Lethal(2) giant larvae protein homolog 1 OS=Homo sapiens OX=9606 GN=LLGL1 PE=1 SV=3 Q15334 L2GL1_HUMAN 3.55E-22	#N/A	Pharyngeal lineage	Neural;Parapharyngeal	#N/A
SMED30000035	3.67E-46	0.272583391	0.636	0.565	7.34E-43	3	SMED30000035.p1	dd_Smed_v4_8577_0_1	#N/A	#N/A	0	#N/A	#N/A	Protonephridia	#N/A
SMED30005185	7.31E-46	0.341998407	0.344	0.082	1.46E-42	3	SMED30005185.p1	dd_Smed_v4_13898_0_1	#N/A	nkx2-like	Homeobox protein Nkx-2.4 OS=Homo sapiens OX=9606 GN=NKX2-4 PE=3 SV=3 Q9H2Z4 NKX24_HUMAN 8.32E-34	#N/A	#N/A	Parapharyngeal	Homeobox
SMED30023953	2.06E-17	0.339838706	0.342	0.172	4.12E-14	3	SMED30023953.p1	dd_Smed_v4_15107_0_1	#N/A	#N/A	Chorion-specific transcription factor GCMa OS=Homo sapiens OX=9606 GN=GCM1 PE=1 SV=1 Q9NP62 GCM1_HUMAN 1.12E-52	#N/A	#N/A	#N/A	GCM
SMED30026334	1.16E-15	0.331574067	0.41	0.256	2.32E-12	3	SMED30026334.p1	dd_Smed_v4_7593_0_1	#N/A	#N/A	Nucleolar protein 4-like OS=Homo sapiens OX=9606 GN=NOL4L PE=1 SV=2 Q96MY1 NOL4L_HUMAN 0.0000000000045	#N/A	#N/A	Cathepsin+ cell;Muscle;Protonephridia	#N/A
SMED30019744	1.38E-15	0.473108703	0.306	0.119	2.77E-12	3	SMED30019744.p1	dd_Smed_v4_16758_0_1	smad-6/7-2	SMED-SMAD6/7-2	0	Sigma	#N/A	Neural	#N/A
SMED30008664	9.96E-14	0.312013474	0.327	0.112	1.99E-10	3	SMED30008664.p6	#N/A	#N/A	#N/A	0	#N/A	#N/A	#N/A	#N/A
SMED30013860	2.67E-11	0.446433953	0.401	0.249	5.35E-08	3	SMED30013860.p1	dd_Smed_v4_7863_0_1;dd_Smed_v4_7863_0_2	#N/A	homeobox meis-like protein	Homeobox protein Meis2 OS=Homo sapiens OX=9606 GN=MEIS2 PE=1 SV=2 O14770 MEIS2_HUMAN 0.0000000000000177	#N/A	#N/A	Neural;Muscle;Cathepsin+ cell	Homeobox
SMED30030055	6.42E-10	0.501331486	0.342	0.072	1.28E-06	3	SMED30030055.p1	dd_Smed_v4_5930_0_1	#N/A	#N/A	Protocadherin-9 OS=Homo sapiens OX=9606 GN=PCDH9 PE=1 SV=2 Q9HC56 PCDH9_HUMAN 1.84E-64	#N/A	#N/A	Neural;Protonephridia	#N/A
SMED30005554	6.22E-235	0.331963744	0.997	0.974	1.24E-231	4	SMED30005554.p1	dd_Smed_v4_507_0_1	#N/A	#N/A	0	#N/A	#N/A	Neural;Neoblast;Parapharyngeal	#N/A
SMED30006092	2.64E-213	0.296090357	0.604	0.273	5.27E-210	4	SMED30006092.p1	dd_Smed_v4_11220_0_1	#N/A	#N/A	0	#N/A	#N/A	Muscle;Cathepsin+ cell;Intestine	#N/A
SMED30033690	2.21E-178	0.53941354	0.858	0.572	4.42E-175	4	SMED30033690.p1	dd_Smed_v4_6182_0_1	#N/A	#N/A	Transmembrane protein 211 OS=Homo sapiens OX=9606 GN=TMEM211 PE=2 SV=2 Q6ICI0 TM211_HUMAN 3.09E-18	#N/A	#N/A	Cathepsin+ cell	#N/A
SMED30000949	3.08E-129	0.588551777	0.57	0.229	6.17E-126	4	SMED30000949.p1	dd_Smed_v4_10988_0_1	tgs1	tgs-1	0	sigma	Novel lineage	Neoblast	#N/A
SMED30003764	4.28E-119	0.283566922	0.979	0.928	8.55E-116	4	SMED30003764.p1	dd_Smed_v4_5816_0_1	#N/A	N-alpha-acetyltransferase 40	N-alpha-acetyltransferase 40 OS=Homo sapiens OX=9606 GN=NAA40 PE=1 SV=1 Q86UY6 NAA40_HUMAN 3.58E-36	#N/A	Novel lineage	Neoblast;Neural	#N/A
SMED30035424	7.73E-113	0.384235131	0.906	0.803	1.55E-109	4	SMED30035424.p1	dd_Smed_v4_4172_0_1;dd_Smed_v4_4172_0_2;dd_Smed_v4_4172_0_3;dd_Smed_v4_4172_0_5;dd_Smed_v4_4172_0_6	nlk-1	NLK-1	Serine/threonine-protein kinase NLK OS=Homo sapiens OX=9606 GN=NLK PE=1 SV=2 Q9UBE8 NLK_HUMAN 4.03E-142	Sigma	Novel lineage	Neural;Muscle	#N/A
SMED30022580	3.00E-102	0.492226335	0.62	0.397	6.00E-99	4	SMED30022580.p1	dd_Smed_v4_16222_0_1	runt-1	runt-like 1	Runt-related transcription factor 3 OS=Homo sapiens OX=9606 GN=RUNX3 PE=1 SV=2 Q13761 RUNX3_HUMAN 2.07E-28	Sigma	#N/A	#N/A	Runt
SMED30033646	1.59E-96	0.44164271	0.568	0.251	3.19E-93	4	SMED30033646.p2	dd_Smed_v4_2191_0_1	#N/A	#N/A	0	#N/A	Novel lineage	Neural	#N/A
SMED30004873	1.12E-91	0.349524585	0.739	0.534	2.23E-88	4	SMED30004873.p1	dd_Smed_v4_9381_0_1	#N/A	#N/A	Neuropeptide FF receptor 2 OS=Homo sapiens OX=9606 GN=NPFFR2 PE=1 SV=2 Q9Y5X5 NPFF2_HUMAN 2.82E-38	#N/A	#N/A	#N/A	#N/A
SMED30004080	1.05E-81	0.362344172	0.753	0.596	2.09E-78	4	SMED30004080.p1	dd_Smed_v4_14648_0_3;dd_Smed_v4_14648_0_4;dd_Smed_v4_16306_0_1;dd_Smed_v4_16306_0_2	#N/A	PIM-1-like	Ribosomal protein S6 kinase alpha-5 OS=Homo sapiens OX=9606 GN=RPS6KA5 PE=1 SV=1 O75582 KS6A5_HUMAN 0.0000000000335	#N/A	Epidermal lineage	Neoblast	#N/A
SMED30035063	1.67E-77	0.346482855	0.769	0.638	3.34E-74	4	SMED30035063.p1	dd_Smed_v4_8483_0_1	soxP-2	SOXP-2	Transcription factor SOX-12 OS=Homo sapiens OX=9606 GN=SOX12 PE=2 SV=2 O15370 SOX12_HUMAN 0.0000000000000264	sigma	#N/A	#N/A	HMG
SMED30006416	3.51E-76	0.346010857	0.722	0.57	7.02E-73	4	SMED30006416.p1	dd_Smed_v4_5520_0_1	#N/A	Smed_07823_V2 cell division cycle 25-1	M-phase inducer phosphatase 3 OS=Homo sapiens OX=9606 GN=CDC25C PE=1 SV=2 P30307 MPIP3_HUMAN 6.22E-24	#N/A	#N/A	#N/A	#N/A
SMED30022232	1.70E-74	0.257565597	0.852	0.658	3.40E-71	4	SMED30022232.p1	dd_Smed_v4_1206_0_1	#N/A	#N/A	Hematopoietic prostaglandin D synthase OS=Homo sapiens OX=9606 GN=HPGDS PE=1 SV=3 O60760 HPGDS_HUMAN 5.57E-25	#N/A	#N/A	Neural;Cathepsin+ cell;Muscle;Parapharyngeal;Protonephridia	#N/A
SMED30019390	1.91E-70	0.416768026	0.835	0.74	3.82E-67	4	SMED30019390.p1	dd_Smed_v4_7438_0_1	#N/A	#N/A	Kelch domain-containing protein 9 OS=Homo sapiens OX=9606 GN=KLHDC9 PE=1 SV=2 Q8NEP7 KLDC9_HUMAN 0.000000000000000385	#N/A	#N/A	#N/A	#N/A
SMED30034470	1.58E-56	0.324317999	0.755	0.663	3.16E-53	4	SMED30034470.p1	dd_Smed_v4_5781_0_1;dd_Smed_v4_5781_0_2	#N/A	5F04 PDZ ring finger 4	PDZ domain-containing RING finger protein 4 OS=Homo sapiens OX=9606 GN=PDZRN4 PE=2 SV=3 Q6ZMN7 PZRN4_HUMAN 1.01E-21	#N/A	#N/A	Neural;Parapharyngeal;Muscle;Phyarnx	#N/A
SMED30035066	6.13E-56	0.295668604	0.698	0.556	1.23E-52	4	SMED30035066.p1	dd_Smed_v4_5531_0_1;dd_Smed_v4_5818_0_1	#N/A	axinB	Axin-1 OS=Homo sapiens OX=9606 GN=AXIN1 PE=1 SV=2 O15169 AXIN1_HUMAN 1.54E-23	#N/A	#N/A	#N/A	#N/A
SMED30028350	9.65E-47	0.438859801	0.518	0.333	1.93E-43	4	SMED30028350.p2	#N/A	#N/A	#N/A	0	#N/A	Epidermal lineage	#N/A	#N/A
SMED30001256	7.40E-37	0.308430643	0.439	0.267	1.48E-33	4	SMED30001256.p1	dd_Smed_v4_14562_0_4	#N/A	#N/A	0	#N/A	#N/A	#N/A	#N/A
SMED30016429	3.10E-18	0.325414005	0.384	0.284	6.19E-15	4	SMED30016429.p1	dd_Smed_v4_14562_0_3;dd_Smed_v4_14562_0_4	#N/A	#N/A	0	#N/A	#N/A	#N/A	#N/A
SMED30007704	0	3.051460876	1	0.597	0	5	SMED30007704.p1	dd_Smed_v4_3_0_1	#N/A	#N/A	Actin, cytoplasmic 1 OS=Homo sapiens OX=9606 GN=ACTB PE=1 SV=1 P60709 ACTB_HUMAN 0	#N/A	#N/A	Cathepsin+ cell;Intestine;Neoblast	#N/A
SMED30021063	0	2.189706159	0.988	0.171	0	5	SMED30021063.p1	dd_Smed_v4_17_0_1	#N/A	Thymosin beta	Thymosin beta OS=Caenorhabditis elegans OX=6239 GN=tth-1 PE=1 SV=2 E=0.0000000671	#N/A	Gastrovascular lineage	Cathepsin+ cell;Intestine;Neoblast;Protonephridia	#N/A
SMED30018045	0	1.810289853	0.949	0.33	0	5	SMED30018045.p2	#N/A	#N/A	X1.B.B5.3	0	#N/A	#N/A	#N/A	#N/A
SMED30008522	0	1.471246835	0.963	0.252	0	5	SMED30008522.p1	dd_Smed_v4_271_0_1	#N/A	#N/A	Fatty acid-binding protein, heart OS=Homo sapiens OX=9606 GN=FABP3 PE=1 SV=4 P05413 FABPH_HUMAN 7.28E-27	#N/A	#N/A	Epidermal;Intestine;Cathepsin+ cell	#N/A
SMED30006714	0	1.414044783	0.942	0.263	0	5	SMED30006714.p1	dd_Smed_v4_212_0_1	#N/A	#N/A	0	#N/A	#N/A	Cathepsin+ cell;Intestine;Epidermal;Protonephridia;Phyarnx	#N/A
SMED30019800	0	1.36528765	0.914	0.342	0	5	SMED30019800.p1	dd_Smed_v4_19037_0_1;dd_Smed_v4_19037_0_2	#N/A	Smed_02069_V2 tyrosine kinase-7	0	#N/A	#N/A	Neoblast	#N/A
SMED30030204	0	1.356234819	0.865	0.1	0	5	SMED30030204.p1	dd_Smed_v4_10059_0_1	#N/A	#N/A	0	#N/A	Gastrovascular lineage	Intestine;Neoblast;Protonephridia	#N/A
SMED30034629	0	1.348442177	0.969	0.308	0	5	SMED30034629.p1	dd_Smed_v4_762_0_1;dd_Smed_v4_762_0_2;dd_Smed_v4_762_0_3	#N/A	Golgi-associated plant pathogenesis-related protein 1	Golgi-associated plant pathogenesis-related protein 1 OS=Homo sapiens OX=9606 GN=GLIPR2 PE=1 SV=3 Q9H4G4 GAPR1_HUMAN 1.58E-28	#N/A	Gastrovascular lineage	Epidermal;Intestine;Neural;Muscle;Parapharyngeal;Protonephridia	#N/A
SMED30023874	0	1.320114656	0.989	0.411	0	5	SMED30023874.p1	dd_Smed_v4_1519_0_1	#N/A	Aminoacylase-1A	Aminoacylase-1 OS=Homo sapiens OX=9606 GN=ACY1 PE=1 SV=1 Q03154 ACY1_HUMAN 3.76E-104	#N/A	Gastrovascular lineage	Intestine;Cathepsin+ cell;Neoblast	#N/A
SMED30004939	0	1.277340971	0.961	0.236	0	5	SMED30004939.p1	dd_Smed_v4_272_0_1	#N/A	#N/A	DNA-directed RNA polymerase II subunit RPB1 OS=Homo sapiens OX=9606 GN=POLR2A PE=1 SV=2 P24928 RPB1_HUMAN 0.00000225	#N/A	Gastrovascular lineage	Cathepsin+ cell;Intestine	#N/A
SMED30014561	0	1.253005101	0.965	0.237	0	5	SMED30014561.p1	dd_Smed_v4_862_0_1	#N/A	#N/A	0	#N/A	#N/A	Cathepsin+ cell;Intestine;Protonephridia	#N/A
SMED30007290	0	1.239520913	0.903	0.136	0	5	SMED30007290.p1	dd_Smed_v4_4075_0_1;dd_Smed_v4_4075_0_2	gata4/5/6	gata456	Transcription factor GATA-4 OS=Homo sapiens OX=9606 GN=GATA4 PE=1 SV=2 P43694 GATA4_HUMAN 7.79E-38	neoblast_intestinal��gamma	Gastrovascular lineage	Intestine;Neural;Neoblast	zf-GATA
SMED30005863	0	1.22960362	0.925	0.286	0	5	SMED30005863.p1	dd_Smed_v4_11_0_1	#N/A	#N/A	0	#N/A	Gastrovascular lineage	Cathepsin+ cell;Intestine	#N/A
SMED30005748	0	1.035422466	0.847	0.189	0	5	SMED30005748.p1	dd_Smed_v4_1694_0_1;dd_Smed_v4_1694_0_2;dd_Smed_v4_1694_0_3;dd_Smed_v4_1694_0_4	hnf-4	hnf4	Hepatocyte nuclear factor 4-gamma OS=Homo sapiens OX=9606 GN=HNF4G PE=1 SV=3 Q14541 HNF4G_HUMAN 5.47E-115	neoblast_intestinal��NB5��gamma	Gastrovascular lineage	Cathepsin+ cell;Intestine;Neoblast	RXR-like
SMED30022596	0	1.012696971	0.807	0.114	0	5	SMED30022596.p1	dd_Smed_v4_245_0_1	#N/A	DNA-directed RNA polymerase II subunit RPB1 (Fragment)	0	#N/A	Gastrovascular lineage	Intestine;Cathepsin+ cell;Neoblast	#N/A
SMED30022665	0	0.984435173	0.854	0.076	0	5	SMED30022665.p1	dd_Smed_v4_4947_0_1	#N/A	#N/A	2-acylglycerol O-acyltransferase 2 OS=Homo sapiens OX=9606 GN=MOGAT2 PE=1 SV=2 Q3SYC2 MOGT2_HUMAN 7.71E-124	#N/A	#N/A	Intestine	#N/A
SMED30004081	0	0.951033799	0.802	0.061	0	5	SMED30004081.p1	dd_Smed_v4_1144_0_1	#N/A	#N/A	Tenascin-X OS=Homo sapiens OX=9606 GN=TNXB PE=1 SV=5 P22105 TENX_HUMAN 0.0000000425	#N/A	Gastrovascular lineage	Intestine;Neoblast	#N/A
SMED30024160	0	0.935736331	0.699	0.065	0	5	SMED30024160.p1	dd_Smed_v4_1394_0_1;dd_Smed_v4_142_0_1	#N/A	#N/A	0	#N/A	#N/A	Intestine;Cathepsin+ cell;Neoblast	#N/A
SMED30034637	0	0.893703981	0.775	0.219	0	5	SMED30034637.p1	dd_Smed_v4_6826_0_1;dd_Smed_v4_6826_0_2;dd_Smed_v4_6826_0_3;dd_Smed_v4_6826_0_4;dd_Smed_v4_6826_0_5	#N/A	#N/A	Fukutin-related protein OS=Homo sapiens OX=9606 GN=FKRP PE=1 SV=1 Q9H9S5 FKRP_HUMAN 0.00000125	#N/A	#N/A	Intestine;Cathepsin+ cell;Neoblast	#N/A
SMED30013591	0	0.781639145	0.995	0.798	0	5	SMED30013591.p1	dd_Smed_v4_398_0_1	#N/A	#N/A	Fructose-bisphosphate aldolase C OS=Homo sapiens OX=9606 GN=ALDOC PE=1 SV=2 P09972 ALDOC_HUMAN 5.39E-161	#N/A	#N/A	Intestine;Cathepsin+ cell;Neoblast;Protonephridia	#N/A
SMED30011793	0	0.768907949	0.682	0.034	0	5	SMED30011793.p1	dd_Smed_v4_2716_0_1;dd_Smed_v4_2716_0_2;dd_Smed_v4_2716_0_3;dd_Smed_v4_2716_0_4	nkx2.2	nkx2.2	Homeobox protein Nkx-2.2 OS=Homo sapiens OX=9606 GN=NKX2-2 PE=2 SV=1 O95096 NKX22_HUMAN 2.25E-37	neoblast_intestinal��gamma	Gastrovascular lineage	Intestine;Neoblast	Homeobox
SMED30012694	0	0.747684214	0.902	0.389	0	5	SMED30012694.p1	dd_Smed_v4_3638_0_1	#N/A	#N/A	Krueppel-like factor 13 OS=Homo sapiens OX=9606 GN=KLF13 PE=1 SV=1 Q9Y2Y9 KLF13_HUMAN 8.37E-38	#N/A	#N/A	Protonephridia	zf-C2H2
SMED30015310	0	0.734648682	0.809	0.162	0	5	SMED30015310.p1	dd_Smed_v4_54_0_1	#N/A	#N/A	0	#N/A	Gastrovascular lineage	Cathepsin+ cell;Intestine;Protonephridia	#N/A
SMED30019006	0	0.730483488	0.913	0.467	0	5	SMED30019006.p1	dd_Smed_v4_341_0_1	#N/A	#N/A	Tubulin beta-4B chain OS=Homo sapiens OX=9606 GN=TUBB4B PE=1 SV=1 P68371 TBB4B_HUMAN 0	#N/A	#N/A	Neural;Parapharyngeal;Cathepsin+ cell;Protonephridia	#N/A
SMED30029016	0	0.716748843	0.909	0.357	0	5	SMED30029016.p1	dd_Smed_v4_234_0_1	#N/A	X1.A.H5.2	0	#N/A	#N/A	Cathepsin+ cell	#N/A
SMED30008411	0	0.69429227	0.984	0.698	0	5	SMED30008411.p1	dd_Smed_v4_487_0_1	#N/A	#N/A	Glutamate--cysteine ligase regulatory subunit OS=Homo sapiens OX=9606 GN=GCLM PE=1 SV=1 P48507 GSH0_HUMAN 7.31E-32	#N/A	#N/A	Intestine;Epidermal;Neoblast	#N/A
SMED30032456	0	0.654058681	0.995	0.836	0	5	SMED30032456.p1	dd_Smed_v4_400_0_1	#N/A	Schmidtea mediterranea	Aldehyde dehydrogenase, mitochondrial OS=Homo sapiens OX=9606 GN=ALDH2 PE=1 SV=2 P05091 ALDH2_HUMAN 0	#N/A	#N/A	Cathepsin+ cell;Intestine;Neoblast;Protonephridia	#N/A
SMED30034573	0	0.598858042	0.998	0.929	0	5	SMED30034573.p1	dd_Smed_v4_34270_0_1;dd_Smed_v4_640_0_1	#N/A	#N/A	Tubulin beta-4B chain OS=Homo sapiens OX=9606 GN=TUBB4B PE=1 SV=1 P68371 TBB4B_HUMAN 0	#N/A	#N/A	#N/A	#N/A
SMED30029190	0	0.561337776	0.769	0.369	0	5	SMED30029190.p1	dd_Smed_v4_5161_0_1	#N/A	X1.D.H1.3	0	#N/A	#N/A	Cathepsin+ cell	#N/A
SMED30020269	0	0.557558482	0.998	0.906	0	5	SMED30020269.p1	dd_Smed_v4_395_0_1	#N/A	#N/A	Transgelin-3 OS=Homo sapiens OX=9606 GN=TAGLN3 PE=1 SV=2 Q9UI15 TAGL3_HUMAN 3.2E-23	#N/A	#N/A	Epidermal;Cathepsin+ cell;Intestine;Phyarnx;Protonephridia	#N/A
SMED30008856	0	0.545385054	0.787	0.143	0	5	SMED30008856.p1	dd_Smed_v4_1422_0_1	#N/A	#N/A	Thymosin beta OS=Caenorhabditis elegans OX=6239 GN=tth-1 PE=1 SV=2 E=0.00000269	#N/A	#N/A	Epidermal;Phyarnx;Intestine;Protonephridia	#N/A
SMED30021019	0	0.494364119	0.787	0.273	0	5	SMED30021019.p1	dd_Smed_v4_181_0_1	#N/A	#N/A	Cytosol aminopeptidase OS=Homo sapiens OX=9606 GN=LAP3 PE=1 SV=3 P28838 AMPL_HUMAN 2.14E-18	#N/A	#N/A	Cathepsin+ cell;Intestine;Epidermal;Phyarnx;Protonephridia	#N/A
SMED30014558	0	0.494104072	0.757	0.107	0	5	SMED30014558.p6	dd_Smed_v4_184_0_1	#N/A	Schmidtea mediterranea	0	#N/A	#N/A	Cathepsin+ cell;Intestine	#N/A
SMED30002110	0	0.485282215	0.759	0.274	0	5	SMED30002110.p1	dd_Smed_v4_219_0_1	#N/A	#N/A	Dipeptidyl peptidase 1 OS=Homo sapiens OX=9606 GN=CTSC PE=1 SV=2 P53634 CATC_HUMAN 2.23E-162	#N/A	#N/A	Cathepsin+ cell;Intestine	#N/A
SMED30026924	0	0.397496981	0.756	0.143	0	5	SMED30026924.p2	#N/A	#N/A	#N/A	0	#N/A	#N/A	#N/A	#N/A
SMED30027689	0	0.259234266	0.552	0.051	0	5	SMED30027689.p1	dd_Smed_v4_4693_0_1	#N/A	#N/A	Gastric triacylglycerol lipase OS=Homo sapiens OX=9606 GN=LIPF PE=1 SV=1 P07098 LIPG_HUMAN 1.76E-114	#N/A	#N/A	Parapharyngeal	#N/A
SMED30029036	4.84E-282	0.256453593	0.602	0.156	9.68E-279	5	SMED30029036.p1	dd_Smed_v4_24743_0_1;dd_Smed_v4_24743_0_2	#N/A	#N/A	0	#N/A	#N/A	Intestine;Cathepsin+ cell	Homeobox
SMED30007385	5.32E-282	0.875292289	0.691	0.158	1.06E-278	5	SMED30007385.p1	dd_Smed_v4_780_0_1	#N/A	#N/A	0	#N/A	#N/A	Cathepsin+ cell;Intestine;Protonephridia	#N/A
SMED30021508	2.34E-280	0.492871697	0.982	0.789	4.68E-277	5	SMED30021508.p1	dd_Smed_v4_932_0_1	#N/A	#N/A	Glutamate dehydrogenase 1, mitochondrial OS=Homo sapiens OX=9606 GN=GLUD1 PE=1 SV=2 P00367 DHE3_HUMAN 0	#N/A	#N/A	Cathepsin+ cell;Intestine;Neoblast	#N/A
SMED30002925	1.55E-275	0.583850289	0.865	0.445	3.09E-272	5	SMED30002925.p1	dd_Smed_v4_12472_0_1	#N/A	Protein jagged-1b	Delta-like protein 4 OS=Homo sapiens OX=9606 GN=DLL4 PE=1 SV=1 Q9NR61 DLL4_HUMAN 0.000000000000000813	#N/A	Muscle lineage	Cathepsin+ cell;Muscle	#N/A
SMED30030310	3.72E-267	0.721920552	0.969	0.668	7.44E-264	5	SMED30030310.p1	dd_Smed_v4_1531_0_1	#N/A	#N/A	0	#N/A	#N/A	Intestine;Neural;Neoblast;Phyarnx	#N/A
SMED30028506	9.20E-262	0.420910893	0.63	0.213	1.84E-258	5	SMED30028506.p1	dd_Smed_v4_20920_0_1;dd_Smed_v4_20920_0_2	#N/A	#N/A	0	#N/A	#N/A	#N/A	#N/A
SMED30002697	1.01E-250	0.358873441	0.697	0.333	2.03E-247	5	SMED30002697.p1	dd_Smed_v4_4128_0_1	#N/A	#N/A	0	#N/A	#N/A	Parapharyngeal	#N/A
SMED30015783	5.13E-239	0.813258313	0.627	0.046	1.03E-235	5	SMED30015783.p1	dd_Smed_v4_2567_0_1	#N/A	#N/A	Sterol O-acyltransferase 1 OS=Homo sapiens OX=9606 GN=SOAT1 PE=1 SV=3 P35610 SOAT1_HUMAN 2.1E-96	#N/A	#N/A	Intestine;Cathepsin+ cell	#N/A
SMED30004348	7.80E-222	0.52477621	0.937	0.68	1.56E-218	5	SMED30004348.p1	dd_Smed_v4_568_0_1;dd_Smed_v4_568_0_2;dd_Smed_v4_568_0_3;dd_Smed_v4_568_0_4;dd_Smed_v4_568_0_5;dd_Smed_v4_568_0_6	#N/A	#N/A	Alpha-2-macroglobulin-like protein 1 OS=Homo sapiens OX=9606 GN=A2ML1 PE=1 SV=3 A8K2U0 A2ML1_HUMAN 9.19E-104	#N/A	#N/A	Cathepsin+ cell;Intestine;Neoblast	#N/A
SMED30001601	5.24E-218	0.802346987	0.684	0.153	1.05E-214	5	SMED30001601.p1	dd_Smed_v4_2946_0_1	#N/A	Zinc finger protein sens	Zinc finger protein Gfi-1 OS=Homo sapiens OX=9606 GN=GFI1 PE=1 SV=2 Q99684 GFI1_HUMAN 0.00000000000076	#N/A	Protonephridia lineage	Epidermal;Intestine;Protonephridia	zf-C2H2
SMED30003468	3.05E-215	0.428972572	0.958	0.65	6.09E-212	5	SMED30003468.p1	dd_Smed_v4_536_0_1	#N/A	#N/A	Phosphoenolpyruvate carboxykinase, cytosolic [GTP] OS=Homo sapiens OX=9606 GN=PCK1 PE=1 SV=3 P35558 PCKGC_HUMAN 0	#N/A	#N/A	Intestine;Neural;Muscle;Epidermal	#N/A
SMED30016901	2.13E-209	0.703201955	0.663	0.141	4.26E-206	5	SMED30016901.p1	dd_Smed_v4_13772_0_1;dd_Smed_v4_13772_0_2	prox-1	PROX-1	Prospero homeobox protein 1 OS=Homo sapiens OX=9606 GN=PROX1 PE=1 SV=2 Q92786 PROX1_HUMAN 1.14E-51	neoblast_intestinal��gamma	#N/A	Neural;Neoblast	HPD
SMED30005941	4.84E-206	0.837774553	0.631	0.057	9.68E-203	5	SMED30005941.p1	dd_Smed_v4_7676_0_1	#N/A	#N/A	Cholesterol 24-hydroxylase OS=Homo sapiens OX=9606 GN=CYP46A1 PE=1 SV=1 Q9Y6A2 CP46A_HUMAN 3.74E-75	#N/A	#N/A	Neoblast;Intestine	#N/A
SMED30008553	9.88E-203	0.407955182	0.977	0.799	1.98E-199	5	SMED30008553.p1	dd_Smed_v4_196_0_1	#N/A	#N/A	Phosphoenolpyruvate carboxykinase [GTP], mitochondrial OS=Homo sapiens OX=9606 GN=PCK2 PE=1 SV=4 Q16822 PCKGM_HUMAN 0	#N/A	#N/A	Intestine;Neural;Muscle;Phyarnx;Cathepsin+ cell	#N/A
SMED30032979	5.76E-180	0.594572286	0.688	0.186	1.15E-176	5	SMED30032979.p1	dd_Smed_v4_2109_0_1;dd_Smed_v4_5512_0_2	#N/A	slc6a-8	Beta-arrestin-1 OS=Homo sapiens OX=9606 GN=ARRB1 PE=1 SV=2 P49407 ARRB1_HUMAN 2.89E-171	#N/A	#N/A	Cathepsin+ cell;Intestine;Muscle;Protonephridia	#N/A
SMED30002198	2.49E-140	0.541130895	0.546	0.039	4.98E-137	5	SMED30002198.p1	#N/A	#N/A	#N/A	0	#N/A	#N/A	#N/A	#N/A
SMED30016591	6.51E-119	0.295014548	0.992	0.864	1.30E-115	5	SMED30016591.p1	dd_Smed_v4_2875_0_1;dd_Smed_v4_2875_0_2;dd_Smed_v4_2875_0_3;dd_Smed_v4_2875_0_4;dd_Smed_v4_2875_0_5;dd_Smed_v4_2875_0_6	#N/A	#N/A	Core-binding factor subunit beta OS=Homo sapiens OX=9606 GN=CBFB PE=1 SV=2 Q13951 PEBB_HUMAN 1.01E-21	#N/A	#N/A	Neoblast;Epidermal;Cathepsin+ cell;Muscle;Phyarnx;Protonephridia	CBF
SMED30020105	2.88E-92	0.432050979	0.526	0.188	5.75E-89	5	SMED30020105.p1	dd_Smed_v4_1543_0_2	#N/A	#N/A	0	#N/A	#N/A	#N/A	#N/A
SMED30030498	1.46E-82	0.429519925	0.759	0.578	2.92E-79	5	SMED30030498.p1	dd_Smed_v4_1296_0_1;dd_Smed_v4_4397_0_1	#N/A	#N/A	0	#N/A	#N/A	Cathepsin+ cell;Intestine;Neoblast	#N/A
SMED30013043	6.55E-74	0.250650203	0.965	0.854	1.31E-70	5	SMED30013043.p1	dd_Smed_v4_3565_0_1;dd_Smed_v4_3565_0_2	#N/A	SMED_02961_V2 runt-2	Runt-related transcription factor 1 OS=Homo sapiens OX=9606 GN=RUNX1 PE=1 SV=3 Q01196 RUNX1_HUMAN 1.94E-41	#N/A	#N/A	Cathepsin+ cell;Intestine	Runt
SMED30002513	5.36E-64	0.549414772	0.505	0.117	1.07E-60	5	SMED30002513.p1	dd_Smed_v4_2219_0_1;dd_Smed_v4_2970_0_1	#N/A	#N/A	Histidine ammonia-lyase OS=Homo sapiens OX=9606 GN=HAL PE=1 SV=1 P42357 HUTH_HUMAN 0	#N/A	#N/A	Intestine	#N/A
SMED30014469	4.00E-40	0.303562777	0.649	0.441	7.99E-37	5	SMED30014469.p1	dd_Smed_v4_1938_0_1	#N/A	#N/A	0	#N/A	#N/A	Epidermal;Intestine;Cathepsin+ cell;Neoblast;Phyarnx;Neural	#N/A
SMED30030128	5.39E-31	0.303384841	0.461	0.207	1.08E-27	5	SMED30030128.p1	dd_Smed_v4_933_0_1	#N/A	#N/A	Lipid storage droplets surface-binding protein 2 OS=Drosophila melanogaster OX=7227 GN=Lsd-2 PE=1 SV=1 E=0.0000000192	#N/A	#N/A	Intestine;Cathepsin+ cell;Phyarnx	#N/A
SMED30023722	1.58E-22	0.311393626	0.272	0.041	3.17E-19	5	SMED30023722.p1	dd_Smed_v4_2603_0_1	#N/A	#N/A	Ras-related protein Rab-1B OS=Homo sapiens OX=9606 GN=RAB1B PE=1 SV=1 Q9H0U4 RAB1B_HUMAN 1.24E-29	#N/A	#N/A	Intestine	#N/A
SMED30011396	3.33E-16	0.377126468	0.486	0.259	6.66E-13	5	SMED30011396.p1	dd_Smed_v4_683_0_1	#N/A	#N/A	0	#N/A	#N/A	Cathepsin+ cell;Intestine	#N/A
SMED30002741	6.83E-13	0.409920556	0.432	0.21	1.37E-09	5	SMED30002741.p1	dd_Smed_v4_1543_0_3;dd_Smed_v4_1543_0_4;dd_Smed_v4_1543_0_5	#N/A	#N/A	0	#N/A	#N/A	#N/A	#N/A
SMED30025723	0	0.342544626	0.956	0.199	0	6	SMED30025723.p1	dd_Smed_v4_31435_0_1	#N/A	ladybird	Transcription factor LBX1 OS=Homo sapiens OX=9606 GN=LBX1 PE=2 SV=2 P52954 LBX1_HUMAN 9.65E-31	#N/A	#N/A	#N/A	Homeobox
SMED30017516	0	0.318332719	0.981	0.424	0	6	SMED30017516.p1	dd_Smed_v4_2197_0_1	#N/A	col4-2	Collagen alpha-6(IV) chain OS=Homo sapiens OX=9606 GN=COL4A6 PE=1 SV=3 Q14031 CO4A6_HUMAN 4.73E-157	#N/A	#N/A	Muscle	#N/A
SMED30010919	0	0.297194238	0.924	0.226	0	6	SMED30010919.p1	dd_Smed_v4_11539_0_1	#N/A	#N/A	0	#N/A	#N/A	Muscle	#N/A
SMED30034837	0	0.283854988	0.931	0.181	0	6	SMED30034837.p1	dd_Smed_v4_13710_0_1	#N/A	#N/A	Potassium voltage-gated channel subfamily B member 2 OS=Homo sapiens OX=9606 GN=KCNB2 PE=2 SV=2 Q92953 KCNB2_HUMAN 4.44E-180	#N/A	#N/A	Neural;Muscle	#N/A
SMED30019039	0	0.271788085	0.946	0.31	0	6	SMED30019039.p1	dd_Smed_v4_5652_0_1	#N/A	#N/A	Tolloid-like protein 1 OS=Homo sapiens OX=9606 GN=TLL1 PE=1 SV=1 O43897 TLL1_HUMAN 0	#N/A	#N/A	Muscle	#N/A
SMED30008655	3.04E-305	0.332667735	0.971	0.423	6.09E-302	6	SMED30008655.p1	dd_Smed_v4_508_0_1;dd_Smed_v4_508_0_2;dd_Smed_v4_508_0_3;dd_Smed_v4_508_0_4;dd_Smed_v4_508_0_5	#N/A	#N/A	Tubulin alpha-3D chain OS=Homo sapiens OX=9606 GN=TUBA3D PE=1 SV=1 P0DPH8 TBA3D_HUMAN 0	#N/A	#N/A	Neural;Muscle	#N/A
SMED30020371	1.13E-304	0.32654987	0.975	0.39	2.25E-301	6	SMED30020371.p1	dd_Smed_v4_1161_0_1	#N/A	Smed-him-4	Hemicentin-1 OS=Homo sapiens OX=9606 GN=HMCN1 PE=1 SV=2 Q96RW7 HMCN1_HUMAN 0	#N/A	#N/A	Muscle	#N/A
SMED30031920	5.00E-284	0.492503463	0.97	0.407	9.99E-281	6	SMED30031920.p1	dd_Smed_v4_4944_0_1;dd_Smed_v4_4944_0_2	#N/A	#N/A	Calpain small subunit 2 OS=Homo sapiens OX=9606 GN=CAPNS2 PE=2 SV=2 Q96L46 CPNS2_HUMAN 0.000000575	#N/A	#N/A	Muscle	#N/A
SMED30017720	1.91E-274	0.315731962	0.976	0.458	3.82E-271	6	SMED30017720.p1	dd_Smed_v4_6562_0_1	#N/A	#N/A	Erythrocyte band 7 integral membrane protein OS=Homo sapiens OX=9606 GN=STOM PE=1 SV=3 P27105 STOM_HUMAN 2.33E-99	#N/A	#N/A	Muscle;Neural	#N/A
SMED30013320	3.20E-273	0.584877441	0.986	0.444	6.40E-270	6	SMED30013320.p1	dd_Smed_v4_7811_0_1	#N/A	col4-5	Collagen alpha-6(IV) chain OS=Homo sapiens OX=9606 GN=COL4A6 PE=1 SV=3 Q14031 CO4A6_HUMAN 1.77E-147	#N/A	#N/A	Muscle	#N/A
SMED30023928	2.46E-261	0.254719129	0.885	0.272	4.93E-258	6	SMED30023928.p1	dd_Smed_v4_8504_0_1	#N/A	netrin-4	Netrin-1 OS=Homo sapiens OX=9606 GN=NTN1 PE=1 SV=2 O95631 NET1_HUMAN 9.81E-113	#N/A	#N/A	Muscle;Cathepsin+ cell	#N/A
SMED30031256	8.55E-251	0.327845443	0.98	0.33	1.71E-247	6	SMED30031256.p1	dd_Smed_v4_7326_0_1	#N/A	wntP-2	Protein Wnt-4 OS=Homo sapiens OX=9606 GN=WNT4 PE=1 SV=4 P56705 WNT4_HUMAN 1.89E-78	#N/A	#N/A	Muscle	#N/A
SMED30016760	2.97E-249	0.550162048	0.927	0.311	5.93E-246	6	SMED30016760.p1	dd_Smed_v4_20743_0_1;dd_Smed_v4_2265_0_1	#N/A	#N/A	Endoplasmin OS=Homo sapiens OX=9606 GN=HSP90B1 PE=1 SV=1 P14625 ENPL_HUMAN 1.41E-109	#N/A	#N/A	Muscle	#N/A
SMED30031625	9.11E-246	0.276765958	0.953	0.448	1.82E-242	6	SMED30031625.p1	dd_Smed_v4_402_0_1	#N/A	colF-8	Collagen alpha-1(XXIV) chain OS=Homo sapiens OX=9606 GN=COL24A1 PE=1 SV=2 Q17RW2 COOA1_HUMAN 2.48E-128	#N/A	#N/A	Muscle	#N/A
SMED30021669	1.87E-244	0.255291297	0.964	0.43	3.74E-241	6	SMED30021669.p1	dd_Smed_v4_16227_0_1	#N/A	HOXB7-like	Homeobox protein Hox-B7 OS=Homo sapiens OX=9606 GN=HOXB7 PE=1 SV=4 P09629 HXB7_HUMAN 2.05E-38	#N/A	#N/A	#N/A	Homeobox
SMED30029661	1.89E-231	0.276533617	0.88	0.246	3.77E-228	6	SMED30029661.p1	dd_Smed_v4_13372_0_1	#N/A	#N/A	Orexin receptor type 2 OS=Homo sapiens OX=9606 GN=HCRTR2 PE=1 SV=2 O43614 OX2R_HUMAN 1.81E-18	#N/A	#N/A	Neural	#N/A
SMED30002983	1.72E-227	0.300076769	0.931	0.429	3.44E-224	6	SMED30002983.p1	dd_Smed_v4_436_0_1	#N/A	#N/A	Tropomyosin alpha-1 chain OS=Homo sapiens OX=9606 GN=TPM1 PE=1 SV=2 P09493 TPM1_HUMAN 3.59E-74	#N/A	#N/A	Muscle	#N/A
SMED30018643	2.41E-219	0.33200368	0.949	0.381	4.81E-216	6	SMED30018643.p1	dd_Smed_v4_832_0_1	#N/A	colF-6	Collagen alpha-1(XXIV) chain OS=Homo sapiens OX=9606 GN=COL24A1 PE=1 SV=2 Q17RW2 COOA1_HUMAN 8.99E-104	#N/A	#N/A	Muscle	#N/A
SMED30004485	2.92E-219	0.284105279	0.931	0.354	5.85E-216	6	SMED30004485.p1	dd_Smed_v4_1070_0_1	#N/A	colF-1	Collagen alpha-1(XXIV) chain OS=Homo sapiens OX=9606 GN=COL24A1 PE=1 SV=2 Q17RW2 COOA1_HUMAN 1.83E-119	#N/A	#N/A	Muscle	#N/A
SMED30017388	1.86E-215	0.304262627	0.966	0.344	3.72E-212	6	SMED30017388.p1	dd_Smed_v4_740_0_1;dd_Smed_v4_740_0_2	#N/A	colF-5	Collagen alpha-1(XXIV) chain OS=Homo sapiens OX=9606 GN=COL24A1 PE=1 SV=2 Q17RW2 COOA1_HUMAN 8.77E-116	#N/A	#N/A	Muscle	#N/A
SMED30009076	1.71E-214	0.54864145	1	0.999	3.43E-211	6	SMED30009076.p1	dd_Smed_v4_37_0_1;dd_Smed_v4_90_0_1;dd_Smed_v4_90_0_2	#N/A	Actin-2	Actin, cytoplasmic 2 OS=Homo sapiens OX=9606 GN=ACTG1 PE=1 SV=1 P63261 ACTG_HUMAN 0	#N/A	Muscle lineage	Neural;Muscle;Cathepsin+ cell;Protonephridia	#N/A
SMED30030752	1.21E-212	0.622360336	0.931	0.447	2.42E-209	6	SMED30030752.p1	dd_Smed_v4_8395_0_1	#N/A	#N/A	E3 ubiquitin-protein ligase TRIM56 OS=Homo sapiens OX=9606 GN=TRIM56 PE=1 SV=3 Q9BRZ2 TRI56_HUMAN 7.43E-32	#N/A	#N/A	Muscle	#N/A
SMED30023158	1.41E-211	0.518847971	0.978	0.426	2.82E-208	6	SMED30023158.p1	dd_Smed_v4_13356_0_1	#N/A	TSA: Seq3	Frizzled-4 OS=Homo sapiens OX=9606 GN=FZD4 PE=1 SV=2 Q9ULV1 FZD4_HUMAN 1.42E-110	#N/A	#N/A	Neural	#N/A
SMED30009749	7.63E-210	0.251570794	0.976	0.54	1.53E-206	6	SMED30009749.p1	dd_Smed_v4_445_0_1	#N/A	Schmidtea mediterranea	Myosin regulatory light polypeptide 9 OS=Homo sapiens OX=9606 GN=MYL9 PE=1 SV=4 P24844 MYL9_HUMAN 1.88E-64	#N/A	Muscle lineage	Muscle	#N/A
SMED30014371	6.11E-208	0.76323514	0.988	0.587	1.22E-204	6	SMED30014371.p1	dd_Smed_v4_1778_0_1	#N/A	#N/A	0	#N/A	#N/A	Muscle;Neural	#N/A
SMED30011528	1.42E-204	0.402338068	0.926	0.371	2.83E-201	6	SMED30011528.p1	dd_Smed_v4_4618_0_1	#N/A	#N/A	PDZ and LIM domain protein 3 OS=Homo sapiens OX=9606 GN=PDLIM3 PE=1 SV=1 Q53GG5 PDLI3_HUMAN 4.11E-24	#N/A	#N/A	Muscle	#N/A
SMED30017834	9.37E-203	0.264228734	0.882	0.234	1.87E-199	6	SMED30017834.p1	dd_Smed_v4_6476_0_1	#N/A	#N/A	Enhancer of filamentation 1 OS=Homo sapiens OX=9606 GN=NEDD9 PE=1 SV=1 Q14511 CASL_HUMAN 0.000000000000000113	#N/A	#N/A	Neural;Muscle	#N/A
SMED30007012	6.19E-190	0.46362113	0.86	0.308	1.24E-186	6	SMED30007012.p1	dd_Smed_v4_3090_0_1	#N/A	#N/A	0	#N/A	#N/A	Muscle	#N/A
SMED30003769	1.09E-187	1.060958159	0.997	0.651	2.18E-184	6	SMED30003769.p1	dd_Smed_v4_4944_0_1;dd_Smed_v4_4944_0_2	#N/A	#N/A	Sorcin OS=Homo sapiens OX=9606 GN=SRI PE=1 SV=1 P30626 SORCN_HUMAN 0.00000262	#N/A	#N/A	Muscle	#N/A
SMED30006583	2.05E-182	0.362275163	0.976	0.481	4.11E-179	6	SMED30006583.p1	dd_Smed_v4_11650_0_1	#N/A	frizzled receptor-like	Frizzled-10 OS=Homo sapiens OX=9606 GN=FZD10 PE=1 SV=1 Q9ULW2 FZD10_HUMAN 1.29E-117	#N/A	#N/A	Muscle	#N/A
SMED30009565	2.79E-180	0.639188276	0.915	0.393	5.58E-177	6	SMED30009565.p1	dd_Smed_v4_2869_0_1	#N/A	#N/A	0	#N/A	#N/A	Muscle	#N/A
SMED30026887	6.12E-178	0.508469472	0.941	0.467	1.22E-174	6	SMED30026887.p1	dd_Smed_v4_223_0_1	#N/A	#N/A	Myosin light chain 6B OS=Homo sapiens OX=9606 GN=MYL6B PE=1 SV=1 P14649 MYL6B_HUMAN 4.21E-31	#N/A	#N/A	Muscle	#N/A
SMED30009207	7.67E-169	0.520069543	0.849	0.296	1.53E-165	6	SMED30009207.p1	dd_Smed_v4_16070_0_1	#N/A	musculin	Musculin OS=Homo sapiens OX=9606 GN=MSC PE=1 SV=2 O60682 MUSC_HUMAN 1.85E-22	#N/A	Muscle lineage	Muscle	bHLH
SMED30010666	7.92E-162	0.317792515	0.851	0.313	1.58E-158	6	SMED30010666.p1	dd_Smed_v4_2877_0_1	#N/A	#N/A	Prolyl 4-hydroxylase subunit alpha-2 OS=Homo sapiens OX=9606 GN=P4HA2 PE=1 SV=1 O15460 P4HA2_HUMAN 9.48E-125	#N/A	#N/A	Muscle	#N/A
SMED30015413	7.13E-143	0.583265174	0.919	0.418	1.43E-139	6	SMED30015413.p1	dd_Smed_v4_375_0_1	#N/A	Ras-related protein Rab-28	Troponin T, cardiac muscle OS=Homo sapiens OX=9606 GN=TNNT2 PE=1 SV=3 P45379 TNNT2_HUMAN 0.0000000493	#N/A	Muscle lineage	Muscle;Intestine	#N/A
SMED30005790	7.11E-140	0.256238055	0.763	0.167	1.42E-136	6	SMED30005790.p1	dd_Smed_v4_17332_0_1	#N/A	hesl-2	Transcription factor HES-5 OS=Homo sapiens OX=9606 GN=HES5 PE=2 SV=1 Q5TA89 HES5_HUMAN 0.0000000000000015	#N/A	#N/A	#N/A	bHLH
SMED30017945	3.99E-135	0.325313356	0.898	0.347	7.98E-132	6	SMED30017945.p1	dd_Smed_v4_840_0_1	#N/A	colF-7	Collagen alpha-1(XXIV) chain OS=Homo sapiens OX=9606 GN=COL24A1 PE=1 SV=2 Q17RW2 COOA1_HUMAN 6.17E-124	#N/A	#N/A	Muscle	#N/A
SMED30018309	1.96E-133	0.369727696	0.839	0.269	3.93E-130	6	SMED30018309.p1	dd_Smed_v4_11500_0_1	#N/A	#N/A	Iroquois-class homeodomain protein IRX-2 OS=Homo sapiens OX=9606 GN=IRX2 PE=1 SV=2 Q9BZI1 IRX2_HUMAN 2.67E-39	#N/A	#N/A	Neural	Homeobox
SMED30021902	3.56E-130	0.354651359	0.97	0.54	7.13E-127	6	SMED30021902.p1	dd_Smed_v4_12244_0_1	#N/A	#N/A	0	#N/A	#N/A	Muscle	#N/A
SMED30008639	5.23E-129	0.439446854	0.79	0.318	1.05E-125	6	SMED30008639.p1	dd_Smed_v4_12634_0_1	#N/A	MyoD-like	Myogenic factor 5 OS=Homo sapiens OX=9606 GN=MYF5 PE=1 SV=2 P13349 MYF5_HUMAN 2.41E-38	#N/A	#N/A	#N/A	bHLH
SMED30008917	6.06E-129	0.34495656	0.924	0.355	1.21E-125	6	SMED30008917.p1	dd_Smed_v4_124_0_1	#N/A	#N/A	Tubulin alpha-3D chain OS=Homo sapiens OX=9606 GN=TUBA3D PE=1 SV=1 P0DPH8 TBA3D_HUMAN 0	#N/A	#N/A	Cathepsin+ cell;Epidermal;Intestine	#N/A
SMED30001376	1.98E-127	0.579919587	0.997	0.764	3.97E-124	6	SMED30001376.p1	dd_Smed_v4_1579_0_1	#N/A	col4-1	Collagen alpha-6(IV) chain OS=Homo sapiens OX=9606 GN=COL4A6 PE=1 SV=3 Q14031 CO4A6_HUMAN 2.46E-167	#N/A	#N/A	Muscle	#N/A
SMED30032279	1.67E-125	0.583592816	0.988	0.726	3.34E-122	6	SMED30032279.p1	dd_Smed_v4_20048_0_1	#N/A	gcr156	0	#N/A	#N/A	#N/A	#N/A
SMED30012777	2.77E-125	0.534362515	0.98	0.51	5.53E-122	6	SMED30012777.p1	dd_Smed_v4_7254_0_1	#N/A	#N/A	Universal stress protein A-like protein OS=Arabidopsis thaliana OX=3702 GN=At3g01520 PE=1 SV=2 E=0.000000000373	#N/A	#N/A	Neural;Muscle;Intestine	#N/A
SMED30022769	6.84E-125	0.342864323	0.848	0.349	1.37E-121	6	SMED30022769.p1	dd_Smed_v4_8110_0_1	#N/A	#N/A	Glycine receptor subunit alpha-2 OS=Homo sapiens OX=9606 GN=GLRA2 PE=1 SV=1 P23416 GLRA2_HUMAN 1.36E-82	#N/A	#N/A	Neural;Muscle	#N/A
SMED30005488	1.13E-120	0.527509145	1	0.981	2.26E-117	6	SMED30005488.p1	dd_Smed_v4_3257_0_1	#N/A	Smed_04167_V2	0	#N/A	Neuronal lineage	Cathepsin+ cell;Neural;Muscle;Phyarnx;Intestine	#N/A
SMED30005349	8.63E-114	0.661325042	0.782	0.3	1.73E-110	6	SMED30005349.p6	dd_Smed_v4_10251_0_1;dd_Smed_v4_49914_0_1;dd_Smed_v4_49914_0_2	#N/A	#N/A	0	#N/A	#N/A	Muscle	#N/A
SMED30002133	1.28E-111	0.323840637	1	0.998	2.56E-108	6	SMED30002133.p1	dd_Smed_v4_34_0_1;dd_Smed_v4_34_0_2	#N/A	#N/A	Polyubiquitin-B OS=Homo sapiens OX=9606 GN=UBB PE=1 SV=1 P0CG47 UBB_HUMAN 6.51E-105	#N/A	#N/A	Neural;Cathepsin+ cell;Muscle;Epidermal;Phyarnx;Protonephridia;Intestine;Parapharyngeal	#N/A
SMED30015762	1.35E-109	0.325583779	0.992	0.8	2.71E-106	6	#N/A	#N/A	#N/A	Smed_14904_V2	#N/A	#N/A	#N/A	#N/A	#N/A
SMED30016686	1.73E-109	0.42618481	0.763	0.233	3.47E-106	6	SMED30016686.p1	dd_Smed_v4_12873_0_1	#N/A	NK homeobox6-2	Homeobox protein Nkx-6.1 OS=Homo sapiens OX=9606 GN=NKX6-1 PE=1 SV=2 P78426 NKX61_HUMAN 5.87E-40	#N/A	#N/A	#N/A	Homeobox
SMED30004176	2.98E-104	0.358574515	0.788	0.373	5.96E-101	6	SMED30004176.p1	dd_Smed_v4_1693_0_1	#N/A	#N/A	0	#N/A	#N/A	Muscle	#N/A
SMED30002753	8.91E-98	0.42306197	1	0.95	1.78E-94	6	SMED30002753.p1	dd_Smed_v4_585_0_1	#N/A	X1.A5.1	0	#N/A	Muscle lineage	Cathepsin+ cell;Muscle;Neural	#N/A
SMED30025671	6.45E-95	0.426811618	1	0.915	1.29E-91	6	SMED30025671.p1	dd_Smed_v4_4012_0_1	#N/A	Smed_06551_V2 pim-1	Serine/threonine-protein kinase pim-1 OS=Homo sapiens OX=9606 GN=PIM1 PE=1 SV=4 P11309 PIM1_HUMAN 6.42E-79	#N/A	#N/A	Neural;Cathepsin+ cell;Muscle	#N/A
SMED30034573	4.02E-91	0.401231882	0.997	0.932	8.03E-88	6	SMED30034573.p1	dd_Smed_v4_34270_0_1;dd_Smed_v4_640_0_1	#N/A	#N/A	Tubulin beta-4B chain OS=Homo sapiens OX=9606 GN=TUBB4B PE=1 SV=1 P68371 TBB4B_HUMAN 0	#N/A	#N/A	#N/A	#N/A
SMED30014105	8.86E-90	0.687266867	0.799	0.389	1.77E-86	6	SMED30014105.p1	dd_Smed_v4_9283_0_1	#N/A	Protocadherin gamma-A11	Protocadherin-11 Y-linked OS=Homo sapiens OX=9606 GN=PCDH11Y PE=1 SV=1 Q9BZA8 PC11Y_HUMAN 8.04E-81	#N/A	Muscle lineage	Cathepsin+ cell	#N/A
SMED30002925	1.36E-86	0.588407081	0.856	0.465	2.72E-83	6	SMED30002925.p1	dd_Smed_v4_12472_0_1	#N/A	Protein jagged-1b	Delta-like protein 4 OS=Homo sapiens OX=9606 GN=DLL4 PE=1 SV=1 Q9NR61 DLL4_HUMAN 0.000000000000000813	#N/A	Muscle lineage	Cathepsin+ cell;Muscle	#N/A
SMED30016080	1.30E-82	0.334531435	0.981	0.721	2.61E-79	6	SMED30016080.p1	dd_Smed_v4_703_0_1;dd_Smed_v4_703_0_2	#N/A	Deoxyhypusine hydroxylase	Deoxyhypusine hydroxylase OS=Homo sapiens OX=9606 GN=DOHH PE=1 SV=1 Q9BU89 DOHH_HUMAN 2.17E-72	#N/A	Muscle lineage	Neural;Muscle;Intestine;Phyarnx	#N/A
SMED30005794	1.19E-81	0.291749232	0.92	0.405	2.38E-78	6	SMED30005794.p4	dd_Smed_v4_316_0_1	#N/A	#N/A	0	#N/A	#N/A	#N/A	#N/A
SMED30011869	5.70E-78	0.30438626	0.997	0.84	1.14E-74	6	SMED30011869.p1	dd_Smed_v4_4279_0_1	#N/A	X1.A2.3	0	#N/A	#N/A	Neural;Muscle	#N/A
SMED30004241	2.06E-76	0.325025584	0.992	0.849	4.12E-73	6	SMED30004241.p1	dd_Smed_v4_4734_0_1	#N/A	#N/A	Serine/threonine-protein kinase WNK1 OS=Homo sapiens OX=9606 GN=WNK1 PE=1 SV=2 Q9H4A3 WNK1_HUMAN 1.39E-61	#N/A	#N/A	Neural	#N/A
SMED30026131	9.42E-73	0.378687419	0.794	0.33	1.88E-69	6	SMED30026131.p1	dd_Smed_v4_1401_0_1	#N/A	#N/A	0	#N/A	#N/A	Muscle;Cathepsin+ cell;Phyarnx	#N/A
SMED30024758	1.17E-62	0.350397447	0.694	0.274	2.34E-59	6	SMED30024758.p1	#N/A	#N/A	#N/A	Multifunctional procollagen lysine hydroxylase and glycosyltransferase LH3 OS=Homo sapiens OX=9606 GN=PLOD3 PE=1 SV=1 O60568 PLOD3_HUMAN 3.14E-37	#N/A	#N/A	#N/A	#N/A
SMED30033690	1.83E-57	0.273215342	0.98	0.585	3.67E-54	6	SMED30033690.p1	dd_Smed_v4_6182_0_1	#N/A	#N/A	Transmembrane protein 211 OS=Homo sapiens OX=9606 GN=TMEM211 PE=2 SV=2 Q6ICI0 TM211_HUMAN 3.09E-18	#N/A	#N/A	Cathepsin+ cell	#N/A
SMED30034381	4.65E-56	0.303777577	0.988	0.85	9.30E-53	6	SMED30034381.p1	dd_Smed_v4_467_0_1	#N/A	#N/A	Malate dehydrogenase, cytoplasmic OS=Homo sapiens OX=9606 GN=MDH1 PE=1 SV=4 P40925 MDHC_HUMAN 1.09E-153	#N/A	#N/A	Neural;Muscle;Intestine;Phyarnx;Protonephridia	#N/A
SMED30025388	4.87E-55	0.342143648	0.99	0.731	9.75E-52	6	SMED30025388.p1	dd_Smed_v4_579_0_1;dd_Smed_v4_579_0_2	#N/A	#N/A	Myosin-7 OS=Homo sapiens OX=9606 GN=MYH7 PE=1 SV=5 P12883 MYH7_HUMAN 0	#N/A	#N/A	Muscle	#N/A
SMED30034766	4.65E-54	0.283198363	0.997	0.862	9.30E-51	6	SMED30034766.p1	dd_Smed_v4_510_0_1	#N/A	#N/A	Alpha-enolase OS=Homo sapiens OX=9606 GN=ENO1 PE=1 SV=2 P06733 ENOA_HUMAN 0	#N/A	#N/A	Neural;Muscle;Phyarnx	#N/A
SMED30034851	2.69E-53	0.454366086	0.706	0.215	5.38E-50	6	SMED30034851.p1	dd_Smed_v4_10276_0_1	#N/A	#N/A	Procollagen galactosyltransferase 1 OS=Homo sapiens OX=9606 GN=COLGALT1 PE=1 SV=1 Q8NBJ5 GT251_HUMAN 6.16E-160	#N/A	#N/A	Muscle;Phyarnx;Cathepsin+ cell	#N/A
SMED30022433	9.57E-36	0.303534047	0.663	0.247	1.91E-32	6	SMED30022433.p1	dd_Smed_v4_11599_0_1	#N/A	#N/A	0	#N/A	#N/A	Muscle;Neural	#N/A
SMED30007744	1.45E-33	0.355021187	0.653	0.234	2.90E-30	6	SMED30007744.p1	dd_Smed_v4_9186_0_1	smad-6/7-1	SMED-SMAD6/7-1	Mothers against decapentaplegic homolog 7 OS=Homo sapiens OX=9606 GN=SMAD7 PE=1 SV=1 O15105 SMAD7_HUMAN 0.00000785	Sigma	Muscle lineage	Cathepsin+ cell;Phyarnx;Neural	#N/A
SMED30008927	1.27E-32	0.375562629	0.355	0.023	2.54E-29	6	SMED30008927.p1	dd_Smed_v4_17951_0_1	#N/A	#N/A	Twist-related protein 2 OS=Homo sapiens OX=9606 GN=TWIST2 PE=1 SV=1 Q8WVJ9 TWST2_HUMAN 8.62E-35	#N/A	#N/A	Muscle	bHLH
SMED30023110	1.02E-31	0.430948498	0.643	0.266	2.03E-28	6	SMED30023110.p1	dd_Smed_v4_810_0_1	#N/A	#N/A	Filamin-B OS=Homo sapiens OX=9606 GN=FLNB PE=1 SV=2 O75369 FLNB_HUMAN 0	#N/A	#N/A	Muscle;Neural	#N/A
SMED30005045	2.33E-26	0.308983724	0.555	0.062	4.66E-23	6	SMED30005045.p1	dd_Smed_v4_22585_0_1	#N/A	strain BCN-10 zinc finger A	Zinc finger protein ZIC 3 OS=Homo sapiens OX=9606 GN=ZIC3 PE=1 SV=1 O60481 ZIC3_HUMAN 7.21E-88	#N/A	#N/A	#N/A	zf-H2C2_2
SMED30010627	1.48E-21	0.350256738	0.667	0.332	2.96E-18	6	SMED30010627.p1	dd_Smed_v4_8553_0_1	#N/A	Smed-meis-2	Homeobox protein Meis1 OS=Homo sapiens OX=9606 GN=MEIS1 PE=1 SV=1 O00470 MEIS1_HUMAN 1.15E-54	#N/A	#N/A	Muscle;Neural;Protonephridia	#N/A
SMED30004873	1.39E-16	0.251842169	0.799	0.544	2.77E-13	6	SMED30004873.p1	dd_Smed_v4_9381_0_1	#N/A	#N/A	Neuropeptide FF receptor 2 OS=Homo sapiens OX=9606 GN=NPFFR2 PE=1 SV=2 Q9Y5X5 NPFF2_HUMAN 2.82E-38	#N/A	#N/A	#N/A	#N/A
SMED30010450	1.66E-16	0.426424412	0.655	0.334	3.32E-13	6	SMED30010450.p6	dd_Smed_v4_13055_0_1	#N/A	#N/A	0	#N/A	Muscle lineage	#N/A	#N/A
SMED30003276	1.18E-12	0.272760943	0.702	0.463	2.36E-09	6	SMED30003276.p1	dd_Smed_v4_9899_0_1	#N/A	Protein atonal homolog 8	Protein atonal homolog 8 OS=Homo sapiens OX=9606 GN=ATOH8 PE=2 SV=2 Q96SQ7 ATOH8_HUMAN 7.98E-23	#N/A	Muscle lineage	Muscle;Intestine;Protonephridia	bHLH
SMED30020713	6.03E-10	0.28244711	0.55	0.195	1.21E-06	6	SMED30020713.p1	dd_Smed_v4_15144_0_1;dd_Smed_v4_15144_0_2	#N/A	lhx2/9-like	LIM/homeobox protein Lhx2 OS=Homo sapiens OX=9606 GN=LHX2 PE=2 SV=2 P50458 LHX2_HUMAN 1.74E-74	#N/A	#N/A	#N/A	Homeobox
SMED30025553	2.92E-263	0.927448521	0.882	0.24	5.85E-260	7	SMED30025553.p1	dd_Smed_v4_4789_0_1;dd_Smed_v4_4789_0_2	#N/A	phred-1	Sushi, nidogen and EGF-like domain-containing protein 1 OS=Homo sapiens OX=9606 GN=SNED1 PE=2 SV=2 Q8TER0 SNED1_HUMAN 5.93E-32	#N/A	#N/A	Muscle;Cathepsin+ cell;Phyarnx;Protonephridia	#N/A
SMED30017516	1.83E-255	1.708221859	0.987	0.43	3.65E-252	7	SMED30017516.p1	dd_Smed_v4_2197_0_1	#N/A	col4-2	Collagen alpha-6(IV) chain OS=Homo sapiens OX=9606 GN=COL4A6 PE=1 SV=3 Q14031 CO4A6_HUMAN 4.73E-157	#N/A	#N/A	Muscle	#N/A
SMED30015575	2.28E-255	1.372039461	0.936	0.331	4.55E-252	7	SMED30015575.p1	dd_Smed_v4_2337_0_1	COL4A6A	col4-3	Collagen alpha-6(IV) chain OS=Homo sapiens OX=9606 GN=COL4A6 PE=1 SV=3 Q14031 CO4A6_HUMAN 2.95E-150	neoblast_muscle	#N/A	Muscle	#N/A
SMED30003562	8.17E-252	1.607593191	0.992	0.467	1.63E-248	7	SMED30003562.p1	dd_Smed_v4_701_0_1	#N/A	colF-9	Collagen alpha-1(XXIV) chain OS=Homo sapiens OX=9606 GN=COL24A1 PE=1 SV=2 Q17RW2 COOA1_HUMAN 9.84E-106	#N/A	#N/A	Muscle	#N/A
SMED30031625	1.88E-248	1.741443275	0.992	0.453	3.77E-245	7	SMED30031625.p1	dd_Smed_v4_402_0_1	#N/A	colF-8	Collagen alpha-1(XXIV) chain OS=Homo sapiens OX=9606 GN=COL24A1 PE=1 SV=2 Q17RW2 COOA1_HUMAN 2.48E-128	#N/A	#N/A	Muscle	#N/A
SMED30029432	4.44E-245	1.720361363	0.985	0.464	8.89E-242	7	SMED30029432.p1	dd_Smed_v4_450_0_1;dd_Smed_v4_533_0_1;dd_Smed_v4_635_0_1	#N/A	#N/A	Transgelin-3 OS=Homo sapiens OX=9606 GN=TAGLN3 PE=1 SV=2 Q9UI15 TAGL3_HUMAN 1.85E-39	#N/A	#N/A	Muscle	#N/A
SMED30006180	1.61E-244	1.704800633	0.985	0.464	3.21E-241	7	SMED30006180.p1	dd_Smed_v4_702_0_1	collagen	colF-2	Collagen alpha-1(XXIV) chain OS=Homo sapiens OX=9606 GN=COL24A1 PE=1 SV=2 Q17RW2 COOA1_HUMAN 5.66E-107	muscle	#N/A	Muscle	#N/A
SMED30023860	4.27E-242	1.671734655	0.979	0.448	8.53E-239	7	SMED30023860.p1	dd_Smed_v4_711_0_1	#N/A	#N/A	Myosin-1 OS=Homo sapiens OX=9606 GN=MYH1 PE=1 SV=3 P12882 MYH1_HUMAN 1.8E-113	#N/A	#N/A	Muscle	#N/A
SMED30035878	6.05E-242	1.522546803	0.99	0.408	1.21E-238	7	SMED30035878.p1	dd_Smed_v4_649_0_1	#N/A	colF-3	Collagen alpha-1(XXIV) chain OS=Homo sapiens OX=9606 GN=COL24A1 PE=1 SV=2 Q17RW2 COOA1_HUMAN 1.61E-123	#N/A	#N/A	Muscle	#N/A
SMED30006311	1.28E-240	1.773178924	0.99	0.501	2.57E-237	7	SMED30006311.p1	dd_Smed_v4_333_0_1	#N/A	#N/A	Calponin-2 OS=Homo sapiens OX=9606 GN=CNN2 PE=1 SV=4 Q99439 CNN2_HUMAN 1.07E-45	#N/A	#N/A	Muscle;Neural	#N/A
SMED30027460	2.16E-239	1.873222171	0.995	0.513	4.32E-236	7	SMED30027460.p1	dd_Smed_v4_323_0_1;dd_Smed_v4_323_0_2	#N/A	#N/A	Troponin I, fast skeletal muscle OS=Homo sapiens OX=9606 GN=TNNI2 PE=1 SV=2 P48788 TNNI2_HUMAN 0.000000000000000345	#N/A	#N/A	Muscle	#N/A
SMED30002983	1.25E-238	1.586640742	0.979	0.434	2.51E-235	7	SMED30002983.p1	dd_Smed_v4_436_0_1	#N/A	#N/A	Tropomyosin alpha-1 chain OS=Homo sapiens OX=9606 GN=TPM1 PE=1 SV=2 P09493 TPM1_HUMAN 3.59E-74	#N/A	#N/A	Muscle	#N/A
SMED30013408	1.28E-238	1.337824402	0.951	0.407	2.56E-235	7	SMED30013408.p1	dd_Smed_v4_1010_0_1	#N/A	#N/A	Sarcoplasmic calcium-binding protein OS=Perinereis vancaurica tetradentata OX=6357 PE=1 SV=1 E=0.00000000000000646	#N/A	#N/A	Muscle	#N/A
SMED30032833	2.97E-238	1.617258975	0.974	0.468	5.94E-235	7	SMED30032833.p1	dd_Smed_v4_475_0_1	#N/A	#N/A	Titin OS=Homo sapiens OX=9606 GN=TTN PE=1 SV=4 Q8WZ42 TITIN_HUMAN 8.13E-25	#N/A	#N/A	Muscle	#N/A
SMED30034531	7.46E-237	1.471939615	0.949	0.408	1.49E-233	7	SMED30034531.p1	dd_Smed_v4_1745_0_1	#N/A	#N/A	Filamin-A OS=Homo sapiens OX=9606 GN=FLNA PE=1 SV=4 P21333 FLNA_HUMAN 0	#N/A	#N/A	Muscle	#N/A
SMED30003613	1.02E-234	1.266344432	0.943	0.404	2.04E-231	7	SMED30003613.p1	dd_Smed_v4_660_0_1	#N/A	#N/A	Calmodulin-3 OS=Homo sapiens OX=9606 GN=CALM3 PE=1 SV=1 P0DP25 CALM3_HUMAN 2.6E-30	#N/A	#N/A	Muscle	#N/A
SMED30018643	1.35E-234	1.613826323	0.985	0.387	2.71E-231	7	SMED30018643.p1	dd_Smed_v4_832_0_1	#N/A	colF-6	Collagen alpha-1(XXIV) chain OS=Homo sapiens OX=9606 GN=COL24A1 PE=1 SV=2 Q17RW2 COOA1_HUMAN 8.99E-104	#N/A	#N/A	Muscle	#N/A
SMED30020371	3.13E-234	1.540694164	0.961	0.398	6.27E-231	7	SMED30020371.p1	dd_Smed_v4_1161_0_1	#N/A	Smed-him-4	Hemicentin-1 OS=Homo sapiens OX=9606 GN=HMCN1 PE=1 SV=2 Q96RW7 HMCN1_HUMAN 0	#N/A	#N/A	Muscle	#N/A
SMED30004485	5.79E-234	1.531076381	0.974	0.36	1.16E-230	7	SMED30004485.p1	dd_Smed_v4_1070_0_1	#N/A	colF-1	Collagen alpha-1(XXIV) chain OS=Homo sapiens OX=9606 GN=COL24A1 PE=1 SV=2 Q17RW2 COOA1_HUMAN 1.83E-119	#N/A	#N/A	Muscle	#N/A
SMED30026663	3.03E-231	1.567104665	0.964	0.449	6.06E-228	7	SMED30026663.p1	dd_Smed_v4_405_0_1	#N/A	#N/A	Tropomyosin alpha-1 chain OS=Homo sapiens OX=9606 GN=TPM1 PE=1 SV=2 P09493 TPM1_HUMAN 2.28E-77	#N/A	#N/A	Muscle	#N/A
SMED30017945	4.64E-230	1.625339909	0.992	0.352	9.28E-227	7	SMED30017945.p1	dd_Smed_v4_840_0_1	#N/A	colF-7	Collagen alpha-1(XXIV) chain OS=Homo sapiens OX=9606 GN=COL24A1 PE=1 SV=2 Q17RW2 COOA1_HUMAN 6.17E-124	#N/A	#N/A	Muscle	#N/A
SMED30016281	2.02E-229	1.845564588	0.967	0.463	4.03E-226	7	SMED30016281.p1	dd_Smed_v4_1434_0_1;dd_Smed_v4_432_0_1	#N/A	M11 myosin heavy chain A	Myosin-7 OS=Homo sapiens OX=9606 GN=MYH7 PE=1 SV=5 P12883 MYH7_HUMAN 0	#N/A	#N/A	Muscle	#N/A
SMED30017388	4.89E-228	1.539700314	0.982	0.351	9.78E-225	7	SMED30017388.p1	dd_Smed_v4_740_0_1;dd_Smed_v4_740_0_2	#N/A	colF-5	Collagen alpha-1(XXIV) chain OS=Homo sapiens OX=9606 GN=COL24A1 PE=1 SV=2 Q17RW2 COOA1_HUMAN 8.77E-116	#N/A	#N/A	Muscle	#N/A
SMED30015470	1.31E-226	1.334352329	0.959	0.431	2.62E-223	7	SMED30015470.p1	dd_Smed_v4_1021_0_1	#N/A	Smed_36636_V2 sparc-1	SPARC-like protein 1 OS=Homo sapiens OX=9606 GN=SPARCL1 PE=1 SV=2 Q14515 SPRL1_HUMAN 0.00000328	#N/A	#N/A	Muscle	#N/A
SMED30003183	4.87E-226	1.493662158	0.964	0.459	9.74E-223	7	SMED30003183.p1	dd_Smed_v4_3388_0_1	#N/A	#N/A	Universal stress protein Slr1101 OS=Synechocystis sp. (strain PCC 6803 / Kazusa) OX=1111708 GN=slr1101 PE=3 SV=1 E=0.00000000191	#N/A	#N/A	Muscle	#N/A
SMED30034772	6.39E-226	0.830101249	0.771	0.208	1.28E-222	7	SMED30034772.p1	dd_Smed_v4_9565_0_1	#N/A	colF-10	Collagen alpha-1(XXIV) chain OS=Homo sapiens OX=9606 GN=COL24A1 PE=1 SV=2 Q17RW2 COOA1_HUMAN 2.53E-61	#N/A	#N/A	Muscle	#N/A
SMED30009749	3.58E-223	1.760619993	0.987	0.545	7.17E-220	7	SMED30009749.p1	dd_Smed_v4_445_0_1	#N/A	Schmidtea mediterranea	Myosin regulatory light polypeptide 9 OS=Homo sapiens OX=9606 GN=MYL9 PE=1 SV=4 P24844 MYL9_HUMAN 1.88E-64	#N/A	Muscle lineage	Muscle	#N/A
SMED30030352	3.56E-221	1.440801049	0.961	0.432	7.12E-218	7	SMED30030352.p1	dd_Smed_v4_2888_0_1	#N/A	#N/A	PDZ and LIM domain protein 2 OS=Homo sapiens OX=9606 GN=PDLIM2 PE=1 SV=1 Q96JY6 PDLI2_HUMAN 0.0000000298	#N/A	#N/A	Muscle	#N/A
SMED30024775	9.85E-216	1.103042603	0.902	0.378	1.97E-212	7	SMED30024775.p1	dd_Smed_v4_1512_0_1	#N/A	#N/A	Transgelin-3 OS=Homo sapiens OX=9606 GN=TAGLN3 PE=1 SV=2 Q9UI15 TAGL3_HUMAN 1.06E-45	#N/A	#N/A	Muscle	#N/A
SMED30026887	2.55E-213	1.6774468	0.974	0.472	5.10E-210	7	SMED30026887.p1	dd_Smed_v4_223_0_1	#N/A	#N/A	Myosin light chain 6B OS=Homo sapiens OX=9606 GN=MYL6B PE=1 SV=1 P14649 MYL6B_HUMAN 4.21E-31	#N/A	#N/A	Muscle	#N/A
SMED30035218	1.18E-212	1.326778935	0.943	0.417	2.37E-209	7	SMED30035218.p1	dd_Smed_v4_1132_0_1	#N/A	#N/A	Villin-1 OS=Homo sapiens OX=9606 GN=VIL1 PE=1 SV=4 P09327 VILI_HUMAN 7.28E-58	#N/A	#N/A	Muscle;Neural	#N/A
SMED30015211	1.16E-210	1.238948996	0.936	0.455	2.32E-207	7	SMED30015211.p1	dd_Smed_v4_3134_0_1	#N/A	#N/A	0	#N/A	#N/A	Muscle	#N/A
SMED30008655	2.12E-208	1.384481049	0.928	0.431	4.25E-205	7	SMED30008655.p1	dd_Smed_v4_508_0_1;dd_Smed_v4_508_0_2;dd_Smed_v4_508_0_3;dd_Smed_v4_508_0_4;dd_Smed_v4_508_0_5	#N/A	#N/A	Tubulin alpha-3D chain OS=Homo sapiens OX=9606 GN=TUBA3D PE=1 SV=1 P0DPH8 TBA3D_HUMAN 0	#N/A	#N/A	Neural;Muscle	#N/A
SMED30021098	2.91E-208	1.013773335	0.884	0.356	5.82E-205	7	SMED30021098.p1	dd_Smed_v4_3190_0_2;dd_Smed_v4_3190_0_4	#N/A	glut4-like	Solute carrier family 2, facilitated glucose transporter member 1 OS=Homo sapiens OX=9606 GN=SLC2A1 PE=1 SV=2 P11166 GTR1_HUMAN 2.46E-88	#N/A	#N/A	#N/A	#N/A
SMED30027052	2.91E-201	1.479661126	0.902	0.408	5.81E-198	7	SMED30027052.p1	dd_Smed_v4_14068_0_1	#N/A	noggin-like 1	Noggin OS=Homo sapiens OX=9606 GN=NOG PE=1 SV=1 Q13253 NOGG_HUMAN 0.000000000000897	#N/A	#N/A	Muscle;Neural	#N/A
SMED30019103	2.14E-200	0.666113575	0.774	0.2	4.29E-197	7	SMED30019103.p1	dd_Smed_v4_1650_0_1	#N/A	#N/A	Tetraspanin-7 OS=Homo sapiens OX=9606 GN=TSPAN7 PE=1 SV=2 P41732 TSN7_HUMAN 1.47E-26	#N/A	#N/A	Neural;Muscle;Parapharyngeal	#N/A
SMED30026322	3.90E-200	0.816115036	0.784	0.256	7.80E-197	7	SMED30026322.p1	dd_Smed_v4_2972_0_1	#N/A	matrix metalloase	0	#N/A	#N/A	Muscle	#N/A
SMED30031256	4.83E-199	1.218318036	0.936	0.339	9.67E-196	7	SMED30031256.p1	dd_Smed_v4_7326_0_1	#N/A	wntP-2	Protein Wnt-4 OS=Homo sapiens OX=9606 GN=WNT4 PE=1 SV=4 P56705 WNT4_HUMAN 1.89E-78	#N/A	#N/A	Muscle	#N/A
SMED30034837	1.28E-198	0.680399692	0.73	0.196	2.56E-195	7	SMED30034837.p1	dd_Smed_v4_13710_0_1	#N/A	#N/A	Potassium voltage-gated channel subfamily B member 2 OS=Homo sapiens OX=9606 GN=KCNB2 PE=2 SV=2 Q92953 KCNB2_HUMAN 4.44E-180	#N/A	#N/A	Neural;Muscle	#N/A
SMED30023280	6.47E-196	1.029329985	0.884	0.396	1.29E-192	7	SMED30023280.p1	dd_Smed_v4_2928_0_1	#N/A	#N/A	Titin OS=Homo sapiens OX=9606 GN=TTN PE=1 SV=4 Q8WZ42 TITIN_HUMAN 1.24E-23	#N/A	#N/A	Muscle	#N/A
SMED30016760	3.27E-194	1.168044925	0.897	0.319	6.55E-191	7	SMED30016760.p1	dd_Smed_v4_20743_0_1;dd_Smed_v4_2265_0_1	#N/A	#N/A	Endoplasmin OS=Homo sapiens OX=9606 GN=HSP90B1 PE=1 SV=1 P14625 ENPL_HUMAN 1.41E-109	#N/A	#N/A	Muscle	#N/A
SMED30007876	5.61E-189	0.948835472	0.882	0.401	1.12E-185	7	SMED30007876.p1	dd_Smed_v4_803_0_1	#N/A	#N/A	Myosin regulatory light chain 12B OS=Homo sapiens OX=9606 GN=MYL12B PE=1 SV=2 O14950 ML12B_HUMAN 3.75E-64	#N/A	#N/A	Muscle	#N/A
SMED30017785	1.15E-186	0.963946703	0.853	0.353	2.29E-183	7	SMED30017785.p1	dd_Smed_v4_1210_0_1	#N/A	#N/A	PDZ and LIM domain protein 7 OS=Homo sapiens OX=9606 GN=PDLIM7 PE=1 SV=1 Q9NR12 PDLI7_HUMAN 0.000000373	#N/A	#N/A	Muscle	#N/A
SMED30011827	6.39E-182	1.025771924	0.835	0.332	1.28E-178	7	SMED30011827.p1	dd_Smed_v4_2373_0_1;dd_Smed_v4_2373_0_2	#N/A	#N/A	Protein SOGA3 OS=Homo sapiens OX=9606 GN=SOGA3 PE=3 SV=1 Q5TF21 SOGA3_HUMAN 1.15E-28	#N/A	#N/A	Muscle;Intestine;Cathepsin+ cell	#N/A
SMED30028040	2.11E-181	0.982749739	0.864	0.406	4.22E-178	7	SMED30028040.p1	dd_Smed_v4_373_0_1	#N/A	#N/A	Cysteine and glycine-rich protein 2 OS=Homo sapiens OX=9606 GN=CSRP2 PE=1 SV=3 Q16527 CSRP2_HUMAN 1.1E-51	#N/A	#N/A	Muscle	#N/A
SMED30014371	1.27E-178	1.444802109	0.979	0.592	2.54E-175	7	SMED30014371.p1	dd_Smed_v4_1778_0_1	#N/A	#N/A	0	#N/A	#N/A	Muscle;Neural	#N/A
SMED30010755	2.31E-178	0.981723633	0.81	0.272	4.62E-175	7	SMED30010755.p1	dd_Smed_v4_3852_0_1	#N/A	#N/A	ADAMTS-like protein 3 OS=Homo sapiens OX=9606 GN=ADAMTSL3 PE=1 SV=4 P82987 ATL3_HUMAN 1.03E-22	#N/A	#N/A	Cathepsin+ cell;Muscle	#N/A
SMED30005936	3.86E-178	0.862406797	0.83	0.175	7.71E-175	7	SMED30005936.p1	dd_Smed_v4_22711_0_1;dd_Smed_v4_2438_0_1;dd_Smed_v4_2438_0_2;dd_Smed_v4_2438_0_3	#N/A	#N/A	Titin OS=Homo sapiens OX=9606 GN=TTN PE=1 SV=4 Q8WZ42 TITIN_HUMAN 8.16E-123	#N/A	#N/A	Parapharyngeal;Muscle	#N/A
SMED30011970	3.18E-177	1.165102305	0.907	0.409	6.37E-174	7	SMED30011970.p1	dd_Smed_v4_4427_0_1	#N/A	unknown mRNA	0	#N/A	#N/A	Muscle	#N/A
SMED30011506	3.77E-177	0.643415386	0.738	0.214	7.54E-174	7	SMED30011506.p1	dd_Smed_v4_7305_0_1	#N/A	#N/A	Tensin-1 OS=Homo sapiens OX=9606 GN=TNS1 PE=1 SV=2 Q9HBL0 TENS1_HUMAN 3.34E-24	#N/A	#N/A	Muscle;Protonephridia	#N/A
SMED30009776	2.30E-175	1.141684433	0.907	0.351	4.59E-172	7	SMED30009776.p1	dd_Smed_v4_2500_0_1;dd_Smed_v4_3747_0_1	#N/A	col4-4	Collagen alpha-6(IV) chain OS=Homo sapiens OX=9606 GN=COL4A6 PE=1 SV=3 Q14031 CO4A6_HUMAN 5.58E-169	#N/A	#N/A	Muscle;Protonephridia	#N/A
SMED30024367	1.90E-172	0.939575207	0.823	0.363	3.79E-169	7	SMED30024367.p1	dd_Smed_v4_2736_0_1	#N/A	#N/A	Major egg antigen OS=Schistosoma mansoni OX=6183 PE=2 SV=1 E=2.23E-71	#N/A	#N/A	Muscle	#N/A
SMED30016269	1.23E-169	0.751063348	0.774	0.281	2.46E-166	7	SMED30016269.p1	dd_Smed_v4_11380_0_1	#N/A	#N/A	0	#N/A	#N/A	Muscle	#N/A
SMED30024211	3.43E-169	0.993143365	0.825	0.201	6.85E-166	7	SMED30024211.p1	dd_Smed_v4_13910_0_1;dd_Smed_v4_17069_0_1;dd_Smed_v4_33016_0_1	#N/A	#N/A	Titin OS=Homo sapiens OX=9606 GN=TTN PE=1 SV=4 Q8WZ42 TITIN_HUMAN 1.89E-98	#N/A	#N/A	Muscle	#N/A
SMED30019722	9.29E-168	0.454379132	0.635	0.174	1.86E-164	7	SMED30019722.p1	dd_Smed_v4_11070_0_1	#N/A	secreted frizzled related 3	Secreted frizzled-related protein 2 OS=Homo sapiens OX=9606 GN=SFRP2 PE=1 SV=2 Q96HF1 SFRP2_HUMAN 1.6E-25	#N/A	#N/A	Muscle	#N/A
SMED30022769	1.60E-166	0.990444989	0.9	0.354	3.21E-163	7	SMED30022769.p1	dd_Smed_v4_8110_0_1	#N/A	#N/A	Glycine receptor subunit alpha-2 OS=Homo sapiens OX=9606 GN=GLRA2 PE=1 SV=1 P23416 GLRA2_HUMAN 1.36E-82	#N/A	#N/A	Neural;Muscle	#N/A
SMED30002458	1.85E-166	1.246816556	0.892	0.436	3.70E-163	7	SMED30002458.p1	dd_Smed_v4_2638_0_1	#N/A	#N/A	Ferritin heavy chain OS=Homo sapiens OX=9606 GN=FTH1 PE=1 SV=2 P02794 FRIH_HUMAN 4.33E-68	#N/A	#N/A	Neural;Muscle;Parapharyngeal	#N/A
SMED30001497	2.83E-166	0.871600938	0.802	0.263	5.66E-163	7	SMED30001497.p1	dd_Smed_v4_2922_0_1	#N/A	#N/A	Rho guanine nucleotide exchange factor 17 OS=Homo sapiens OX=9606 GN=ARHGEF17 PE=1 SV=1 Q96PE2 ARHGH_HUMAN 1.04E-61	#N/A	#N/A	Muscle;Neural	#N/A
SMED30015413	3.66E-166	1.316335336	0.972	0.423	7.33E-163	7	SMED30015413.p1	dd_Smed_v4_375_0_1	#N/A	Ras-related protein Rab-28	Troponin T, cardiac muscle OS=Homo sapiens OX=9606 GN=TNNT2 PE=1 SV=3 P45379 TNNT2_HUMAN 0.0000000493	#N/A	Muscle lineage	Muscle;Intestine	#N/A
SMED30017648	3.12E-165	0.599335652	0.712	0.227	6.25E-162	7	SMED30017648.p1	dd_Smed_v4_14755_0_1;dd_Smed_v4_14755_0_2;dd_Smed_v4_14755_0_3;dd_Smed_v4_14755_0_4	#N/A	#N/A	0	#N/A	#N/A	Muscle	#N/A
SMED30033424	1.89E-164	0.755729508	0.823	0.333	3.78E-161	7	SMED30033424.p1	dd_Smed_v4_2554_0_1;dd_Smed_v4_2554_0_2	#N/A	#N/A	Smoothelin OS=Homo sapiens OX=9606 GN=SMTN PE=1 SV=7 P53814 SMTN_HUMAN 3.53E-40	#N/A	#N/A	Muscle	#N/A
SMED30029437	2.45E-164	0.738023049	0.794	0.328	4.91E-161	7	SMED30029437.p1	dd_Smed_v4_8849_0_1	#N/A	#N/A	0	#N/A	#N/A	Muscle	#N/A
SMED30013320	2.33E-163	1.082877835	0.895	0.453	4.65E-160	7	SMED30013320.p1	dd_Smed_v4_7811_0_1	#N/A	col4-5	Collagen alpha-6(IV) chain OS=Homo sapiens OX=9606 GN=COL4A6 PE=1 SV=3 Q14031 CO4A6_HUMAN 1.77E-147	#N/A	#N/A	Muscle	#N/A
SMED30032778	3.08E-162	0.866079597	1	1	6.15E-159	7	SMED30032778.p1	#N/A	#N/A	#N/A	0	#N/A	Pharyngeal lineage	#N/A	#N/A
SMED30011528	3.17E-161	0.984093438	0.884	0.379	6.34E-158	7	SMED30011528.p1	dd_Smed_v4_4618_0_1	#N/A	#N/A	PDZ and LIM domain protein 3 OS=Homo sapiens OX=9606 GN=PDLIM3 PE=1 SV=1 Q53GG5 PDLI3_HUMAN 4.11E-24	#N/A	#N/A	Muscle	#N/A
SMED30009565	3.80E-160	1.137729483	0.91	0.4	7.61E-157	7	SMED30009565.p1	dd_Smed_v4_2869_0_1	#N/A	#N/A	0	#N/A	#N/A	Muscle	#N/A
SMED30011980	1.80E-159	0.685134393	0.632	0.176	3.60E-156	7	SMED30011980.p1	dd_Smed_v4_14651_0_1	#N/A	#N/A	Somatostatin receptor type 5 OS=Homo sapiens OX=9606 GN=SSTR5 PE=1 SV=3 P35346 SSR5_HUMAN 0.0000000419	#N/A	#N/A	Neural	#N/A
SMED30006996	3.28E-159	0.757904307	0.784	0.328	6.57E-156	7	SMED30006996.p1	dd_Smed_v4_7273_0_1	#N/A	rerg	Ras-related and estrogen-regulated growth inhibitor OS=Homo sapiens OX=9606 GN=RERG PE=1 SV=1 Q96A58 RERG_HUMAN 2.92E-41	#N/A	#N/A	Muscle	#N/A
SMED30019200	5.15E-159	0.978008426	0.864	0.392	1.03E-155	7	SMED30019200.p1	dd_Smed_v4_4028_0_1	#N/A	#N/A	Ferric-chelate reductase 1 OS=Homo sapiens OX=9606 GN=FRRS1 PE=2 SV=2 Q6ZNA5 FRRS1_HUMAN 5.51E-33	#N/A	#N/A	Muscle	#N/A
SMED30015353	3.03E-157	0.811268706	0.756	0.242	6.06E-154	7	SMED30015353.p1	dd_Smed_v4_2544_0_1	#N/A	Smed_17304_V2	Titin OS=Homo sapiens OX=9606 GN=TTN PE=1 SV=4 Q8WZ42 TITIN_HUMAN 0	#N/A	#N/A	Muscle	#N/A
SMED30005148	5.85E-157	0.386270305	0.596	0.155	1.17E-153	7	SMED30005148.p1	dd_Smed_v4_7807_0_1	#N/A	#N/A	Protocadherin-11 X-linked OS=Homo sapiens OX=9606 GN=PCDH11X PE=2 SV=1 Q9BZA7 PC11X_HUMAN 1.13E-73	#N/A	#N/A	Neural;Muscle	#N/A
SMED30004704	1.06E-156	0.509383172	0.663	0.204	2.13E-153	7	SMED30004704.p1	dd_Smed_v4_15195_0_1	#N/A	#N/A	0	#N/A	#N/A	Parapharyngeal	#N/A
SMED30004708	3.18E-155	0.921968696	0.825	0.334	6.36E-152	7	SMED30004708.p1	dd_Smed_v4_1627_0_1	#N/A	#N/A	Calmodulin-3 OS=Homo sapiens OX=9606 GN=CALM3 PE=1 SV=1 P0DP25 CALM3_HUMAN 5.62E-28	#N/A	#N/A	Muscle	#N/A
SMED30008578	5.06E-154	0.839588804	0.805	0.332	1.01E-150	7	SMED30008578.p1	dd_Smed_v4_866_0_1	#N/A	#N/A	Titin OS=Homo sapiens OX=9606 GN=TTN PE=1 SV=4 Q8WZ42 TITIN_HUMAN 2.42E-26	#N/A	#N/A	Muscle;Protonephridia	#N/A
SMED30034851	1.61E-153	1.055001534	0.869	0.217	3.22E-150	7	SMED30034851.p1	dd_Smed_v4_10276_0_1	#N/A	#N/A	Procollagen galactosyltransferase 1 OS=Homo sapiens OX=9606 GN=COLGALT1 PE=1 SV=1 Q8NBJ5 GT251_HUMAN 6.16E-160	#N/A	#N/A	Muscle;Phyarnx;Cathepsin+ cell	#N/A
SMED30025299	1.82E-153	0.620671162	0.697	0.228	3.63E-150	7	SMED30025299.p1	dd_Smed_v4_8386_0_1	#N/A	#N/A	E3 ubiquitin-protein ligase TRIM9 OS=Homo sapiens OX=9606 GN=TRIM9 PE=1 SV=1 Q9C026 TRIM9_HUMAN 9.36E-173	#N/A	#N/A	Neural;Muscle	#N/A
SMED30012710	2.32E-153	0.579561946	0.712	0.253	4.64E-150	7	SMED30012710.p1	dd_Smed_v4_4593_0_1	#N/A	#N/A	0	#N/A	#N/A	Muscle	#N/A
SMED30005039	4.61E-153	0.60602645	0.694	0.202	9.22E-150	7	SMED30005039.p1	dd_Smed_v4_7371_0_1;dd_Smed_v4_7371_0_2	#N/A	#N/A	Striated muscle preferentially expressed protein kinase OS=Homo sapiens OX=9606 GN=SPEG PE=1 SV=4 Q15772 SPEG_HUMAN 1.15E-29	#N/A	#N/A	Muscle;Neural	#N/A
SMED30004487	1.95E-152	0.736013168	0.722	0.228	3.91E-149	7	SMED30004487.p1	dd_Smed_v4_1367_0_1	#N/A	#N/A	0	#N/A	#N/A	Muscle;Cathepsin+ cell;Neural	#N/A
SMED30017720	4.05E-150	1.008933232	0.866	0.467	8.10E-147	7	SMED30017720.p1	dd_Smed_v4_6562_0_1	#N/A	#N/A	Erythrocyte band 7 integral membrane protein OS=Homo sapiens OX=9606 GN=STOM PE=1 SV=3 P27105 STOM_HUMAN 2.33E-99	#N/A	#N/A	Muscle;Neural	#N/A
SMED30018224	1.67E-147	1.014467442	0.882	0.317	3.34E-144	7	SMED30018224.p1	dd_Smed_v4_1229_0_1;dd_Smed_v4_1229_0_2	#N/A	#N/A	Adenylate kinase isoenzyme 1 OS=Homo sapiens OX=9606 GN=AK1 PE=1 SV=3 P00568 KAD1_HUMAN 1.18E-79	#N/A	#N/A	Cathepsin+ cell;Muscle;Phyarnx;Neural	#N/A
SMED30001679	1.19E-145	0.83978851	0.851	0.216	2.39E-142	7	SMED30001679.p1	dd_Smed_v4_1721_0_1;dd_Smed_v4_1721_0_3	#N/A	#N/A	Plasma membrane calcium-transporting ATPase 3 OS=Homo sapiens OX=9606 GN=ATP2B3 PE=1 SV=3 Q16720 AT2B3_HUMAN 0	#N/A	#N/A	Neural;Muscle;Cathepsin+ cell;Parapharyngeal	#N/A
SMED30008462	1.35E-145	0.308597877	0.537	0.127	2.69E-142	7	SMED30008462.p1	dd_Smed_v4_21924_0_1	#N/A	#N/A	Alpha-1B adrenergic receptor OS=Homo sapiens OX=9606 GN=ADRA1B PE=1 SV=3 P35368 ADA1B_HUMAN 3.27E-21	#N/A	#N/A	#N/A	#N/A
SMED30009430	3.36E-145	1.211873246	0.99	0.706	6.71E-142	7	SMED30009430.p1	dd_Smed_v4_591_0_1;dd_Smed_v4_881_0_1	#N/A	#N/A	Fructose-bisphosphate aldolase A OS=Homo sapiens OX=9606 GN=ALDOA PE=1 SV=2 P04075 ALDOA_HUMAN 8.27E-175	#N/A	#N/A	Neural;Muscle;Phyarnx	#N/A
SMED30035836	9.01E-145	0.479889101	0.668	0.195	1.80E-141	7	SMED30035836.p1	dd_Smed_v4_11681_0_1	#N/A	#N/A	Procollagen galactosyltransferase 2 OS=Homo sapiens OX=9606 GN=COLGALT2 PE=1 SV=1 Q8IYK4 GT252_HUMAN 5.9E-101	#N/A	#N/A	Muscle	#N/A
SMED30002788	2.27E-144	0.825733418	0.774	0.317	4.54E-141	7	SMED30002788.p1	dd_Smed_v4_1244_0_1	#N/A	#N/A	Four and a half LIM domains protein 3 OS=Homo sapiens OX=9606 GN=FHL3 PE=1 SV=4 Q13643 FHL3_HUMAN 1.03E-21	#N/A	#N/A	Muscle	#N/A
SMED30002168	1.09E-142	0.523614543	0.576	0.128	2.19E-139	7	SMED30002168.p1	dd_Smed_v4_8655_0_1	#N/A	#N/A	Spondin-1 OS=Homo sapiens OX=9606 GN=SPON1 PE=1 SV=2 Q9HCB6 SPON1_HUMAN 2.05E-47	#N/A	#N/A	Neural;Muscle	#N/A
SMED30010666	3.76E-141	0.728597869	0.807	0.321	7.52E-138	7	SMED30010666.p1	dd_Smed_v4_2877_0_1	#N/A	#N/A	Prolyl 4-hydroxylase subunit alpha-2 OS=Homo sapiens OX=9606 GN=P4HA2 PE=1 SV=1 O15460 P4HA2_HUMAN 9.48E-125	#N/A	#N/A	Muscle	#N/A
SMED30032022	1.04E-140	0.910479159	0.856	0.423	2.08E-137	7	SMED30032022.p1	dd_Smed_v4_5263_0_1	#N/A	#N/A	Terminal nucleotidyltransferase 5A OS=Homo sapiens OX=9606 GN=TENT5A PE=1 SV=2 Q96IP4 TET5A_HUMAN 4.98E-70	#N/A	#N/A	Muscle;Neural;Cathepsin+ cell	#N/A
SMED30019039	2.64E-140	0.831896151	0.769	0.323	5.27E-137	7	SMED30019039.p1	dd_Smed_v4_5652_0_1	#N/A	#N/A	Tolloid-like protein 1 OS=Homo sapiens OX=9606 GN=TLL1 PE=1 SV=1 O43897 TLL1_HUMAN 0	#N/A	#N/A	Muscle	#N/A
SMED30028195	2.64E-140	0.993764659	0.823	0.356	5.28E-137	7	SMED30028195.p1	dd_Smed_v4_8456_0_1	#N/A	#N/A	0	#N/A	#N/A	Neural;Muscle	#N/A
SMED30024491	3.38E-140	0.6144653	0.699	0.263	6.76E-137	7	SMED30024491.p1	dd_Smed_v4_9111_0_1	#N/A	#N/A	0	#N/A	#N/A	Cathepsin+ cell	#N/A
SMED30017052	6.08E-140	0.612605795	0.697	0.242	1.22E-136	7	SMED30017052.p1	dd_Smed_v4_8461_0_1	#N/A	#N/A	Dual specificity protein kinase CLK2 OS=Homo sapiens OX=9606 GN=CLK2 PE=1 SV=1 P49760 CLK2_HUMAN 1.92E-171	#N/A	#N/A	Muscle	#N/A
SMED30019890	1.32E-139	1.160510584	0.99	0.877	2.64E-136	7	SMED30019890.p6	#N/A	#N/A	#N/A	0	#N/A	Neuronal lineage	#N/A	#N/A
SMED30010919	1.39E-139	0.721462155	0.699	0.24	2.79E-136	7	SMED30010919.p1	dd_Smed_v4_11539_0_1	#N/A	#N/A	0	#N/A	#N/A	Muscle	#N/A
SMED30016206	2.87E-139	0.818144792	0.758	0.264	5.74E-136	7	SMED30016206.p1	dd_Smed_v4_4437_0_1	#N/A	hypothetical protein	Kazal-type serine protease inhibitor domain-containing protein 1 OS=Homo sapiens OX=9606 GN=KAZALD1 PE=1 SV=1 Q96I82 KAZD1_HUMAN 4.44E-31	#N/A	#N/A	Muscle	#N/A
SMED30032774	1.33E-137	0.533025046	0.661	0.227	2.66E-134	7	SMED30032774.p1	dd_Smed_v4_5014_0_1	#N/A	#N/A	Four and a half LIM domains protein 2 OS=Homo sapiens OX=9606 GN=FHL2 PE=1 SV=3 Q14192 FHL2_HUMAN 3.43E-118	#N/A	#N/A	Muscle	#N/A
SMED30019451	6.69E-137	0.698582603	0.712	0.246	1.34E-133	7	SMED30019451.p2	dd_Smed_v4_2229_0_1	#N/A	#N/A	0	#N/A	#N/A	Muscle	#N/A
SMED30001376	3.46E-136	1.044324033	0.99	0.768	6.91E-133	7	SMED30001376.p1	dd_Smed_v4_1579_0_1	#N/A	col4-1	Collagen alpha-6(IV) chain OS=Homo sapiens OX=9606 GN=COL4A6 PE=1 SV=3 Q14031 CO4A6_HUMAN 2.46E-167	#N/A	#N/A	Muscle	#N/A
SMED30027057	5.91E-134	0.448392667	0.62	0.201	1.18E-130	7	SMED30027057.p1	dd_Smed_v4_12500_0_1	#N/A	#N/A	Thyrotropin-releasing hormone receptor OS=Homo sapiens OX=9606 GN=TRHR PE=1 SV=1 P34981 TRFR_HUMAN 0.0000000499	#N/A	#N/A	#N/A	#N/A
SMED30000773	2.94E-133	0.729628338	0.789	0.277	5.89E-130	7	SMED30000773.p1	dd_Smed_v4_5943_0_1	#N/A	#N/A	0	#N/A	#N/A	Muscle;Cathepsin+ cell;Intestine	#N/A
SMED30014121	1.27E-132	0.430376154	0.596	0.181	2.55E-129	7	SMED30014121.p1	dd_Smed_v4_10318_0_1	#N/A	#N/A	LIM domain-binding protein 3 OS=Homo sapiens OX=9606 GN=LDB3 PE=1 SV=2 O75112 LDB3_HUMAN 6.75E-41	#N/A	#N/A	Muscle	#N/A
SMED30021103	2.83E-131	0.62553362	0.676	0.193	5.66E-128	7	SMED30021103.p1	dd_Smed_v4_6524_0_1	#N/A	hypothetical protein	LDL receptor repeat-containing protein egg-1 OS=Caenorhabditis briggsae OX=6238 GN=egg-1 PE=3 SV=2 E=0.00000353	#N/A	#N/A	Muscle;Neural	#N/A
SMED30003710	4.95E-131	0.254942474	0.496	0.118	9.90E-128	7	SMED30003710.p1	dd_Smed_v4_22039_0_1	#N/A	#N/A	0	#N/A	#N/A	#N/A	#N/A
SMED30003447	1.05E-130	0.617422469	0.712	0.303	2.11E-127	7	SMED30003447.p1	dd_Smed_v4_9217_0_1	#N/A	#N/A	0	#N/A	#N/A	Muscle	#N/A
SMED30032446	1.65E-130	0.707496583	0.753	0.312	3.29E-127	7	SMED30032446.p1	dd_Smed_v4_7213_0_1	#N/A	#N/A	RNA binding protein fox-1 homolog 3 OS=Homo sapiens OX=9606 GN=RBFOX3 PE=2 SV=4 A6NFN3 RFOX3_HUMAN 2.01E-43	#N/A	#N/A	Muscle;Epidermal	#N/A
SMED30023110	1.23E-129	0.919233994	0.779	0.267	2.45E-126	7	SMED30023110.p1	dd_Smed_v4_810_0_1	#N/A	#N/A	Filamin-B OS=Homo sapiens OX=9606 GN=FLNB PE=1 SV=2 O75369 FLNB_HUMAN 0	#N/A	#N/A	Muscle;Neural	#N/A
SMED30008241	1.08E-126	0.586408207	0.656	0.212	2.15E-123	7	SMED30008241.p1	dd_Smed_v4_14706_0_1;dd_Smed_v4_14706_0_2	#N/A	#N/A	0	#N/A	#N/A	Muscle	#N/A
SMED30015069	8.13E-125	0.445639544	0.622	0.201	1.63E-121	7	SMED30015069.p1	dd_Smed_v4_10764_0_1;dd_Smed_v4_10764_0_2;dd_Smed_v4_10764_0_3;dd_Smed_v4_10764_0_4	#N/A	diversin	Ankyrin repeat domain-containing protein 6 OS=Homo sapiens OX=9606 GN=ANKRD6 PE=2 SV=3 Q9Y2G4 ANKR6_HUMAN 6.62E-47	#N/A	#N/A	Muscle;Phyarnx	#N/A
SMED30009910	3.96E-124	0.772870511	0.781	0.357	7.92E-121	7	SMED30009910.p1	dd_Smed_v4_8302_0_1	#N/A	#N/A	Egalitarian protein homolog OS=Caenorhabditis elegans OX=6239 GN=egal-1 PE=1 SV=2 E=0.0000000000000295	#N/A	#N/A	Muscle	#N/A
SMED30016080	5.72E-124	0.991602338	0.979	0.724	1.14E-120	7	SMED30016080.p1	dd_Smed_v4_703_0_1;dd_Smed_v4_703_0_2	#N/A	Deoxyhypusine hydroxylase	Deoxyhypusine hydroxylase OS=Homo sapiens OX=9606 GN=DOHH PE=1 SV=1 Q9BU89 DOHH_HUMAN 2.17E-72	#N/A	Muscle lineage	Neural;Muscle;Intestine;Phyarnx	#N/A
SMED30012307	6.57E-124	0.660491095	0.73	0.294	1.31E-120	7	SMED30012307.p1	dd_Smed_v4_477_0_1	#N/A	#N/A	Placenta-specific gene 8 protein OS=Homo sapiens OX=9606 GN=PLAC8 PE=2 SV=1 Q9NZF1 PLAC8_HUMAN 0.000000000493	#N/A	#N/A	Neural;Parapharyngeal;Muscle	#N/A
SMED30014501	1.42E-123	0.908971122	0.74	0.33	2.84E-120	7	SMED30014501.p1	dd_Smed_v4_13610_0_1;dd_Smed_v4_9030_0_1	#N/A	mp-2	Collagen alpha-1(XVIII) chain OS=Homo sapiens OX=9606 GN=COL18A1 PE=1 SV=5 P39060 COIA1_HUMAN 0.00000000000279	#N/A	#N/A	Muscle;Parapharyngeal	#N/A
SMED30022873	1.66E-123	0.57801747	0.674	0.262	3.32E-120	7	SMED30022873.p1	dd_Smed_v4_10527_0_1	#N/A	#N/A	0	#N/A	#N/A	Muscle	#N/A
SMED30001807	4.20E-123	1.06348782	0.99	0.7	8.41E-120	7	SMED30001807.p1	dd_Smed_v4_249_0_1	#N/A	#N/A	Myosin-7 OS=Homo sapiens OX=9606 GN=MYH7 PE=1 SV=5 P12883 MYH7_HUMAN 2.98E-121	#N/A	#N/A	Muscle	#N/A
SMED30034629	1.14E-122	0.624232944	0.874	0.349	2.27E-119	7	SMED30034629.p1	dd_Smed_v4_762_0_1;dd_Smed_v4_762_0_2;dd_Smed_v4_762_0_3	#N/A	Golgi-associated plant pathogenesis-related protein 1	Golgi-associated plant pathogenesis-related protein 1 OS=Homo sapiens OX=9606 GN=GLIPR2 PE=1 SV=3 Q9H4G4 GAPR1_HUMAN 1.58E-28	#N/A	Gastrovascular lineage	Epidermal;Intestine;Neural;Muscle;Parapharyngeal;Protonephridia	#N/A
SMED30004176	4.09E-122	0.839218241	0.779	0.379	8.17E-119	7	SMED30004176.p1	dd_Smed_v4_1693_0_1	#N/A	#N/A	0	#N/A	#N/A	Muscle	#N/A
SMED30031472	1.06E-121	0.516878009	0.653	0.252	2.11E-118	7	SMED30031472.p1	dd_Smed_v4_10774_0_1	#N/A	#N/A	0	#N/A	#N/A	Muscle	#N/A
SMED30023659	1.60E-121	0.258993361	0.481	0.117	3.19E-118	7	SMED30023659.p1	dd_Smed_v4_12878_0_1	#N/A	#N/A	Amiloride-sensitive sodium channel subunit beta OS=Homo sapiens OX=9606 GN=SCNN1B PE=1 SV=2 P51168 SCNNB_HUMAN 0.00000000000000742	#N/A	#N/A	#N/A	#N/A
SMED30021982	1.15E-120	0.627656522	0.609	0.202	2.29E-117	7	SMED30021982.p1	dd_Smed_v4_7974_0_1	#N/A	#N/A	Troponin I, fast skeletal muscle OS=Homo sapiens OX=9606 GN=TNNI2 PE=1 SV=2 P48788 TNNI2_HUMAN 0.00000000000125	#N/A	#N/A	Muscle	#N/A
SMED30025388	1.96E-119	1.127351449	0.974	0.734	3.93E-116	7	SMED30025388.p1	dd_Smed_v4_579_0_1;dd_Smed_v4_579_0_2	#N/A	#N/A	Myosin-7 OS=Homo sapiens OX=9606 GN=MYH7 PE=1 SV=5 P12883 MYH7_HUMAN 0	#N/A	#N/A	Muscle	#N/A
SMED30008707	4.44E-119	0.373777808	0.553	0.163	8.88E-116	7	SMED30008707.p1	dd_Smed_v4_3719_0_1;dd_Smed_v4_89164_0_1	#N/A	#N/A	F-box/LRR-repeat protein 20 OS=Homo sapiens OX=9606 GN=FBXL20 PE=1 SV=2 Q96IG2 FXL20_HUMAN 0.000000000021	#N/A	#N/A	Muscle	#N/A
SMED30023135	9.51E-119	0.586212903	0.699	0.266	1.90E-115	7	SMED30023135.p1	dd_Smed_v4_6723_0_1	#N/A	#N/A	Egalitarian protein homolog OS=Caenorhabditis elegans OX=6239 GN=egal-1 PE=1 SV=2 E=0.00000000000025	#N/A	#N/A	Muscle	#N/A
SMED30009048	2.84E-118	1.007454518	0.915	0.4	5.68E-115	7	SMED30009048.p1	dd_Smed_v4_655_0_1	#N/A	#N/A	0	#N/A	#N/A	Neural;Cathepsin+ cell;Muscle;Epidermal	#N/A
SMED30027069	1.36E-117	0.649270434	0.746	0.351	2.72E-114	7	SMED30027069.p1	dd_Smed_v4_4494_0_1;dd_Smed_v4_4494_0_2	#N/A	#N/A	Tensin-1 OS=Homo sapiens OX=9606 GN=TNS1 PE=1 SV=2 Q9HBL0 TENS1_HUMAN 2.67E-55	#N/A	#N/A	Muscle;Neural;Cathepsin+ cell	#N/A
SMED30003012	1.54E-117	0.571954081	0.625	0.225	3.08E-114	7	SMED30003012.p1	dd_Smed_v4_14849_0_1	#N/A	#N/A	Orexin receptor type 2 OS=Homo sapiens OX=9606 GN=HCRTR2 PE=1 SV=2 O43614 OX2R_HUMAN 0.000000000000153	#N/A	#N/A	Neural;Muscle;Cathepsin+ cell	#N/A
SMED30015168	1.36E-116	0.50790195	0.658	0.268	2.72E-113	7	SMED30015168.p1	dd_Smed_v4_273_0_1	#N/A	#N/A	Calponin-1 OS=Homo sapiens OX=9606 GN=CNN1 PE=1 SV=2 P51911 CNN1_HUMAN 2.51E-18	#N/A	#N/A	Muscle	#N/A
SMED30006805	2.36E-116	0.35046435	0.589	0.164	4.72E-113	7	SMED30006805.p1	dd_Smed_v4_9021_0_1	#N/A	#N/A	0	#N/A	#N/A	Muscle;Neural	#N/A
SMED30002262	3.34E-116	0.692883083	1	0.998	6.68E-113	7	SMED30002262.p1	dd_Smed_v4_320_0_1;dd_Smed_v4_320_0_2;dd_Smed_v4_320_0_3	#N/A	#N/A	Heat shock cognate 71 kDa protein OS=Homo sapiens OX=9606 GN=HSPA8 PE=1 SV=1 P11142 HSP7C_HUMAN 0	#N/A	#N/A	Neoblast;Epidermal;Cathepsin+ cell	#N/A
SMED30031602	4.89E-116	0.624647392	0.699	0.259	9.79E-113	7	SMED30031602.p1	dd_Smed_v4_11226_0_1	#N/A	#N/A	Potassium channel subfamily K member 9 OS=Homo sapiens OX=9606 GN=KCNK9 PE=1 SV=1 Q9NPC2 KCNK9_HUMAN 1.74E-18	#N/A	#N/A	Muscle	#N/A
SMED30014877	6.23E-116	0.268488313	0.458	0.111	1.25E-112	7	SMED30014877.p1	dd_Smed_v4_17402_0_1	#N/A	BMP	Bone morphogenetic protein 7 OS=Homo sapiens OX=9606 GN=BMP7 PE=1 SV=1 P18075 BMP7_HUMAN 2.21E-32	#N/A	#N/A	#N/A	#N/A
SMED30024758	1.33E-115	0.671552651	0.715	0.278	2.66E-112	7	SMED30024758.p1	#N/A	#N/A	#N/A	Multifunctional procollagen lysine hydroxylase and glycosyltransferase LH3 OS=Homo sapiens OX=9606 GN=PLOD3 PE=1 SV=1 O60568 PLOD3_HUMAN 3.14E-37	#N/A	#N/A	#N/A	#N/A
SMED30001657	9.13E-115	0.571547025	0.627	0.198	1.83E-111	7	SMED30001657.p1	dd_Smed_v4_2381_0_1;dd_Smed_v4_2381_0_2	#N/A	#N/A	Myosin-8 OS=Homo sapiens OX=9606 GN=MYH8 PE=1 SV=3 P13535 MYH8_HUMAN 5.98E-79	#N/A	#N/A	Muscle	#N/A
SMED30014640	1.01E-114	0.63837117	0.733	0.324	2.02E-111	7	SMED30014640.p1	dd_Smed_v4_6399_0_1;dd_Smed_v4_6399_0_2	#N/A	#N/A	Major egg antigen OS=Schistosoma mansoni OX=6183 PE=2 SV=1 E=2.79E-51	#N/A	#N/A	Intestine;Muscle;Phyarnx;Protonephridia	#N/A
SMED30002064	6.34E-114	0.693190609	0.743	0.296	1.27E-110	7	SMED30002064.p1	dd_Smed_v4_6464_0_1	#N/A	#N/A	Doublecortin domain-containing protein 2 OS=Homo sapiens OX=9606 GN=DCDC2 PE=1 SV=2 Q9UHG0 DCDC2_HUMAN 5.32E-30	#N/A	#N/A	Muscle;Neural;Epidermal;Phyarnx;Protonephridia	#N/A
SMED30002503	7.39E-114	0.571727388	0.697	0.3	1.48E-110	7	SMED30002503.p1	dd_Smed_v4_3686_0_1	#N/A	#N/A	0	#N/A	#N/A	Neural;Muscle	#N/A
SMED30008964	2.34E-113	0.462620063	0.617	0.215	4.68E-110	7	SMED30008964.p1	dd_Smed_v4_8925_0_1	#N/A	#N/A	0	#N/A	#N/A	Muscle;Cathepsin+ cell;Protonephridia;Neural	#N/A
SMED30012970	2.82E-113	0.300208714	0.553	0.158	5.64E-110	7	SMED30012970.p1	dd_Smed_v4_13133_0_1	#N/A	#N/A	0	#N/A	#N/A	#N/A	#N/A
SMED30002274	3.34E-112	0.634907555	0.674	0.28	6.67E-109	7	SMED30002274.p1	dd_Smed_v4_8804_0_1;dd_Smed_v4_8804_0_2;dd_Smed_v4_8804_0_3	#N/A	#N/A	0	#N/A	#N/A	Muscle;Epidermal	#N/A
SMED30020851	8.22E-112	0.497005014	0.63	0.216	1.64E-108	7	SMED30020851.p1	dd_Smed_v4_7331_0_1	#N/A	#N/A	Erythrocyte band 7 integral membrane protein OS=Homo sapiens OX=9606 GN=STOM PE=1 SV=3 P27105 STOM_HUMAN 3.44E-103	#N/A	#N/A	Neural	#N/A
SMED30026678	1.75E-111	0.539517772	0.699	0.167	3.50E-108	7	SMED30026678.p1	dd_Smed_v4_3577_0_1	#N/A	#N/A	0	#N/A	Neuronal lineage	Neural;Muscle	#N/A
SMED30015710	3.28E-110	0.635659867	0.699	0.316	6.56E-107	7	SMED30015710.p1	dd_Smed_v4_10794_0_1	#N/A	#N/A	Glycine receptor subunit beta OS=Homo sapiens OX=9606 GN=GLRB PE=1 SV=1 P48167 GLRB_HUMAN 4.11E-76	#N/A	#N/A	Neural;Muscle	#N/A
SMED30016693	2.12E-109	0.607601791	0.692	0.313	4.23E-106	7	SMED30016693.p1	dd_Smed_v4_3985_0_1	#N/A	#N/A	Innexin unc-9 OS=Caenorhabditis elegans OX=6239 GN=unc-9 PE=2 SV=1 E=8.12E-86	#N/A	#N/A	Neural;Muscle;Parapharyngeal	#N/A
SMED30014539	8.23E-109	0.752613356	0.766	0.291	1.65E-105	7	SMED30014539.p1	dd_Smed_v4_2902_0_1	#N/A	#N/A	cAMP-dependent protein kinase type II-alpha regulatory subunit OS=Homo sapiens OX=9606 GN=PRKAR2A PE=1 SV=2 P13861 KAP2_HUMAN 3.89E-114	#N/A	#N/A	Neural;Parapharyngeal;Muscle	#N/A
SMED30033079	1.75E-105	0.360892836	0.589	0.224	3.51E-102	7	SMED30033079.p1	dd_Smed_v4_11502_0_1;dd_Smed_v4_13303_0_1	#N/A	#N/A	Innexin unc-9 OS=Caenorhabditis elegans OX=6239 GN=unc-9 PE=2 SV=1 E=2.77E-89	#N/A	#N/A	Muscle	#N/A
SMED30018515	3.42E-104	0.253987646	0.512	0.156	6.83E-101	7	SMED30018515.p1	dd_Smed_v4_2850_0_2	#N/A	#N/A	0	#N/A	#N/A	#N/A	#N/A
SMED30000153	8.94E-104	0.271504248	0.486	0.125	1.79E-100	7	SMED30000153.p1	dd_Smed_v4_9737_0_1	#N/A	netrin-5	Netrin-1 OS=Homo sapiens OX=9606 GN=NTN1 PE=1 SV=2 O95631 NET1_HUMAN 4.97E-103	#N/A	#N/A	Muscle	#N/A
SMED30025008	3.79E-103	0.703951978	0.735	0.418	7.59E-100	7	SMED30025008.p1	dd_Smed_v4_9692_0_1	#N/A	#N/A	0	#N/A	#N/A	Muscle;Neural	#N/A
SMED30035110	4.12E-103	0.698466674	0.728	0.353	8.23E-100	7	SMED30035110.p1	dd_Smed_v4_10399_0_1	#N/A	gcr158	0	#N/A	#N/A	Cathepsin+ cell;Muscle	#N/A
SMED30007012	3.87E-102	0.6817958	0.715	0.318	7.74E-99	7	SMED30007012.p1	dd_Smed_v4_3090_0_1	#N/A	#N/A	0	#N/A	#N/A	Muscle	#N/A
SMED30013798	2.44E-101	0.317602311	0.535	0.158	4.88E-98	7	SMED30013798.p1	dd_Smed_v4_653_0_1	#N/A	#N/A	Dual specificity protein phosphatase 6 OS=Homo sapiens OX=9606 GN=DUSP6 PE=1 SV=2 Q16828 DUS6_HUMAN 1.11E-33	#N/A	#N/A	Cathepsin+ cell;Epidermal;Phyarnx;Intestine	#N/A
SMED30025753	5.77E-101	0.576212185	1	0.997	1.15E-97	7	SMED30025753.p2	dd_Smed_v4_10_0_1	#N/A	#N/A	0	#N/A	#N/A	Neural;Epidermal;Muscle;Cathepsin+ cell;Phyarnx;Protonephridia;Intestine;Parapharyngeal	#N/A
SMED30010593	6.70E-100	0.573880673	0.674	0.326	1.34E-96	7	SMED30010593.p1	dd_Smed_v4_16209_0_1	#N/A	Wnt11-2	Protein Wnt-4 OS=Homo sapiens OX=9606 GN=WNT4 PE=1 SV=4 P56705 WNT4_HUMAN 4.82E-44	#N/A	#N/A	#N/A	#N/A
SMED30015595	2.38E-99	0.568074652	0.661	0.277	4.76E-96	7	SMED30015595.p1	dd_Smed_v4_3879_0_1	#N/A	#N/A	Innexin unc-9 OS=Caenorhabditis elegans OX=6239 GN=unc-9 PE=2 SV=1 E=6.67E-82	#N/A	#N/A	Neural;Muscle;Parapharyngeal	#N/A
SMED30002597	2.32E-98	0.537039361	0.699	0.329	4.65E-95	7	SMED30002597.p1	dd_Smed_v4_3441_0_1	#N/A	#N/A	Calmodulin-3 OS=Homo sapiens OX=9606 GN=CALM3 PE=1 SV=1 P0DP25 CALM3_HUMAN 6.04E-25	#N/A	#N/A	Neural;Muscle	#N/A
SMED30014747	2.70E-97	0.45224198	0.635	0.286	5.39E-94	7	SMED30014747.p1	dd_Smed_v4_8867_0_1	#N/A	#N/A	Synaptopodin 2-like protein OS=Homo sapiens OX=9606 GN=SYNPO2L PE=2 SV=3 Q9H987 SYP2L_HUMAN 0.00000000000642	#N/A	#N/A	Muscle;Neural	#N/A
SMED30021186	5.78E-96	0.447094645	0.614	0.24	1.16E-92	7	SMED30021186.p1	dd_Smed_v4_3230_0_1	#N/A	#N/A	Glyoxylate reductase/hydroxypyruvate reductase OS=Homo sapiens OX=9606 GN=GRHPR PE=1 SV=1 Q9UBQ7 GRHPR_HUMAN 1.07E-94	#N/A	#N/A	Neural;Muscle;Phyarnx	#N/A
SMED30017073	6.31E-96	0.331769538	0.55	0.19	1.26E-92	7	SMED30017073.p1	dd_Smed_v4_10522_0_1	#N/A	#N/A	Amiloride-sensitive sodium channel subunit alpha OS=Homo sapiens OX=9606 GN=SCNN1A PE=1 SV=1 P37088 SCNNA_HUMAN 0.0000000057	#N/A	#N/A	Parapharyngeal	#N/A
SMED30030752	9.31E-95	0.703519531	0.789	0.456	1.86E-91	7	SMED30030752.p1	dd_Smed_v4_8395_0_1	#N/A	#N/A	E3 ubiquitin-protein ligase TRIM56 OS=Homo sapiens OX=9606 GN=TRIM56 PE=1 SV=3 Q9BRZ2 TRI56_HUMAN 7.43E-32	#N/A	#N/A	Muscle	#N/A
SMED30034539	8.91E-94	0.260094284	0.522	0.179	1.78E-90	7	SMED30034539.p1	dd_Smed_v4_13150_0_1	#N/A	#N/A	Neuropeptide S receptor OS=Homo sapiens OX=9606 GN=NPSR1 PE=1 SV=1 Q6W5P4 NPSR1_HUMAN 0.000000233	#N/A	#N/A	#N/A	#N/A
SMED30008151	1.32E-93	0.409973304	0.632	0.29	2.65E-90	7	SMED30008151.p1	#N/A	#N/A	#N/A	0	#N/A	#N/A	#N/A	#N/A
SMED30017495	2.51E-92	0.50225611	0.614	0.256	5.02E-89	7	SMED30017495.p1	dd_Smed_v4_16978_0_1	#N/A	#N/A	0	#N/A	#N/A	Muscle	#N/A
SMED30010468	3.40E-91	0.739383206	0.769	0.395	6.80E-88	7	SMED30010468.p1	dd_Smed_v4_3281_0_1	#N/A	#N/A	E3 ubiquitin-protein ligase ARIH1 OS=Homo sapiens OX=9606 GN=ARIH1 PE=1 SV=2 Q9Y4X5 ARI1_HUMAN 0.00000000000000928	#N/A	#N/A	Neural;Muscle;Epidermal;Phyarnx;Intestine	#N/A
SMED30008926	1.49E-90	0.38414368	0.571	0.222	2.98E-87	7	SMED30008926.p1	dd_Smed_v4_6024_0_1	#N/A	#N/A	Uncharacterized protein C2orf50 OS=Homo sapiens OX=9606 GN=C2orf50 PE=1 SV=1 Q96LR7 CB050_HUMAN 8.49E-22	#N/A	#N/A	Neural;Muscle;Phyarnx	#N/A
SMED30022111	3.35E-89	0.26164993	0.509	0.173	6.70E-86	7	SMED30022111.p1	dd_Smed_v4_14650_0_1;dd_Smed_v4_14650_0_2;dd_Smed_v4_14650_0_3	#N/A	gcr032	Galanin receptor type 2 OS=Homo sapiens OX=9606 GN=GALR2 PE=1 SV=1 O43603 GALR2_HUMAN 7.24E-46	#N/A	#N/A	#N/A	#N/A
SMED30032613	4.05E-89	0.494348655	0.653	0.327	8.10E-86	7	SMED30032613.p1	dd_Smed_v4_2442_0_1	#N/A	hoxD	Homeobox protein Hox-B7 OS=Homo sapiens OX=9606 GN=HOXB7 PE=1 SV=4 P09629 HXB7_HUMAN 1.66E-37	#N/A	#N/A	Muscle	Homeobox
SMED30035469	1.02E-88	0.596958931	0.591	0.253	2.04E-85	7	SMED30035469.p1	dd_Smed_v4_3324_0_1	#N/A	activin	Inhibin beta A chain OS=Homo sapiens OX=9606 GN=INHBA PE=1 SV=2 P08476 INHBA_HUMAN 0.000000000000000201	#N/A	#N/A	Cathepsin+ cell	#N/A
SMED30002517	1.60E-88	0.449156592	0.622	0.265	3.20E-85	7	SMED30002517.p1	dd_Smed_v4_8607_0_1	#N/A	#N/A	0	#N/A	#N/A	Muscle;Phyarnx	#N/A
SMED30019884	7.33E-88	0.635368037	0.674	0.354	1.47E-84	7	SMED30019884.p1	dd_Smed_v4_3385_0_1	#N/A	#N/A	LIM domain-binding protein 3 OS=Homo sapiens OX=9606 GN=LDB3 PE=1 SV=2 O75112 LDB3_HUMAN 1.28E-23	#N/A	#N/A	Muscle	#N/A
SMED30027364	9.86E-87	0.454065775	0.602	0.278	1.97E-83	7	SMED30027364.p1	dd_Smed_v4_6222_0_1	#N/A	epidermal growth factor Smed-egf-6	0	#N/A	#N/A	#N/A	#N/A
SMED30012440	1.19E-85	0.37104976	0.558	0.228	2.39E-82	7	SMED30012440.p1	dd_Smed_v4_9946_0_1	#N/A	#N/A	0	#N/A	#N/A	Muscle	#N/A
SMED30000852	2.10E-85	0.473410332	0.612	0.178	4.21E-82	7	SMED30000852.p1	dd_Smed_v4_7174_0_1;dd_Smed_v4_8259_0_1	#N/A	#N/A	cGMP-dependent protein kinase 2 OS=Homo sapiens OX=9606 GN=PRKG2 PE=1 SV=1 Q13237 KGP2_HUMAN 0	#N/A	#N/A	Neural;Muscle	#N/A
SMED30035881	1.58E-84	0.825769932	0.645	0.313	3.17E-81	7	SMED30035881.p1	dd_Smed_v4_10469_0_1	#N/A	nlg7	Noggin OS=Homo sapiens OX=9606 GN=NOG PE=1 SV=1 Q13253 NOGG_HUMAN 0.00000000000339	#N/A	#N/A	Muscle	#N/A
SMED30018507	5.80E-84	0.703805365	0.933	0.509	1.16E-80	7	SMED30018507.p1	dd_Smed_v4_3170_0_1;dd_Smed_v4_3170_0_2;dd_Smed_v4_4559_0_1	#N/A	#N/A	Plasma membrane calcium-transporting ATPase 3 OS=Homo sapiens OX=9606 GN=ATP2B3 PE=1 SV=3 Q16720 AT2B3_HUMAN 0	#N/A	#N/A	Muscle;Neural;Epidermal;Phyarnx;Cathepsin+ cell	#N/A
SMED30030448	1.43E-83	0.720110464	0.964	0.714	2.86E-80	7	SMED30030448.p1	dd_Smed_v4_3617_0_1	#N/A	#N/A	Dual specificity protein phosphatase 10 OS=Homo sapiens OX=9606 GN=DUSP10 PE=1 SV=1 Q9Y6W6 DUS10_HUMAN 6.3E-45	#N/A	#N/A	Neural;Cathepsin+ cell;Muscle;Phyarnx	#N/A
SMED30003554	2.61E-83	0.264236429	0.514	0.16	5.22E-80	7	SMED30003554.p1	dd_Smed_v4_5882_0_1;dd_Smed_v4_5882_0_3	#N/A	#N/A	0	#N/A	#N/A	Neural;Cathepsin+ cell;Muscle	PAX
SMED30026932	3.14E-83	1.195456256	0.656	0.359	6.27E-80	7	SMED30026932.p1	dd_Smed_v4_8738_0_1	#N/A	nlg8	Noggin OS=Homo sapiens OX=9606 GN=NOG PE=1 SV=1 Q13253 NOGG_HUMAN 0.0000000000729	#N/A	#N/A	Epidermal;Muscle	#N/A
SMED30034766	7.06E-83	0.646138062	0.99	0.864	1.41E-79	7	SMED30034766.p1	dd_Smed_v4_510_0_1	#N/A	#N/A	Alpha-enolase OS=Homo sapiens OX=9606 GN=ENO1 PE=1 SV=2 P06733 ENOA_HUMAN 0	#N/A	#N/A	Neural;Muscle;Phyarnx	#N/A
SMED30028658	1.02E-82	0.768519261	0.928	0.59	2.04E-79	7	SMED30028658.p1	dd_Smed_v4_12117_0_1;dd_Smed_v4_9410_0_1	#N/A	SMED_09938_V2 early growth response-4	Early growth response protein 1 OS=Homo sapiens OX=9606 GN=EGR1 PE=1 SV=1 P18146 EGR1_HUMAN 2.21E-31	#N/A	#N/A	Neural;Muscle	zf-H2C2_2
SMED30012149	1.43E-82	0.298736178	0.542	0.215	2.87E-79	7	SMED30012149.p1	dd_Smed_v4_3391_0_1;dd_Smed_v4_3391_0_2;dd_Smed_v4_3391_0_3;dd_Smed_v4_3391_0_6	#N/A	NPHS1-7	Nephrin OS=Homo sapiens OX=9606 GN=NPHS1 PE=1 SV=1 O60500 NPHN_HUMAN 0.000000000000021	#N/A	#N/A	Epidermal;Muscle;Cathepsin+ cell;Neural	#N/A
SMED30018078	2.58E-82	0.355760961	0.581	0.254	5.16E-79	7	SMED30018078.p1	dd_Smed_v4_11342_0_1	#N/A	#N/A	Glycine receptor subunit alpha-3 OS=Homo sapiens OX=9606 GN=GLRA3 PE=1 SV=2 O75311 GLRA3_HUMAN 2.38E-88	#N/A	#N/A	Neural	#N/A
SMED30026131	1.79E-81	0.610026044	0.771	0.337	3.57E-78	7	SMED30026131.p1	dd_Smed_v4_1401_0_1	#N/A	#N/A	0	#N/A	#N/A	Muscle;Cathepsin+ cell;Phyarnx	#N/A
SMED30022285	4.84E-81	0.627249642	0.725	0.3	9.68E-78	7	SMED30022285.p1	dd_Smed_v4_13065_0_1	#N/A	tr5_12233	Tumor necrosis factor receptor superfamily member 16 OS=Gallus gallus OX=9031 GN=NGFR PE=2 SV=1 E=0.00000347	#N/A	#N/A	Neural	#N/A
SMED30031735	5.38E-81	0.389846363	0.627	0.297	1.08E-77	7	SMED30031735.p1	dd_Smed_v4_4699_0_1	#N/A	#N/A	E3 ubiquitin-protein ligase PDZRN3 OS=Homo sapiens OX=9606 GN=PDZRN3 PE=1 SV=2 Q9UPQ7 PZRN3_HUMAN 3.61E-20	#N/A	#N/A	Neural;Muscle	#N/A
SMED30011869	5.66E-78	0.821930974	0.979	0.842	1.13E-74	7	SMED30011869.p1	dd_Smed_v4_4279_0_1	#N/A	X1.A2.3	0	#N/A	#N/A	Neural;Muscle	#N/A
SMED30019740	7.08E-78	0.278869354	0.46	0.127	1.42E-74	7	SMED30019740.p1	dd_Smed_v4_19327_0_1	#N/A	NK homeobox1-1	NK1 transcription factor-related protein 1 OS=Homo sapiens OX=9606 GN=NKX1-1 PE=2 SV=2 Q15270 NKX11_HUMAN 1.03E-36	#N/A	#N/A	#N/A	Homeobox
SMED30014748	1.74E-77	0.496763717	0.65	0.219	3.48E-74	7	SMED30014748.p1	dd_Smed_v4_6999_0_1;dd_Smed_v4_6999_0_2	#N/A	Ptk7	Inactive tyrosine-protein kinase 7 OS=Homo sapiens OX=9606 GN=PTK7 PE=1 SV=2 Q13308 PTK7_HUMAN 5.99E-62	#N/A	Pharyngeal lineage	Muscle;Neural;Phyarnx	#N/A
SMED30005349	2.90E-77	0.583013243	0.661	0.308	5.80E-74	7	SMED30005349.p6	dd_Smed_v4_10251_0_1;dd_Smed_v4_49914_0_1;dd_Smed_v4_49914_0_2	#N/A	#N/A	0	#N/A	#N/A	Muscle	#N/A
SMED30028535	3.25E-77	0.2824271	0.527	0.203	6.49E-74	7	SMED30028535.p1	dd_Smed_v4_1824_0_1	#N/A	#N/A	0	#N/A	#N/A	Neural;Epidermal	#N/A
SMED30004514	3.94E-77	0.471768152	0.62	0.318	7.88E-74	7	SMED30004514.p1	dd_Smed_v4_18218_0_1;dd_Smed_v4_18218_0_2	#N/A	#N/A	Potassium voltage-gated channel subfamily A member 1 OS=Homo sapiens OX=9606 GN=KCNA1 PE=1 SV=2 Q09470 KCNA1_HUMAN 0	#N/A	#N/A	#N/A	#N/A
SMED30013478	1.34E-76	0.318943331	0.55	0.221	2.67E-73	7	SMED30013478.p1	dd_Smed_v4_11397_0_1	#N/A	#N/A	Probable G-protein coupled receptor 139 OS=Homo sapiens OX=9606 GN=GPR139 PE=2 SV=1 Q6DWJ6 GP139_HUMAN 0.00000000132	#N/A	#N/A	#N/A	#N/A
SMED30019683	4.39E-76	0.332455328	0.512	0.187	8.78E-73	7	SMED30019683.p1	dd_Smed_v4_10687_0_1	#N/A	#N/A	0	#N/A	#N/A	Neural	#N/A
SMED30024011	2.40E-75	0.330254875	0.527	0.208	4.80E-72	7	SMED30024011.p1	dd_Smed_v4_6585_0_1;dd_Smed_v4_6585_0_2;dd_Smed_v4_6585_0_3;dd_Smed_v4_6585_0_4;dd_Smed_v4_6585_0_5;dd_Smed_v4_6585_0_6;dd_Smed_v4_6585_0_7;dd_Smed_v4_6585_0_8	#N/A	nidogen	Tenascin OS=Homo sapiens OX=9606 GN=TNC PE=1 SV=3 P24821 TENA_HUMAN 0.000000000000000525	#N/A	#N/A	Muscle	#N/A
SMED30016265	4.10E-75	0.504003296	1	0.977	8.21E-72	7	SMED30016265.p1	dd_Smed_v4_341_0_1;dd_Smed_v4_83_0_4	#N/A	Tubulin beta chain	Tubulin beta-4B chain OS=Homo sapiens OX=9606 GN=TUBB4B PE=1 SV=1 P68371 TBB4B_HUMAN 1.14E-154	#N/A	Pharyngeal lineage	Neural;Parapharyngeal;Cathepsin+ cell;Protonephridia	#N/A
SMED30002663	6.36E-75	0.639061097	0.992	0.971	1.27E-71	7	SMED30002663.p1	dd_Smed_v4_4392_0_1	#N/A	Smed_19658_V2 TNF receptor associated factor-1	TNF receptor-associated factor 3 OS=Homo sapiens OX=9606 GN=TRAF3 PE=1 SV=2 Q13114 TRAF3_HUMAN 2.21E-52	#N/A	#N/A	Epidermal;Intestine;Cathepsin+ cell;Neural;Phyarnx	#N/A
SMED30023573	7.50E-75	0.792956442	0.602	0.253	1.50E-71	7	SMED30023573.p1	dd_Smed_v4_10216_0_1	#N/A	snail-like	Zinc finger protein SNAI2 OS=Homo sapiens OX=9606 GN=SNAI2 PE=1 SV=1 O43623 SNAI2_HUMAN 2.03E-55	#N/A	#N/A	#N/A	zf-C2H2
SMED30028562	9.63E-74	0.542130054	0.63	0.203	1.93E-70	7	SMED30028562.p1	dd_Smed_v4_3394_0_1	#N/A	#N/A	cAMP-specific 3',5'-cyclic phosphodiesterase 4D OS=Homo sapiens OX=9606 GN=PDE4D PE=1 SV=2 Q08499 PDE4D_HUMAN 0	#N/A	#N/A	Neural;Parapharyngeal;Muscle	#N/A
SMED30027929	3.01E-72	0.510216759	0.997	0.952	6.02E-69	7	SMED30027929.p1	dd_Smed_v4_341_0_1;dd_Smed_v4_471_0_1	#N/A	Tubulin beta-4B chain	Tubulin beta-4B chain OS=Homo sapiens OX=9606 GN=TUBB4B PE=1 SV=1 P68371 TBB4B_HUMAN 0	#N/A	Pharyngeal lineage	Neural;Muscle;Parapharyngeal;Cathepsin+ cell;Protonephridia	#N/A
SMED30025153	3.30E-72	0.436162362	0.622	0.228	6.59E-69	7	SMED30025153.p1	dd_Smed_v4_13914_0_1	#N/A	#N/A	0	#N/A	#N/A	Neural;Muscle;Phyarnx	#N/A
SMED30018961	3.96E-72	0.676111117	0.856	0.518	7.93E-69	7	SMED30018961.p1	dd_Smed_v4_406_0_1	#N/A	1.C3.2	0	#N/A	#N/A	Cathepsin+ cell;Muscle;Protonephridia	#N/A
SMED30013386	1.53E-71	0.57392205	0.558	0.26	3.06E-68	7	SMED30013386.p1	dd_Smed_v4_9795_0_1;dd_Smed_v4_9795_0_2	#N/A	netrin 1	Netrin-1 OS=Homo sapiens OX=9606 GN=NTN1 PE=1 SV=2 O95631 NET1_HUMAN 7.06E-107	#N/A	#N/A	Neoblast;Neural;Muscle;Phyarnx;Protonephridia	#N/A
SMED30019888	4.14E-71	0.471191076	0.514	0.192	8.28E-68	7	SMED30019888.p1	dd_Smed_v4_16955_0_1	#N/A	#N/A	Homeobox protein aristaless-like 4 OS=Homo sapiens OX=9606 GN=ALX4 PE=1 SV=2 Q9H161 ALX4_HUMAN 1.48E-33	#N/A	#N/A	Muscle	Homeobox
SMED30023111	5.87E-71	0.319168982	0.555	0.228	1.17E-67	7	SMED30023111.p1	dd_Smed_v4_4845_0_1	#N/A	#N/A	0	#N/A	#N/A	Neural;Cathepsin+ cell;Epidermal;Phyarnx;Parapharyngeal	#N/A
SMED30031687	1.75E-70	0.427138598	0.542	0.194	3.51E-67	7	SMED30031687.p1	dd_Smed_v4_4420_0_1;dd_Smed_v4_4420_0_2;dd_Smed_v4_4420_0_4	#N/A	#N/A	TNF receptor-associated factor 6 OS=Homo sapiens OX=9606 GN=TRAF6 PE=1 SV=1 Q9Y4K3 TRAF6_HUMAN 1.08E-26	#N/A	#N/A	Neural;Muscle;Cathepsin+ cell;Phyarnx;Parapharyngeal	#N/A
SMED30021902	9.86E-70	0.57511957	0.835	0.548	1.97E-66	7	SMED30021902.p1	dd_Smed_v4_12244_0_1	#N/A	#N/A	0	#N/A	#N/A	Muscle	#N/A
SMED30035631	4.24E-69	0.713070181	0.568	0.258	8.48E-66	7	SMED30035631.p1	dd_Smed_v4_339_0_1	#N/A	Smed_04428_V2 hypoxanthine guanine phosphoribosyltransferase-1	0	#N/A	#N/A	Muscle;Cathepsin+ cell;Protonephridia;Neural	#N/A
SMED30035357	1.01E-68	0.345768016	0.532	0.204	2.02E-65	7	SMED30035357.p1	dd_Smed_v4_9584_0_1;dd_Smed_v4_9584_0_2;dd_Smed_v4_9584_0_3	#N/A	SMED_31833_V2 follistatin	Follistatin OS=Homo sapiens OX=9606 GN=FST PE=1 SV=2 P19883 FST_HUMAN 0.00000000000679	#N/A	#N/A	Neural;Muscle	#N/A
SMED30026477	4.38E-67	0.628425967	0.951	0.688	8.76E-64	7	SMED30026477.p1	dd_Smed_v4_275_0_1	#N/A	#N/A	0	#N/A	#N/A	Neural;Cathepsin+ cell;Muscle;Epidermal;Phyarnx;Protonephridia;Intestine	#N/A
SMED30005488	3.51E-66	0.565224662	1	0.981	7.03E-63	7	SMED30005488.p1	dd_Smed_v4_3257_0_1	#N/A	Smed_04167_V2	0	#N/A	Neuronal lineage	Cathepsin+ cell;Neural;Muscle;Phyarnx;Intestine	#N/A
SMED30026351	2.68E-64	0.370466839	0.586	0.303	5.35E-61	7	SMED30026351.p1	dd_Smed_v4_22781_0_1	#N/A	#N/A	0	#N/A	#N/A	#N/A	#N/A
SMED30030847	1.89E-63	0.394766106	0.622	0.32	3.79E-60	7	SMED30030847.p1	dd_Smed_v4_7387_0_1	#N/A	#N/A	0	#N/A	#N/A	Neural;Epidermal;Intestine	#N/A
SMED30017834	4.04E-63	0.443420639	0.581	0.249	8.07E-60	7	SMED30017834.p1	dd_Smed_v4_6476_0_1	#N/A	#N/A	Enhancer of filamentation 1 OS=Homo sapiens OX=9606 GN=NEDD9 PE=1 SV=1 Q14511 CASL_HUMAN 0.000000000000000113	#N/A	#N/A	Neural;Muscle	#N/A
SMED30031821	2.05E-62	0.370515152	0.586	0.192	4.10E-59	7	SMED30031821.p1	dd_Smed_v4_6116_0_1	#N/A	#N/A	Potassium channel subfamily K member 3 OS=Homo sapiens OX=9606 GN=KCNK3 PE=1 SV=1 O14649 KCNK3_HUMAN 2.08E-106	#N/A	#N/A	Neural	#N/A
SMED30019102	2.30E-62	0.887244862	0.62	0.396	4.59E-59	7	SMED30019102.p1	dd_Smed_v4_15058_0_1	#N/A	#N/A	0	#N/A	#N/A	Muscle	#N/A
SMED30030104	1.34E-61	0.322075168	0.545	0.272	2.69E-58	7	SMED30030104.p2	dd_Smed_v4_12282_0_1	#N/A	#N/A	0	#N/A	#N/A	#N/A	#N/A
SMED30035967	7.31E-60	0.250852516	0.488	0.216	1.46E-56	7	SMED30035967.p1	dd_Smed_v4_16861_0_1	#N/A	gcr328	Histamine H2 receptor OS=Homo sapiens OX=9606 GN=HRH2 PE=2 SV=1 P25021 HRH2_HUMAN 1.99E-29	#N/A	#N/A	#N/A	#N/A
SMED30011968	3.32E-59	0.433909987	0.56	0.287	6.63E-56	7	SMED30011968.p1	dd_Smed_v4_6314_0_1;dd_Smed_v4_6314_0_2	#N/A	#N/A	0	#N/A	#N/A	Cathepsin+ cell;Neural	#N/A
SMED30001395	2.20E-58	0.471616573	0.62	0.331	4.40E-55	7	SMED30001395.p1	dd_Smed_v4_2985_0_1	#N/A	#N/A	Neural proliferation differentiation and control protein 1 OS=Homo sapiens OX=9606 GN=NPDC1 PE=1 SV=2 Q9NQX5 NPDC1_HUMAN 3.3E-24	#N/A	#N/A	Neural	#N/A
SMED30018309	2.48E-58	0.67868693	0.627	0.281	4.95E-55	7	SMED30018309.p1	dd_Smed_v4_11500_0_1	#N/A	#N/A	Iroquois-class homeodomain protein IRX-2 OS=Homo sapiens OX=9606 GN=IRX2 PE=1 SV=2 Q9BZI1 IRX2_HUMAN 2.67E-39	#N/A	#N/A	Neural	Homeobox
SMED30009076	3.26E-58	0.457190484	1	0.999	6.53E-55	7	SMED30009076.p1	dd_Smed_v4_37_0_1;dd_Smed_v4_90_0_1;dd_Smed_v4_90_0_2	#N/A	Actin-2	Actin, cytoplasmic 2 OS=Homo sapiens OX=9606 GN=ACTG1 PE=1 SV=1 P63261 ACTG_HUMAN 0	#N/A	Muscle lineage	Neural;Muscle;Cathepsin+ cell;Protonephridia	#N/A
SMED30003852	5.89E-58	0.460076996	0.668	0.432	1.18E-54	7	SMED30003852.p1	dd_Smed_v4_8885_0_1	#N/A	gcr159	Trace amine-associated receptor 2 OS=Homo sapiens OX=9606 GN=TAAR2 PE=2 SV=2 Q9P1P5 TAAR2_HUMAN 0.00000256	#N/A	#N/A	Neural;Muscle	#N/A
SMED30031920	1.50E-57	0.539278356	0.663	0.422	3.01E-54	7	SMED30031920.p1	dd_Smed_v4_4944_0_1;dd_Smed_v4_4944_0_2	#N/A	#N/A	Calpain small subunit 2 OS=Homo sapiens OX=9606 GN=CAPNS2 PE=2 SV=2 Q96L46 CPNS2_HUMAN 0.000000575	#N/A	#N/A	Muscle	#N/A
SMED30003461	5.97E-57	0.303360493	0.422	0.109	1.19E-53	7	SMED30003461.p1	dd_Smed_v4_8528_0_1	#N/A	#N/A	0	#N/A	#N/A	Muscle	#N/A
SMED30008402	1.04E-56	0.807148344	0.586	0.336	2.08E-53	7	SMED30008402.p1	dd_Smed_v4_12494_0_1	#N/A	#N/A	Trace amine-associated receptor 7f OS=Mus musculus OX=10090 GN=Taar7f PE=2 SV=1 E=0.00000516	#N/A	#N/A	Neural;Muscle	#N/A
SMED30023928	3.30E-56	0.463940038	0.553	0.288	6.61E-53	7	SMED30023928.p1	dd_Smed_v4_8504_0_1	#N/A	netrin-4	Netrin-1 OS=Homo sapiens OX=9606 GN=NTN1 PE=1 SV=2 O95631 NET1_HUMAN 9.81E-113	#N/A	#N/A	Muscle;Cathepsin+ cell	#N/A
SMED30003468	4.00E-56	0.549076827	0.938	0.668	8.01E-53	7	SMED30003468.p1	dd_Smed_v4_536_0_1	#N/A	#N/A	Phosphoenolpyruvate carboxykinase, cytosolic [GTP] OS=Homo sapiens OX=9606 GN=PCK1 PE=1 SV=3 P35558 PCKGC_HUMAN 0	#N/A	#N/A	Intestine;Neural;Muscle;Epidermal	#N/A
SMED30035061	1.20E-54	0.410332635	0.558	0.322	2.40E-51	7	SMED30035061.p4	dd_Smed_v4_3400_0_1;dd_Smed_v4_3400_0_2	#N/A	#N/A	0	#N/A	#N/A	Neural;Muscle	#N/A
SMED30013808	4.98E-54	0.510665817	0.985	0.933	9.97E-51	7	SMED30013808.p1	dd_Smed_v4_2789_0_1	#N/A	SMED_00055_V2 fos-1	Transcription factor AP-1 OS=Homo sapiens OX=9606 GN=JUN PE=1 SV=2 P05412 JUN_HUMAN 0.00000548	#N/A	#N/A	Neural;Cathepsin+ cell;Muscle;Phyarnx	TF_bZIP
SMED30013740	4.28E-53	0.505645503	0.519	0.258	8.56E-50	7	SMED30013740.p1	dd_Smed_v4_17749_0_1	#N/A	#N/A	Forkhead box protein D4 OS=Homo sapiens OX=9606 GN=FOXD4 PE=2 SV=4 Q12950 FOXD4_HUMAN 1.1E-50	#N/A	#N/A	#N/A	Fork_head
SMED30000524	1.78E-52	0.420060051	0.648	0.254	3.56E-49	7	SMED30000524.p3	dd_Smed_v4_9063_0_1	#N/A	#N/A	0	#N/A	Pharyngeal lineage	Neural;Parapharyngeal;Muscle	#N/A
SMED30005819	3.53E-52	0.347245949	0.452	0.14	7.05E-49	7	SMED30005819.p1	dd_Smed_v4_11062_0_1	#N/A	bambi	0	#N/A	#N/A	#N/A	#N/A
SMED30015762	5.01E-52	0.474491559	0.943	0.804	1.00E-48	7	#N/A	#N/A	#N/A	Smed_14904_V2	#N/A	#N/A	#N/A	#N/A	#N/A
SMED30035120	5.52E-52	0.305072731	0.393	0.139	1.10E-48	7	SMED30035120.p1	dd_Smed_v4_15468_0_3	#N/A	#N/A	Galanin receptor type 2 OS=Homo sapiens OX=9606 GN=GALR2 PE=1 SV=1 O43603 GALR2_HUMAN 0.0000000433	#N/A	#N/A	#N/A	#N/A
SMED30005794	1.12E-51	0.562176623	0.758	0.415	2.23E-48	7	SMED30005794.p4	dd_Smed_v4_316_0_1	#N/A	#N/A	0	#N/A	#N/A	#N/A	#N/A
SMED30032297	2.18E-49	0.282350351	0.432	0.182	4.36E-46	7	SMED30032297.p1	dd_Smed_v4_8895_0_1	#N/A	#N/A	BTB/POZ domain-containing protein KCTD16 OS=Homo sapiens OX=9606 GN=KCTD16 PE=1 SV=1 Q68DU8 KCD16_HUMAN 3.34E-45	#N/A	#N/A	Neural	#N/A
SMED30008639	6.38E-49	0.51784041	0.563	0.329	1.28E-45	7	SMED30008639.p1	dd_Smed_v4_12634_0_1	#N/A	MyoD-like	Myogenic factor 5 OS=Homo sapiens OX=9606 GN=MYF5 PE=1 SV=2 P13349 MYF5_HUMAN 2.41E-38	#N/A	#N/A	#N/A	bHLH
SMED30012777	1.17E-48	0.480891365	0.825	0.52	2.35E-45	7	SMED30012777.p1	dd_Smed_v4_7254_0_1	#N/A	#N/A	Universal stress protein A-like protein OS=Arabidopsis thaliana OX=3702 GN=At3g01520 PE=1 SV=2 E=0.000000000373	#N/A	#N/A	Neural;Muscle;Intestine	#N/A
SMED30029426	1.18E-48	0.538093592	0.938	0.679	2.36E-45	7	SMED30029426.p1	dd_Smed_v4_1187_0_1	#N/A	#N/A	Baculoviral IAP repeat-containing protein 2 OS=Homo sapiens OX=9606 GN=BIRC2 PE=1 SV=2 Q13490 BIRC2_HUMAN 0.00000202	#N/A	#N/A	Neural;Muscle;Cathepsin+ cell;Phyarnx	#N/A
SMED30018722	1.70E-47	0.303395212	0.419	0.11	3.40E-44	7	SMED30018722.p1	dd_Smed_v4_13474_0_1	#N/A	#N/A	AT-rich interactive domain-containing protein 3C OS=Homo sapiens OX=9606 GN=ARID3C PE=3 SV=1 A6NKF2 ARI3C_HUMAN 2.62E-71	#N/A	#N/A	Muscle	ARID
SMED30019874	1.76E-46	0.395554594	0.972	0.844	3.52E-43	7	SMED30019874.p1	dd_Smed_v4_255_0_1	#N/A	#N/A	Calmodulin-3 OS=Homo sapiens OX=9606 GN=CALM3 PE=1 SV=1 P0DP25 CALM3_HUMAN 6.93E-104	#N/A	#N/A	Neural;Muscle;Phyarnx;Protonephridia	#N/A
SMED30012826	4.71E-46	0.529989337	0.943	0.695	9.42E-43	7	SMED30012826.p2	dd_Smed_v4_309_0_1	#N/A	#N/A	0	#N/A	#N/A	Epidermal;Cathepsin+ cell;Neural;Protonephridia;Intestine	#N/A
SMED30006119	1.18E-45	0.397847999	0.99	0.872	2.36E-42	7	SMED30006119.p1	dd_Smed_v4_415_0_1	#N/A	#N/A	X-box-binding protein 1 OS=Homo sapiens OX=9606 GN=XBP1 PE=1 SV=2 P17861 XBP1_HUMAN 0.000000000000355	#N/A	#N/A	Epidermal;Muscle;Parapharyngeal	TF_bZIP
SMED30001341	1.22E-45	0.43837866	0.478	0.238	2.45E-42	7	SMED30001341.p1	dd_Smed_v4_10750_0_1;dd_Smed_v4_10750_1_1	#N/A	#N/A	Carbonic anhydrase-related protein 10 OS=Homo sapiens OX=9606 GN=CA10 PE=2 SV=1 Q9NS85 CAH10_HUMAN 1.15E-60	#N/A	#N/A	Neural	#N/A
SMED30021669	1.73E-45	0.451576265	0.635	0.445	3.45E-42	7	SMED30021669.p1	dd_Smed_v4_16227_0_1	#N/A	HOXB7-like	Homeobox protein Hox-B7 OS=Homo sapiens OX=9606 GN=HOXB7 PE=1 SV=4 P09629 HXB7_HUMAN 2.05E-38	#N/A	#N/A	#N/A	Homeobox
SMED30017430	9.03E-44	0.41534364	0.972	0.802	1.81E-40	7	SMED30017430.p1	dd_Smed_v4_1058_0_1;dd_Smed_v4_250_0_1;dd_Smed_v4_250_0_2	#N/A	Protein disulfide-isomerase 2	Protein disulfide-isomerase OS=Homo sapiens OX=9606 GN=P4HB PE=1 SV=3 P07237 PDIA1_HUMAN 1.15E-180	#N/A	Pharyngeal lineage	Epidermal;Muscle;Parapharyngeal	#N/A
SMED30034115	1.44E-43	0.363211208	0.393	0.147	2.88E-40	7	SMED30034115.p1	dd_Smed_v4_13781_0_1	#N/A	tlx	T-cell leukemia homeobox protein 3 OS=Homo sapiens OX=9606 GN=TLX3 PE=1 SV=3 O43711 TLX3_HUMAN 2.28E-55	#N/A	#N/A	#N/A	Homeobox
SMED30018214	1.37E-42	0.445528047	0.992	0.958	2.75E-39	7	SMED30018214.p1	dd_Smed_v4_176_0_2	#N/A	#N/A	Polyubiquitin-B OS=Homo sapiens OX=9606 GN=UBB PE=1 SV=1 P0CG47 UBB_HUMAN 1.89E-112	#N/A	#N/A	#N/A	#N/A
SMED30002133	3.52E-42	0.306922675	1	0.998	7.04E-39	7	SMED30002133.p1	dd_Smed_v4_34_0_1;dd_Smed_v4_34_0_2	#N/A	#N/A	Polyubiquitin-B OS=Homo sapiens OX=9606 GN=UBB PE=1 SV=1 P0CG47 UBB_HUMAN 6.51E-105	#N/A	#N/A	Neural;Cathepsin+ cell;Muscle;Epidermal;Phyarnx;Protonephridia;Intestine;Parapharyngeal	#N/A
SMED30034101	5.05E-38	0.402894521	0.591	0.359	1.01E-34	7	SMED30034101.p4	dd_Smed_v4_3534_0_1	#N/A	#N/A	0	#N/A	#N/A	Muscle;Neural;Phyarnx	#N/A
SMED30006464	5.68E-38	0.457462501	0.933	0.634	1.14E-34	7	SMED30006464.p1	dd_Smed_v4_4998_1_1	#N/A	TCF15	Transcription factor 15 OS=Homo sapiens OX=9606 GN=TCF15 PE=2 SV=3 Q12870 TCF15_HUMAN 5.25E-24	#N/A	Epidermal lineage	Neoblast;Cathepsin+ cell;Intestine;Muscle	bHLH
SMED30018614	6.39E-38	0.352068435	0.47	0.273	1.28E-34	7	SMED30018614.p1	dd_Smed_v4_5372_0_1	#N/A	#N/A	0	#N/A	#N/A	Epidermal	#N/A
SMED30008553	1.52E-37	0.440934904	0.961	0.81	3.05E-34	7	SMED30008553.p1	dd_Smed_v4_196_0_1	#N/A	#N/A	Phosphoenolpyruvate carboxykinase [GTP], mitochondrial OS=Homo sapiens OX=9606 GN=PCK2 PE=1 SV=4 Q16822 PCKGM_HUMAN 0	#N/A	#N/A	Intestine;Neural;Muscle;Phyarnx;Cathepsin+ cell	#N/A
SMED30003769	5.49E-37	0.283953384	0.902	0.657	1.10E-33	7	SMED30003769.p1	dd_Smed_v4_4944_0_1;dd_Smed_v4_4944_0_2	#N/A	#N/A	Sorcin OS=Homo sapiens OX=9606 GN=SRI PE=1 SV=1 P30626 SORCN_HUMAN 0.00000262	#N/A	#N/A	Muscle	#N/A
SMED30007599	7.42E-37	0.379670652	0.71	0.444	1.48E-33	7	SMED30007599.p2	#N/A	#N/A	#N/A	0	#N/A	Neuronal lineage	#N/A	#N/A
SMED30034381	9.71E-36	0.36697755	0.969	0.852	1.94E-32	7	SMED30034381.p1	dd_Smed_v4_467_0_1	#N/A	#N/A	Malate dehydrogenase, cytoplasmic OS=Homo sapiens OX=9606 GN=MDH1 PE=1 SV=4 P40925 MDHC_HUMAN 1.09E-153	#N/A	#N/A	Neural;Muscle;Intestine;Phyarnx;Protonephridia	#N/A
SMED30016686	1.21E-34	0.262968265	0.437	0.248	2.41E-31	7	SMED30016686.p1	dd_Smed_v4_12873_0_1	#N/A	NK homeobox6-2	Homeobox protein Nkx-6.1 OS=Homo sapiens OX=9606 GN=NKX6-1 PE=1 SV=2 P78426 NKX61_HUMAN 5.87E-40	#N/A	#N/A	#N/A	Homeobox
SMED30029661	2.48E-34	0.257542045	0.465	0.264	4.95E-31	7	SMED30029661.p1	dd_Smed_v4_13372_0_1	#N/A	#N/A	Orexin receptor type 2 OS=Homo sapiens OX=9606 GN=HCRTR2 PE=1 SV=2 O43614 OX2R_HUMAN 1.81E-18	#N/A	#N/A	Neural	#N/A
SMED30033594	3.86E-34	0.35072109	0.997	0.951	7.72E-31	7	SMED30033594.p1	dd_Smed_v4_1301_0_1;dd_Smed_v4_1301_0_2;dd_Smed_v4_3654_0_1	#N/A	#N/A	Microtubule-associated protein 1B OS=Homo sapiens OX=9606 GN=MAP1B PE=1 SV=2 P46821 MAP1B_HUMAN 0.00000000000268	#N/A	#N/A	Neural;Muscle;Cathepsin+ cell;Protonephridia	#N/A
SMED30010627	1.02E-33	0.377740571	0.635	0.337	2.03E-30	7	SMED30010627.p1	dd_Smed_v4_8553_0_1	#N/A	Smed-meis-2	Homeobox protein Meis1 OS=Homo sapiens OX=9606 GN=MEIS1 PE=1 SV=1 O00470 MEIS1_HUMAN 1.15E-54	#N/A	#N/A	Muscle;Neural;Protonephridia	#N/A
SMED30018825	5.19E-33	0.370314384	0.627	0.466	1.04E-29	7	SMED30018825.p1	dd_Smed_v4_13835_0_1	#N/A	5B07 rhomboid-like	Rhomboid-related protein 2 OS=Homo sapiens OX=9606 GN=RHBDL2 PE=1 SV=2 Q9NX52 RHBL2_HUMAN 4.89E-52	#N/A	#N/A	Cathepsin+ cell;Muscle	#N/A
SMED30007001	1.47E-32	0.423543284	0.871	0.608	2.94E-29	7	SMED30007001.p1	dd_Smed_v4_537_0_1	#N/A	LIM domain-containing protein WLIM2a	LIM domain and actin-binding protein 1 OS=Homo sapiens OX=9606 GN=LIMA1 PE=1 SV=1 Q9UHB6 LIMA1_HUMAN 0.0000000000000114	#N/A	Protonephridia lineage	Muscle;Protonephridia	#N/A
SMED30032279	3.84E-32	0.358584284	0.877	0.732	7.68E-29	7	SMED30032279.p1	dd_Smed_v4_20048_0_1	#N/A	gcr156	0	#N/A	#N/A	#N/A	#N/A
SMED30028898	1.93E-30	0.292913705	0.746	0.427	3.85E-27	7	SMED30028898.p1	dd_Smed_v4_1399_0_1	#N/A	Smed_03084_V2	0	#N/A	Neuronal lineage	Neural;Cathepsin+ cell;Epidermal;Phyarnx;Intestine	TF_bZIP
SMED30004241	2.79E-30	0.388160038	0.972	0.851	5.58E-27	7	SMED30004241.p1	dd_Smed_v4_4734_0_1	#N/A	#N/A	Serine/threonine-protein kinase WNK1 OS=Homo sapiens OX=9606 GN=WNK1 PE=1 SV=2 Q9H4A3 WNK1_HUMAN 1.39E-61	#N/A	#N/A	Neural	#N/A
SMED30025723	3.64E-30	0.27402702	0.409	0.222	7.28E-27	7	SMED30025723.p1	dd_Smed_v4_31435_0_1	#N/A	ladybird	Transcription factor LBX1 OS=Homo sapiens OX=9606 GN=LBX1 PE=2 SV=2 P52954 LBX1_HUMAN 9.65E-31	#N/A	#N/A	#N/A	Homeobox
SMED30015238	4.07E-30	0.282858453	0.643	0.511	8.14E-27	7	SMED30015238.p1	dd_Smed_v4_10789_0_1	#N/A	#N/A	0	#N/A	#N/A	#N/A	#N/A
SMED30022433	3.63E-28	0.39649804	0.473	0.257	7.25E-25	7	SMED30022433.p1	dd_Smed_v4_11599_0_1	#N/A	#N/A	0	#N/A	#N/A	Muscle;Neural	#N/A
SMED30034573	3.39E-26	0.318308448	0.995	0.933	6.78E-23	7	SMED30034573.p1	dd_Smed_v4_34270_0_1;dd_Smed_v4_640_0_1	#N/A	#N/A	Tubulin beta-4B chain OS=Homo sapiens OX=9606 GN=TUBB4B PE=1 SV=1 P68371 TBB4B_HUMAN 0	#N/A	#N/A	#N/A	#N/A
SMED30027141	2.81E-24	0.322937124	0.979	0.877	5.62E-21	7	SMED30027141.p1	dd_Smed_v4_1549_0_1	#N/A	#N/A	0	#N/A	#N/A	Muscle;Phyarnx;Protonephridia;Neural;Cathepsin+ cell	#N/A
SMED30026267	3.43E-23	0.867331188	0.483	0.365	6.87E-20	7	SMED30026267.p1	#N/A	#N/A	#N/A	0	#N/A	#N/A	#N/A	#N/A
SMED30006583	1.28E-22	0.283117148	0.64	0.495	2.57E-19	7	SMED30006583.p1	dd_Smed_v4_11650_0_1	#N/A	frizzled receptor-like	Frizzled-10 OS=Homo sapiens OX=9606 GN=FZD10 PE=1 SV=1 Q9ULW2 FZD10_HUMAN 1.29E-117	#N/A	#N/A	Muscle	#N/A
SMED30003276	5.38E-19	0.297143508	0.679	0.467	1.08E-15	7	SMED30003276.p1	dd_Smed_v4_9899_0_1	#N/A	Protein atonal homolog 8	Protein atonal homolog 8 OS=Homo sapiens OX=9606 GN=ATOH8 PE=2 SV=2 Q96SQ7 ATOH8_HUMAN 7.98E-23	#N/A	Muscle lineage	Muscle;Intestine;Protonephridia	bHLH
SMED30020713	1.29E-18	0.284805342	0.373	0.204	2.59E-15	7	SMED30020713.p1	dd_Smed_v4_15144_0_1;dd_Smed_v4_15144_0_2	#N/A	lhx2/9-like	LIM/homeobox protein Lhx2 OS=Homo sapiens OX=9606 GN=LHX2 PE=2 SV=2 P50458 LHX2_HUMAN 1.74E-74	#N/A	#N/A	#N/A	Homeobox
SMED30030396	3.81E-18	0.279275159	0.262	0.13	7.63E-15	7	SMED30030396.p2	#N/A	#N/A	#N/A	0	#N/A	#N/A	#N/A	#N/A
SMED30009873	3.59E-16	0.630882826	0.468	0.365	7.18E-13	7	SMED30009873.p1	dd_Smed_v4_422_0_1	#N/A	#N/A	Polyubiquitin-B OS=Homo sapiens OX=9606 GN=UBB PE=1 SV=1 P0CG47 UBB_HUMAN 0.00000000224	#N/A	#N/A	Neural;Muscle;Epidermal;Phyarnx;Parapharyngeal	#N/A
SMED30028106	4.13E-16	0.497091542	0.45	0.332	8.27E-13	7	SMED30028106.p1	dd_Smed_v4_5761_0_1;dd_Smed_v4_5761_0_2	#N/A	#N/A	0	#N/A	#N/A	Neural;Muscle	#N/A
SMED30002377	3.69E-11	0.388909471	0.391	0.241	7.39E-08	7	SMED30002377.p1	dd_Smed_v4_12317_0_1;dd_Smed_v4_12317_0_2	#N/A	#N/A	Homeobox protein MOX-1 OS=Homo sapiens OX=9606 GN=MEOX1 PE=1 SV=1 P50221 MEOX1_HUMAN 1.37E-27	#N/A	#N/A	Muscle;Neural;Epidermal	Homeobox
SMED30028798	1.02E-190	1.787402238	0.853	0.206	2.04E-187	8	SMED30028798.p1	dd_Smed_v4_883_0_1;dd_Smed_v4_883_0_2	#N/A	#N/A	0	#N/A	Pharyngeal lineage	Parapharyngeal;Neural	#N/A
SMED30010467	2.71E-126	0.6602412	0.597	0.145	5.42E-123	8	SMED30010467.p4	dd_Smed_v4_75967_0_1	#N/A	#N/A	0	#N/A	#N/A	#N/A	#N/A
SMED30018370	4.83E-123	0.916971834	0.591	0.123	9.65E-120	8	SMED30018370.p2	dd_Smed_v4_14891_0_1	#N/A	#N/A	0	#N/A	#N/A	#N/A	#N/A
SMED30022975	1.46E-110	1.439400539	0.836	0.377	2.92E-107	8	SMED30022975.p1	dd_Smed_v4_6729_0_1	#N/A	Homeobox protein DTH-2	Homeobox protein Nkx-2.4 OS=Homo sapiens OX=9606 GN=NKX2-4 PE=3 SV=3 Q9H2Z4 NKX24_HUMAN 9.77E-38	#N/A	Epidermal lineage	Epidermal;Neoblast;Parapharyngeal	Homeobox
SMED30032800	2.90E-107	0.442866203	0.571	0.153	5.80E-104	8	SMED30032800.p1	dd_Smed_v4_12689_0_1;dd_Smed_v4_25352_0_1	#N/A	#N/A	Serine/threonine-protein kinase DCLK3 OS=Homo sapiens OX=9606 GN=DCLK3 PE=2 SV=2 Q9C098 DCLK3_HUMAN 1.46E-104	#N/A	#N/A	Cathepsin+ cell;Protonephridia	#N/A
SMED30024859	6.08E-94	1.242786803	0.622	0.211	1.22E-90	8	SMED30024859.p1	dd_Smed_v4_1349_0_1	#N/A	#N/A	Amyloid-beta precursor protein OS=Homo sapiens OX=9606 GN=APP PE=1 SV=3 P05067 A4_HUMAN 0.000000000000202	#N/A	#N/A	#N/A	#N/A
SMED30006092	2.46E-69	0.585992233	0.657	0.297	4.92E-66	8	SMED30006092.p1	dd_Smed_v4_11220_0_1	#N/A	#N/A	0	#N/A	#N/A	Muscle;Cathepsin+ cell;Intestine	#N/A
SMED30005554	4.99E-65	0.384528237	1	0.976	9.98E-62	8	SMED30005554.p1	dd_Smed_v4_507_0_1	#N/A	#N/A	0	#N/A	#N/A	Neural;Neoblast;Parapharyngeal	#N/A
SMED30010111	1.93E-55	0.500537013	0.441	0.138	3.86E-52	8	SMED30010111.p1	dd_Smed_v4_1015_0_1	#N/A	TPA_inf: neuropeptide precursor-2	0	#N/A	#N/A	Neural	#N/A
SMED30019915	2.71E-51	0.6827418	0.568	0.209	5.41E-48	8	SMED30019915.p1	dd_Smed_v4_15133_0_1	#N/A	#N/A	Potassium voltage-gated channel subfamily A member 2 OS=Homo sapiens OX=9606 GN=KCNA2 PE=1 SV=2 P16389 KCNA2_HUMAN 3.48E-129	#N/A	#N/A	Parapharyngeal;Neural	#N/A
SMED30028403	1.46E-48	0.284714944	0.51	0.229	2.93E-45	8	SMED30028403.p1	dd_Smed_v4_13295_0_1;dd_Smed_v4_13295_0_2;dd_Smed_v4_13295_0_3;dd_Smed_v4_13295_0_4;dd_Smed_v4_13295_0_5;dd_Smed_v4_13295_0_6;dd_Smed_v4_13295_0_7;dd_Smed_v4_13295_0_8	#N/A	#N/A	Voltage-dependent L-type calcium channel subunit alpha-1S OS=Homo sapiens OX=9606 GN=CACNA1S PE=1 SV=4 Q13698 CAC1S_HUMAN 0	#N/A	#N/A	Neural	#N/A
SMED30006416	5.43E-46	0.6642173	0.824	0.58	1.09E-42	8	SMED30006416.p1	dd_Smed_v4_5520_0_1	#N/A	Smed_07823_V2 cell division cycle 25-1	M-phase inducer phosphatase 3 OS=Homo sapiens OX=9606 GN=CDC25C PE=1 SV=2 P30307 MPIP3_HUMAN 6.22E-24	#N/A	#N/A	#N/A	#N/A
SMED30035066	1.89E-45	0.563928922	0.816	0.564	3.78E-42	8	SMED30035066.p1	dd_Smed_v4_5531_0_1;dd_Smed_v4_5818_0_1	#N/A	axinB	Axin-1 OS=Homo sapiens OX=9606 GN=AXIN1 PE=1 SV=2 O15169 AXIN1_HUMAN 1.54E-23	#N/A	#N/A	#N/A	#N/A
SMED30033646	4.88E-45	0.787807401	0.66	0.273	9.76E-42	8	SMED30033646.p2	dd_Smed_v4_2191_0_1	#N/A	#N/A	0	#N/A	Novel lineage	Neural	#N/A
SMED30006136	1.35E-44	0.566030813	0.47	0.158	2.71E-41	8	SMED30006136.p1	dd_Smed_v4_821_0_1	#N/A	#N/A	Protein disulfide-isomerase A5 OS=Homo sapiens OX=9606 GN=PDIA5 PE=1 SV=1 Q14554 PDIA5_HUMAN 1.55E-36	#N/A	#N/A	Parapharyngeal	#N/A
SMED30005911	1.04E-43	0.310444845	0.997	0.991	2.08E-40	8	SMED30005911.p2	dd_Smed_v4_12_0_1	#N/A	#N/A	0	#N/A	#N/A	Neural;Cathepsin+ cell;Muscle;Protonephridia	#N/A
SMED30029242	5.85E-40	0.503134766	0.536	0.28	1.17E-36	8	SMED30029242.p1	dd_Smed_v4_13343_0_1	#N/A	#N/A	LIM/homeobox protein Lhx2 OS=Homo sapiens OX=9606 GN=LHX2 PE=2 SV=2 P50458 LHX2_HUMAN 4.92E-30	#N/A	#N/A	#N/A	Homeobox
SMED30007255	6.43E-39	0.902858896	0.452	0.06	1.29E-35	8	SMED30007255.p1	dd_Smed_v4_10103_0_1	#N/A	Ras-responsive element-binding protein 1	Ras-responsive element-binding protein 1 OS=Homo sapiens OX=9606 GN=RREB1 PE=1 SV=3 Q92766 RREB1_HUMAN 5.27E-19	#N/A	Pharyngeal lineage	Parapharyngeal;Intestine	zf-C2H2
SMED30016078	6.67E-39	0.331925805	1	0.968	1.33E-35	8	SMED30016078.p1	dd_Smed_v4_246_0_1;dd_Smed_v4_246_0_2;dd_Smed_v4_246_0_3;dd_Smed_v4_246_0_4;dd_Smed_v4_246_0_5;dd_Smed_v4_246_0_6;dd_Smed_v4_285_0_1	#N/A	Actin, cytoplasmic	Actin, cytoplasmic 2 OS=Homo sapiens OX=9606 GN=ACTG1 PE=1 SV=1 P63261 ACTG_HUMAN 0	#N/A	Pharyngeal lineage	Neural;Epidermal;Parapharyngeal;Phyarnx;Protonephridia	#N/A
SMED30022232	2.08E-37	0.411458847	0.89	0.672	4.17E-34	8	SMED30022232.p1	dd_Smed_v4_1206_0_1	#N/A	#N/A	Hematopoietic prostaglandin D synthase OS=Homo sapiens OX=9606 GN=HPGDS PE=1 SV=3 O60760 HPGDS_HUMAN 5.57E-25	#N/A	#N/A	Neural;Cathepsin+ cell;Muscle;Parapharyngeal;Protonephridia	#N/A
SMED30034737	3.87E-32	0.527834424	0.513	0.242	7.74E-29	8	SMED30034737.p1	dd_Smed_v4_10467_0_1	#N/A	Protocadherin-1	Protocadherin-1 OS=Homo sapiens OX=9606 GN=PCDH1 PE=1 SV=2 Q08174 PCDH1_HUMAN 7.64E-67	#N/A	Pharyngeal lineage	Cathepsin+ cell;Neural	#N/A
SMED30019234	1.81E-30	0.60810649	0.429	0.125	3.62E-27	8	SMED30019234.p1	#N/A	#N/A	#N/A	0	#N/A	Pharyngeal lineage	#N/A	#N/A
SMED30008508	5.11E-29	0.326843286	0.96	0.928	1.02E-25	8	SMED30008508.p1	dd_Smed_v4_921_0_1	#N/A	#N/A	LIM domain and actin-binding protein 1 OS=Homo sapiens OX=9606 GN=LIMA1 PE=1 SV=1 Q9UHB6 LIMA1_HUMAN 4.52E-19	#N/A	#N/A	Neural;Cathepsin+ cell;Parapharyngeal	#N/A
SMED30003764	4.95E-27	0.27833766	0.974	0.932	9.90E-24	8	SMED30003764.p1	dd_Smed_v4_5816_0_1	#N/A	N-alpha-acetyltransferase 40	N-alpha-acetyltransferase 40 OS=Homo sapiens OX=9606 GN=NAA40 PE=1 SV=1 Q86UY6 NAA40_HUMAN 3.58E-36	#N/A	Novel lineage	Neoblast;Neural	#N/A
SMED30035336	2.13E-25	0.3639425	0.715	0.512	4.27E-22	8	SMED30035336.p1	dd_Smed_v4_2164_0_1	#N/A	Lethal(2) giant larvae protein homolog 1	Lethal(2) giant larvae protein homolog 1 OS=Homo sapiens OX=9606 GN=LLGL1 PE=1 SV=3 Q15334 L2GL1_HUMAN 3.55E-22	#N/A	Pharyngeal lineage	Neural;Parapharyngeal	#N/A
SMED30000524	4.01E-25	0.483494244	0.504	0.258	8.02E-22	8	SMED30000524.p3	dd_Smed_v4_9063_0_1	#N/A	#N/A	0	#N/A	Pharyngeal lineage	Neural;Parapharyngeal;Muscle	#N/A
SMED30000949	8.19E-25	0.541070026	0.568	0.255	1.64E-21	8	SMED30000949.p1	dd_Smed_v4_10988_0_1	tgs1	tgs-1	0	sigma	Novel lineage	Neoblast	#N/A
SMED30007346	5.45E-24	0.543481356	0.369	0.068	1.09E-20	8	SMED30007346.p1	dd_Smed_v4_1854_0_1	ASCL4	ASCL4	Achaete-scute homolog 4 OS=Homo sapiens OX=9606 GN=ASCL4 PE=1 SV=1 Q6XD76 ASCL4_HUMAN 0.00000000000161	neoblast_paranchymal	Pharyngeal lineage	Parapharyngeal	bHLH
SMED30023082	1.62E-23	0.696968418	0.496	0.229	3.23E-20	8	SMED30023082.p1	dd_Smed_v4_18900_0_1	#N/A	#N/A	0	#N/A	Novel lineage	Neural	#N/A
SMED30028350	4.50E-23	0.399125852	0.573	0.346	8.99E-20	8	SMED30028350.p2	#N/A	#N/A	#N/A	0	#N/A	Epidermal lineage	#N/A	#N/A
SMED30033690	3.31E-22	0.29969151	0.81	0.595	6.62E-19	8	SMED30033690.p1	dd_Smed_v4_6182_0_1	#N/A	#N/A	Transmembrane protein 211 OS=Homo sapiens OX=9606 GN=TMEM211 PE=2 SV=2 Q6ICI0 TM211_HUMAN 3.09E-18	#N/A	#N/A	Cathepsin+ cell	#N/A
SMED30035848	6.57E-22	0.305151403	0.888	0.855	1.31E-18	8	SMED30035848.p1	dd_Smed_v4_83_0_1;dd_Smed_v4_83_0_3	#N/A	Schmidtea mediterranea	Tubulin beta-4B chain OS=Homo sapiens OX=9606 GN=TUBB4B PE=1 SV=1 P68371 TBB4B_HUMAN 0	#N/A	#N/A	Neural;Muscle;Parapharyngeal;Cathepsin+ cell;Epidermal;Protonephridia;Phyarnx	#N/A
SMED30035424	1.76E-21	0.331875888	0.893	0.811	3.53E-18	8	SMED30035424.p1	dd_Smed_v4_4172_0_1;dd_Smed_v4_4172_0_2;dd_Smed_v4_4172_0_3;dd_Smed_v4_4172_0_5;dd_Smed_v4_4172_0_6	nlk-1	NLK-1	Serine/threonine-protein kinase NLK OS=Homo sapiens OX=9606 GN=NLK PE=1 SV=2 Q9UBE8 NLK_HUMAN 4.03E-142	Sigma	Novel lineage	Neural;Muscle	#N/A
SMED30001256	2.74E-21	0.26197805	0.484	0.279	5.48E-18	8	SMED30001256.p1	dd_Smed_v4_14562_0_4	#N/A	#N/A	0	#N/A	#N/A	#N/A	#N/A
SMED30019097	6.15E-18	0.382487926	0.758	0.657	1.23E-14	8	SMED30019097.p1	dd_Smed_v4_7227_0_1;dd_Smed_v4_7227_0_2	soxP-1	SOXP-1	Transcription factor SOX-6 OS=Homo sapiens OX=9606 GN=SOX6 PE=1 SV=3 P35712 SOX6_HUMAN 0.000000000000000204	NB2��Sigma	Novel lineage	Neoblast;Neural;Protonephridia	HMG
SMED30016942	1.04E-16	0.322073613	0.395	0.211	2.08E-13	8	SMED30016942.p1	dd_Smed_v4_18952_0_1	#N/A	scratch-like	Transcriptional repressor scratch 1 OS=Homo sapiens OX=9606 GN=SCRT1 PE=1 SV=1 Q9BWW7 SCRT1_HUMAN 3.13E-78	#N/A	#N/A	Neural	zf-C2H2
SMED30005609	3.14E-16	0.512074091	0.533	0.326	6.27E-13	8	SMED30005609.p1	dd_Smed_v4_9354_0_1	#N/A	#N/A	0	#N/A	#N/A	Neural	#N/A
SMED30002872	5.65E-15	0.27800785	0.395	0.146	1.13E-11	8	SMED30002872.p1	dd_Smed_v4_10988_0_1	dd_10988	tgs-1	0	dd_10988	Novel lineage	Neoblast	#N/A
SMED30030866	1.91E-14	0.402413214	0.354	0.137	3.82E-11	8	SMED30030866.p1	dd_Smed_v4_7752_0_1	#N/A	#N/A	Chorion-specific transcription factor GCMb OS=Homo sapiens OX=9606 GN=GCM2 PE=1 SV=1 O75603 GCM2_HUMAN 2.98E-35	#N/A	#N/A	Parapharyngeal	GCM
SMED30034477	9.99E-14	0.274526585	0.922	0.913	2.00E-10	8	SMED30034477.p1	dd_Smed_v4_7444_0_1	#N/A	#N/A	Protein Tob2 OS=Homo sapiens OX=9606 GN=TOB2 PE=1 SV=2 Q14106 TOB2_HUMAN 1.5E-29	#N/A	#N/A	Neural;Parapharyngeal;Intestine	#N/A
SMED30010940	2.94E-13	0.257364595	0.841	0.725	5.88E-10	8	SMED30010940.p1	dd_Smed_v4_1257_0_1	#N/A	#N/A	CD151 antigen OS=Homo sapiens OX=9606 GN=CD151 PE=1 SV=3 P48509 CD151_HUMAN 2.94E-28	#N/A	#N/A	Epidermal;Intestine;Phyarnx	#N/A
SMED30013408	1.43E-231	2.949006624	0.987	0.409	2.85E-228	9	SMED30013408.p1	dd_Smed_v4_1010_0_1	#N/A	#N/A	Sarcoplasmic calcium-binding protein OS=Perinereis vancaurica tetradentata OX=6357 PE=1 SV=1 E=0.00000000000000646	#N/A	#N/A	Muscle	#N/A
SMED30034531	5.11E-226	2.916555721	0.983	0.41	1.02E-222	9	SMED30034531.p1	dd_Smed_v4_1745_0_1	#N/A	#N/A	Filamin-A OS=Homo sapiens OX=9606 GN=FLNA PE=1 SV=4 P21333 FLNA_HUMAN 0	#N/A	#N/A	Muscle	#N/A
SMED30006180	2.55E-223	3.261608655	1	0.467	5.09E-220	9	SMED30006180.p1	dd_Smed_v4_702_0_1	collagen	colF-2	Collagen alpha-1(XXIV) chain OS=Homo sapiens OX=9606 GN=COL24A1 PE=1 SV=2 Q17RW2 COOA1_HUMAN 5.66E-107	muscle	#N/A	Muscle	#N/A
SMED30031625	1.19E-222	3.177729079	1	0.456	2.38E-219	9	SMED30031625.p1	dd_Smed_v4_402_0_1	#N/A	colF-8	Collagen alpha-1(XXIV) chain OS=Homo sapiens OX=9606 GN=COL24A1 PE=1 SV=2 Q17RW2 COOA1_HUMAN 2.48E-128	#N/A	#N/A	Muscle	#N/A
SMED30003183	1.83E-222	3.311407257	0.997	0.461	3.66E-219	9	SMED30003183.p1	dd_Smed_v4_3388_0_1	#N/A	#N/A	Universal stress protein Slr1101 OS=Synechocystis sp. (strain PCC 6803 / Kazusa) OX=1111708 GN=slr1101 PE=3 SV=1 E=0.00000000191	#N/A	#N/A	Muscle	#N/A
SMED30030352	4.30E-222	3.040533525	1	0.434	8.61E-219	9	SMED30030352.p1	dd_Smed_v4_2888_0_1	#N/A	#N/A	PDZ and LIM domain protein 2 OS=Homo sapiens OX=9606 GN=PDLIM2 PE=1 SV=1 Q96JY6 PDLI2_HUMAN 0.0000000298	#N/A	#N/A	Muscle	#N/A
SMED30024775	1.49E-221	2.704912327	0.957	0.379	2.98E-218	9	SMED30024775.p1	dd_Smed_v4_1512_0_1	#N/A	#N/A	Transgelin-3 OS=Homo sapiens OX=9606 GN=TAGLN3 PE=1 SV=2 Q9UI15 TAGL3_HUMAN 1.06E-45	#N/A	#N/A	Muscle	#N/A
SMED30032833	1.85E-221	2.909552797	0.997	0.471	3.70E-218	9	SMED30032833.p1	dd_Smed_v4_475_0_1	#N/A	#N/A	Titin OS=Homo sapiens OX=9606 GN=TTN PE=1 SV=4 Q8WZ42 TITIN_HUMAN 8.13E-25	#N/A	#N/A	Muscle	#N/A
SMED30004485	2.26E-221	2.855196646	1	0.363	4.52E-218	9	SMED30004485.p1	dd_Smed_v4_1070_0_1	#N/A	colF-1	Collagen alpha-1(XXIV) chain OS=Homo sapiens OX=9606 GN=COL24A1 PE=1 SV=2 Q17RW2 COOA1_HUMAN 1.83E-119	#N/A	#N/A	Muscle	#N/A
SMED30017516	4.26E-221	2.829126612	0.99	0.433	8.52E-218	9	SMED30017516.p1	dd_Smed_v4_2197_0_1	#N/A	col4-2	Collagen alpha-6(IV) chain OS=Homo sapiens OX=9606 GN=COL4A6 PE=1 SV=3 Q14031 CO4A6_HUMAN 4.73E-157	#N/A	#N/A	Muscle	#N/A
SMED30035878	2.95E-219	2.940031214	0.997	0.411	5.89E-216	9	SMED30035878.p1	dd_Smed_v4_649_0_1	#N/A	colF-3	Collagen alpha-1(XXIV) chain OS=Homo sapiens OX=9606 GN=COL24A1 PE=1 SV=2 Q17RW2 COOA1_HUMAN 1.61E-123	#N/A	#N/A	Muscle	#N/A
SMED30006311	7.18E-219	3.391170082	1	0.503	1.44E-215	9	SMED30006311.p1	dd_Smed_v4_333_0_1	#N/A	#N/A	Calponin-2 OS=Homo sapiens OX=9606 GN=CNN2 PE=1 SV=4 Q99439 CNN2_HUMAN 1.07E-45	#N/A	#N/A	Muscle;Neural	#N/A
SMED30029432	1.33E-217	3.130166548	0.993	0.466	2.65E-214	9	SMED30029432.p1	dd_Smed_v4_450_0_1;dd_Smed_v4_533_0_1;dd_Smed_v4_635_0_1	#N/A	#N/A	Transgelin-3 OS=Homo sapiens OX=9606 GN=TAGLN3 PE=1 SV=2 Q9UI15 TAGL3_HUMAN 1.85E-39	#N/A	#N/A	Muscle	#N/A
SMED30027460	1.63E-217	3.669143402	1	0.515	3.26E-214	9	SMED30027460.p1	dd_Smed_v4_323_0_1;dd_Smed_v4_323_0_2	#N/A	#N/A	Troponin I, fast skeletal muscle OS=Homo sapiens OX=9606 GN=TNNI2 PE=1 SV=2 P48788 TNNI2_HUMAN 0.000000000000000345	#N/A	#N/A	Muscle	#N/A
SMED30017388	1.24E-215	2.959525721	0.997	0.354	2.48E-212	9	SMED30017388.p1	dd_Smed_v4_740_0_1;dd_Smed_v4_740_0_2	#N/A	colF-5	Collagen alpha-1(XXIV) chain OS=Homo sapiens OX=9606 GN=COL24A1 PE=1 SV=2 Q17RW2 COOA1_HUMAN 8.77E-116	#N/A	#N/A	Muscle	#N/A
SMED30018643	2.40E-215	3.016484584	0.993	0.39	4.79E-212	9	SMED30018643.p1	dd_Smed_v4_832_0_1	#N/A	colF-6	Collagen alpha-1(XXIV) chain OS=Homo sapiens OX=9606 GN=COL24A1 PE=1 SV=2 Q17RW2 COOA1_HUMAN 8.99E-104	#N/A	#N/A	Muscle	#N/A
SMED30003562	3.30E-215	3.072340067	0.987	0.47	6.60E-212	9	SMED30003562.p1	dd_Smed_v4_701_0_1	#N/A	colF-9	Collagen alpha-1(XXIV) chain OS=Homo sapiens OX=9606 GN=COL24A1 PE=1 SV=2 Q17RW2 COOA1_HUMAN 9.84E-106	#N/A	#N/A	Muscle	#N/A
SMED30015211	3.90E-215	2.625409136	0.983	0.457	7.80E-212	9	SMED30015211.p1	dd_Smed_v4_3134_0_1	#N/A	#N/A	0	#N/A	#N/A	Muscle	#N/A
SMED30023860	1.04E-212	3.031642056	0.983	0.451	2.08E-209	9	SMED30023860.p1	dd_Smed_v4_711_0_1	#N/A	#N/A	Myosin-1 OS=Homo sapiens OX=9606 GN=MYH1 PE=1 SV=3 P12882 MYH1_HUMAN 1.8E-113	#N/A	#N/A	Muscle	#N/A
SMED30009749	1.07E-212	3.621943868	1	0.547	2.14E-209	9	SMED30009749.p1	dd_Smed_v4_445_0_1	#N/A	Schmidtea mediterranea	Myosin regulatory light polypeptide 9 OS=Homo sapiens OX=9606 GN=MYL9 PE=1 SV=4 P24844 MYL9_HUMAN 1.88E-64	#N/A	Muscle lineage	Muscle	#N/A
SMED30002983	1.42E-211	2.884885217	0.98	0.437	2.84E-208	9	SMED30002983.p1	dd_Smed_v4_436_0_1	#N/A	#N/A	Tropomyosin alpha-1 chain OS=Homo sapiens OX=9606 GN=TPM1 PE=1 SV=2 P09493 TPM1_HUMAN 3.59E-74	#N/A	#N/A	Muscle	#N/A
SMED30017945	1.60E-210	2.972706162	0.993	0.355	3.20E-207	9	SMED30017945.p1	dd_Smed_v4_840_0_1	#N/A	colF-7	Collagen alpha-1(XXIV) chain OS=Homo sapiens OX=9606 GN=COL24A1 PE=1 SV=2 Q17RW2 COOA1_HUMAN 6.17E-124	#N/A	#N/A	Muscle	#N/A
SMED30016281	1.75E-210	3.31134269	0.987	0.465	3.50E-207	9	SMED30016281.p1	dd_Smed_v4_1434_0_1;dd_Smed_v4_432_0_1	#N/A	M11 myosin heavy chain A	Myosin-7 OS=Homo sapiens OX=9606 GN=MYH7 PE=1 SV=5 P12883 MYH7_HUMAN 0	#N/A	#N/A	Muscle	#N/A
SMED30026887	5.75E-210	2.886607201	0.997	0.474	1.15E-206	9	SMED30026887.p1	dd_Smed_v4_223_0_1	#N/A	#N/A	Myosin light chain 6B OS=Homo sapiens OX=9606 GN=MYL6B PE=1 SV=1 P14649 MYL6B_HUMAN 4.21E-31	#N/A	#N/A	Muscle	#N/A
SMED30026663	7.81E-209	2.889881041	0.977	0.452	1.56E-205	9	SMED30026663.p1	dd_Smed_v4_405_0_1	#N/A	#N/A	Tropomyosin alpha-1 chain OS=Homo sapiens OX=9606 GN=TPM1 PE=1 SV=2 P09493 TPM1_HUMAN 2.28E-77	#N/A	#N/A	Muscle	#N/A
SMED30015575	1.04E-207	2.458545936	0.917	0.334	2.09E-204	9	SMED30015575.p1	dd_Smed_v4_2337_0_1	COL4A6A	col4-3	Collagen alpha-6(IV) chain OS=Homo sapiens OX=9606 GN=COL4A6 PE=1 SV=3 Q14031 CO4A6_HUMAN 2.95E-150	neoblast_muscle	#N/A	Muscle	#N/A
SMED30003613	2.71E-204	2.525369988	0.944	0.407	5.42E-201	9	SMED30003613.p1	dd_Smed_v4_660_0_1	#N/A	#N/A	Calmodulin-3 OS=Homo sapiens OX=9606 GN=CALM3 PE=1 SV=1 P0DP25 CALM3_HUMAN 2.6E-30	#N/A	#N/A	Muscle	#N/A
SMED30015470	3.59E-200	2.706990035	0.96	0.434	7.18E-197	9	SMED30015470.p1	dd_Smed_v4_1021_0_1	#N/A	Smed_36636_V2 sparc-1	SPARC-like protein 1 OS=Homo sapiens OX=9606 GN=SPARCL1 PE=1 SV=2 Q14515 SPRL1_HUMAN 0.00000328	#N/A	#N/A	Muscle	#N/A
SMED30035218	7.23E-198	2.680068428	0.957	0.42	1.45E-194	9	SMED30035218.p1	dd_Smed_v4_1132_0_1	#N/A	#N/A	Villin-1 OS=Homo sapiens OX=9606 GN=VIL1 PE=1 SV=4 P09327 VILI_HUMAN 7.28E-58	#N/A	#N/A	Muscle;Neural	#N/A
SMED30014371	2.73E-196	2.820404959	0.99	0.594	5.47E-193	9	SMED30014371.p1	dd_Smed_v4_1778_0_1	#N/A	#N/A	0	#N/A	#N/A	Muscle;Neural	#N/A
SMED30009430	1.93E-194	2.63718369	1	0.707	3.87E-191	9	SMED30009430.p1	dd_Smed_v4_591_0_1;dd_Smed_v4_881_0_1	#N/A	#N/A	Fructose-bisphosphate aldolase A OS=Homo sapiens OX=9606 GN=ALDOA PE=1 SV=2 P04075 ALDOA_HUMAN 8.27E-175	#N/A	#N/A	Neural;Muscle;Phyarnx	#N/A
SMED30025553	4.40E-194	2.024885405	0.831	0.245	8.79E-191	9	SMED30025553.p1	dd_Smed_v4_4789_0_1;dd_Smed_v4_4789_0_2	#N/A	phred-1	Sushi, nidogen and EGF-like domain-containing protein 1 OS=Homo sapiens OX=9606 GN=SNED1 PE=2 SV=2 Q8TER0 SNED1_HUMAN 5.93E-32	#N/A	#N/A	Muscle;Cathepsin+ cell;Phyarnx;Protonephridia	#N/A
SMED30015413	4.37E-193	2.486131086	0.983	0.426	8.75E-190	9	SMED30015413.p1	dd_Smed_v4_375_0_1	#N/A	Ras-related protein Rab-28	Troponin T, cardiac muscle OS=Homo sapiens OX=9606 GN=TNNT2 PE=1 SV=3 P45379 TNNT2_HUMAN 0.0000000493	#N/A	Muscle lineage	Muscle;Intestine	#N/A
SMED30016080	4.85E-192	2.409797442	0.997	0.725	9.70E-189	9	SMED30016080.p1	dd_Smed_v4_703_0_1;dd_Smed_v4_703_0_2	#N/A	Deoxyhypusine hydroxylase	Deoxyhypusine hydroxylase OS=Homo sapiens OX=9606 GN=DOHH PE=1 SV=1 Q9BU89 DOHH_HUMAN 2.17E-72	#N/A	Muscle lineage	Neural;Muscle;Intestine;Phyarnx	#N/A
SMED30032778	1.26E-189	1.947915229	1	1	2.53E-186	9	SMED30032778.p1	#N/A	#N/A	#N/A	0	#N/A	Pharyngeal lineage	#N/A	#N/A
SMED30020371	7.67E-186	2.536153158	0.934	0.401	1.53E-182	9	SMED30020371.p1	dd_Smed_v4_1161_0_1	#N/A	Smed-him-4	Hemicentin-1 OS=Homo sapiens OX=9606 GN=HMCN1 PE=1 SV=2 Q96RW7 HMCN1_HUMAN 0	#N/A	#N/A	Muscle	#N/A
SMED30034851	2.88E-185	2.227249798	0.924	0.22	5.77E-182	9	SMED30034851.p1	dd_Smed_v4_10276_0_1	#N/A	#N/A	Procollagen galactosyltransferase 1 OS=Homo sapiens OX=9606 GN=COLGALT1 PE=1 SV=1 Q8NBJ5 GT251_HUMAN 6.16E-160	#N/A	#N/A	Muscle;Phyarnx;Cathepsin+ cell	#N/A
SMED30019890	2.51E-184	2.525997032	0.997	0.877	5.03E-181	9	SMED30019890.p6	#N/A	#N/A	#N/A	0	#N/A	Neuronal lineage	#N/A	#N/A
SMED30022769	4.34E-181	2.220478198	0.927	0.356	8.67E-178	9	SMED30022769.p1	dd_Smed_v4_8110_0_1	#N/A	#N/A	Glycine receptor subunit alpha-2 OS=Homo sapiens OX=9606 GN=GLRA2 PE=1 SV=1 P23416 GLRA2_HUMAN 1.36E-82	#N/A	#N/A	Neural;Muscle	#N/A
SMED30001807	3.20E-177	2.05310424	0.99	0.701	6.40E-174	9	SMED30001807.p1	dd_Smed_v4_249_0_1	#N/A	#N/A	Myosin-7 OS=Homo sapiens OX=9606 GN=MYH7 PE=1 SV=5 P12883 MYH7_HUMAN 2.98E-121	#N/A	#N/A	Muscle	#N/A
SMED30011528	2.21E-176	2.222268986	0.917	0.381	4.41E-173	9	SMED30011528.p1	dd_Smed_v4_4618_0_1	#N/A	#N/A	PDZ and LIM domain protein 3 OS=Homo sapiens OX=9606 GN=PDLIM3 PE=1 SV=1 Q53GG5 PDLI3_HUMAN 4.11E-24	#N/A	#N/A	Muscle	#N/A
SMED30025753	7.74E-173	1.602187538	0.997	0.997	1.55E-169	9	SMED30025753.p2	dd_Smed_v4_10_0_1	#N/A	#N/A	0	#N/A	#N/A	Neural;Epidermal;Muscle;Cathepsin+ cell;Phyarnx;Protonephridia;Intestine;Parapharyngeal	#N/A
SMED30018224	1.14E-172	2.317245877	0.907	0.319	2.27E-169	9	SMED30018224.p1	dd_Smed_v4_1229_0_1;dd_Smed_v4_1229_0_2	#N/A	#N/A	Adenylate kinase isoenzyme 1 OS=Homo sapiens OX=9606 GN=AK1 PE=1 SV=3 P00568 KAD1_HUMAN 1.18E-79	#N/A	#N/A	Cathepsin+ cell;Muscle;Phyarnx;Neural	#N/A
SMED30016265	1.54E-172	1.354230708	1	0.977	3.09E-169	9	SMED30016265.p1	dd_Smed_v4_341_0_1;dd_Smed_v4_83_0_4	#N/A	Tubulin beta chain	Tubulin beta-4B chain OS=Homo sapiens OX=9606 GN=TUBB4B PE=1 SV=1 P68371 TBB4B_HUMAN 1.14E-154	#N/A	Pharyngeal lineage	Neural;Parapharyngeal;Cathepsin+ cell;Protonephridia	#N/A
SMED30007876	1.15E-171	2.303818786	0.891	0.403	2.30E-168	9	SMED30007876.p1	dd_Smed_v4_803_0_1	#N/A	#N/A	Myosin regulatory light chain 12B OS=Homo sapiens OX=9606 GN=MYL12B PE=1 SV=2 O14950 ML12B_HUMAN 3.75E-64	#N/A	#N/A	Muscle	#N/A
SMED30009776	8.05E-168	2.235238991	0.901	0.354	1.61E-164	9	SMED30009776.p1	dd_Smed_v4_2500_0_1;dd_Smed_v4_3747_0_1	#N/A	col4-4	Collagen alpha-6(IV) chain OS=Homo sapiens OX=9606 GN=COL4A6 PE=1 SV=3 Q14031 CO4A6_HUMAN 5.58E-169	#N/A	#N/A	Muscle;Protonephridia	#N/A
SMED30027929	8.17E-167	1.320352778	0.997	0.952	1.63E-163	9	SMED30027929.p1	dd_Smed_v4_341_0_1;dd_Smed_v4_471_0_1	#N/A	Tubulin beta-4B chain	Tubulin beta-4B chain OS=Homo sapiens OX=9606 GN=TUBB4B PE=1 SV=1 P68371 TBB4B_HUMAN 0	#N/A	Pharyngeal lineage	Neural;Muscle;Parapharyngeal;Cathepsin+ cell;Protonephridia	#N/A
SMED30034766	6.07E-165	1.64891741	0.987	0.864	1.21E-161	9	SMED30034766.p1	dd_Smed_v4_510_0_1	#N/A	#N/A	Alpha-enolase OS=Homo sapiens OX=9606 GN=ENO1 PE=1 SV=2 P06733 ENOA_HUMAN 0	#N/A	#N/A	Neural;Muscle;Phyarnx	#N/A
SMED30028040	1.10E-162	2.308631949	0.874	0.408	2.21E-159	9	SMED30028040.p1	dd_Smed_v4_373_0_1	#N/A	#N/A	Cysteine and glycine-rich protein 2 OS=Homo sapiens OX=9606 GN=CSRP2 PE=1 SV=3 Q16527 CSRP2_HUMAN 1.1E-51	#N/A	#N/A	Muscle	#N/A
SMED30002458	1.67E-161	2.95623485	0.901	0.438	3.35E-158	9	SMED30002458.p1	dd_Smed_v4_2638_0_1	#N/A	#N/A	Ferritin heavy chain OS=Homo sapiens OX=9606 GN=FTH1 PE=1 SV=2 P02794 FRIH_HUMAN 4.33E-68	#N/A	#N/A	Neural;Muscle;Parapharyngeal	#N/A
SMED30008655	4.31E-161	2.324897745	0.891	0.434	8.63E-158	9	SMED30008655.p1	dd_Smed_v4_508_0_1;dd_Smed_v4_508_0_2;dd_Smed_v4_508_0_3;dd_Smed_v4_508_0_4;dd_Smed_v4_508_0_5	#N/A	#N/A	Tubulin alpha-3D chain OS=Homo sapiens OX=9606 GN=TUBA3D PE=1 SV=1 P0DPH8 TBA3D_HUMAN 0	#N/A	#N/A	Neural;Muscle	#N/A
SMED30009076	3.54E-160	1.450421543	1	0.999	7.08E-157	9	SMED30009076.p1	dd_Smed_v4_37_0_1;dd_Smed_v4_90_0_1;dd_Smed_v4_90_0_2	#N/A	Actin-2	Actin, cytoplasmic 2 OS=Homo sapiens OX=9606 GN=ACTG1 PE=1 SV=1 P63261 ACTG_HUMAN 0	#N/A	Muscle lineage	Neural;Muscle;Cathepsin+ cell;Protonephridia	#N/A
SMED30017785	2.70E-158	2.038393526	0.841	0.356	5.40E-155	9	SMED30017785.p1	dd_Smed_v4_1210_0_1	#N/A	#N/A	PDZ and LIM domain protein 7 OS=Homo sapiens OX=9606 GN=PDLIM7 PE=1 SV=1 Q9NR12 PDLI7_HUMAN 0.000000373	#N/A	#N/A	Muscle	#N/A
SMED30001376	1.81E-157	1.780701007	0.96	0.769	3.62E-154	9	SMED30001376.p1	dd_Smed_v4_1579_0_1	#N/A	col4-1	Collagen alpha-6(IV) chain OS=Homo sapiens OX=9606 GN=COL4A6 PE=1 SV=3 Q14031 CO4A6_HUMAN 2.46E-167	#N/A	#N/A	Muscle	#N/A
SMED30004487	2.00E-154	1.772069361	0.755	0.23	4.00E-151	9	SMED30004487.p1	dd_Smed_v4_1367_0_1	#N/A	#N/A	0	#N/A	#N/A	Muscle;Cathepsin+ cell;Neural	#N/A
SMED30030448	6.48E-152	1.796569416	0.954	0.716	1.30E-148	9	SMED30030448.p1	dd_Smed_v4_3617_0_1	#N/A	#N/A	Dual specificity protein phosphatase 10 OS=Homo sapiens OX=9606 GN=DUSP10 PE=1 SV=1 Q9Y6W6 DUS10_HUMAN 6.3E-45	#N/A	#N/A	Neural;Cathepsin+ cell;Muscle;Phyarnx	#N/A
SMED30004708	2.00E-149	2.117747431	0.844	0.336	4.01E-146	9	SMED30004708.p1	dd_Smed_v4_1627_0_1	#N/A	#N/A	Calmodulin-3 OS=Homo sapiens OX=9606 GN=CALM3 PE=1 SV=1 P0DP25 CALM3_HUMAN 5.62E-28	#N/A	#N/A	Muscle	#N/A
SMED30018507	6.26E-149	1.657005455	0.921	0.511	1.25E-145	9	SMED30018507.p1	dd_Smed_v4_3170_0_1;dd_Smed_v4_3170_0_2;dd_Smed_v4_4559_0_1	#N/A	#N/A	Plasma membrane calcium-transporting ATPase 3 OS=Homo sapiens OX=9606 GN=ATP2B3 PE=1 SV=3 Q16720 AT2B3_HUMAN 0	#N/A	#N/A	Muscle;Neural;Epidermal;Phyarnx;Cathepsin+ cell	#N/A
SMED30026477	5.03E-145	1.461397017	0.947	0.689	1.01E-141	9	SMED30026477.p1	dd_Smed_v4_275_0_1	#N/A	#N/A	0	#N/A	#N/A	Neural;Cathepsin+ cell;Muscle;Epidermal;Phyarnx;Protonephridia;Intestine	#N/A
SMED30017720	8.14E-145	2.331500167	0.871	0.469	1.63E-141	9	SMED30017720.p1	dd_Smed_v4_6562_0_1	#N/A	#N/A	Erythrocyte band 7 integral membrane protein OS=Homo sapiens OX=9606 GN=STOM PE=1 SV=3 P27105 STOM_HUMAN 2.33E-99	#N/A	#N/A	Muscle;Neural	#N/A
SMED30029437	2.01E-144	2.051198561	0.798	0.331	4.02E-141	9	SMED30029437.p1	dd_Smed_v4_8849_0_1	#N/A	#N/A	0	#N/A	#N/A	Muscle	#N/A
SMED30031256	6.02E-144	2.209704398	0.844	0.344	1.20E-140	9	SMED30031256.p1	dd_Smed_v4_7326_0_1	#N/A	wntP-2	Protein Wnt-4 OS=Homo sapiens OX=9606 GN=WNT4 PE=1 SV=4 P56705 WNT4_HUMAN 1.89E-78	#N/A	#N/A	Muscle	#N/A
SMED30013320	1.60E-141	2.034241493	0.864	0.456	3.20E-138	9	SMED30013320.p1	dd_Smed_v4_7811_0_1	#N/A	col4-5	Collagen alpha-6(IV) chain OS=Homo sapiens OX=9606 GN=COL4A6 PE=1 SV=3 Q14031 CO4A6_HUMAN 1.77E-147	#N/A	#N/A	Muscle	#N/A
SMED30025388	8.50E-141	1.998870966	0.934	0.736	1.70E-137	9	SMED30025388.p1	dd_Smed_v4_579_0_1;dd_Smed_v4_579_0_2	#N/A	#N/A	Myosin-7 OS=Homo sapiens OX=9606 GN=MYH7 PE=1 SV=5 P12883 MYH7_HUMAN 0	#N/A	#N/A	Muscle	#N/A
SMED30028658	1.84E-139	1.801515952	0.914	0.592	3.69E-136	9	SMED30028658.p1	dd_Smed_v4_12117_0_1;dd_Smed_v4_9410_0_1	#N/A	SMED_09938_V2 early growth response-4	Early growth response protein 1 OS=Homo sapiens OX=9606 GN=EGR1 PE=1 SV=1 P18146 EGR1_HUMAN 2.21E-31	#N/A	#N/A	Neural;Muscle	zf-H2C2_2
SMED30011970	2.77E-139	2.461089995	0.848	0.412	5.54E-136	9	SMED30011970.p1	dd_Smed_v4_4427_0_1	#N/A	unknown mRNA	0	#N/A	#N/A	Muscle	#N/A
SMED30018961	2.97E-139	1.768628245	0.894	0.52	5.94E-136	9	SMED30018961.p1	dd_Smed_v4_406_0_1	#N/A	1.C3.2	0	#N/A	#N/A	Cathepsin+ cell;Muscle;Protonephridia	#N/A
SMED30019200	3.20E-139	2.049058136	0.841	0.395	6.39E-136	9	SMED30019200.p1	dd_Smed_v4_4028_0_1	#N/A	#N/A	Ferric-chelate reductase 1 OS=Homo sapiens OX=9606 GN=FRRS1 PE=2 SV=2 Q6ZNA5 FRRS1_HUMAN 5.51E-33	#N/A	#N/A	Muscle	#N/A
SMED30009565	1.14E-138	1.976926565	0.854	0.404	2.29E-135	9	SMED30009565.p1	dd_Smed_v4_2869_0_1	#N/A	#N/A	0	#N/A	#N/A	Muscle	#N/A
SMED30002262	8.16E-138	1.643134014	0.997	0.998	1.63E-134	9	SMED30002262.p1	dd_Smed_v4_320_0_1;dd_Smed_v4_320_0_2;dd_Smed_v4_320_0_3	#N/A	#N/A	Heat shock cognate 71 kDa protein OS=Homo sapiens OX=9606 GN=HSPA8 PE=1 SV=1 P11142 HSP7C_HUMAN 0	#N/A	#N/A	Neoblast;Epidermal;Cathepsin+ cell	#N/A
SMED30023280	4.35E-137	2.111239241	0.821	0.4	8.69E-134	9	SMED30023280.p1	dd_Smed_v4_2928_0_1	#N/A	#N/A	Titin OS=Homo sapiens OX=9606 GN=TTN PE=1 SV=4 Q8WZ42 TITIN_HUMAN 1.24E-23	#N/A	#N/A	Muscle	#N/A
SMED30016269	7.32E-137	1.981258701	0.748	0.284	1.46E-133	9	SMED30016269.p1	dd_Smed_v4_11380_0_1	#N/A	#N/A	0	#N/A	#N/A	Muscle	#N/A
SMED30011869	1.21E-135	2.062326507	0.954	0.843	2.41E-132	9	SMED30011869.p1	dd_Smed_v4_4279_0_1	#N/A	X1.A2.3	0	#N/A	#N/A	Neural;Muscle	#N/A
SMED30028195	1.32E-135	2.58125639	0.825	0.358	2.63E-132	9	SMED30028195.p1	dd_Smed_v4_8456_0_1	#N/A	#N/A	0	#N/A	#N/A	Neural;Muscle	#N/A
SMED30021098	2.40E-133	1.959084613	0.798	0.36	4.80E-130	9	SMED30021098.p1	dd_Smed_v4_3190_0_2;dd_Smed_v4_3190_0_4	#N/A	glut4-like	Solute carrier family 2, facilitated glucose transporter member 1 OS=Homo sapiens OX=9606 GN=SLC2A1 PE=1 SV=2 P11166 GTR1_HUMAN 2.46E-88	#N/A	#N/A	#N/A	#N/A
SMED30019874	4.19E-133	1.238629549	0.957	0.845	8.37E-130	9	SMED30019874.p1	dd_Smed_v4_255_0_1	#N/A	#N/A	Calmodulin-3 OS=Homo sapiens OX=9606 GN=CALM3 PE=1 SV=1 P0DP25 CALM3_HUMAN 6.93E-104	#N/A	#N/A	Neural;Muscle;Phyarnx;Protonephridia	#N/A
SMED30002788	2.85E-132	1.906552112	0.785	0.319	5.70E-129	9	SMED30002788.p1	dd_Smed_v4_1244_0_1	#N/A	#N/A	Four and a half LIM domains protein 3 OS=Homo sapiens OX=9606 GN=FHL3 PE=1 SV=4 Q13643 FHL3_HUMAN 1.03E-21	#N/A	#N/A	Muscle	#N/A
SMED30016760	3.68E-132	2.021592029	0.798	0.324	7.36E-129	9	SMED30016760.p1	dd_Smed_v4_20743_0_1;dd_Smed_v4_2265_0_1	#N/A	#N/A	Endoplasmin OS=Homo sapiens OX=9606 GN=HSP90B1 PE=1 SV=1 P14625 ENPL_HUMAN 1.41E-109	#N/A	#N/A	Muscle	#N/A
SMED30001679	3.75E-132	1.671643125	0.775	0.221	7.49E-129	9	SMED30001679.p1	dd_Smed_v4_1721_0_1;dd_Smed_v4_1721_0_3	#N/A	#N/A	Plasma membrane calcium-transporting ATPase 3 OS=Homo sapiens OX=9606 GN=ATP2B3 PE=1 SV=3 Q16720 AT2B3_HUMAN 0	#N/A	#N/A	Neural;Muscle;Cathepsin+ cell;Parapharyngeal	#N/A
SMED30014539	1.02E-131	1.764158539	0.801	0.293	2.04E-128	9	SMED30014539.p1	dd_Smed_v4_2902_0_1	#N/A	#N/A	cAMP-dependent protein kinase type II-alpha regulatory subunit OS=Homo sapiens OX=9606 GN=PRKAR2A PE=1 SV=2 P13861 KAP2_HUMAN 3.89E-114	#N/A	#N/A	Neural;Parapharyngeal;Muscle	#N/A
SMED30015710	2.43E-131	1.986016885	0.772	0.316	4.85E-128	9	SMED30015710.p1	dd_Smed_v4_10794_0_1	#N/A	#N/A	Glycine receptor subunit beta OS=Homo sapiens OX=9606 GN=GLRB PE=1 SV=1 P48167 GLRB_HUMAN 4.11E-76	#N/A	#N/A	Neural;Muscle	#N/A
SMED30019103	1.12E-130	1.743785557	0.689	0.204	2.23E-127	9	SMED30019103.p1	dd_Smed_v4_1650_0_1	#N/A	#N/A	Tetraspanin-7 OS=Homo sapiens OX=9606 GN=TSPAN7 PE=1 SV=2 P41732 TSN7_HUMAN 1.47E-26	#N/A	#N/A	Neural;Muscle;Parapharyngeal	#N/A
SMED30002663	1.52E-130	1.532252959	0.993	0.971	3.04E-127	9	SMED30002663.p1	dd_Smed_v4_4392_0_1	#N/A	Smed_19658_V2 TNF receptor associated factor-1	TNF receptor-associated factor 3 OS=Homo sapiens OX=9606 GN=TRAF3 PE=1 SV=2 Q13114 TRAF3_HUMAN 2.21E-52	#N/A	#N/A	Epidermal;Intestine;Cathepsin+ cell;Neural;Phyarnx	#N/A
SMED30032022	2.66E-129	2.019038366	0.831	0.426	5.33E-126	9	SMED30032022.p1	dd_Smed_v4_5263_0_1	#N/A	#N/A	Terminal nucleotidyltransferase 5A OS=Homo sapiens OX=9606 GN=TENT5A PE=1 SV=2 Q96IP4 TET5A_HUMAN 4.98E-70	#N/A	#N/A	Muscle;Neural;Cathepsin+ cell	#N/A
SMED30000773	3.51E-129	1.849609962	0.778	0.28	7.01E-126	9	SMED30000773.p1	dd_Smed_v4_5943_0_1	#N/A	#N/A	0	#N/A	#N/A	Muscle;Cathepsin+ cell;Intestine	#N/A
SMED30012826	9.51E-127	1.479763788	0.914	0.696	1.90E-123	9	SMED30012826.p2	dd_Smed_v4_309_0_1	#N/A	#N/A	0	#N/A	#N/A	Epidermal;Cathepsin+ cell;Neural;Protonephridia;Intestine	#N/A
SMED30023110	2.36E-126	1.781055421	0.765	0.27	4.72E-123	9	SMED30023110.p1	dd_Smed_v4_810_0_1	#N/A	#N/A	Filamin-B OS=Homo sapiens OX=9606 GN=FLNB PE=1 SV=2 O75369 FLNB_HUMAN 0	#N/A	#N/A	Muscle;Neural	#N/A
SMED30027052	6.47E-125	3.000971277	0.808	0.413	1.29E-121	9	SMED30027052.p1	dd_Smed_v4_14068_0_1	#N/A	noggin-like 1	Noggin OS=Homo sapiens OX=9606 GN=NOG PE=1 SV=1 Q13253 NOGG_HUMAN 0.000000000000897	#N/A	#N/A	Muscle;Neural	#N/A
SMED30013808	2.52E-124	1.287382249	0.974	0.934	5.04E-121	9	SMED30013808.p1	dd_Smed_v4_2789_0_1	#N/A	SMED_00055_V2 fos-1	Transcription factor AP-1 OS=Homo sapiens OX=9606 GN=JUN PE=1 SV=2 P05412 JUN_HUMAN 0.00000548	#N/A	#N/A	Neural;Cathepsin+ cell;Muscle;Phyarnx	TF_bZIP
SMED30019451	1.37E-123	1.748780469	0.715	0.248	2.75E-120	9	SMED30019451.p2	dd_Smed_v4_2229_0_1	#N/A	#N/A	0	#N/A	#N/A	Muscle	#N/A
SMED30024211	2.33E-123	1.808094296	0.722	0.206	4.65E-120	9	SMED30024211.p1	dd_Smed_v4_13910_0_1;dd_Smed_v4_17069_0_1;dd_Smed_v4_33016_0_1	#N/A	#N/A	Titin OS=Homo sapiens OX=9606 GN=TTN PE=1 SV=4 Q8WZ42 TITIN_HUMAN 1.89E-98	#N/A	#N/A	Muscle	#N/A
SMED30034629	2.42E-123	1.598206398	0.834	0.352	4.84E-120	9	SMED30034629.p1	dd_Smed_v4_762_0_1;dd_Smed_v4_762_0_2;dd_Smed_v4_762_0_3	#N/A	Golgi-associated plant pathogenesis-related protein 1	Golgi-associated plant pathogenesis-related protein 1 OS=Homo sapiens OX=9606 GN=GLIPR2 PE=1 SV=3 Q9H4G4 GAPR1_HUMAN 1.58E-28	#N/A	Gastrovascular lineage	Epidermal;Intestine;Neural;Muscle;Parapharyngeal;Protonephridia	#N/A
SMED30005936	3.40E-123	1.688099431	0.705	0.181	6.80E-120	9	SMED30005936.p1	dd_Smed_v4_22711_0_1;dd_Smed_v4_2438_0_1;dd_Smed_v4_2438_0_2;dd_Smed_v4_2438_0_3	#N/A	#N/A	Titin OS=Homo sapiens OX=9606 GN=TTN PE=1 SV=4 Q8WZ42 TITIN_HUMAN 8.16E-123	#N/A	#N/A	Parapharyngeal;Muscle	#N/A
SMED30005488	1.24E-121	1.268089274	0.99	0.981	2.47E-118	9	SMED30005488.p1	dd_Smed_v4_3257_0_1	#N/A	Smed_04167_V2	0	#N/A	Neuronal lineage	Cathepsin+ cell;Neural;Muscle;Phyarnx;Intestine	#N/A
SMED30016206	1.47E-120	1.938193484	0.735	0.267	2.94E-117	9	SMED30016206.p1	dd_Smed_v4_4437_0_1	#N/A	hypothetical protein	Kazal-type serine protease inhibitor domain-containing protein 1 OS=Homo sapiens OX=9606 GN=KAZALD1 PE=1 SV=1 Q96I82 KAZD1_HUMAN 4.44E-31	#N/A	#N/A	Muscle	#N/A
SMED30011827	1.16E-119	1.927126297	0.758	0.337	2.33E-116	9	SMED30011827.p1	dd_Smed_v4_2373_0_1;dd_Smed_v4_2373_0_2	#N/A	#N/A	Protein SOGA3 OS=Homo sapiens OX=9606 GN=SOGA3 PE=3 SV=1 Q5TF21 SOGA3_HUMAN 1.15E-28	#N/A	#N/A	Muscle;Intestine;Cathepsin+ cell	#N/A
SMED30001497	8.36E-118	1.693595374	0.722	0.267	1.67E-114	9	SMED30001497.p1	dd_Smed_v4_2922_0_1	#N/A	#N/A	Rho guanine nucleotide exchange factor 17 OS=Homo sapiens OX=9606 GN=ARHGEF17 PE=1 SV=1 Q96PE2 ARHGH_HUMAN 1.04E-61	#N/A	#N/A	Muscle;Neural	#N/A
SMED30034837	3.02E-117	1.578295938	0.632	0.2	6.04E-114	9	SMED30034837.p1	dd_Smed_v4_13710_0_1	#N/A	#N/A	Potassium voltage-gated channel subfamily B member 2 OS=Homo sapiens OX=9606 GN=KCNB2 PE=2 SV=2 Q92953 KCNB2_HUMAN 4.44E-180	#N/A	#N/A	Neural;Muscle	#N/A
SMED30008707	3.84E-116	1.440272827	0.583	0.165	7.67E-113	9	SMED30008707.p1	dd_Smed_v4_3719_0_1;dd_Smed_v4_89164_0_1	#N/A	#N/A	F-box/LRR-repeat protein 20 OS=Homo sapiens OX=9606 GN=FBXL20 PE=1 SV=2 Q96IG2 FXL20_HUMAN 0.000000000021	#N/A	#N/A	Muscle	#N/A
SMED30008578	1.15E-114	1.678952278	0.755	0.335	2.30E-111	9	SMED30008578.p1	dd_Smed_v4_866_0_1	#N/A	#N/A	Titin OS=Homo sapiens OX=9606 GN=TTN PE=1 SV=4 Q8WZ42 TITIN_HUMAN 2.42E-26	#N/A	#N/A	Muscle;Protonephridia	#N/A
SMED30006119	8.51E-114	1.130706168	0.95	0.873	1.70E-110	9	SMED30006119.p1	dd_Smed_v4_415_0_1	#N/A	#N/A	X-box-binding protein 1 OS=Homo sapiens OX=9606 GN=XBP1 PE=1 SV=2 P17861 XBP1_HUMAN 0.000000000000355	#N/A	#N/A	Epidermal;Muscle;Parapharyngeal	TF_bZIP
SMED30018214	2.66E-111	1.393127378	0.957	0.958	5.32E-108	9	SMED30018214.p1	dd_Smed_v4_176_0_2	#N/A	#N/A	Polyubiquitin-B OS=Homo sapiens OX=9606 GN=UBB PE=1 SV=1 P0CG47 UBB_HUMAN 1.89E-112	#N/A	#N/A	#N/A	#N/A
SMED30002133	2.81E-110	0.836432995	1	0.998	5.61E-107	9	SMED30002133.p1	dd_Smed_v4_34_0_1;dd_Smed_v4_34_0_2	#N/A	#N/A	Polyubiquitin-B OS=Homo sapiens OX=9606 GN=UBB PE=1 SV=1 P0CG47 UBB_HUMAN 6.51E-105	#N/A	#N/A	Neural;Cathepsin+ cell;Muscle;Epidermal;Phyarnx;Protonephridia;Intestine;Parapharyngeal	#N/A
SMED30033424	1.48E-109	1.684155591	0.742	0.337	2.96E-106	9	SMED30033424.p1	dd_Smed_v4_2554_0_1;dd_Smed_v4_2554_0_2	#N/A	#N/A	Smoothelin OS=Homo sapiens OX=9606 GN=SMTN PE=1 SV=7 P53814 SMTN_HUMAN 3.53E-40	#N/A	#N/A	Muscle	#N/A
SMED30035110	8.69E-106	1.755490631	0.742	0.355	1.74E-102	9	SMED30035110.p1	dd_Smed_v4_10399_0_1	#N/A	gcr158	0	#N/A	#N/A	Cathepsin+ cell;Muscle	#N/A
SMED30024367	3.57E-105	1.912583723	0.735	0.367	7.14E-102	9	SMED30024367.p1	dd_Smed_v4_2736_0_1	#N/A	#N/A	Major egg antigen OS=Schistosoma mansoni OX=6183 PE=2 SV=1 E=2.23E-71	#N/A	#N/A	Muscle	#N/A
SMED30009048	8.87E-105	1.651740206	0.795	0.405	1.77E-101	9	SMED30009048.p1	dd_Smed_v4_655_0_1	#N/A	#N/A	0	#N/A	#N/A	Neural;Cathepsin+ cell;Muscle;Epidermal	#N/A
SMED30032446	1.97E-104	1.694876704	0.719	0.315	3.95E-101	9	SMED30032446.p1	dd_Smed_v4_7213_0_1	#N/A	#N/A	RNA binding protein fox-1 homolog 3 OS=Homo sapiens OX=9606 GN=RBFOX3 PE=2 SV=4 A6NFN3 RFOX3_HUMAN 2.01E-43	#N/A	#N/A	Muscle;Epidermal	#N/A
SMED30017052	3.72E-104	1.4431679	0.656	0.245	7.45E-101	9	SMED30017052.p1	dd_Smed_v4_8461_0_1	#N/A	#N/A	Dual specificity protein kinase CLK2 OS=Homo sapiens OX=9606 GN=CLK2 PE=1 SV=1 P49760 CLK2_HUMAN 1.92E-171	#N/A	#N/A	Muscle	#N/A
SMED30017430	6.05E-103	0.977274547	0.917	0.804	1.21E-99	9	SMED30017430.p1	dd_Smed_v4_1058_0_1;dd_Smed_v4_250_0_1;dd_Smed_v4_250_0_2	#N/A	Protein disulfide-isomerase 2	Protein disulfide-isomerase OS=Homo sapiens OX=9606 GN=P4HB PE=1 SV=3 P07237 PDIA1_HUMAN 1.15E-180	#N/A	Pharyngeal lineage	Epidermal;Muscle;Parapharyngeal	#N/A
SMED30026678	4.74E-102	1.439256024	0.629	0.171	9.49E-99	9	SMED30026678.p1	dd_Smed_v4_3577_0_1	#N/A	#N/A	0	#N/A	Neuronal lineage	Neural;Muscle	#N/A
SMED30012307	9.92E-102	1.757838238	0.702	0.297	1.98E-98	9	SMED30012307.p1	dd_Smed_v4_477_0_1	#N/A	#N/A	Placenta-specific gene 8 protein OS=Homo sapiens OX=9606 GN=PLAC8 PE=2 SV=1 Q9NZF1 PLAC8_HUMAN 0.000000000493	#N/A	#N/A	Neural;Parapharyngeal;Muscle	#N/A
SMED30009910	1.27E-100	1.904331733	0.732	0.36	2.55E-97	9	SMED30009910.p1	dd_Smed_v4_8302_0_1	#N/A	#N/A	Egalitarian protein homolog OS=Caenorhabditis elegans OX=6239 GN=egal-1 PE=1 SV=2 E=0.0000000000000295	#N/A	#N/A	Muscle	#N/A
SMED30010666	1.12E-99	1.66354489	0.715	0.326	2.23E-96	9	SMED30010666.p1	dd_Smed_v4_2877_0_1	#N/A	#N/A	Prolyl 4-hydroxylase subunit alpha-2 OS=Homo sapiens OX=9606 GN=P4HA2 PE=1 SV=1 O15460 P4HA2_HUMAN 9.48E-125	#N/A	#N/A	Muscle	#N/A
SMED30021902	6.52E-99	1.626026258	0.815	0.55	1.30E-95	9	SMED30021902.p1	dd_Smed_v4_12244_0_1	#N/A	#N/A	0	#N/A	#N/A	Muscle	#N/A
SMED30015353	8.61E-98	1.717954127	0.656	0.247	1.72E-94	9	SMED30015353.p1	dd_Smed_v4_2544_0_1	#N/A	Smed_17304_V2	Titin OS=Homo sapiens OX=9606 GN=TTN PE=1 SV=4 Q8WZ42 TITIN_HUMAN 0	#N/A	#N/A	Muscle	#N/A
SMED30003468	1.03E-97	1.410622033	0.871	0.671	2.06E-94	9	SMED30003468.p1	dd_Smed_v4_536_0_1	#N/A	#N/A	Phosphoenolpyruvate carboxykinase, cytosolic [GTP] OS=Homo sapiens OX=9606 GN=PCK1 PE=1 SV=3 P35558 PCKGC_HUMAN 0	#N/A	#N/A	Intestine;Neural;Muscle;Epidermal	#N/A
SMED30034381	5.62E-95	1.115347031	0.93	0.853	1.12E-91	9	SMED30034381.p1	dd_Smed_v4_467_0_1	#N/A	#N/A	Malate dehydrogenase, cytoplasmic OS=Homo sapiens OX=9606 GN=MDH1 PE=1 SV=4 P40925 MDHC_HUMAN 1.09E-153	#N/A	#N/A	Neural;Muscle;Intestine;Phyarnx;Protonephridia	#N/A
SMED30006996	1.02E-94	1.840037812	0.692	0.332	2.03E-91	9	SMED30006996.p1	dd_Smed_v4_7273_0_1	#N/A	rerg	Ras-related and estrogen-regulated growth inhibitor OS=Homo sapiens OX=9606 GN=RERG PE=1 SV=1 Q96A58 RERG_HUMAN 2.92E-41	#N/A	#N/A	Muscle	#N/A
SMED30025008	4.49E-94	2.290642134	0.738	0.42	8.97E-91	9	SMED30025008.p1	dd_Smed_v4_9692_0_1	#N/A	#N/A	0	#N/A	#N/A	Muscle;Neural	#N/A
SMED30011506	1.67E-93	1.524932104	0.609	0.219	3.33E-90	9	SMED30011506.p1	dd_Smed_v4_7305_0_1	#N/A	#N/A	Tensin-1 OS=Homo sapiens OX=9606 GN=TNS1 PE=1 SV=2 Q9HBL0 TENS1_HUMAN 3.34E-24	#N/A	#N/A	Muscle;Protonephridia	#N/A
SMED30026131	2.53E-93	1.784499611	0.712	0.34	5.07E-90	9	SMED30026131.p1	dd_Smed_v4_1401_0_1	#N/A	#N/A	0	#N/A	#N/A	Muscle;Cathepsin+ cell;Phyarnx	#N/A
SMED30025299	8.94E-93	1.766460103	0.613	0.232	1.79E-89	9	SMED30025299.p1	dd_Smed_v4_8386_0_1	#N/A	#N/A	E3 ubiquitin-protein ligase TRIM9 OS=Homo sapiens OX=9606 GN=TRIM9 PE=1 SV=1 Q9C026 TRIM9_HUMAN 9.36E-173	#N/A	#N/A	Neural;Muscle	#N/A
SMED30029426	2.03E-92	1.449563284	0.864	0.682	4.07E-89	9	SMED30029426.p1	dd_Smed_v4_1187_0_1	#N/A	#N/A	Baculoviral IAP repeat-containing protein 2 OS=Homo sapiens OX=9606 GN=BIRC2 PE=1 SV=2 Q13490 BIRC2_HUMAN 0.00000202	#N/A	#N/A	Neural;Muscle;Cathepsin+ cell;Phyarnx	#N/A
SMED30004176	5.26E-91	1.794512024	0.719	0.382	1.05E-87	9	SMED30004176.p1	dd_Smed_v4_1693_0_1	#N/A	#N/A	0	#N/A	#N/A	Muscle	#N/A
SMED30015762	1.02E-90	1.350720786	0.884	0.806	2.04E-87	9	#N/A	#N/A	#N/A	Smed_14904_V2	#N/A	#N/A	#N/A	#N/A	#N/A
SMED30030752	3.82E-88	1.710772662	0.748	0.459	7.63E-85	9	SMED30030752.p1	dd_Smed_v4_8395_0_1	#N/A	#N/A	E3 ubiquitin-protein ligase TRIM56 OS=Homo sapiens OX=9606 GN=TRIM56 PE=1 SV=3 Q9BRZ2 TRI56_HUMAN 7.43E-32	#N/A	#N/A	Muscle	#N/A
SMED30003447	4.54E-88	1.634995646	0.656	0.306	9.09E-85	9	SMED30003447.p1	dd_Smed_v4_9217_0_1	#N/A	#N/A	0	#N/A	#N/A	Muscle	#N/A
SMED30028562	4.23E-87	1.455293368	0.599	0.206	8.46E-84	9	SMED30028562.p1	dd_Smed_v4_3394_0_1	#N/A	#N/A	cAMP-specific 3',5'-cyclic phosphodiesterase 4D OS=Homo sapiens OX=9606 GN=PDE4D PE=1 SV=2 Q08499 PDE4D_HUMAN 0	#N/A	#N/A	Neural;Parapharyngeal;Muscle	#N/A
SMED30022285	1.25E-86	1.58759306	0.669	0.304	2.50E-83	9	SMED30022285.p1	dd_Smed_v4_13065_0_1	#N/A	tr5_12233	Tumor necrosis factor receptor superfamily member 16 OS=Gallus gallus OX=9031 GN=NGFR PE=2 SV=1 E=0.00000347	#N/A	#N/A	Neural	#N/A
SMED30035836	2.47E-86	1.574684747	0.576	0.2	4.93E-83	9	SMED30035836.p1	dd_Smed_v4_11681_0_1	#N/A	#N/A	Procollagen galactosyltransferase 2 OS=Homo sapiens OX=9606 GN=COLGALT2 PE=1 SV=1 Q8IYK4 GT252_HUMAN 5.9E-101	#N/A	#N/A	Muscle	#N/A
SMED30012777	2.50E-86	1.257049995	0.801	0.522	5.00E-83	9	SMED30012777.p1	dd_Smed_v4_7254_0_1	#N/A	#N/A	Universal stress protein A-like protein OS=Arabidopsis thaliana OX=3702 GN=At3g01520 PE=1 SV=2 E=0.000000000373	#N/A	#N/A	Neural;Muscle;Intestine	#N/A
SMED30010755	3.17E-85	1.893130157	0.642	0.278	6.35E-82	9	SMED30010755.p1	dd_Smed_v4_3852_0_1	#N/A	#N/A	ADAMTS-like protein 3 OS=Homo sapiens OX=9606 GN=ADAMTSL3 PE=1 SV=4 P82987 ATL3_HUMAN 1.03E-22	#N/A	#N/A	Cathepsin+ cell;Muscle	#N/A
SMED30002064	1.04E-84	1.565166998	0.656	0.3	2.09E-81	9	SMED30002064.p1	dd_Smed_v4_6464_0_1	#N/A	#N/A	Doublecortin domain-containing protein 2 OS=Homo sapiens OX=9606 GN=DCDC2 PE=1 SV=2 Q9UHG0 DCDC2_HUMAN 5.32E-30	#N/A	#N/A	Muscle;Neural;Epidermal;Phyarnx;Protonephridia	#N/A
SMED30008553	2.36E-84	1.35323633	0.894	0.812	4.72E-81	9	SMED30008553.p1	dd_Smed_v4_196_0_1	#N/A	#N/A	Phosphoenolpyruvate carboxykinase [GTP], mitochondrial OS=Homo sapiens OX=9606 GN=PCK2 PE=1 SV=4 Q16822 PCKGM_HUMAN 0	#N/A	#N/A	Intestine;Neural;Muscle;Phyarnx;Cathepsin+ cell	#N/A
SMED30007012	7.52E-83	1.478632181	0.666	0.321	1.50E-79	9	SMED30007012.p1	dd_Smed_v4_3090_0_1	#N/A	#N/A	0	#N/A	#N/A	Muscle	#N/A
SMED30024758	3.07E-82	1.580828291	0.636	0.282	6.14E-79	9	SMED30024758.p1	#N/A	#N/A	#N/A	Multifunctional procollagen lysine hydroxylase and glycosyltransferase LH3 OS=Homo sapiens OX=9606 GN=PLOD3 PE=1 SV=1 O60568 PLOD3_HUMAN 3.14E-37	#N/A	#N/A	#N/A	#N/A
SMED30019884	3.55E-82	2.066604113	0.675	0.356	7.11E-79	9	SMED30019884.p1	dd_Smed_v4_3385_0_1	#N/A	#N/A	LIM domain-binding protein 3 OS=Homo sapiens OX=9606 GN=LDB3 PE=1 SV=2 O75112 LDB3_HUMAN 1.28E-23	#N/A	#N/A	Muscle	#N/A
SMED30022873	1.54E-81	1.593473749	0.613	0.265	3.08E-78	9	SMED30022873.p1	dd_Smed_v4_10527_0_1	#N/A	#N/A	0	#N/A	#N/A	Muscle	#N/A
SMED30010919	6.20E-81	1.47199486	0.596	0.244	1.24E-77	9	SMED30010919.p1	dd_Smed_v4_11539_0_1	#N/A	#N/A	0	#N/A	#N/A	Muscle	#N/A
SMED30014121	1.07E-79	1.359903215	0.526	0.185	2.13E-76	9	SMED30014121.p1	dd_Smed_v4_10318_0_1	#N/A	#N/A	LIM domain-binding protein 3 OS=Homo sapiens OX=9606 GN=LDB3 PE=1 SV=2 O75112 LDB3_HUMAN 6.75E-41	#N/A	#N/A	Muscle	#N/A
SMED30004704	5.91E-79	1.384312767	0.55	0.208	1.18E-75	9	SMED30004704.p1	dd_Smed_v4_15195_0_1	#N/A	#N/A	0	#N/A	#N/A	Parapharyngeal	#N/A
SMED30024491	4.94E-78	1.822980126	0.603	0.268	9.88E-75	9	SMED30024491.p1	dd_Smed_v4_9111_0_1	#N/A	#N/A	0	#N/A	#N/A	Cathepsin+ cell	#N/A
SMED30031602	2.01E-77	1.405054652	0.606	0.263	4.03E-74	9	SMED30031602.p1	dd_Smed_v4_11226_0_1	#N/A	#N/A	Potassium channel subfamily K member 9 OS=Homo sapiens OX=9606 GN=KCNK9 PE=1 SV=1 Q9NPC2 KCNK9_HUMAN 1.74E-18	#N/A	#N/A	Muscle	#N/A
SMED30015069	9.23E-77	1.454131831	0.546	0.205	1.85E-73	9	SMED30015069.p1	dd_Smed_v4_10764_0_1;dd_Smed_v4_10764_0_2;dd_Smed_v4_10764_0_3;dd_Smed_v4_10764_0_4	#N/A	diversin	Ankyrin repeat domain-containing protein 6 OS=Homo sapiens OX=9606 GN=ANKRD6 PE=2 SV=3 Q9Y2G4 ANKR6_HUMAN 6.62E-47	#N/A	#N/A	Muscle;Phyarnx	#N/A
SMED30007001	1.80E-76	1.193678064	0.795	0.611	3.60E-73	9	SMED30007001.p1	dd_Smed_v4_537_0_1	#N/A	LIM domain-containing protein WLIM2a	LIM domain and actin-binding protein 1 OS=Homo sapiens OX=9606 GN=LIMA1 PE=1 SV=1 Q9UHB6 LIMA1_HUMAN 0.0000000000000114	#N/A	Protonephridia lineage	Muscle;Protonephridia	#N/A
SMED30032774	7.15E-76	1.443421662	0.566	0.231	1.43E-72	9	SMED30032774.p1	dd_Smed_v4_5014_0_1	#N/A	#N/A	Four and a half LIM domains protein 2 OS=Homo sapiens OX=9606 GN=FHL2 PE=1 SV=3 Q14192 FHL2_HUMAN 3.43E-118	#N/A	#N/A	Muscle	#N/A
SMED30026322	1.72E-74	1.545723129	0.589	0.263	3.44E-71	9	SMED30026322.p1	dd_Smed_v4_2972_0_1	#N/A	matrix metalloase	0	#N/A	#N/A	Muscle	#N/A
SMED30023135	2.48E-74	1.406773016	0.603	0.27	4.97E-71	9	SMED30023135.p1	dd_Smed_v4_6723_0_1	#N/A	#N/A	Egalitarian protein homolog OS=Caenorhabditis elegans OX=6239 GN=egal-1 PE=1 SV=2 E=0.00000000000025	#N/A	#N/A	Muscle	#N/A
SMED30014640	3.90E-74	1.526563861	0.639	0.328	7.80E-71	9	SMED30014640.p1	dd_Smed_v4_6399_0_1;dd_Smed_v4_6399_0_2	#N/A	#N/A	Major egg antigen OS=Schistosoma mansoni OX=6183 PE=2 SV=1 E=2.79E-51	#N/A	#N/A	Intestine;Muscle;Phyarnx;Protonephridia	#N/A
SMED30012710	6.38E-74	1.471917335	0.583	0.258	1.28E-70	9	SMED30012710.p1	dd_Smed_v4_4593_0_1	#N/A	#N/A	0	#N/A	#N/A	Muscle	#N/A
SMED30034573	1.72E-72	0.866975315	0.944	0.934	3.44E-69	9	SMED30034573.p1	dd_Smed_v4_34270_0_1;dd_Smed_v4_640_0_1	#N/A	#N/A	Tubulin beta-4B chain OS=Homo sapiens OX=9606 GN=TUBB4B PE=1 SV=1 P68371 TBB4B_HUMAN 0	#N/A	#N/A	#N/A	#N/A
SMED30004241	1.53E-71	1.057064334	0.874	0.854	3.05E-68	9	SMED30004241.p1	dd_Smed_v4_4734_0_1	#N/A	#N/A	Serine/threonine-protein kinase WNK1 OS=Homo sapiens OX=9606 GN=WNK1 PE=1 SV=2 Q9H4A3 WNK1_HUMAN 1.39E-61	#N/A	#N/A	Neural	#N/A
SMED30000524	2.53E-71	1.104738791	0.589	0.257	5.06E-68	9	SMED30000524.p3	dd_Smed_v4_9063_0_1	#N/A	#N/A	0	#N/A	Pharyngeal lineage	Neural;Parapharyngeal;Muscle	#N/A
SMED30019722	4.44E-70	1.243145543	0.493	0.179	8.88E-67	9	SMED30019722.p1	dd_Smed_v4_11070_0_1	#N/A	secreted frizzled related 3	Secreted frizzled-related protein 2 OS=Homo sapiens OX=9606 GN=SFRP2 PE=1 SV=2 Q96HF1 SFRP2_HUMAN 1.6E-25	#N/A	#N/A	Muscle	#N/A
SMED30028898	3.11E-69	1.298514029	0.692	0.429	6.23E-66	9	SMED30028898.p1	dd_Smed_v4_1399_0_1	#N/A	Smed_03084_V2	0	#N/A	Neuronal lineage	Neural;Cathepsin+ cell;Epidermal;Phyarnx;Intestine	TF_bZIP
SMED30016693	1.32E-68	1.565180384	0.616	0.316	2.64E-65	9	SMED30016693.p1	dd_Smed_v4_3985_0_1	#N/A	#N/A	Innexin unc-9 OS=Caenorhabditis elegans OX=6239 GN=unc-9 PE=2 SV=1 E=8.12E-86	#N/A	#N/A	Neural;Muscle;Parapharyngeal	#N/A
SMED30034772	8.22E-68	1.552362509	0.53	0.216	1.64E-64	9	SMED30034772.p1	dd_Smed_v4_9565_0_1	#N/A	colF-10	Collagen alpha-1(XXIV) chain OS=Homo sapiens OX=9606 GN=COL24A1 PE=1 SV=2 Q17RW2 COOA1_HUMAN 2.53E-61	#N/A	#N/A	Muscle	#N/A
SMED30017648	2.27E-67	1.308190793	0.546	0.233	4.54E-64	9	SMED30017648.p1	dd_Smed_v4_14755_0_1;dd_Smed_v4_14755_0_2;dd_Smed_v4_14755_0_3;dd_Smed_v4_14755_0_4	#N/A	#N/A	0	#N/A	#N/A	Muscle	#N/A
SMED30020851	1.36E-66	1.398734645	0.54	0.22	2.73E-63	9	SMED30020851.p1	dd_Smed_v4_7331_0_1	#N/A	#N/A	Erythrocyte band 7 integral membrane protein OS=Homo sapiens OX=9606 GN=STOM PE=1 SV=3 P27105 STOM_HUMAN 3.44E-103	#N/A	#N/A	Neural	#N/A
SMED30015595	3.20E-66	1.431882257	0.586	0.28	6.40E-63	9	SMED30015595.p1	dd_Smed_v4_3879_0_1	#N/A	#N/A	Innexin unc-9 OS=Caenorhabditis elegans OX=6239 GN=unc-9 PE=2 SV=1 E=6.67E-82	#N/A	#N/A	Neural;Muscle;Parapharyngeal	#N/A
SMED30005794	1.45E-65	1.472961872	0.659	0.419	2.89E-62	9	SMED30005794.p4	dd_Smed_v4_316_0_1	#N/A	#N/A	0	#N/A	#N/A	#N/A	#N/A
SMED30002503	7.01E-65	1.524915063	0.596	0.304	1.40E-61	9	SMED30002503.p1	dd_Smed_v4_3686_0_1	#N/A	#N/A	0	#N/A	#N/A	Neural;Muscle	#N/A
SMED30025153	1.27E-63	1.28341585	0.523	0.232	2.55E-60	9	SMED30025153.p1	dd_Smed_v4_13914_0_1	#N/A	#N/A	0	#N/A	#N/A	Neural;Muscle;Phyarnx	#N/A
SMED30010468	6.18E-62	1.950957674	0.642	0.4	1.24E-58	9	SMED30010468.p1	dd_Smed_v4_3281_0_1	#N/A	#N/A	E3 ubiquitin-protein ligase ARIH1 OS=Homo sapiens OX=9606 GN=ARIH1 PE=1 SV=2 Q9Y4X5 ARI1_HUMAN 0.00000000000000928	#N/A	#N/A	Neural;Muscle;Epidermal;Phyarnx;Intestine	#N/A
SMED30031687	1.41E-61	1.220006271	0.493	0.197	2.83E-58	9	SMED30031687.p1	dd_Smed_v4_4420_0_1;dd_Smed_v4_4420_0_2;dd_Smed_v4_4420_0_4	#N/A	#N/A	TNF receptor-associated factor 6 OS=Homo sapiens OX=9606 GN=TRAF6 PE=1 SV=1 Q9Y4K3 TRAF6_HUMAN 1.08E-26	#N/A	#N/A	Neural;Muscle;Cathepsin+ cell;Phyarnx;Parapharyngeal	#N/A
SMED30006464	5.18E-61	1.055735865	0.831	0.637	1.04E-57	9	SMED30006464.p1	dd_Smed_v4_4998_1_1	#N/A	TCF15	Transcription factor 15 OS=Homo sapiens OX=9606 GN=TCF15 PE=2 SV=3 Q12870 TCF15_HUMAN 5.25E-24	#N/A	Epidermal lineage	Neoblast;Cathepsin+ cell;Intestine;Muscle	bHLH
SMED30000852	4.87E-59	1.012226501	0.464	0.183	9.73E-56	9	SMED30000852.p1	dd_Smed_v4_7174_0_1;dd_Smed_v4_8259_0_1	#N/A	#N/A	cGMP-dependent protein kinase 2 OS=Homo sapiens OX=9606 GN=PRKG2 PE=1 SV=1 Q13237 KGP2_HUMAN 0	#N/A	#N/A	Neural;Muscle	#N/A
SMED30019039	2.41E-58	1.652731053	0.589	0.328	4.82E-55	9	SMED30019039.p1	dd_Smed_v4_5652_0_1	#N/A	#N/A	Tolloid-like protein 1 OS=Homo sapiens OX=9606 GN=TLL1 PE=1 SV=1 O43897 TLL1_HUMAN 0	#N/A	#N/A	Muscle	#N/A
SMED30002274	3.75E-58	1.491002391	0.56	0.284	7.50E-55	9	SMED30002274.p1	dd_Smed_v4_8804_0_1;dd_Smed_v4_8804_0_2;dd_Smed_v4_8804_0_3	#N/A	#N/A	0	#N/A	#N/A	Muscle;Epidermal	#N/A
SMED30027057	1.09E-56	1.277432308	0.487	0.206	2.19E-53	9	SMED30027057.p1	dd_Smed_v4_12500_0_1	#N/A	#N/A	Thyrotropin-releasing hormone receptor OS=Homo sapiens OX=9606 GN=TRHR PE=1 SV=1 P34981 TRFR_HUMAN 0.0000000499	#N/A	#N/A	#N/A	#N/A
SMED30002597	2.17E-56	1.369199241	0.583	0.334	4.35E-53	9	SMED30002597.p1	dd_Smed_v4_3441_0_1	#N/A	#N/A	Calmodulin-3 OS=Homo sapiens OX=9606 GN=CALM3 PE=1 SV=1 P0DP25 CALM3_HUMAN 6.04E-25	#N/A	#N/A	Neural;Muscle	#N/A
SMED30006805	6.26E-56	1.164345757	0.454	0.169	1.25E-52	9	SMED30006805.p1	dd_Smed_v4_9021_0_1	#N/A	#N/A	0	#N/A	#N/A	Muscle;Neural	#N/A
SMED30005039	2.50E-55	1.215601443	0.49	0.209	5.00E-52	9	SMED30005039.p1	dd_Smed_v4_7371_0_1;dd_Smed_v4_7371_0_2	#N/A	#N/A	Striated muscle preferentially expressed protein kinase OS=Homo sapiens OX=9606 GN=SPEG PE=1 SV=4 Q15772 SPEG_HUMAN 1.15E-29	#N/A	#N/A	Muscle;Neural	#N/A
SMED30002517	7.04E-55	1.384451046	0.533	0.269	1.41E-51	9	SMED30002517.p1	dd_Smed_v4_8607_0_1	#N/A	#N/A	0	#N/A	#N/A	Muscle;Phyarnx	#N/A
SMED30031472	1.17E-54	1.42352181	0.526	0.256	2.34E-51	9	SMED30031472.p1	dd_Smed_v4_10774_0_1	#N/A	#N/A	0	#N/A	#N/A	Muscle	#N/A
SMED30031821	1.59E-54	0.957939716	0.457	0.197	3.18E-51	9	SMED30031821.p1	dd_Smed_v4_6116_0_1	#N/A	#N/A	Potassium channel subfamily K member 3 OS=Homo sapiens OX=9606 GN=KCNK3 PE=1 SV=1 O14649 KCNK3_HUMAN 2.08E-106	#N/A	#N/A	Neural	#N/A
SMED30003769	1.45E-53	0.734576364	0.864	0.659	2.90E-50	9	SMED30003769.p1	dd_Smed_v4_4944_0_1;dd_Smed_v4_4944_0_2	#N/A	#N/A	Sorcin OS=Homo sapiens OX=9606 GN=SRI PE=1 SV=1 P30626 SORCN_HUMAN 0.00000262	#N/A	#N/A	Muscle	#N/A
SMED30031920	4.48E-52	1.646816511	0.626	0.424	8.95E-49	9	SMED30031920.p1	dd_Smed_v4_4944_0_1;dd_Smed_v4_4944_0_2	#N/A	#N/A	Calpain small subunit 2 OS=Homo sapiens OX=9606 GN=CAPNS2 PE=2 SV=2 Q96L46 CPNS2_HUMAN 0.000000575	#N/A	#N/A	Muscle	#N/A
SMED30014748	2.50E-51	1.04126592	0.467	0.224	4.99E-48	9	SMED30014748.p1	dd_Smed_v4_6999_0_1;dd_Smed_v4_6999_0_2	#N/A	Ptk7	Inactive tyrosine-protein kinase 7 OS=Homo sapiens OX=9606 GN=PTK7 PE=1 SV=2 Q13308 PTK7_HUMAN 5.99E-62	#N/A	Pharyngeal lineage	Muscle;Neural;Phyarnx	#N/A
SMED30017834	3.39E-51	1.257960457	0.497	0.253	6.77E-48	9	SMED30017834.p1	dd_Smed_v4_6476_0_1	#N/A	#N/A	Enhancer of filamentation 1 OS=Homo sapiens OX=9606 GN=NEDD9 PE=1 SV=1 Q14511 CASL_HUMAN 0.000000000000000113	#N/A	#N/A	Neural;Muscle	#N/A
SMED30018309	4.73E-50	1.368160055	0.52	0.285	9.45E-47	9	SMED30018309.p1	dd_Smed_v4_11500_0_1	#N/A	#N/A	Iroquois-class homeodomain protein IRX-2 OS=Homo sapiens OX=9606 GN=IRX2 PE=1 SV=2 Q9BZI1 IRX2_HUMAN 2.67E-39	#N/A	#N/A	Neural	Homeobox
SMED30015168	1.47E-49	1.309793314	0.523	0.273	2.95E-46	9	SMED30015168.p1	dd_Smed_v4_273_0_1	#N/A	#N/A	Calponin-1 OS=Homo sapiens OX=9606 GN=CNN1 PE=1 SV=2 P51911 CNN1_HUMAN 2.51E-18	#N/A	#N/A	Muscle	#N/A
SMED30014747	9.36E-49	1.298880787	0.533	0.29	1.87E-45	9	SMED30014747.p1	dd_Smed_v4_8867_0_1	#N/A	#N/A	Synaptopodin 2-like protein OS=Homo sapiens OX=9606 GN=SYNPO2L PE=2 SV=3 Q9H987 SYP2L_HUMAN 0.00000000000642	#N/A	#N/A	Muscle;Neural	#N/A
SMED30021103	4.47E-48	1.093030704	0.447	0.2	8.95E-45	9	SMED30021103.p1	dd_Smed_v4_6524_0_1	#N/A	hypothetical protein	LDL receptor repeat-containing protein egg-1 OS=Caenorhabditis briggsae OX=6238 GN=egg-1 PE=3 SV=2 E=0.00000353	#N/A	#N/A	Muscle;Neural	#N/A
SMED30011980	5.66E-48	1.541373006	0.437	0.182	1.13E-44	9	SMED30011980.p1	dd_Smed_v4_14651_0_1	#N/A	#N/A	Somatostatin receptor type 5 OS=Homo sapiens OX=9606 GN=SSTR5 PE=1 SV=3 P35346 SSR5_HUMAN 0.0000000419	#N/A	#N/A	Neural	#N/A
SMED30019888	1.42E-47	1.515873332	0.45	0.195	2.85E-44	9	SMED30019888.p1	dd_Smed_v4_16955_0_1	#N/A	#N/A	Homeobox protein aristaless-like 4 OS=Homo sapiens OX=9606 GN=ALX4 PE=1 SV=2 Q9H161 ALX4_HUMAN 1.48E-33	#N/A	#N/A	Muscle	Homeobox
SMED30001657	4.92E-47	1.194031244	0.457	0.204	9.83E-44	9	SMED30001657.p1	dd_Smed_v4_2381_0_1;dd_Smed_v4_2381_0_2	#N/A	#N/A	Myosin-8 OS=Homo sapiens OX=9606 GN=MYH8 PE=1 SV=3 P13535 MYH8_HUMAN 5.98E-79	#N/A	#N/A	Muscle	#N/A
SMED30030847	4.97E-46	1.261287436	0.533	0.323	9.95E-43	9	SMED30030847.p1	dd_Smed_v4_7387_0_1	#N/A	#N/A	0	#N/A	#N/A	Neural;Epidermal;Intestine	#N/A
SMED30034254	4.30E-45	0.737365769	0.821	0.824	8.60E-42	9	SMED30034254.p1	dd_Smed_v4_220_0_1;dd_Smed_v4_220_0_2	#N/A	Smed_00466_V2 calreticulin-1	Calreticulin OS=Homo sapiens OX=9606 GN=CALR PE=1 SV=1 P27797 CALR_HUMAN 1.79E-162	#N/A	#N/A	Cathepsin+ cell;Epidermal;Protonephridia;Neural	#N/A
SMED30017495	2.08E-44	1.498237449	0.487	0.26	4.15E-41	9	SMED30017495.p1	dd_Smed_v4_16978_0_1	#N/A	#N/A	0	#N/A	#N/A	Muscle	#N/A
SMED30027069	3.07E-44	1.290769344	0.553	0.357	6.14E-41	9	SMED30027069.p1	dd_Smed_v4_4494_0_1;dd_Smed_v4_4494_0_2	#N/A	#N/A	Tensin-1 OS=Homo sapiens OX=9606 GN=TNS1 PE=1 SV=2 Q9HBL0 TENS1_HUMAN 2.67E-55	#N/A	#N/A	Muscle;Neural;Cathepsin+ cell	#N/A
SMED30029780	4.19E-44	0.899691087	0.937	0.965	8.39E-41	9	SMED30029780.p1	dd_Smed_v4_7731_0_1	#N/A	EGR-like 1	Early growth response protein 4 OS=Homo sapiens OX=9606 GN=EGR4 PE=2 SV=3 Q05215 EGR4_HUMAN 5.24E-28	#N/A	#N/A	Epidermal;Neural;Cathepsin+ cell;Muscle;Phyarnx	zf-H2C2_2
SMED30004514	2.81E-43	1.50119549	0.533	0.322	5.62E-40	9	SMED30004514.p1	dd_Smed_v4_18218_0_1;dd_Smed_v4_18218_0_2	#N/A	#N/A	Potassium voltage-gated channel subfamily A member 1 OS=Homo sapiens OX=9606 GN=KCNA1 PE=1 SV=2 Q09470 KCNA1_HUMAN 0	#N/A	#N/A	#N/A	#N/A
SMED30031735	5.44E-43	1.27014839	0.5	0.302	1.09E-39	9	SMED30031735.p1	dd_Smed_v4_4699_0_1	#N/A	#N/A	E3 ubiquitin-protein ligase PDZRN3 OS=Homo sapiens OX=9606 GN=PDZRN3 PE=1 SV=2 Q9UPQ7 PZRN3_HUMAN 3.61E-20	#N/A	#N/A	Neural;Muscle	#N/A
SMED30005349	9.50E-43	1.242879699	0.52	0.313	1.90E-39	9	SMED30005349.p6	dd_Smed_v4_10251_0_1;dd_Smed_v4_49914_0_1;dd_Smed_v4_49914_0_2	#N/A	#N/A	0	#N/A	#N/A	Muscle	#N/A
SMED30032613	5.63E-40	1.389551359	0.526	0.331	1.13E-36	9	SMED30032613.p1	dd_Smed_v4_2442_0_1	#N/A	hoxD	Homeobox protein Hox-B7 OS=Homo sapiens OX=9606 GN=HOXB7 PE=1 SV=4 P09629 HXB7_HUMAN 1.66E-37	#N/A	#N/A	Muscle	Homeobox
SMED30001395	2.19E-39	1.179029146	0.517	0.334	4.38E-36	9	SMED30001395.p1	dd_Smed_v4_2985_0_1	#N/A	#N/A	Neural proliferation differentiation and control protein 1 OS=Homo sapiens OX=9606 GN=NPDC1 PE=1 SV=2 Q9NQX5 NPDC1_HUMAN 3.3E-24	#N/A	#N/A	Neural	#N/A
SMED30035881	1.37E-38	1.811568076	0.507	0.318	2.74E-35	9	SMED30035881.p1	dd_Smed_v4_10469_0_1	#N/A	nlg7	Noggin OS=Homo sapiens OX=9606 GN=NOG PE=1 SV=1 Q13253 NOGG_HUMAN 0.00000000000339	#N/A	#N/A	Muscle	#N/A
SMED30008151	2.41E-38	1.294237609	0.497	0.295	4.82E-35	9	SMED30008151.p1	#N/A	#N/A	#N/A	0	#N/A	#N/A	#N/A	#N/A
SMED30034539	5.50E-38	1.012585757	0.404	0.183	1.10E-34	9	SMED30034539.p1	dd_Smed_v4_13150_0_1	#N/A	#N/A	Neuropeptide S receptor OS=Homo sapiens OX=9606 GN=NPSR1 PE=1 SV=1 Q6W5P4 NPSR1_HUMAN 0.000000233	#N/A	#N/A	#N/A	#N/A
SMED30026932	1.31E-37	2.522796675	0.526	0.363	2.62E-34	9	SMED30026932.p1	dd_Smed_v4_8738_0_1	#N/A	nlg8	Noggin OS=Homo sapiens OX=9606 GN=NOG PE=1 SV=1 Q13253 NOGG_HUMAN 0.0000000000729	#N/A	#N/A	Epidermal;Muscle	#N/A
SMED30021186	4.02E-37	1.218438055	0.454	0.245	8.04E-34	9	SMED30021186.p1	dd_Smed_v4_3230_0_1	#N/A	#N/A	Glyoxylate reductase/hydroxypyruvate reductase OS=Homo sapiens OX=9606 GN=GRHPR PE=1 SV=1 Q9UBQ7 GRHPR_HUMAN 1.07E-94	#N/A	#N/A	Neural;Muscle;Phyarnx	#N/A
SMED30035631	4.81E-37	1.922852188	0.434	0.262	9.62E-34	9	SMED30035631.p1	dd_Smed_v4_339_0_1	#N/A	Smed_04428_V2 hypoxanthine guanine phosphoribosyltransferase-1	0	#N/A	#N/A	Muscle;Cathepsin+ cell;Protonephridia;Neural	#N/A
SMED30033594	5.58E-37	0.574826608	0.907	0.953	1.12E-33	9	SMED30033594.p1	dd_Smed_v4_1301_0_1;dd_Smed_v4_1301_0_2;dd_Smed_v4_3654_0_1	#N/A	#N/A	Microtubule-associated protein 1B OS=Homo sapiens OX=9606 GN=MAP1B PE=1 SV=2 P46821 MAP1B_HUMAN 0.00000000000268	#N/A	#N/A	Neural;Muscle;Cathepsin+ cell;Protonephridia	#N/A
SMED30013798	3.15E-36	1.213726211	0.377	0.163	6.30E-33	9	SMED30013798.p1	dd_Smed_v4_653_0_1	#N/A	#N/A	Dual specificity protein phosphatase 6 OS=Homo sapiens OX=9606 GN=DUSP6 PE=1 SV=2 Q16828 DUS6_HUMAN 1.11E-33	#N/A	#N/A	Cathepsin+ cell;Epidermal;Phyarnx;Intestine	#N/A
SMED30013478	9.72E-35	1.004400845	0.391	0.225	1.94E-31	9	SMED30013478.p1	dd_Smed_v4_11397_0_1	#N/A	#N/A	Probable G-protein coupled receptor 139 OS=Homo sapiens OX=9606 GN=GPR139 PE=2 SV=1 Q6DWJ6 GP139_HUMAN 0.00000000132	#N/A	#N/A	#N/A	#N/A
SMED30003852	1.05E-34	1.339295907	0.563	0.435	2.11E-31	9	SMED30003852.p1	dd_Smed_v4_8885_0_1	#N/A	gcr159	Trace amine-associated receptor 2 OS=Homo sapiens OX=9606 GN=TAAR2 PE=2 SV=2 Q9P1P5 TAAR2_HUMAN 0.00000256	#N/A	#N/A	Neural;Muscle	#N/A
SMED30034936	1.22E-34	0.725080762	0.533	0.396	2.43E-31	9	SMED30034936.p1	dd_Smed_v4_13714_0_1	#N/A	#N/A	0	#N/A	#N/A	Muscle;Neural;Protonephridia	#N/A
SMED30010627	1.51E-34	0.862644002	0.493	0.342	3.03E-31	9	SMED30010627.p1	dd_Smed_v4_8553_0_1	#N/A	Smed-meis-2	Homeobox protein Meis1 OS=Homo sapiens OX=9606 GN=MEIS1 PE=1 SV=1 O00470 MEIS1_HUMAN 1.15E-54	#N/A	#N/A	Muscle;Neural;Protonephridia	#N/A
SMED30012970	3.64E-33	0.931038674	0.364	0.164	7.28E-30	9	SMED30012970.p1	dd_Smed_v4_13133_0_1	#N/A	#N/A	0	#N/A	#N/A	#N/A	#N/A
SMED30003012	3.76E-33	1.429930606	0.43	0.231	7.53E-30	9	SMED30003012.p1	dd_Smed_v4_14849_0_1	#N/A	#N/A	Orexin receptor type 2 OS=Homo sapiens OX=9606 GN=HCRTR2 PE=1 SV=2 O43614 OX2R_HUMAN 0.000000000000153	#N/A	#N/A	Neural;Muscle;Cathepsin+ cell	#N/A
SMED30005819	7.26E-33	0.874586207	0.285	0.145	1.45E-29	9	SMED30005819.p1	dd_Smed_v4_11062_0_1	#N/A	bambi	0	#N/A	#N/A	#N/A	#N/A
SMED30011041	3.26E-32	0.623280701	0.758	0.797	6.51E-29	9	SMED30011041.p1	dd_Smed_v4_1310_1_1;dd_Smed_v4_758_1_1	#N/A	#N/A	Zinc finger BED domain-containing protein 1 OS=Homo sapiens OX=9606 GN=ZBED1 PE=1 SV=1 O96006 ZBED1_HUMAN 5.72E-18	#N/A	#N/A	Epidermal;Cathepsin+ cell;Parapharyngeal;Neural	zf-BED
SMED30014501	4.35E-32	1.50012914	0.48	0.337	8.70E-29	9	SMED30014501.p1	dd_Smed_v4_13610_0_1;dd_Smed_v4_9030_0_1	#N/A	mp-2	Collagen alpha-1(XVIII) chain OS=Homo sapiens OX=9606 GN=COL18A1 PE=1 SV=5 P39060 COIA1_HUMAN 0.00000000000279	#N/A	#N/A	Muscle;Parapharyngeal	#N/A
SMED30018078	7.09E-32	1.239732016	0.434	0.259	1.42E-28	9	SMED30018078.p1	dd_Smed_v4_11342_0_1	#N/A	#N/A	Glycine receptor subunit alpha-3 OS=Homo sapiens OX=9606 GN=GLRA3 PE=1 SV=2 O75311 GLRA3_HUMAN 2.38E-88	#N/A	#N/A	Neural	#N/A
SMED30003276	2.31E-31	0.872709613	0.579	0.47	4.63E-28	9	SMED30003276.p1	dd_Smed_v4_9899_0_1	#N/A	Protein atonal homolog 8	Protein atonal homolog 8 OS=Homo sapiens OX=9606 GN=ATOH8 PE=2 SV=2 Q96SQ7 ATOH8_HUMAN 7.98E-23	#N/A	Muscle lineage	Muscle;Intestine;Protonephridia	bHLH
SMED30027141	5.00E-31	0.640721745	0.825	0.881	9.99E-28	9	SMED30027141.p1	dd_Smed_v4_1549_0_1	#N/A	#N/A	0	#N/A	#N/A	Muscle;Phyarnx;Protonephridia;Neural;Cathepsin+ cell	#N/A
SMED30007599	5.78E-31	0.942191194	0.543	0.448	1.16E-27	9	SMED30007599.p2	#N/A	#N/A	#N/A	0	#N/A	Neuronal lineage	#N/A	#N/A
SMED30003461	9.96E-31	1.01100127	0.275	0.113	1.99E-27	9	SMED30003461.p1	dd_Smed_v4_8528_0_1	#N/A	#N/A	0	#N/A	#N/A	Muscle	#N/A
SMED30007555	1.18E-30	1.028822372	0.361	0.168	2.36E-27	9	SMED30007555.p1	dd_Smed_v4_17729_0_1	#N/A	#N/A	0	#N/A	#N/A	#N/A	#N/A
SMED30008241	1.76E-29	1.070823307	0.381	0.219	3.52E-26	9	SMED30008241.p1	dd_Smed_v4_14706_0_1;dd_Smed_v4_14706_0_2	#N/A	#N/A	0	#N/A	#N/A	Muscle	#N/A
SMED30008964	5.42E-28	1.120248192	0.397	0.222	1.08E-24	9	SMED30008964.p1	dd_Smed_v4_8925_0_1	#N/A	#N/A	0	#N/A	#N/A	Muscle;Cathepsin+ cell;Protonephridia;Neural	#N/A
SMED30032297	9.17E-28	0.933829071	0.348	0.185	1.83E-24	9	SMED30032297.p1	dd_Smed_v4_8895_0_1	#N/A	#N/A	BTB/POZ domain-containing protein KCTD16 OS=Homo sapiens OX=9606 GN=KCTD16 PE=1 SV=1 Q68DU8 KCD16_HUMAN 3.34E-45	#N/A	#N/A	Neural	#N/A
SMED30032979	1.63E-27	0.596417295	0.315	0.224	3.25E-24	9	SMED30032979.p1	dd_Smed_v4_2109_0_1;dd_Smed_v4_5512_0_2	#N/A	slc6a-8	Beta-arrestin-1 OS=Homo sapiens OX=9606 GN=ARRB1 PE=1 SV=2 P49407 ARRB1_HUMAN 2.89E-171	#N/A	#N/A	Cathepsin+ cell;Intestine;Muscle;Protonephridia	#N/A
SMED30028535	1.02E-26	1.051141238	0.374	0.208	2.03E-23	9	SMED30028535.p1	dd_Smed_v4_1824_0_1	#N/A	#N/A	0	#N/A	#N/A	Neural;Epidermal	#N/A
SMED30021982	1.52E-26	1.276704169	0.381	0.209	3.04E-23	9	SMED30021982.p1	dd_Smed_v4_7974_0_1	#N/A	#N/A	Troponin I, fast skeletal muscle OS=Homo sapiens OX=9606 GN=TNNI2 PE=1 SV=2 P48788 TNNI2_HUMAN 0.00000000000125	#N/A	#N/A	Muscle	#N/A
SMED30023573	1.54E-26	1.737912811	0.361	0.259	3.08E-23	9	SMED30023573.p1	dd_Smed_v4_10216_0_1	#N/A	snail-like	Zinc finger protein SNAI2 OS=Homo sapiens OX=9606 GN=SNAI2 PE=1 SV=1 O43623 SNAI2_HUMAN 2.03E-55	#N/A	#N/A	#N/A	zf-C2H2
SMED30003554	6.09E-26	0.860361785	0.311	0.165	1.22E-22	9	SMED30003554.p1	dd_Smed_v4_5882_0_1;dd_Smed_v4_5882_0_3	#N/A	#N/A	0	#N/A	#N/A	Neural;Cathepsin+ cell;Muscle	PAX
SMED30003710	8.97E-25	0.909523558	0.288	0.124	1.79E-21	9	SMED30003710.p1	dd_Smed_v4_22039_0_1	#N/A	#N/A	0	#N/A	#N/A	#N/A	#N/A
SMED30026351	1.18E-24	1.231317604	0.45	0.307	2.36E-21	9	SMED30026351.p1	dd_Smed_v4_22781_0_1	#N/A	#N/A	0	#N/A	#N/A	#N/A	#N/A
SMED30010593	4.08E-24	1.268986875	0.457	0.332	8.16E-21	9	SMED30010593.p1	dd_Smed_v4_16209_0_1	#N/A	Wnt11-2	Protein Wnt-4 OS=Homo sapiens OX=9606 GN=WNT4 PE=1 SV=4 P56705 WNT4_HUMAN 4.82E-44	#N/A	#N/A	#N/A	#N/A
SMED30008402	4.25E-23	2.18083582	0.444	0.34	8.49E-20	9	SMED30008402.p1	dd_Smed_v4_12494_0_1	#N/A	#N/A	Trace amine-associated receptor 7f OS=Mus musculus OX=10090 GN=Taar7f PE=2 SV=1 E=0.00000516	#N/A	#N/A	Neural;Muscle	#N/A
SMED30022433	5.76E-23	0.917050456	0.354	0.26	1.15E-19	9	SMED30022433.p1	dd_Smed_v4_11599_0_1	#N/A	#N/A	0	#N/A	#N/A	Muscle;Neural	#N/A
SMED30002168	9.86E-23	0.916382109	0.281	0.136	1.97E-19	9	SMED30002168.p1	dd_Smed_v4_8655_0_1	#N/A	#N/A	Spondin-1 OS=Homo sapiens OX=9606 GN=SPON1 PE=1 SV=2 Q9HCB6 SPON1_HUMAN 2.05E-47	#N/A	#N/A	Neural;Muscle	#N/A
SMED30019419	2.45E-22	0.73809344	0.285	0.132	4.90E-19	9	SMED30019419.p1	dd_Smed_v4_16053_0_1	#N/A	#N/A	0	#N/A	#N/A	#N/A	#N/A
SMED30021669	2.58E-22	1.212451213	0.517	0.448	5.16E-19	9	SMED30021669.p1	dd_Smed_v4_16227_0_1	#N/A	HOXB7-like	Homeobox protein Hox-B7 OS=Homo sapiens OX=9606 GN=HOXB7 PE=1 SV=4 P09629 HXB7_HUMAN 2.05E-38	#N/A	#N/A	#N/A	Homeobox
SMED30024011	3.03E-22	1.053758463	0.328	0.213	6.05E-19	9	SMED30024011.p1	dd_Smed_v4_6585_0_1;dd_Smed_v4_6585_0_2;dd_Smed_v4_6585_0_3;dd_Smed_v4_6585_0_4;dd_Smed_v4_6585_0_5;dd_Smed_v4_6585_0_6;dd_Smed_v4_6585_0_7;dd_Smed_v4_6585_0_8	#N/A	nidogen	Tenascin OS=Homo sapiens OX=9606 GN=TNC PE=1 SV=3 P24821 TENA_HUMAN 0.000000000000000525	#N/A	#N/A	Muscle	#N/A
SMED30018722	3.30E-22	0.835510516	0.262	0.114	6.60E-19	9	SMED30018722.p1	dd_Smed_v4_13474_0_1	#N/A	#N/A	AT-rich interactive domain-containing protein 3C OS=Homo sapiens OX=9606 GN=ARID3C PE=3 SV=1 A6NKF2 ARI3C_HUMAN 2.62E-71	#N/A	#N/A	Muscle	ARID
SMED30012440	4.19E-22	1.087118479	0.384	0.233	8.37E-19	9	SMED30012440.p1	dd_Smed_v4_9946_0_1	#N/A	#N/A	0	#N/A	#N/A	Muscle	#N/A
SMED30008926	5.70E-22	1.017689248	0.368	0.228	1.14E-18	9	SMED30008926.p1	dd_Smed_v4_6024_0_1	#N/A	#N/A	Uncharacterized protein C2orf50 OS=Homo sapiens OX=9606 GN=C2orf50 PE=1 SV=1 Q96LR7 CB050_HUMAN 8.49E-22	#N/A	#N/A	Neural;Muscle;Phyarnx	#N/A
SMED30009514	2.72E-21	0.700785643	0.53	0.5	5.43E-18	9	SMED30009514.p1	dd_Smed_v4_2520_0_1	#N/A	PL030007A10F10 histone H2B	Histone H2B type 1-L OS=Homo sapiens OX=9606 GN=HIST1H2BL PE=1 SV=3 Q99880 H2B1L_HUMAN 5.4E-60	#N/A	#N/A	Neural;Epidermal;Cathepsin+ cell;Protonephridia	#N/A
SMED30019740	3.31E-21	1.018837679	0.275	0.132	6.62E-18	9	SMED30019740.p1	dd_Smed_v4_19327_0_1	#N/A	NK homeobox1-1	NK1 transcription factor-related protein 1 OS=Homo sapiens OX=9606 GN=NKX1-1 PE=2 SV=2 Q15270 NKX11_HUMAN 1.03E-36	#N/A	#N/A	#N/A	Homeobox
SMED30034477	7.54E-21	0.432368358	0.858	0.914	1.51E-17	9	SMED30034477.p1	dd_Smed_v4_7444_0_1	#N/A	#N/A	Protein Tob2 OS=Homo sapiens OX=9606 GN=TOB2 PE=1 SV=2 Q14106 TOB2_HUMAN 1.5E-29	#N/A	#N/A	Neural;Parapharyngeal;Intestine	#N/A
SMED30035302	1.13E-20	0.733459406	0.255	0.109	2.26E-17	9	SMED30035302.p1	dd_Smed_v4_14666_0_1	#N/A	#N/A	Glycine receptor subunit alpha-2 OS=Homo sapiens OX=9606 GN=GLRA2 PE=1 SV=1 P23416 GLRA2_HUMAN 1.38E-82	#N/A	#N/A	Neural;Cathepsin+ cell;Intestine	#N/A
SMED30019036	1.16E-20	0.766901144	0.308	0.159	2.32E-17	9	SMED30019036.p1	dd_Smed_v4_10859_0_1;dd_Smed_v4_10859_0_2	#N/A	#N/A	0	#N/A	#N/A	Muscle	#N/A
SMED30030104	2.29E-20	1.080640678	0.368	0.277	4.57E-17	9	SMED30030104.p2	dd_Smed_v4_12282_0_1	#N/A	#N/A	0	#N/A	#N/A	#N/A	#N/A
SMED30010881	6.79E-20	0.534444691	0.715	0.774	1.36E-16	9	SMED30010881.p1	dd_Smed_v4_991_0_1;dd_Smed_v4_991_0_2	#N/A	#N/A	0	#N/A	#N/A	Neural;Cathepsin+ cell;Muscle;Phyarnx;Protonephridia	#N/A
SMED30025671	3.43E-19	0.690382688	0.788	0.921	6.85E-16	9	SMED30025671.p1	dd_Smed_v4_4012_0_1	#N/A	Smed_06551_V2 pim-1	Serine/threonine-protein kinase pim-1 OS=Homo sapiens OX=9606 GN=PIM1 PE=1 SV=4 P11309 PIM1_HUMAN 6.42E-79	#N/A	#N/A	Neural;Cathepsin+ cell;Muscle	#N/A
SMED30035357	2.40E-18	0.819319839	0.255	0.21	4.80E-15	9	SMED30035357.p1	dd_Smed_v4_9584_0_1;dd_Smed_v4_9584_0_2;dd_Smed_v4_9584_0_3	#N/A	SMED_31833_V2 follistatin	Follistatin OS=Homo sapiens OX=9606 GN=FST PE=1 SV=2 P19883 FST_HUMAN 0.00000000000679	#N/A	#N/A	Neural;Muscle	#N/A
SMED30032279	3.80E-18	0.802210517	0.669	0.737	7.60E-15	9	SMED30032279.p1	dd_Smed_v4_20048_0_1	#N/A	gcr156	0	#N/A	#N/A	#N/A	#N/A
SMED30017073	4.21E-18	0.914883835	0.325	0.196	8.41E-15	9	SMED30017073.p1	dd_Smed_v4_10522_0_1	#N/A	#N/A	Amiloride-sensitive sodium channel subunit alpha OS=Homo sapiens OX=9606 GN=SCNN1A PE=1 SV=1 P37088 SCNNA_HUMAN 0.0000000057	#N/A	#N/A	Parapharyngeal	#N/A
SMED30026807	4.83E-17	1.154438075	0.341	0.246	9.66E-14	9	SMED30026807.p1	dd_Smed_v4_964_0_1	#N/A	Smed_02142_V2	0	#N/A	#N/A	Neural;Cathepsin+ cell;Intestine	#N/A
SMED30023111	8.62E-17	0.799744133	0.298	0.235	1.72E-13	9	SMED30023111.p1	dd_Smed_v4_4845_0_1	#N/A	#N/A	0	#N/A	#N/A	Neural;Cathepsin+ cell;Epidermal;Phyarnx;Parapharyngeal	#N/A
SMED30035336	1.33E-16	0.628363136	0.507	0.516	2.66E-13	9	SMED30035336.p1	dd_Smed_v4_2164_0_1	#N/A	Lethal(2) giant larvae protein homolog 1	Lethal(2) giant larvae protein homolog 1 OS=Homo sapiens OX=9606 GN=LLGL1 PE=1 SV=3 Q15334 L2GL1_HUMAN 3.55E-22	#N/A	Pharyngeal lineage	Neural;Parapharyngeal	#N/A
SMED30011968	4.31E-16	1.104775208	0.338	0.293	8.61E-13	9	SMED30011968.p1	dd_Smed_v4_6314_0_1;dd_Smed_v4_6314_0_2	#N/A	#N/A	0	#N/A	#N/A	Cathepsin+ cell;Neural	#N/A
SMED30008462	1.38E-15	0.773113118	0.258	0.135	2.76E-12	9	SMED30008462.p1	dd_Smed_v4_21924_0_1	#N/A	#N/A	Alpha-1B adrenergic receptor OS=Homo sapiens OX=9606 GN=ADRA1B PE=1 SV=3 P35368 ADA1B_HUMAN 3.27E-21	#N/A	#N/A	#N/A	#N/A
SMED30005123	2.71E-15	0.762060831	0.258	0.14	5.42E-12	9	SMED30005123.p1	dd_Smed_v4_20444_0_1	#N/A	#N/A	0	#N/A	#N/A	#N/A	#N/A
SMED30021907	2.87E-15	0.921823524	0.301	0.178	5.74E-12	9	SMED30021907.p1	dd_Smed_v4_18195_0_1	#N/A	gcr001	5-hydroxytryptamine receptor 1A OS=Homo sapiens OX=9606 GN=HTR1A PE=1 SV=3 P08908 5HT1A_HUMAN 4.85E-61	#N/A	#N/A	Neural	#N/A
SMED30005148	1.58E-14	0.840131663	0.285	0.164	3.17E-11	9	SMED30005148.p1	dd_Smed_v4_7807_0_1	#N/A	#N/A	Protocadherin-11 X-linked OS=Homo sapiens OX=9606 GN=PCDH11X PE=2 SV=1 Q9BZA7 PC11X_HUMAN 1.13E-73	#N/A	#N/A	Neural;Muscle	#N/A
SMED30016686	3.57E-14	1.341214377	0.278	0.251	7.14E-11	9	SMED30016686.p1	dd_Smed_v4_12873_0_1	#N/A	NK homeobox6-2	Homeobox protein Nkx-6.1 OS=Homo sapiens OX=9606 GN=NKX6-1 PE=1 SV=2 P78426 NKX61_HUMAN 5.87E-40	#N/A	#N/A	#N/A	Homeobox
SMED30035967	5.86E-14	0.956113206	0.328	0.22	1.17E-10	9	SMED30035967.p1	dd_Smed_v4_16861_0_1	#N/A	gcr328	Histamine H2 receptor OS=Homo sapiens OX=9606 GN=HRH2 PE=2 SV=1 P25021 HRH2_HUMAN 1.99E-29	#N/A	#N/A	#N/A	#N/A
SMED30018825	6.69E-14	1.67532674	0.474	0.47	1.34E-10	9	SMED30018825.p1	dd_Smed_v4_13835_0_1	#N/A	5B07 rhomboid-like	Rhomboid-related protein 2 OS=Homo sapiens OX=9606 GN=RHBDL2 PE=1 SV=2 Q9NX52 RHBL2_HUMAN 4.89E-52	#N/A	#N/A	Cathepsin+ cell;Muscle	#N/A
SMED30027364	1.28E-13	1.118677494	0.368	0.284	2.57E-10	9	SMED30027364.p1	dd_Smed_v4_6222_0_1	#N/A	epidermal growth factor Smed-egf-6	0	#N/A	#N/A	#N/A	#N/A
SMED30022290	3.38E-13	0.804108481	0.311	0.22	6.76E-10	9	SMED30022290.p1	dd_Smed_v4_16372_0_1	#N/A	#N/A	0	#N/A	#N/A	#N/A	#N/A
SMED30023928	5.55E-13	1.162708644	0.364	0.293	1.11E-09	9	SMED30023928.p1	dd_Smed_v4_8504_0_1	#N/A	netrin-4	Netrin-1 OS=Homo sapiens OX=9606 GN=NTN1 PE=1 SV=2 O95631 NET1_HUMAN 9.81E-113	#N/A	#N/A	Muscle;Cathepsin+ cell	#N/A
SMED30034101	1.59E-12	1.190257345	0.374	0.364	3.17E-09	9	SMED30034101.p4	dd_Smed_v4_3534_0_1	#N/A	#N/A	0	#N/A	#N/A	Muscle;Neural;Phyarnx	#N/A
SMED30019102	3.92E-12	2.325067836	0.434	0.401	7.84E-09	9	SMED30019102.p1	dd_Smed_v4_15058_0_1	#N/A	#N/A	0	#N/A	#N/A	Muscle	#N/A
SMED30012149	7.93E-12	0.787773345	0.305	0.221	1.59E-08	9	SMED30012149.p1	dd_Smed_v4_3391_0_1;dd_Smed_v4_3391_0_2;dd_Smed_v4_3391_0_3;dd_Smed_v4_3391_0_6	#N/A	NPHS1-7	Nephrin OS=Homo sapiens OX=9606 GN=NPHS1 PE=1 SV=1 O60500 NPHN_HUMAN 0.000000000000021	#N/A	#N/A	Epidermal;Muscle;Cathepsin+ cell;Neural	#N/A
SMED30027888	6.83E-11	0.604438749	0.328	0.362	1.37E-07	9	SMED30027888.p1	dd_Smed_v4_8690_0_1	#N/A	#N/A	Leucine-rich repeat-containing protein 4 OS=Homo sapiens OX=9606 GN=LRRC4 PE=1 SV=2 Q9HBW1 LRRC4_HUMAN 0.0000000000000564	#N/A	#N/A	Neural	#N/A
SMED30007715	9.38E-11	0.703507291	0.288	0.297	1.88E-07	9	SMED30007715.p2	dd_Smed_v4_8747_0_1	#N/A	Smed_10375_V2	0	#N/A	#N/A	Cathepsin+ cell;Muscle	#N/A
SMED30020257	1.30E-10	0.403728812	0.742	0.857	2.60E-07	9	SMED30020257.p1	dd_Smed_v4_1040_0_1	#N/A	#N/A	0	#N/A	#N/A	Neural;Muscle;Phyarnx	#N/A
SMED30013692	1.73E-10	1.520033555	0.649	0.86	3.45E-07	9	SMED30013692.p1	dd_Smed_v4_1039_0_1	#N/A	#N/A	Major egg antigen OS=Schistosoma mansoni OX=6183 PE=2 SV=1 E=0.00000765	#N/A	#N/A	Cathepsin+ cell;Neural;Phyarnx;Protonephridia	#N/A
SMED30022111	2.25E-10	0.765803172	0.262	0.179	4.49E-07	9	SMED30022111.p1	dd_Smed_v4_14650_0_1;dd_Smed_v4_14650_0_2;dd_Smed_v4_14650_0_3	#N/A	gcr032	Galanin receptor type 2 OS=Homo sapiens OX=9606 GN=GALR2 PE=1 SV=1 O43603 GALR2_HUMAN 7.24E-46	#N/A	#N/A	#N/A	#N/A
SMED30015024	3.83E-10	0.368754168	0.142	0.429	7.66E-07	9	SMED30015024.p1	dd_Smed_v4_2258_0_1	#N/A	#N/A	0	#N/A	#N/A	Cathepsin+ cell	#N/A
SMED30006583	5.30E-10	0.981066937	0.477	0.499	1.06E-06	9	SMED30006583.p1	dd_Smed_v4_11650_0_1	#N/A	frizzled receptor-like	Frizzled-10 OS=Homo sapiens OX=9606 GN=FZD10 PE=1 SV=1 Q9ULW2 FZD10_HUMAN 1.29E-117	#N/A	#N/A	Muscle	#N/A
SMED30027466	0	0.633565311	0.793	0.046	0	10	SMED30027466.p1	dd_Smed_v4_15920_0_1	#N/A	#N/A	Amiloride-sensitive sodium channel subunit beta OS=Homo sapiens OX=9606 GN=SCNN1B PE=1 SV=2 P51168 SCNNB_HUMAN 0.000000177	#N/A	#N/A	Neural	#N/A
SMED30024587	0	0.492651375	0.785	0.033	0	10	SMED30024587.p1	dd_Smed_v4_129_2_1;dd_Smed_v4_129_2_2	#N/A	#N/A	TNF receptor-associated factor 2 OS=Homo sapiens OX=9606 GN=TRAF2 PE=1 SV=2 Q12933 TRAF2_HUMAN 2.36E-19	#N/A	#N/A	Neural	#N/A
SMED30018564	0	0.460107278	0.637	0.001	0	10	SMED30018564.p1	dd_Smed_v4_5147_0_1	#N/A	#N/A	0	#N/A	#N/A	#N/A	#N/A
SMED30019821	0	0.430514448	0.644	0.029	0	10	SMED30019821.p1	dd_Smed_v4_14115_0_1;dd_Smed_v4_14115_0_2	#N/A	#N/A	LIM homeobox transcription factor 1-alpha OS=Homo sapiens OX=9606 GN=LMX1A PE=1 SV=1 Q8TE12 LMX1A_HUMAN 8.53E-39	#N/A	#N/A	Neural;Parapharyngeal	Homeobox
SMED30031431	0	0.401269465	0.785	0.051	0	10	SMED30031431.p1	dd_Smed_v4_9790_0_1	#N/A	#N/A	Amiloride-sensitive sodium channel subunit gamma OS=Homo sapiens OX=9606 GN=SCNN1G PE=1 SV=4 P51170 SCNNG_HUMAN 0.0000000106	#N/A	#N/A	Neural	#N/A
SMED30013770	0	0.38645427	0.722	0.014	0	10	SMED30013770.p1	dd_Smed_v4_14490_0_1	#N/A	#N/A	Bifunctional peptidase and arginyl-hydroxylase JMJD5 OS=Homo sapiens OX=9606 GN=KDM8 PE=1 SV=1 Q8N371 KDM8_HUMAN 0.000000188	#N/A	#N/A	#N/A	#N/A
SMED30004810	0	0.376315053	0.689	0.037	0	10	SMED30004810.p1	dd_Smed_v4_29381_0_1	#N/A	#N/A	0	#N/A	#N/A	#N/A	#N/A
SMED30020488	5.70E-299	0.374821359	0.541	0.002	1.14E-295	10	SMED30020488.p1	dd_Smed_v4_16020_0_1	#N/A	#N/A	Neurotrimin OS=Homo sapiens OX=9606 GN=NTM PE=1 SV=1 Q9P121 NTRI_HUMAN 8.98E-21	#N/A	#N/A	Cathepsin+ cell	#N/A
SMED30009148	1.35E-290	0.322861183	0.774	0.106	2.70E-287	10	SMED30009148.p1	dd_Smed_v4_13943_0_1	#N/A	#N/A	Acid-sensing ion channel 5 OS=Homo sapiens OX=9606 GN=ASIC5 PE=1 SV=1 Q9NY37 ASIC5_HUMAN 0.00000000000000141	#N/A	#N/A	Neural	#N/A
SMED30035408	4.90E-288	0.279011075	0.781	0.059	9.81E-285	10	SMED30035408.p1	dd_Smed_v4_10038_0_1	#N/A	Zeb-1	Zinc finger E-box-binding homeobox 1 OS=Homo sapiens OX=9606 GN=ZEB1 PE=1 SV=2 P37275 ZEB1_HUMAN 5.44E-40	#N/A	#N/A	Neural	zf-H2C2_2
SMED30035058	6.92E-287	0.807696631	0.841	0.14	1.38E-283	10	SMED30035058.p1	dd_Smed_v4_1103_0_1	#N/A	#N/A	Aquaporin-1 OS=Homo sapiens OX=9606 GN=AQP1 PE=1 SV=3 P29972 AQP1_HUMAN 5.44E-28	#N/A	#N/A	Neural;Cathepsin+ cell	#N/A
SMED30035769	2.58E-280	0.452152088	0.815	0.09	5.16E-277	10	SMED30035769.p1	dd_Smed_v4_1251_0_1	#N/A	#N/A	Four and a half LIM domains protein 3 OS=Homo sapiens OX=9606 GN=FHL3 PE=1 SV=4 Q13643 FHL3_HUMAN 9.67E-19	#N/A	#N/A	Neural;Phyarnx;Intestine;Parapharyngeal	#N/A
SMED30022058	5.97E-274	0.324709447	0.633	0.023	1.19E-270	10	SMED30022058.p1	dd_Smed_v4_5225_0_1	#N/A	#N/A	0	#N/A	#N/A	#N/A	#N/A
SMED30035146	6.11E-265	0.39303576	0.567	0.029	1.22E-261	10	SMED30035146.p1	dd_Smed_v4_2163_0_1	#N/A	#N/A	Endothelin-converting enzyme 1 OS=Homo sapiens OX=9606 GN=ECE1 PE=1 SV=2 P42892 ECE1_HUMAN 6.5E-101	#N/A	#N/A	#N/A	#N/A
SMED30019497	5.56E-253	0.266906725	0.641	0.054	1.11E-249	10	SMED30019497.p1	dd_Smed_v4_11051_0_1	#N/A	#N/A	SH3 and cysteine-rich domain-containing protein 2 OS=Homo sapiens OX=9606 GN=STAC2 PE=1 SV=1 Q6ZMT1 STAC2_HUMAN 0.000000000000122	#N/A	#N/A	Neural	#N/A
SMED30003490	7.65E-250	0.431701736	0.819	0.152	1.53E-246	10	SMED30003490.p1	dd_Smed_v4_5915_0_1	#N/A	#N/A	Otoferlin OS=Homo sapiens OX=9606 GN=OTOF PE=1 SV=3 Q9HC10 OTOF_HUMAN 0	#N/A	#N/A	Neural	#N/A
SMED30029617	1.49E-249	0.322490605	0.756	0.094	2.98E-246	10	SMED30029617.p1	dd_Smed_v4_6007_0_1	#N/A	#N/A	0	#N/A	#N/A	Cathepsin+ cell;Protonephridia;Neural	#N/A
SMED30026275	1.62E-244	0.275588417	0.574	0.012	3.24E-241	10	SMED30026275.p1	dd_Smed_v4_4772_0_1	#N/A	#N/A	Monocarboxylate transporter 12 OS=Homo sapiens OX=9606 GN=SLC16A12 PE=1 SV=3 Q6ZSM3 MOT12_HUMAN 0.000000226	#N/A	#N/A	Neural;Epidermal	#N/A
SMED30025382	2.18E-230	0.607207803	0.656	0.01	4.36E-227	10	SMED30025382.p1	dd_Smed_v4_4761_0_1	ANO7	ANO7	Anoctamin-7 OS=Homo sapiens OX=9606 GN=ANO7 PE=1 SV=2 Q6IWH7 ANO7_HUMAN 0	paranchymal	#N/A	Parapharyngeal;Neural	#N/A
SMED30007255	5.99E-222	1.439587602	0.841	0.056	1.20E-218	10	SMED30007255.p1	dd_Smed_v4_10103_0_1	#N/A	Ras-responsive element-binding protein 1	Ras-responsive element-binding protein 1 OS=Homo sapiens OX=9606 GN=RREB1 PE=1 SV=3 Q92766 RREB1_HUMAN 5.27E-19	#N/A	Pharyngeal lineage	Parapharyngeal;Intestine	zf-C2H2
SMED30001551	6.24E-220	0.33491258	0.674	0.066	1.25E-216	10	SMED30001551.p1	dd_Smed_v4_16722_0_1;dd_Smed_v4_18326_0_1;dd_Smed_v4_18888_0_1;dd_Smed_v4_18888_0_2	#N/A	#N/A	Angiopoietin-related protein 1 OS=Homo sapiens OX=9606 GN=ANGPTL1 PE=2 SV=1 O95841 ANGL1_HUMAN 1.32E-40	#N/A	#N/A	#N/A	#N/A
SMED30017499	4.41E-212	0.99324491	0.833	0.152	8.83E-209	10	SMED30017499.p1	dd_Smed_v4_459_0_1	#N/A	#N/A	0	#N/A	#N/A	Epidermal;Parapharyngeal;Neural	#N/A
SMED30033611	5.63E-208	0.568745167	0.763	0.055	1.13E-204	10	SMED30033611.p1	dd_Smed_v4_854_1_1	#N/A	#N/A	CD63 antigen OS=Homo sapiens OX=9606 GN=CD63 PE=1 SV=2 P08962 CD63_HUMAN 0.00000000000318	#N/A	#N/A	Neural;Parapharyngeal;Epidermal	#N/A
SMED30013091	7.22E-203	0.512982359	0.733	0.091	1.44E-199	10	SMED30013091.p3	dd_Smed_v4_1178_0_1	#N/A	#N/A	0	#N/A	#N/A	Neural	#N/A
SMED30005322	1.02E-202	0.367592664	0.781	0.122	2.04E-199	10	SMED30005322.p1	dd_Smed_v4_2727_0_1	#N/A	#N/A	0	#N/A	#N/A	Muscle;Intestine;Neural	#N/A
SMED30021762	5.04E-196	0.454768166	0.581	0.079	1.01E-192	10	SMED30021762.p1	dd_Smed_v4_24722_0_1;dd_Smed_v4_57166_0_1	#N/A	#N/A	0	#N/A	#N/A	#N/A	#N/A
SMED30026964	1.16E-194	0.32754011	0.77	0.102	2.32E-191	10	SMED30026964.p1	dd_Smed_v4_6834_0_1;dd_Smed_v4_6834_0_2;dd_Smed_v4_6834_0_4;dd_Smed_v4_6834_0_3	#N/A	#N/A	Rab effector MyRIP OS=Homo sapiens OX=9606 GN=MYRIP PE=1 SV=2 Q8NFW9 MYRIP_HUMAN 1.29E-22	#N/A	#N/A	Epidermal;Neural	#N/A
SMED30023570	5.65E-189	0.378177925	0.759	0.07	1.13E-185	10	SMED30023570.p1	dd_Smed_v4_770_0_1	#N/A	#N/A	0	#N/A	#N/A	Epidermal;Neural;Phyarnx;Parapharyngeal;Protonephridia	#N/A
SMED30000511	1.25E-180	0.455710841	0.607	0.081	2.50E-177	10	SMED30000511.p1	dd_Smed_v4_16018_0_1;dd_Smed_v4_16018_0_2	#N/A	#N/A	Neuropeptide FF receptor 2 OS=Homo sapiens OX=9606 GN=NPFFR2 PE=1 SV=2 Q9Y5X5 NPFF2_HUMAN 0.00000202	#N/A	#N/A	Neural;Muscle	#N/A
SMED30022907	2.72E-180	0.612744691	0.696	0.038	5.44E-177	10	SMED30022907.p1	dd_Smed_v4_4222_0_1	#N/A	#N/A	Synaptotagmin-1 OS=Homo sapiens OX=9606 GN=SYT1 PE=1 SV=1 P21579 SYT1_HUMAN 1.12E-151	#N/A	#N/A	Neural	#N/A
SMED30009358	3.52E-178	0.329270762	0.756	0.074	7.04E-175	10	SMED30009358.p1	dd_Smed_v4_16616_0_1	#N/A	slc16a-3	Monocarboxylate transporter 5 OS=Homo sapiens OX=9606 GN=SLC16A4 PE=2 SV=1 O15374 MOT5_HUMAN 0.00000000156	#N/A	#N/A	Neural	#N/A
SMED30009301	1.12E-174	0.253408936	0.652	0.072	2.23E-171	10	SMED30009301.p1	dd_Smed_v4_7278_0_1	#N/A	#N/A	Uncharacterized protein KIAA0513 OS=Homo sapiens OX=9606 GN=KIAA0513 PE=1 SV=1 O60268 K0513_HUMAN 0.000000000000000973	#N/A	#N/A	Neural	#N/A
SMED30018580	2.79E-172	0.541884788	0.77	0.082	5.59E-169	10	SMED30018580.p1	dd_Smed_v4_2823_0_1	#N/A	#N/A	0	#N/A	#N/A	Parapharyngeal;Neural	#N/A
SMED30019234	3.69E-171	1.976718542	0.911	0.118	7.38E-168	10	SMED30019234.p1	#N/A	#N/A	#N/A	0	#N/A	Pharyngeal lineage	#N/A	#N/A
SMED30014981	6.99E-170	0.672429981	0.619	0.033	1.40E-166	10	SMED30014981.p1	dd_Smed_v4_1673_0_1	#N/A	gelsolin-like	Villin-1 OS=Homo sapiens OX=9606 GN=VIL1 PE=1 SV=4 P09327 VILI_HUMAN 1.38E-62	#N/A	#N/A	Neural;Parapharyngeal;Phyarnx;Epidermal;Protonephridia	#N/A
SMED30007346	5.02E-160	1.460861312	0.804	0.063	1.00E-156	10	SMED30007346.p1	dd_Smed_v4_1854_0_1	ASCL4	ASCL4	Achaete-scute homolog 4 OS=Homo sapiens OX=9606 GN=ASCL4 PE=1 SV=1 Q6XD76 ASCL4_HUMAN 0.00000000000161	neoblast_paranchymal	Pharyngeal lineage	Parapharyngeal	bHLH
SMED30002500	7.23E-154	0.502927688	0.815	0.108	1.45E-150	10	SMED30002500.p1	dd_Smed_v4_14753_0_1	#N/A	ascl-2	Achaete-scute homolog 3 OS=Homo sapiens OX=9606 GN=ASCL3 PE=2 SV=2 Q9NQ33 ASCL3_HUMAN 9.97E-21	#N/A	#N/A	Parapharyngeal	bHLH
SMED30002330	7.83E-154	0.496996165	0.641	0.124	1.57E-150	10	SMED30002330.p1	dd_Smed_v4_1242_0_1	#N/A	#N/A	Peptidyl-prolyl cis-trans isomerase C OS=Homo sapiens OX=9606 GN=PPIC PE=1 SV=1 P45877 PPIC_HUMAN 1.29E-49	#N/A	#N/A	Parapharyngeal	#N/A
SMED30028151	3.65E-153	0.276394939	0.759	0.129	7.30E-150	10	SMED30028151.p1	dd_Smed_v4_57_0_1	#N/A	#N/A	WAP four-disulfide core domain protein 8 OS=Homo sapiens OX=9606 GN=WFDC8 PE=2 SV=2 Q8IUA0 WFDC8_HUMAN 0.000000000000446	#N/A	#N/A	#N/A	#N/A
SMED30028798	9.58E-151	1.788134503	0.885	0.209	1.92E-147	10	SMED30028798.p1	dd_Smed_v4_883_0_1;dd_Smed_v4_883_0_2	#N/A	#N/A	0	#N/A	Pharyngeal lineage	Parapharyngeal;Neural	#N/A
SMED30022905	1.71E-149	0.35234205	0.748	0.115	3.41E-146	10	SMED30022905.p1	dd_Smed_v4_3519_0_1	#N/A	#N/A	Dihydropyrimidinase-related protein 5 OS=Homo sapiens OX=9606 GN=DPYSL5 PE=1 SV=1 Q9BPU6 DPYL5_HUMAN 4.31E-111	#N/A	#N/A	Neural;Cathepsin+ cell	#N/A
SMED30017749	1.10E-148	0.490611088	0.589	0.081	2.20E-145	10	SMED30017749.p1	dd_Smed_v4_3093_0_1	#N/A	#N/A	Peptidyl-glycine alpha-amidating monooxygenase OS=Homo sapiens OX=9606 GN=PAM PE=1 SV=2 P19021 AMD_HUMAN 1.33E-52	#N/A	#N/A	Neural	#N/A
SMED30006136	9.73E-147	1.667790515	0.807	0.154	1.95E-143	10	SMED30006136.p1	dd_Smed_v4_821_0_1	#N/A	#N/A	Protein disulfide-isomerase A5 OS=Homo sapiens OX=9606 GN=PDIA5 PE=1 SV=1 Q14554 PDIA5_HUMAN 1.55E-36	#N/A	#N/A	Parapharyngeal	#N/A
SMED30008776	6.46E-146	0.952773723	0.489	0.039	1.29E-142	10	SMED30008776.p2	#N/A	#N/A	#N/A	0	#N/A	#N/A	#N/A	#N/A
SMED30016700	1.60E-141	1.011889205	0.83	0.242	3.20E-138	10	SMED30016700.p1	dd_Smed_v4_3283_0_1	#N/A	#N/A	Neurocalcin-delta OS=Homo sapiens OX=9606 GN=NCALD PE=1 SV=2 P61601 NCALD_HUMAN 1.37E-60	#N/A	#N/A	Neural	#N/A
SMED30014194	1.19E-137	0.542223938	0.796	0.143	2.37E-134	10	SMED30014194.p1	dd_Smed_v4_6859_0_1;dd_Smed_v4_6859_0_2	ston-2��Protein stoned-B	ston-2��Protein stoned-B	Stonin-2 OS=Homo sapiens OX=9606 GN=STON2 PE=1 SV=1 Q8WXE9 STON2_HUMAN 1.87E-67	neural��Nb11(�� Neoblasts)	Neuronal lineage	Neural	#N/A
SMED30022290	4.47E-137	0.373212124	0.763	0.213	8.94E-134	10	SMED30022290.p1	dd_Smed_v4_16372_0_1	#N/A	#N/A	0	#N/A	#N/A	#N/A	#N/A
SMED30024859	7.50E-135	1.466901961	0.804	0.21	1.50E-131	10	SMED30024859.p1	dd_Smed_v4_1349_0_1	#N/A	#N/A	Amyloid-beta precursor protein OS=Homo sapiens OX=9606 GN=APP PE=1 SV=3 P05067 A4_HUMAN 0.000000000000202	#N/A	#N/A	#N/A	#N/A
SMED30003463	3.00E-132	0.346623876	0.759	0.151	6.00E-129	10	SMED30003463.p1	dd_Smed_v4_5529_0_1	#N/A	slc30a-8	Zinc transporter 3 OS=Homo sapiens OX=9606 GN=SLC30A3 PE=1 SV=2 Q99726 ZNT3_HUMAN 3.26E-110	#N/A	#N/A	Neural	#N/A
SMED30020846	4.34E-132	0.324700917	0.533	0.058	8.69E-129	10	SMED30020846.p1	#N/A	#N/A	#N/A	0	#N/A	#N/A	#N/A	#N/A
SMED30016265	1.73E-130	1.127143975	1	0.977	3.47E-127	10	SMED30016265.p1	dd_Smed_v4_341_0_1;dd_Smed_v4_83_0_4	#N/A	Tubulin beta chain	Tubulin beta-4B chain OS=Homo sapiens OX=9606 GN=TUBB4B PE=1 SV=1 P68371 TBB4B_HUMAN 1.14E-154	#N/A	Pharyngeal lineage	Neural;Parapharyngeal;Cathepsin+ cell;Protonephridia	#N/A
SMED30002469	8.55E-128	0.465376454	0.533	0.032	1.71E-124	10	SMED30002469.p1	dd_Smed_v4_3211_0_1	#N/A	TPA_inf: pedal peptide prohormone like-1	0	#N/A	#N/A	Neural	#N/A
SMED30024291	5.61E-126	0.323878856	0.622	0.11	1.12E-122	10	SMED30024291.p1	dd_Smed_v4_9830_0_1;dd_Smed_v4_9830_0_4;dd_Smed_v4_9830_0_6	#N/A	#N/A	Microtubule-associated protein 1B OS=Homo sapiens OX=9606 GN=MAP1B PE=1 SV=2 P46821 MAP1B_HUMAN 0.0000024	#N/A	#N/A	Neural	#N/A
SMED30027929	5.05E-125	1.106095721	0.993	0.952	1.01E-121	10	SMED30027929.p1	dd_Smed_v4_341_0_1;dd_Smed_v4_471_0_1	#N/A	Tubulin beta-4B chain	Tubulin beta-4B chain OS=Homo sapiens OX=9606 GN=TUBB4B PE=1 SV=1 P68371 TBB4B_HUMAN 0	#N/A	Pharyngeal lineage	Neural;Muscle;Parapharyngeal;Cathepsin+ cell;Protonephridia	#N/A
SMED30011897	3.14E-123	0.531220967	0.57	0.064	6.29E-120	10	SMED30011897.p1	dd_Smed_v4_9727_0_1	#N/A	#N/A	Kv channel-interacting protein 4 OS=Homo sapiens OX=9606 GN=KCNIP4 PE=1 SV=1 Q6PIL6 KCIP4_HUMAN 1.01E-53	#N/A	#N/A	#N/A	#N/A
SMED30026807	3.75E-122	0.484006336	0.804	0.238	7.49E-119	10	SMED30026807.p1	dd_Smed_v4_964_0_1	#N/A	Smed_02142_V2	0	#N/A	#N/A	Neural;Cathepsin+ cell;Intestine	#N/A
SMED30012522	9.01E-122	0.290303945	0.678	0.154	1.80E-118	10	SMED30012522.p1	dd_Smed_v4_10835_0_1;dd_Smed_v4_10835_0_2;dd_Smed_v4_10835_0_3	#N/A	#N/A	Ankyrin-3 OS=Homo sapiens OX=9606 GN=ANK3 PE=1 SV=3 Q12955 ANK3_HUMAN 0	#N/A	#N/A	Neural;Muscle	#N/A
SMED30020209	2.47E-120	1.21620957	0.804	0.255	4.94E-117	10	SMED30020209.p1	dd_Smed_v4_6920_0_1	#N/A	#N/A	Synaptotagmin-1 OS=Homo sapiens OX=9606 GN=SYT1 PE=1 SV=1 P21579 SYT1_HUMAN 1.04E-144	#N/A	#N/A	Neural	#N/A
SMED30016341	5.43E-120	0.688802322	0.811	0.155	1.09E-116	10	SMED30016341.p1	dd_Smed_v4_13416_0_1	#N/A	#N/A	Potassium voltage-gated channel subfamily B member 1 OS=Homo sapiens OX=9606 GN=KCNB1 PE=1 SV=2 Q14721 KCNB1_HUMAN 8.24E-166	#N/A	#N/A	Muscle;Neural	#N/A
SMED30035336	1.02E-119	1.157556568	0.952	0.509	2.04E-116	10	SMED30035336.p1	dd_Smed_v4_2164_0_1	#N/A	Lethal(2) giant larvae protein homolog 1	Lethal(2) giant larvae protein homolog 1 OS=Homo sapiens OX=9606 GN=LLGL1 PE=1 SV=3 Q15334 L2GL1_HUMAN 3.55E-22	#N/A	Pharyngeal lineage	Neural;Parapharyngeal	#N/A
SMED30018527	3.58E-119	0.373935515	0.774	0.181	7.16E-116	10	SMED30018527.p1	dd_Smed_v4_7644_0_1	#N/A	#N/A	Atrial natriuretic peptide receptor 1 OS=Homo sapiens OX=9606 GN=NPR1 PE=1 SV=1 P16066 ANPRA_HUMAN 0	#N/A	#N/A	Neural;Epidermal;Protonephridia	#N/A
SMED30008635	1.33E-118	0.662705948	0.578	0.024	2.66E-115	10	SMED30008635.p6	#N/A	#N/A	5B06	0	#N/A	#N/A	#N/A	#N/A
SMED30001715	1.04E-115	0.778122432	0.611	0.151	2.07E-112	10	SMED30001715.p1	dd_Smed_v4_1497_0_1	#N/A	#N/A	0	#N/A	#N/A	Neural	#N/A
SMED30014343	1.63E-111	0.638375416	0.8	0.212	3.25E-108	10	SMED30014343.p1	#N/A	#N/A	#N/A	0	#N/A	#N/A	#N/A	#N/A
SMED30017430	1.66E-111	1.182786364	0.974	0.803	3.31E-108	10	SMED30017430.p1	dd_Smed_v4_1058_0_1;dd_Smed_v4_250_0_1;dd_Smed_v4_250_0_2	#N/A	Protein disulfide-isomerase 2	Protein disulfide-isomerase OS=Homo sapiens OX=9606 GN=P4HB PE=1 SV=3 P07237 PDIA1_HUMAN 1.15E-180	#N/A	Pharyngeal lineage	Epidermal;Muscle;Parapharyngeal	#N/A
SMED30020051	2.80E-111	0.36605233	0.581	0.097	5.60E-108	10	SMED30020051.p1	dd_Smed_v4_3063_0_1	#N/A	#N/A	0	#N/A	#N/A	Neural	#N/A
SMED30010476	4.51E-111	0.374125578	0.785	0.3	9.03E-108	10	SMED30010476.p1	dd_Smed_v4_2394_0_1	#N/A	#N/A	Cytochrome P450 2J2 OS=Homo sapiens OX=9606 GN=CYP2J2 PE=1 SV=2 P51589 CP2J2_HUMAN 5.31E-44	#N/A	#N/A	Cathepsin+ cell;Intestine	#N/A
SMED30019915	6.71E-109	0.660329717	0.822	0.207	1.34E-105	10	SMED30019915.p1	dd_Smed_v4_15133_0_1	#N/A	#N/A	Potassium voltage-gated channel subfamily A member 2 OS=Homo sapiens OX=9606 GN=KCNA2 PE=1 SV=2 P16389 KCNA2_HUMAN 3.48E-129	#N/A	#N/A	Parapharyngeal;Neural	#N/A
SMED30015595	1.81E-108	0.845097465	0.826	0.277	3.62E-105	10	SMED30015595.p1	dd_Smed_v4_3879_0_1	#N/A	#N/A	Innexin unc-9 OS=Caenorhabditis elegans OX=6239 GN=unc-9 PE=2 SV=1 E=6.67E-82	#N/A	#N/A	Neural;Muscle;Parapharyngeal	#N/A
SMED30005609	2.14E-106	0.977567053	0.926	0.321	4.28E-103	10	SMED30005609.p1	dd_Smed_v4_9354_0_1	#N/A	#N/A	0	#N/A	#N/A	Neural	#N/A
SMED30034930	1.11E-104	0.561751639	0.652	0.146	2.21E-101	10	SMED30034930.p1	dd_Smed_v4_91_0_1;dd_Smed_v4_91_0_2	#N/A	#N/A	Zonadhesin OS=Homo sapiens OX=9606 GN=ZAN PE=2 SV=5 Q9Y493 ZAN_HUMAN 8.77E-34	#N/A	#N/A	Parapharyngeal	#N/A
SMED30013629	6.94E-104	1.458546134	0.804	0.391	1.39E-100	10	SMED30013629.p4	dd_Smed_v4_6818_0_1	#N/A	#N/A	0	#N/A	#N/A	Neural	#N/A
SMED30014482	1.32E-102	0.640415959	0.6	0.163	2.64E-99	10	SMED30014482.p1	dd_Smed_v4_2232_0_1	#N/A	#N/A	Natterin-3 OS=Thalassophryne nattereri OX=289382 PE=1 SV=1 E=0.00000272	#N/A	#N/A	Neural	#N/A
SMED30005552	1.34E-102	0.35243962	0.811	0.315	2.68E-99	10	SMED30005552.p1	#N/A	#N/A	#N/A	0	#N/A	#N/A	#N/A	#N/A
SMED30006119	3.22E-100	1.007100846	0.985	0.873	6.44E-97	10	SMED30006119.p1	dd_Smed_v4_415_0_1	#N/A	#N/A	X-box-binding protein 1 OS=Homo sapiens OX=9606 GN=XBP1 PE=1 SV=2 P17861 XBP1_HUMAN 0.000000000000355	#N/A	#N/A	Epidermal;Muscle;Parapharyngeal	TF_bZIP
SMED30015710	1.25E-99	0.410179618	0.811	0.317	2.49E-96	10	SMED30015710.p1	dd_Smed_v4_10794_0_1	#N/A	#N/A	Glycine receptor subunit beta OS=Homo sapiens OX=9606 GN=GLRB PE=1 SV=1 P48167 GLRB_HUMAN 4.11E-76	#N/A	#N/A	Neural;Muscle	#N/A
SMED30011941	3.44E-98	0.53161022	0.615	0.129	6.89E-95	10	SMED30011941.p1	#N/A	#N/A	#N/A	0	#N/A	#N/A	#N/A	#N/A
SMED30028334	6.39E-98	0.303242106	0.6	0.083	1.28E-94	10	SMED30028334.p1	dd_Smed_v4_11468_0_1	#N/A	#N/A	Putative transmembrane protein INAFM2 OS=Homo sapiens OX=9606 GN=INAFM2 PE=2 SV=1 P0DMQ5 INAM2_HUMAN 0.0000000000000454	#N/A	#N/A	Neural	#N/A
SMED30003372	2.78E-94	0.59594298	0.807	0.314	5.57E-91	10	SMED30003372.p1	dd_Smed_v4_14_0_1	#N/A	#N/A	0	#N/A	#N/A	Cathepsin+ cell;Epidermal;Parapharyngeal;Intestine	#N/A
SMED30016693	8.81E-88	0.284386194	0.811	0.313	1.76E-84	10	SMED30016693.p1	dd_Smed_v4_3985_0_1	#N/A	#N/A	Innexin unc-9 OS=Caenorhabditis elegans OX=6239 GN=unc-9 PE=2 SV=1 E=8.12E-86	#N/A	#N/A	Neural;Muscle;Parapharyngeal	#N/A
SMED30002458	1.96E-87	0.754245478	0.87	0.44	3.92E-84	10	SMED30002458.p1	dd_Smed_v4_2638_0_1	#N/A	#N/A	Ferritin heavy chain OS=Homo sapiens OX=9606 GN=FTH1 PE=1 SV=2 P02794 FRIH_HUMAN 4.33E-68	#N/A	#N/A	Neural;Muscle;Parapharyngeal	#N/A
SMED30000524	3.11E-87	0.986680247	0.826	0.254	6.23E-84	10	SMED30000524.p3	dd_Smed_v4_9063_0_1	#N/A	#N/A	0	#N/A	Pharyngeal lineage	Neural;Parapharyngeal;Muscle	#N/A
SMED30011041	3.41E-87	0.98586166	0.963	0.793	6.81E-84	10	SMED30011041.p1	dd_Smed_v4_1310_1_1;dd_Smed_v4_758_1_1	#N/A	#N/A	Zinc finger BED domain-containing protein 1 OS=Homo sapiens OX=9606 GN=ZBED1 PE=1 SV=1 O96006 ZBED1_HUMAN 5.72E-18	#N/A	#N/A	Epidermal;Cathepsin+ cell;Parapharyngeal;Neural	zf-BED
SMED30012371	2.82E-86	1.16903932	0.659	0.065	5.63E-83	10	SMED30012371.p1	dd_Smed_v4_801_0_1	#N/A	#N/A	Calumenin OS=Homo sapiens OX=9606 GN=CALU PE=1 SV=2 O43852 CALU_HUMAN 1.27E-49	#N/A	#N/A	Parapharyngeal	#N/A
SMED30032778	7.91E-85	0.693108004	1	1	1.58E-81	10	SMED30032778.p1	#N/A	#N/A	#N/A	0	#N/A	Pharyngeal lineage	#N/A	#N/A
SMED30032518	1.01E-83	0.509386962	0.504	0.068	2.02E-80	10	SMED30032518.p1	dd_Smed_v4_8091_0_1	#N/A	#N/A	0	#N/A	#N/A	#N/A	#N/A
SMED30020631	2.74E-82	0.822491906	0.678	0.092	5.47E-79	10	SMED30020631.p1	dd_Smed_v4_7609_0_1	#N/A	#N/A	Short transient receptor potential channel 6 OS=Homo sapiens OX=9606 GN=TRPC6 PE=1 SV=1 Q9Y210 TRPC6_HUMAN 3.78E-134	#N/A	#N/A	Neural	#N/A
SMED30009586	4.20E-82	0.34648964	0.559	0.059	8.40E-79	10	SMED30009586.p1	dd_Smed_v4_10825_0_1	#N/A	#N/A	0	#N/A	#N/A	Neural	#N/A
SMED30005571	1.00E-80	0.90531595	0.681	0.092	2.01E-77	10	SMED30005571.p1	dd_Smed_v4_1060_0_1	#N/A	Delta-1-pyrroline-5-carboxylate synthase	Delta-1-pyrroline-5-carboxylate synthase OS=Homo sapiens OX=9606 GN=ALDH18A1 PE=1 SV=2 P54886 P5CS_HUMAN 0	#N/A	Pharyngeal lineage	Parapharyngeal;Intestine	#N/A
SMED30026916	3.89E-80	0.341545375	0.578	0.044	7.79E-77	10	SMED30026916.p1	#N/A	#N/A	#N/A	0	#N/A	#N/A	#N/A	#N/A
SMED30023111	1.26E-78	0.72135957	0.752	0.227	2.52E-75	10	SMED30023111.p1	dd_Smed_v4_4845_0_1	#N/A	#N/A	0	#N/A	#N/A	Neural;Cathepsin+ cell;Epidermal;Phyarnx;Parapharyngeal	#N/A
SMED30017410	1.29E-77	0.357762732	0.707	0.251	2.59E-74	10	SMED30017410.p1	dd_Smed_v4_817_1_1	#N/A	#N/A	N-acetylmuramoyl-L-alanine amidase OS=Homo sapiens OX=9606 GN=PGLYRP2 PE=1 SV=1 Q96PD5 PGRP2_HUMAN 1.15E-45	#N/A	#N/A	Cathepsin+ cell;Epidermal;Phyarnx;Intestine;Protonephridia	#N/A
SMED30028808	1.62E-77	0.650831437	0.985	0.915	3.23E-74	10	SMED30028808.p1	dd_Smed_v4_220_0_3;dd_Smed_v4_220_0_4	#N/A	calreticulin-2	Calreticulin OS=Homo sapiens OX=9606 GN=CALR PE=1 SV=1 P27797 CALR_HUMAN 1.8E-170	#N/A	#N/A	#N/A	#N/A
SMED30027679	6.91E-77	0.459692728	0.681	0.261	1.38E-73	10	SMED30027679.p2	#N/A	#N/A	#N/A	0	#N/A	#N/A	#N/A	#N/A
SMED30003742	1.57E-76	0.283386102	0.652	0.161	3.15E-73	10	SMED30003742.p1	dd_Smed_v4_10868_0_1	#N/A	fer3l-2	Fer3-like protein OS=Homo sapiens OX=9606 GN=FERD3L PE=1 SV=1 Q96RJ6 FER3L_HUMAN 1.57E-28	#N/A	#N/A	#N/A	bHLH
SMED30006233	1.62E-73	0.304738634	0.633	0.094	3.24E-70	10	SMED30006233.p1	dd_Smed_v4_11010_0_1	#N/A	#N/A	GTP-binding protein Rit1 OS=Homo sapiens OX=9606 GN=RIT1 PE=1 SV=1 Q92963 RIT1_HUMAN 7.86E-20	#N/A	#N/A	Neural	#N/A
SMED30009048	7.83E-73	1.014484051	0.889	0.404	1.57E-69	10	SMED30009048.p1	dd_Smed_v4_655_0_1	#N/A	#N/A	0	#N/A	#N/A	Neural;Cathepsin+ cell;Muscle;Epidermal	#N/A
SMED30025067	1.56E-72	0.883739967	0.948	0.833	3.11E-69	10	SMED30025067.p1	dd_Smed_v4_320_0_4;dd_Smed_v4_511_0_1	#N/A	#N/A	Endoplasmic reticulum chaperone BiP OS=Homo sapiens OX=9606 GN=HSPA5 PE=1 SV=2 P11021 BIP_HUMAN 0	#N/A	#N/A	Epidermal;Cathepsin+ cell;Parapharyngeal	#N/A
SMED30006960	3.59E-72	0.30919834	0.27	0.016	7.19E-69	10	SMED30006960.p1	dd_Smed_v4_5057_0_1	#N/A	#N/A	0	#N/A	#N/A	Parapharyngeal	#N/A
SMED30006183	3.62E-71	0.305581381	0.563	0.175	7.24E-68	10	SMED30006183.p1	#N/A	#N/A	#N/A	0	#N/A	#N/A	#N/A	#N/A
SMED30021987	4.64E-70	1.104960039	0.633	0.08	9.28E-67	10	SMED30021987.p2	dd_Smed_v4_10195_0_1	#N/A	#N/A	0	#N/A	Pharyngeal lineage	Parapharyngeal	#N/A
SMED30016004	8.68E-69	0.530511569	0.659	0.26	1.74E-65	10	SMED30016004.p1	dd_Smed_v4_1083_0_1	#N/A	#N/A	0	#N/A	#N/A	Neural	#N/A
SMED30026933	2.21E-68	0.812992575	0.704	0.133	4.42E-65	10	SMED30026933.p1	#N/A	#N/A	X1.A4.3	0	#N/A	#N/A	#N/A	#N/A
SMED30022975	3.55E-68	1.373884194	0.87	0.379	7.11E-65	10	SMED30022975.p1	dd_Smed_v4_6729_0_1	#N/A	Homeobox protein DTH-2	Homeobox protein Nkx-2.4 OS=Homo sapiens OX=9606 GN=NKX2-4 PE=3 SV=3 Q9H2Z4 NKX24_HUMAN 9.77E-38	#N/A	Epidermal lineage	Epidermal;Neoblast;Parapharyngeal	Homeobox
SMED30023308	7.52E-67	0.661770028	0.648	0.06	1.50E-63	10	SMED30023308.p6	dd_Smed_v4_762_0_1	#N/A	#N/A	0	#N/A	#N/A	Epidermal;Intestine;Neural;Muscle;Parapharyngeal;Protonephridia	#N/A
SMED30022232	1.97E-63	0.761528216	0.911	0.672	3.94E-60	10	SMED30022232.p1	dd_Smed_v4_1206_0_1	#N/A	#N/A	Hematopoietic prostaglandin D synthase OS=Homo sapiens OX=9606 GN=HPGDS PE=1 SV=3 O60760 HPGDS_HUMAN 5.57E-25	#N/A	#N/A	Neural;Cathepsin+ cell;Muscle;Parapharyngeal;Protonephridia	#N/A
SMED30009457	4.15E-63	1.80205171	0.774	0.314	8.31E-60	10	SMED30009457.p1	dd_Smed_v4_493_0_1	#N/A	reticulocalbin-1	Reticulocalbin-2 OS=Homo sapiens OX=9606 GN=RCN2 PE=1 SV=1 Q14257 RCN2_HUMAN 1.1E-24	#N/A	#N/A	Epidermal;Parapharyngeal;Phyarnx	#N/A
SMED30016646	2.31E-62	0.789707474	0.522	0.042	4.62E-59	10	SMED30016646.p1	dd_Smed_v4_2627_0_1	#N/A	#N/A	Prolyl 4-hydroxylase subunit alpha-2 OS=Homo sapiens OX=9606 GN=P4HA2 PE=1 SV=1 O15460 P4HA2_HUMAN 2.26E-28	#N/A	#N/A	Parapharyngeal	#N/A
SMED30003852	2.35E-61	0.559480091	0.826	0.431	4.70E-58	10	SMED30003852.p1	dd_Smed_v4_8885_0_1	#N/A	gcr159	Trace amine-associated receptor 2 OS=Homo sapiens OX=9606 GN=TAAR2 PE=2 SV=2 Q9P1P5 TAAR2_HUMAN 0.00000256	#N/A	#N/A	Neural;Muscle	#N/A
SMED30025925	5.62E-61	0.359605482	0.537	0.195	1.12E-57	10	SMED30025925.p1	dd_Smed_v4_359_0_1	#N/A	#N/A	0	#N/A	#N/A	Neural	#N/A
SMED30004574	1.01E-59	1.053043666	0.626	0.175	2.01E-56	10	SMED30004574.p1	dd_Smed_v4_1440_0_1	#N/A	#N/A	0	#N/A	#N/A	Neural	#N/A
SMED30001256	5.03E-59	0.277648008	0.785	0.275	1.01E-55	10	SMED30001256.p1	dd_Smed_v4_14562_0_4	#N/A	#N/A	0	#N/A	#N/A	#N/A	#N/A
SMED30002517	8.77E-59	0.25950968	0.696	0.266	1.75E-55	10	SMED30002517.p1	dd_Smed_v4_8607_0_1	#N/A	#N/A	0	#N/A	#N/A	Muscle;Phyarnx	#N/A
SMED30008508	2.19E-58	0.590642746	0.978	0.928	4.37E-55	10	SMED30008508.p1	dd_Smed_v4_921_0_1	#N/A	#N/A	LIM domain and actin-binding protein 1 OS=Homo sapiens OX=9606 GN=LIMA1 PE=1 SV=1 Q9UHB6 LIMA1_HUMAN 4.52E-19	#N/A	#N/A	Neural;Cathepsin+ cell;Parapharyngeal	#N/A
SMED30018205	1.18E-57	0.46197864	0.619	0.171	2.36E-54	10	SMED30018205.p1	dd_Smed_v4_11876_0_1	#N/A	#N/A	Protein jagged-1 OS=Homo sapiens OX=9606 GN=JAG1 PE=1 SV=3 P78504 JAG1_HUMAN 1.46E-135	#N/A	#N/A	Neural	#N/A
SMED30014539	2.17E-56	0.808737824	0.744	0.295	4.34E-53	10	SMED30014539.p1	dd_Smed_v4_2902_0_1	#N/A	#N/A	cAMP-dependent protein kinase type II-alpha regulatory subunit OS=Homo sapiens OX=9606 GN=PRKAR2A PE=1 SV=2 P13861 KAP2_HUMAN 3.89E-114	#N/A	#N/A	Neural;Parapharyngeal;Muscle	#N/A
SMED30030504	9.53E-56	0.297529335	0.589	0.099	1.91E-52	10	SMED30030504.p1	dd_Smed_v4_17352_0_1	#N/A	#N/A	Iroquois-class homeodomain protein IRX-6 OS=Homo sapiens OX=9606 GN=IRX6 PE=2 SV=3 P78412 IRX6_HUMAN 9.02E-41	#N/A	#N/A	Phyarnx	Homeobox
SMED30014654	1.38E-55	0.398212464	0.452	0.069	2.76E-52	10	SMED30014654.p1	dd_Smed_v4_2598_0_1	#N/A	#N/A	Prohormone-4 OS=Apis mellifera OX=7460 PE=1 SV=1 E=1.1E-18	#N/A	#N/A	Neural	#N/A
SMED30012827	4.37E-55	1.418578727	0.737	0.313	8.73E-52	10	SMED30012827.p1	dd_Smed_v4_5361_0_1	#N/A	#N/A	0	#N/A	Neuronal lineage	Neural;Parapharyngeal	#N/A
SMED30031540	1.27E-54	0.466458456	0.552	0.043	2.53E-51	10	SMED30031540.p1	dd_Smed_v4_798_0_1	#N/A	1020HH-2	0	#N/A	#N/A	Neural	#N/A
SMED30000428	2.60E-54	0.847449009	0.867	0.336	5.20E-51	10	SMED30000428.p1	dd_Smed_v4_816_0_1	#N/A	#N/A	Hematopoietic prostaglandin D synthase OS=Homo sapiens OX=9606 GN=HPGDS PE=1 SV=3 O60760 HPGDS_HUMAN 9.11E-27	#N/A	#N/A	Epidermal;Neural;Parapharyngeal	#N/A
SMED30023082	4.07E-54	0.271799857	0.733	0.226	8.13E-51	10	SMED30023082.p1	dd_Smed_v4_18900_0_1	#N/A	#N/A	0	#N/A	Novel lineage	Neural	#N/A
SMED30034254	2.85E-53	0.612442199	0.956	0.822	5.70E-50	10	SMED30034254.p1	dd_Smed_v4_220_0_1;dd_Smed_v4_220_0_2	#N/A	Smed_00466_V2 calreticulin-1	Calreticulin OS=Homo sapiens OX=9606 GN=CALR PE=1 SV=1 P27797 CALR_HUMAN 1.79E-162	#N/A	#N/A	Cathepsin+ cell;Epidermal;Protonephridia;Neural	#N/A
SMED30012826	1.09E-52	0.618367903	0.915	0.697	2.19E-49	10	SMED30012826.p2	dd_Smed_v4_309_0_1	#N/A	#N/A	0	#N/A	#N/A	Epidermal;Cathepsin+ cell;Neural;Protonephridia;Intestine	#N/A
SMED30033452	3.18E-52	0.327061864	0.519	0.004	6.35E-49	10	SMED30033452.p1	dd_Smed_v4_207_0_1	#N/A	#N/A	0	#N/A	#N/A	#N/A	#N/A
SMED30023135	2.40E-51	0.277787902	0.678	0.27	4.81E-48	10	SMED30023135.p1	dd_Smed_v4_6723_0_1	#N/A	#N/A	Egalitarian protein homolog OS=Caenorhabditis elegans OX=6239 GN=egal-1 PE=1 SV=2 E=0.00000000000025	#N/A	#N/A	Muscle	#N/A
SMED30027672	2.49E-51	0.522944391	0.952	0.835	4.98E-48	10	SMED30027672.p1	dd_Smed_v4_1219_1_1;dd_Smed_v4_1219_1_3	#N/A	PLAC8-like protein 1	PLAC8-like protein 1 OS=Homo sapiens OX=9606 GN=PLAC8L1 PE=2 SV=1 A1L4L8 PL8L1_HUMAN 0.00000000000000659	#N/A	Pharyngeal lineage	Neural;Cathepsin+ cell;Neoblast;Muscle;Parapharyngeal	#N/A
SMED30005554	2.79E-51	0.398145065	0.996	0.976	5.58E-48	10	SMED30005554.p1	dd_Smed_v4_507_0_1	#N/A	#N/A	0	#N/A	#N/A	Neural;Neoblast;Parapharyngeal	#N/A
SMED30028898	2.92E-51	0.901427611	0.867	0.427	5.85E-48	10	SMED30028898.p1	dd_Smed_v4_1399_0_1	#N/A	Smed_03084_V2	0	#N/A	Neuronal lineage	Neural;Cathepsin+ cell;Epidermal;Phyarnx;Intestine	TF_bZIP
SMED30014748	4.21E-50	0.839787816	0.652	0.222	8.42E-47	10	SMED30014748.p1	dd_Smed_v4_6999_0_1;dd_Smed_v4_6999_0_2	#N/A	Ptk7	Inactive tyrosine-protein kinase 7 OS=Homo sapiens OX=9606 GN=PTK7 PE=1 SV=2 Q13308 PTK7_HUMAN 5.99E-62	#N/A	Pharyngeal lineage	Muscle;Neural;Phyarnx	#N/A
SMED30033646	8.25E-49	0.442724514	0.837	0.272	1.65E-45	10	SMED30033646.p2	dd_Smed_v4_2191_0_1	#N/A	#N/A	0	#N/A	Novel lineage	Neural	#N/A
SMED30002133	2.83E-47	0.39636507	1	0.998	5.66E-44	10	SMED30002133.p1	dd_Smed_v4_34_0_1;dd_Smed_v4_34_0_2	#N/A	#N/A	Polyubiquitin-B OS=Homo sapiens OX=9606 GN=UBB PE=1 SV=1 P0CG47 UBB_HUMAN 6.51E-105	#N/A	#N/A	Neural;Cathepsin+ cell;Muscle;Epidermal;Phyarnx;Protonephridia;Intestine;Parapharyngeal	#N/A
SMED30025751	9.31E-46	0.708865886	0.53	0.038	1.86E-42	10	SMED30025751.p2	dd_Smed_v4_3752_0_1	#N/A	#N/A	0	#N/A	#N/A	Parapharyngeal	#N/A
SMED30028403	6.27E-45	0.402342118	0.674	0.227	1.25E-41	10	SMED30028403.p1	dd_Smed_v4_13295_0_1;dd_Smed_v4_13295_0_2;dd_Smed_v4_13295_0_3;dd_Smed_v4_13295_0_4;dd_Smed_v4_13295_0_5;dd_Smed_v4_13295_0_6;dd_Smed_v4_13295_0_7;dd_Smed_v4_13295_0_8	#N/A	#N/A	Voltage-dependent L-type calcium channel subunit alpha-1S OS=Homo sapiens OX=9606 GN=CACNA1S PE=1 SV=4 Q13698 CAC1S_HUMAN 0	#N/A	#N/A	Neural	#N/A
SMED30002597	1.63E-44	0.508987033	0.696	0.332	3.26E-41	10	SMED30002597.p1	dd_Smed_v4_3441_0_1	#N/A	#N/A	Calmodulin-3 OS=Homo sapiens OX=9606 GN=CALM3 PE=1 SV=1 P0DP25 CALM3_HUMAN 6.04E-25	#N/A	#N/A	Neural;Muscle	#N/A
SMED30017834	7.13E-41	0.671172795	0.67	0.25	1.43E-37	10	SMED30017834.p1	dd_Smed_v4_6476_0_1	#N/A	#N/A	Enhancer of filamentation 1 OS=Homo sapiens OX=9606 GN=NEDD9 PE=1 SV=1 Q14511 CASL_HUMAN 0.000000000000000113	#N/A	#N/A	Neural;Muscle	#N/A
SMED30017471	2.75E-40	0.587818083	0.681	0.183	5.50E-37	10	SMED30017471.p1	#N/A	#N/A	#N/A	0	#N/A	#N/A	#N/A	#N/A
SMED30012219	4.29E-40	0.40160247	0.963	0.895	8.58E-37	10	SMED30012219.p1	dd_Smed_v4_426_0_1	#N/A	#N/A	Protein disulfide-isomerase A3 OS=Homo sapiens OX=9606 GN=PDIA3 PE=1 SV=4 P30101 PDIA3_HUMAN 8.09E-95	#N/A	#N/A	Cathepsin+ cell;Parapharyngeal	#N/A
SMED30021485	4.34E-37	0.520283461	0.87	0.649	8.67E-34	10	SMED30021485.p1	dd_Smed_v4_1328_0_1	#N/A	#N/A	0	#N/A	#N/A	Neural;Muscle;Cathepsin+ cell;Parapharyngeal;Intestine	#N/A
SMED30010468	5.54E-37	0.617986083	0.763	0.398	1.11E-33	10	SMED30010468.p1	dd_Smed_v4_3281_0_1	#N/A	#N/A	E3 ubiquitin-protein ligase ARIH1 OS=Homo sapiens OX=9606 GN=ARIH1 PE=1 SV=2 Q9Y4X5 ARI1_HUMAN 0.00000000000000928	#N/A	#N/A	Neural;Muscle;Epidermal;Phyarnx;Intestine	#N/A
SMED30009514	7.03E-37	0.612880754	0.73	0.496	1.41E-33	10	SMED30009514.p1	dd_Smed_v4_2520_0_1	#N/A	PL030007A10F10 histone H2B	Histone H2B type 1-L OS=Homo sapiens OX=9606 GN=HIST1H2BL PE=1 SV=3 Q99880 H2B1L_HUMAN 5.4E-60	#N/A	#N/A	Neural;Epidermal;Cathepsin+ cell;Protonephridia	#N/A
SMED30022426	1.52E-34	0.877996492	0.537	0.073	3.04E-31	10	SMED30022426.p6	dd_Smed_v4_12635_0_1;dd_Smed_v4_8375_0_1	#N/A	#N/A	0	#N/A	#N/A	Parapharyngeal	#N/A
SMED30020726	1.76E-34	0.426227618	0.5	0.059	3.51E-31	10	SMED30020726.p2	dd_Smed_v4_238_0_1;dd_Smed_v4_238_1_1	#N/A	#N/A	IgGFc-binding protein OS=Homo sapiens OX=9606 GN=FCGBP PE=1 SV=3 Q9Y6R7 FCGBP_HUMAN 0.0000000000000289	#N/A	#N/A	Parapharyngeal	#N/A
SMED30031665	1.65E-33	0.418167174	0.515	0.096	3.30E-30	10	SMED30031665.p1	dd_Smed_v4_11266_0_1	#N/A	#N/A	Leucine-rich repeats and immunoglobulin-like domains protein 2 OS=Homo sapiens OX=9606 GN=LRIG2 PE=2 SV=3 O94898 LRIG2_HUMAN 3.89E-21	#N/A	#N/A	Neural	#N/A
SMED30016078	3.05E-33	0.368990279	1	0.969	6.09E-30	10	SMED30016078.p1	dd_Smed_v4_246_0_1;dd_Smed_v4_246_0_2;dd_Smed_v4_246_0_3;dd_Smed_v4_246_0_4;dd_Smed_v4_246_0_5;dd_Smed_v4_246_0_6;dd_Smed_v4_285_0_1	#N/A	Actin, cytoplasmic	Actin, cytoplasmic 2 OS=Homo sapiens OX=9606 GN=ACTG1 PE=1 SV=1 P63261 ACTG_HUMAN 0	#N/A	Pharyngeal lineage	Neural;Epidermal;Parapharyngeal;Phyarnx;Protonephridia	#N/A
SMED30028562	8.92E-32	0.357006122	0.644	0.206	1.78E-28	10	SMED30028562.p1	dd_Smed_v4_3394_0_1	#N/A	#N/A	cAMP-specific 3',5'-cyclic phosphodiesterase 4D OS=Homo sapiens OX=9606 GN=PDE4D PE=1 SV=2 Q08499 PDE4D_HUMAN 0	#N/A	#N/A	Neural;Parapharyngeal;Muscle	#N/A
SMED30031739	4.35E-31	0.620024779	0.596	0.182	8.71E-28	10	SMED30031739.p1	dd_Smed_v4_3059_0_1	#N/A	#N/A	Carboxypeptidase E OS=Homo sapiens OX=9606 GN=CPE PE=1 SV=1 P16870 CBPE_HUMAN 5.63E-121	#N/A	#N/A	Neural	#N/A
SMED30032314	4.40E-31	0.539196465	0.622	0.277	8.79E-28	10	SMED30032314.p1	dd_Smed_v4_2646_0_1	#N/A	#N/A	Peptidyl-glycine alpha-amidating monooxygenase OS=Homo sapiens OX=9606 GN=PAM PE=1 SV=2 P19021 AMD_HUMAN 3.24E-58	#N/A	#N/A	Neural;Parapharyngeal	#N/A
SMED30014923	2.28E-30	0.255298452	0.574	0.18	4.57E-27	10	SMED30014923.p1	dd_Smed_v4_2013_0_1	#N/A	#N/A	ADP-ribosylation factor 3 OS=Homo sapiens OX=9606 GN=ARF3 PE=1 SV=2 P61204 ARF3_HUMAN 1.64E-64	#N/A	#N/A	Epidermal;Phyarnx	#N/A
SMED30033701	1.58E-29	0.39500259	0.826	0.736	3.16E-26	10	SMED30033701.p2	dd_Smed_v4_4855_0_1	#N/A	heterochromatin 1-like protein 2	Chromodomain Y-like protein OS=Homo sapiens OX=9606 GN=CDYL PE=1 SV=2 Q9Y232 CDYL_HUMAN 0.00000000125	#N/A	#N/A	Epidermal;Parapharyngeal	#N/A
SMED30018370	2.61E-29	0.856374579	0.552	0.126	5.21E-26	10	SMED30018370.p2	dd_Smed_v4_14891_0_1	#N/A	#N/A	0	#N/A	#N/A	#N/A	#N/A
SMED30027622	7.49E-29	0.610582271	0.311	0.046	1.50E-25	10	SMED30027622.p1	dd_Smed_v4_10555_0_1	#N/A	#N/A	0	#N/A	#N/A	Parapharyngeal	#N/A
SMED30001395	3.80E-28	0.35904727	0.659	0.332	7.60E-25	10	SMED30001395.p1	dd_Smed_v4_2985_0_1	#N/A	#N/A	Neural proliferation differentiation and control protein 1 OS=Homo sapiens OX=9606 GN=NPDC1 PE=1 SV=2 Q9NQX5 NPDC1_HUMAN 3.3E-24	#N/A	#N/A	Neural	#N/A
SMED30003010	1.93E-27	0.538472417	0.496	0.117	3.86E-24	10	SMED30003010.p1	dd_Smed_v4_4576_0_1	#N/A	#N/A	0	#N/A	#N/A	Neural	#N/A
SMED30028658	9.44E-27	0.429930619	0.837	0.594	1.89E-23	10	SMED30028658.p1	dd_Smed_v4_12117_0_1;dd_Smed_v4_9410_0_1	#N/A	SMED_09938_V2 early growth response-4	Early growth response protein 1 OS=Homo sapiens OX=9606 GN=EGR1 PE=1 SV=1 P18146 EGR1_HUMAN 2.21E-31	#N/A	#N/A	Neural;Muscle	zf-H2C2_2
SMED30024282	1.76E-26	0.427595721	0.559	0.201	3.52E-23	10	SMED30024282.p1	dd_Smed_v4_3977_0_1	#N/A	#N/A	Synaptosomal-associated protein 25 OS=Homo sapiens OX=9606 GN=SNAP25 PE=1 SV=1 P60880 SNP25_HUMAN 1.37E-70	#N/A	#N/A	Neural	#N/A
SMED30011968	9.86E-26	0.528306178	0.604	0.288	1.97E-22	10	SMED30011968.p1	dd_Smed_v4_6314_0_1;dd_Smed_v4_6314_0_2	#N/A	#N/A	0	#N/A	#N/A	Cathepsin+ cell;Neural	#N/A
SMED30003468	1.76E-25	0.365367375	0.859	0.671	3.52E-22	10	SMED30003468.p1	dd_Smed_v4_536_0_1	#N/A	#N/A	Phosphoenolpyruvate carboxykinase, cytosolic [GTP] OS=Homo sapiens OX=9606 GN=PCK1 PE=1 SV=3 P35558 PCKGC_HUMAN 0	#N/A	#N/A	Intestine;Neural;Muscle;Epidermal	#N/A
SMED30026477	1.60E-22	0.359087931	0.833	0.692	3.20E-19	10	SMED30026477.p1	dd_Smed_v4_275_0_1	#N/A	#N/A	0	#N/A	#N/A	Neural;Cathepsin+ cell;Muscle;Epidermal;Phyarnx;Protonephridia;Intestine	#N/A
SMED30001543	1.78E-21	0.488343825	0.296	0.044	3.56E-18	10	SMED30001543.p1	dd_Smed_v4_7962_0_1;dd_Smed_v4_7962_0_2	#N/A	#N/A	0	#N/A	#N/A	Neural;Parapharyngeal	#N/A
SMED30001838	3.86E-21	0.781223445	0.533	0.165	7.73E-18	10	SMED30001838.p2	dd_Smed_v4_22160_0_1	#N/A	#N/A	0	#N/A	#N/A	#N/A	#N/A
SMED30008873	5.61E-21	0.294898264	0.57	0.217	1.12E-17	10	SMED30008873.p3	dd_Smed_v4_337_0_1	#N/A	#N/A	0	#N/A	#N/A	Neural	#N/A
SMED30029426	6.49E-21	0.456682168	0.937	0.681	1.30E-17	10	SMED30029426.p1	dd_Smed_v4_1187_0_1	#N/A	#N/A	Baculoviral IAP repeat-containing protein 2 OS=Homo sapiens OX=9606 GN=BIRC2 PE=1 SV=2 Q13490 BIRC2_HUMAN 0.00000202	#N/A	#N/A	Neural;Muscle;Cathepsin+ cell;Phyarnx	#N/A
SMED30007599	7.98E-21	0.437935355	0.711	0.446	1.60E-17	10	SMED30007599.p2	#N/A	#N/A	#N/A	0	#N/A	Neuronal lineage	#N/A	#N/A
SMED30035061	2.38E-19	0.276673073	0.585	0.323	4.76E-16	10	SMED30035061.p4	dd_Smed_v4_3400_0_1;dd_Smed_v4_3400_0_2	#N/A	#N/A	0	#N/A	#N/A	Neural;Muscle	#N/A
SMED30018274	8.62E-19	1.944986022	0.615	0.339	1.72E-15	10	SMED30018274.p1	dd_Smed_v4_1230_0_1	#N/A	#N/A	Calretinin OS=Homo sapiens OX=9606 GN=CALB2 PE=2 SV=2 P22676 CALB2_HUMAN 5.5E-67	#N/A	#N/A	Neural;Epidermal	#N/A
SMED30017130	1.72E-18	0.744946173	0.478	0.052	3.44E-15	10	SMED30017130.p1	dd_Smed_v4_9364_0_1	#N/A	#N/A	0	#N/A	#N/A	Neural;Parapharyngeal	#N/A
SMED30026678	3.96E-18	0.450382448	0.541	0.174	7.93E-15	10	SMED30026678.p1	dd_Smed_v4_3577_0_1	#N/A	#N/A	0	#N/A	Neuronal lineage	Neural;Muscle	#N/A
SMED30027141	7.83E-18	0.331334142	0.952	0.878	1.57E-14	10	SMED30027141.p1	dd_Smed_v4_1549_0_1	#N/A	#N/A	0	#N/A	#N/A	Muscle;Phyarnx;Protonephridia;Neural;Cathepsin+ cell	#N/A
SMED30025671	1.37E-17	0.38225611	0.956	0.918	2.74E-14	10	SMED30025671.p1	dd_Smed_v4_4012_0_1	#N/A	Smed_06551_V2 pim-1	Serine/threonine-protein kinase pim-1 OS=Homo sapiens OX=9606 GN=PIM1 PE=1 SV=4 P11309 PIM1_HUMAN 6.42E-79	#N/A	#N/A	Neural;Cathepsin+ cell;Muscle	#N/A
SMED30005604	1.76E-17	0.544802187	0.526	0.123	3.52E-14	10	SMED30005604.p1	dd_Smed_v4_30011_0_1;dd_Smed_v4_8659_0_1	#N/A	#N/A	Secretory carrier-associated membrane protein 1 OS=Homo sapiens OX=9606 GN=SCAMP1 PE=1 SV=2 O15126 SCAM1_HUMAN 0.0000000241	#N/A	#N/A	Parapharyngeal;Cathepsin+ cell	#N/A
SMED30019103	4.27E-17	0.608945399	0.307	0.212	8.53E-14	10	SMED30019103.p1	dd_Smed_v4_1650_0_1	#N/A	#N/A	Tetraspanin-7 OS=Homo sapiens OX=9606 GN=TSPAN7 PE=1 SV=2 P41732 TSN7_HUMAN 1.47E-26	#N/A	#N/A	Neural;Muscle;Parapharyngeal	#N/A
SMED30030847	7.85E-17	0.473954062	0.281	0.328	1.57E-13	10	SMED30030847.p1	dd_Smed_v4_7387_0_1	#N/A	#N/A	0	#N/A	#N/A	Neural;Epidermal;Intestine	#N/A
SMED30021268	3.20E-16	0.597611807	0.444	0.008	6.41E-13	10	SMED30021268.p1	dd_Smed_v4_6135_0_1	#N/A	#N/A	0	#N/A	Pharyngeal lineage	#N/A	#N/A
SMED30019774	3.30E-16	0.260360037	0.422	0.016	6.60E-13	10	SMED30019774.p3	dd_Smed_v4_10718_0_1;dd_Smed_v4_10718_0_2;dd_Smed_v4_10718_0_3;dd_Smed_v4_10718_0_4	#N/A	#N/A	0	#N/A	Pharyngeal lineage	Neural;Phyarnx	#N/A
SMED30034731	6.21E-16	0.381957854	0.37	0.032	1.24E-12	10	SMED30034731.p1	dd_Smed_v4_800_0_1	#N/A	#N/A	0	#N/A	#N/A	#N/A	#N/A
SMED30031821	6.69E-16	0.658368831	0.57	0.196	1.34E-12	10	SMED30031821.p1	dd_Smed_v4_6116_0_1	#N/A	#N/A	Potassium channel subfamily K member 3 OS=Homo sapiens OX=9606 GN=KCNK3 PE=1 SV=1 O14649 KCNK3_HUMAN 2.08E-106	#N/A	#N/A	Neural	#N/A
SMED30022187	9.72E-16	0.5906719	0.507	0.126	1.94E-12	10	SMED30022187.p1	dd_Smed_v4_5053_0_1	#N/A	#N/A	Epithelial splicing regulatory protein 1 OS=Homo sapiens OX=9606 GN=ESRP1 PE=1 SV=2 Q6NXG1 ESRP1_HUMAN 1.36E-120	#N/A	#N/A	Parapharyngeal;Intestine;Neural	#N/A
SMED30018157	1.27E-15	0.369820673	0.293	0.127	2.54E-12	10	SMED30018157.p1	dd_Smed_v4_13333_0_1	#N/A	#N/A	Potassium channel subfamily K member 18 OS=Homo sapiens OX=9606 GN=KCNK18 PE=1 SV=1 Q7Z418 KCNKI_HUMAN 1.6E-20	#N/A	#N/A	Neural;Parapharyngeal	#N/A
SMED30028309	1.49E-15	0.401756368	0.3	0.265	2.97E-12	10	SMED30028309.p1	dd_Smed_v4_12768_0_1	#N/A	#N/A	Suppressor of cytokine signaling 7 OS=Homo sapiens OX=9606 GN=SOCS7 PE=1 SV=2 O14512 SOCS7_HUMAN 1.54E-42	#N/A	#N/A	Parapharyngeal	#N/A
SMED30018770	1.68E-15	0.634749653	0.274	0.044	3.37E-12	10	SMED30018770.p1	dd_Smed_v4_1949_0_1	#N/A	#N/A	0	#N/A	#N/A	Parapharyngeal	#N/A
SMED30014318	2.08E-15	0.623241756	0.533	0.204	4.17E-12	10	SMED30014318.p1	dd_Smed_v4_3628_0_1	#N/A	#N/A	Uncharacterized protein KIAA0513 OS=Homo sapiens OX=9606 GN=KIAA0513 PE=1 SV=1 O60268 K0513_HUMAN 4.73E-23	#N/A	#N/A	Neural	#N/A
SMED30013342	2.57E-15	0.408888865	0.47	0.04	5.14E-12	10	SMED30013342.p1	dd_Smed_v4_10914_0_1;dd_Smed_v4_10914_0_2	#N/A	#N/A	0	#N/A	#N/A	Neural;Muscle;Parapharyngeal	#N/A
SMED30023751	8.97E-15	0.534372619	0.537	0.167	1.79E-11	10	SMED30023751.p1	dd_Smed_v4_63_0_1	#N/A	Coactosin-like protein	Coactosin-like protein OS=Homo sapiens OX=9606 GN=COTL1 PE=1 SV=3 Q14019 COTL1_HUMAN 1.37E-39	#N/A	Gastrovascular lineage	Epidermal;Cathepsin+ cell;Intestine;Phyarnx;Protonephridia	#N/A
SMED30003554	2.09E-14	0.813884871	0.533	0.162	4.18E-11	10	SMED30003554.p1	dd_Smed_v4_5882_0_1;dd_Smed_v4_5882_0_3	#N/A	#N/A	0	#N/A	#N/A	Neural;Cathepsin+ cell;Muscle	PAX
SMED30034056	3.00E-14	0.286662702	0.467	0.067	5.99E-11	10	SMED30034056.p1	dd_Smed_v4_15085_0_1	#N/A	#N/A	Voltage-gated hydrogen channel 1 OS=Homo sapiens OX=9606 GN=HVCN1 PE=1 SV=1 Q96D96 HVCN1_HUMAN 0.0000000000176	#N/A	#N/A	Muscle	#N/A
SMED30015167	4.61E-14	0.380573397	0.496	0.188	9.21E-11	10	SMED30015167.p1	dd_Smed_v4_8393_0_1	#N/A	#N/A	Inactive C-alpha-formylglycine-generating enzyme 2 OS=Homo sapiens OX=9606 GN=SUMF2 PE=1 SV=2 Q8NBJ7 SUMF2_HUMAN 2.75E-65	#N/A	#N/A	Parapharyngeal	#N/A
SMED30033282	3.91E-13	0.369090368	0.441	0.006	7.82E-10	10	SMED30033282.p1	dd_Smed_v4_1970_0_1	#N/A	#N/A	Neurocalcin-delta OS=Homo sapiens OX=9606 GN=NCALD PE=1 SV=2 P61601 NCALD_HUMAN 3.37E-53	#N/A	#N/A	Parapharyngeal	#N/A
SMED30012777	1.39E-12	0.276663631	0.77	0.523	2.78E-09	10	SMED30012777.p1	dd_Smed_v4_7254_0_1	#N/A	#N/A	Universal stress protein A-like protein OS=Arabidopsis thaliana OX=3702 GN=At3g01520 PE=1 SV=2 E=0.000000000373	#N/A	#N/A	Neural;Muscle;Intestine	#N/A
SMED30023223	5.39E-12	0.610523034	0.474	0.049	1.08E-08	10	SMED30023223.p1	dd_Smed_v4_11004_0_1	#N/A	#N/A	Glutamate receptor ionotropic, kainate 2 OS=Homo sapiens OX=9606 GN=GRIK2 PE=1 SV=1 Q13002 GRIK2_HUMAN 5.6E-97	#N/A	#N/A	Parapharyngeal;Intestine	#N/A
SMED30034629	1.11E-11	0.516898536	0.641	0.357	2.23E-08	10	SMED30034629.p1	dd_Smed_v4_762_0_1;dd_Smed_v4_762_0_2;dd_Smed_v4_762_0_3	#N/A	Golgi-associated plant pathogenesis-related protein 1	Golgi-associated plant pathogenesis-related protein 1 OS=Homo sapiens OX=9606 GN=GLIPR2 PE=1 SV=3 Q9H4G4 GAPR1_HUMAN 1.58E-28	#N/A	Gastrovascular lineage	Epidermal;Intestine;Neural;Muscle;Parapharyngeal;Protonephridia	#N/A
SMED30005770	1.83E-11	0.292567161	0.467	0.119	3.66E-08	10	SMED30005770.p1	dd_Smed_v4_743_0_1	#N/A	#N/A	Placenta-specific gene 8 protein OS=Homo sapiens OX=9606 GN=PLAC8 PE=2 SV=1 Q9NZF1 PLAC8_HUMAN 0.000000000000155	#N/A	#N/A	Cathepsin+ cell;Phyarnx;Protonephridia;Intestine;Parapharyngeal	#N/A
SMED30003276	3.25E-11	0.433501939	0.648	0.469	6.50E-08	10	SMED30003276.p1	dd_Smed_v4_9899_0_1	#N/A	Protein atonal homolog 8	Protein atonal homolog 8 OS=Homo sapiens OX=9606 GN=ATOH8 PE=2 SV=2 Q96SQ7 ATOH8_HUMAN 7.98E-23	#N/A	Muscle lineage	Muscle;Intestine;Protonephridia	bHLH
SMED30016826	6.89E-11	0.42139092	0.541	0.264	1.38E-07	10	SMED30016826.p2	dd_Smed_v4_16851_0_1;dd_Smed_v4_8096_0_1	#N/A	fer3l-1	Fer3-like protein OS=Homo sapiens OX=9606 GN=FERD3L PE=1 SV=1 Q96RJ6 FER3L_HUMAN 6.32E-32	#N/A	#N/A	Parapharyngeal	bHLH
SMED30027428	9.67E-11	0.693484288	0.441	0.038	1.93E-07	10	SMED30027428.p1	dd_Smed_v4_10718_0_1;dd_Smed_v4_10718_0_2;dd_Smed_v4_10718_0_3;dd_Smed_v4_10718_0_4	FoxA1	Smed_02872_V2 forkhead box A-1	Hepatocyte nuclear factor 3-alpha OS=Homo sapiens OX=9606 GN=FOXA1 PE=1 SV=2 P55317 FOXA1_HUMAN 1.16E-67	Pharynx neoblasts;NB7_8	Pharyngeal lineage	Neural;Phyarnx	Fork_head
SMED30001679	1.13E-10	0.804032694	0.537	0.226	2.26E-07	10	SMED30001679.p1	dd_Smed_v4_1721_0_1;dd_Smed_v4_1721_0_3	#N/A	#N/A	Plasma membrane calcium-transporting ATPase 3 OS=Homo sapiens OX=9606 GN=ATP2B3 PE=1 SV=3 Q16720 AT2B3_HUMAN 0	#N/A	#N/A	Neural;Muscle;Cathepsin+ cell;Parapharyngeal	#N/A
SMED30011180	5.06E-10	0.506983324	0.507	0.248	1.01E-06	10	SMED30011180.p1	dd_Smed_v4_8860_0_1;dd_Smed_v4_8860_0_2	#N/A	Kinesin-like protein KIF26B	Kinesin-like protein KIF26A OS=Homo sapiens OX=9606 GN=KIF26A PE=1 SV=3 Q9ULI4 KI26A_HUMAN 3.56E-49	#N/A	Pharyngeal lineage	Neural;Muscle;Phyarnx	#N/A
SMED30003358	9.78E-10	0.446217228	0.493	0.161	1.96E-06	10	SMED30003358.p1	dd_Smed_v4_2177_0_1	#N/A	#N/A	0	#N/A	#N/A	Neural	#N/A
SMED30034470	1.41E-09	0.327888207	0.744	0.67	2.82E-06	10	SMED30034470.p1	dd_Smed_v4_5781_0_1;dd_Smed_v4_5781_0_2	#N/A	5F04 PDZ ring finger 4	PDZ domain-containing RING finger protein 4 OS=Homo sapiens OX=9606 GN=PDZRN4 PE=2 SV=3 Q6ZMN7 PZRN4_HUMAN 1.01E-21	#N/A	#N/A	Neural;Parapharyngeal;Muscle;Phyarnx	#N/A
SMED30018431	5.36E-257	0.25838631	0.538	0.02	1.07E-253	11	SMED30018431.p1	dd_Smed_v4_86440_0_1	#N/A	slc16a-21	Monocarboxylate transporter 5 OS=Homo sapiens OX=9606 GN=SLC16A4 PE=2 SV=1 O15374 MOT5_HUMAN 1.55E-38	#N/A	#N/A	#N/A	#N/A
SMED30030379	2.35E-219	2.762533835	0.989	0.102	4.70E-216	11	SMED30030379.p1	dd_Smed_v4_8234_0_1	POU2/3	POU2/3	POU domain, class 3, transcription factor 2 OS=Homo sapiens OX=9606 GN=POU3F2 PE=1 SV=4 P20265 PO3F2_HUMAN 1.32E-81	neoblast_protonephridia��NB9	Protonephridia lineage	Protonephridia	Pou
SMED30013472	4.08E-206	1.518856762	0.813	0.046	8.16E-203	11	SMED30013472.p3	dd_Smed_v4_10830_0_2	#N/A	#N/A	0	#N/A	#N/A	Protonephridia	#N/A
SMED30023125	3.75E-183	1.555880347	0.769	0.044	7.50E-180	11	SMED30023125.p2	#N/A	#N/A	#N/A	0	#N/A	#N/A	#N/A	#N/A
SMED30006365	8.18E-157	1.565463173	0.764	0.041	1.64E-153	11	SMED30006365.p1	dd_Smed_v4_9417_0_1	#N/A	#N/A	0	#N/A	Protonephridia lineage	Protonephridia	#N/A
SMED30005620	2.79E-138	1.877876804	0.901	0.063	5.58E-135	11	SMED30005620.p1	dd_Smed_v4_9774_0_1	six1/2-2	sine oculis 1/2-2-like	Homeobox protein SIX1 OS=Homo sapiens OX=9606 GN=SIX1 PE=1 SV=1 Q15475 SIX1_HUMAN 1.53E-116	Protonephridia neoblasts*;Eye progenitor	Protonephridia lineage	Protonephridia	Homeobox
SMED30025647	1.74E-116	1.241748822	0.742	0.034	3.48E-113	11	SMED30025647.p1	dd_Smed_v4_12974_0_1	#N/A	Slit homolog 1 protein	Matrix-remodeling-associated protein 5 OS=Homo sapiens OX=9606 GN=MXRA5 PE=1 SV=3 Q9NR99 MXRA5_HUMAN 0.00000000000988	#N/A	Protonephridia lineage	Neural;Protonephridia	#N/A
SMED30024108	6.36E-113	1.319148846	0.78	0.101	1.27E-109	11	SMED30024108.p1	dd_Smed_v4_11240_0_1	#N/A	#N/A	0	#N/A	#N/A	Protonephridia	#N/A
SMED30001601	2.03E-107	1.644444441	0.901	0.187	4.05E-104	11	SMED30001601.p1	dd_Smed_v4_2946_0_1	#N/A	Zinc finger protein sens	Zinc finger protein Gfi-1 OS=Homo sapiens OX=9606 GN=GFI1 PE=1 SV=2 Q99684 GFI1_HUMAN 0.00000000000076	#N/A	Protonephridia lineage	Epidermal;Intestine;Protonephridia	zf-C2H2
SMED30024150	6.46E-92	1.301220764	0.764	0.065	1.29E-88	11	SMED30024150.p1	dd_Smed_v4_12617_0_1	#N/A	#N/A	0	#N/A	Protonephridia lineage	Protonephridia;Neural	zf-BED
SMED30031524	9.35E-63	1.069230341	0.621	0.042	1.87E-59	11	SMED30031524.p1	#N/A	#N/A	#N/A	0	#N/A	Protonephridia lineage	#N/A	#N/A
SMED30014702	1.64E-60	1.374145245	0.874	0.456	3.29E-57	11	SMED30014702.p1	dd_Smed_v4_12876_0_1	#N/A	#N/A	0	#N/A	Epidermal lineage	Protonephridia	#N/A
SMED30000756	1.24E-59	0.962700995	0.615	0.096	2.49E-56	11	SMED30000756.p1	dd_Smed_v4_11310_0_1	#N/A	EGFR-5	Receptor tyrosine-protein kinase erbB-4 OS=Homo sapiens OX=9606 GN=ERBB4 PE=1 SV=1 Q15303 ERBB4_HUMAN 3.3E-106	#N/A	Protonephridia lineage	Neural;Protonephridia	#N/A
SMED30002081	2.68E-53	1.069701077	0.962	0.601	5.36E-50	11	SMED30002081.p1	dd_Smed_v4_5128_0_1	#N/A	#N/A	0	#N/A	Muscle lineage	Neoblast;Protonephridia	#N/A
SMED30015301	7.29E-52	0.972797691	0.495	0.011	1.46E-48	11	SMED30015301.p1	dd_Smed_v4_7463_0_1	#N/A	#N/A	0	#N/A	#N/A	Protonephridia	#N/A
SMED30026334	1.41E-47	0.767767325	0.742	0.268	2.82E-44	11	SMED30026334.p1	dd_Smed_v4_7593_0_1	#N/A	#N/A	Nucleolar protein 4-like OS=Homo sapiens OX=9606 GN=NOL4L PE=1 SV=2 Q96MY1 NOL4L_HUMAN 0.0000000000045	#N/A	#N/A	Cathepsin+ cell;Muscle;Protonephridia	#N/A
SMED30005609	5.70E-44	0.771258248	0.758	0.326	1.14E-40	11	SMED30005609.p1	dd_Smed_v4_9354_0_1	#N/A	#N/A	0	#N/A	#N/A	Neural	#N/A
SMED30012295	3.43E-38	0.770208152	0.698	0.267	6.85E-35	11	SMED30012295.p1	dd_Smed_v4_5127_0_1;dd_Smed_v4_5127_0_2	#N/A	hunchback-like	Zinc finger protein 142 OS=Homo sapiens OX=9606 GN=ZNF142 PE=1 SV=4 P52746 ZN142_HUMAN 3.07E-17	#N/A	#N/A	Cathepsin+ cell;Protonephridia;Neural	zf-C2H2
SMED30002094	3.11E-37	0.28918201	0.538	0.138	6.22E-34	11	SMED30002094.p1	dd_Smed_v4_2294_0_1	#N/A	#N/A	0	#N/A	#N/A	Cathepsin+ cell;Protonephridia	#N/A
SMED30007001	8.90E-31	0.566969662	0.868	0.611	1.78E-27	11	SMED30007001.p1	dd_Smed_v4_537_0_1	#N/A	LIM domain-containing protein WLIM2a	LIM domain and actin-binding protein 1 OS=Homo sapiens OX=9606 GN=LIMA1 PE=1 SV=1 Q9UHB6 LIMA1_HUMAN 0.0000000000000114	#N/A	Protonephridia lineage	Muscle;Protonephridia	#N/A
SMED30023171	4.66E-27	0.582398647	0.44	0.028	9.32E-24	11	SMED30023171.p1	dd_Smed_v4_10051_0_2;dd_Smed_v4_18240_0_1;dd_Smed_v4_28730_0_1	#N/A	#N/A	Receptor for retinol uptake STRA6 OS=Homo sapiens OX=9606 GN=STRA6 PE=1 SV=1 Q9BX79 STRA6_HUMAN 2.96E-17	#N/A	#N/A	#N/A	#N/A
SMED30003764	1.24E-23	0.328204287	0.973	0.932	2.49E-20	11	SMED30003764.p1	dd_Smed_v4_5816_0_1	#N/A	N-alpha-acetyltransferase 40	N-alpha-acetyltransferase 40 OS=Homo sapiens OX=9606 GN=NAA40 PE=1 SV=1 Q86UY6 NAA40_HUMAN 3.58E-36	#N/A	Novel lineage	Neoblast;Neural	#N/A
SMED30033302	1.43E-21	0.30794675	0.978	0.914	2.86E-18	11	SMED30033302.p1	dd_Smed_v4_1999_0_1;dd_Smed_v4_1999_0_2	#N/A	#N/A	RNA-binding protein MEX3D OS=Homo sapiens OX=9606 GN=MEX3D PE=1 SV=3 Q86XN8 MEX3D_HUMAN 0.00000000000000455	#N/A	#N/A	Neural;Epidermal;Cathepsin+ cell;Muscle;Protonephridia	#N/A
SMED30003276	1.48E-20	0.621348417	0.725	0.469	2.96E-17	11	SMED30003276.p1	dd_Smed_v4_9899_0_1	#N/A	Protein atonal homolog 8	Protein atonal homolog 8 OS=Homo sapiens OX=9606 GN=ATOH8 PE=2 SV=2 Q96SQ7 ATOH8_HUMAN 7.98E-23	#N/A	Muscle lineage	Muscle;Intestine;Protonephridia	bHLH
SMED30021828	1.55E-20	0.427531302	0.665	0.333	3.10E-17	11	SMED30021828.p1	dd_Smed_v4_8447_0_1	#N/A	#N/A	0	#N/A	#N/A	Neural;Epidermal;Phyarnx;Intestine;Parapharyngeal	#N/A
SMED30033594	1.26E-19	0.327970349	0.978	0.952	2.52E-16	11	SMED30033594.p1	dd_Smed_v4_1301_0_1;dd_Smed_v4_1301_0_2;dd_Smed_v4_3654_0_1	#N/A	#N/A	Microtubule-associated protein 1B OS=Homo sapiens OX=9606 GN=MAP1B PE=1 SV=2 P46821 MAP1B_HUMAN 0.00000000000268	#N/A	#N/A	Neural;Muscle;Cathepsin+ cell;Protonephridia	#N/A
SMED30017326	1.36E-19	0.638640876	0.412	0.013	2.71E-16	11	SMED30017326.p1	dd_Smed_v4_14176_0_1	sall(Sal1)	sall(Sal1)	Sal-like protein 4 OS=Homo sapiens OX=9606 GN=SALL4 PE=1 SV=1 Q9UJQ4 SALL4_HUMAN 5.11E-19	Protonephridia neoblasts	#N/A	Protonephridia	zf-H2C2_2
SMED30000378	1.37E-19	0.35983254	0.912	0.827	2.73E-16	11	SMED30000378.p1	dd_Smed_v4_512_0_1;dd_Smed_v4_512_0_2	#N/A	#N/A	0	#N/A	#N/A	Neoblast;Neural;Protonephridia	#N/A
SMED30027141	4.83E-18	0.334269934	0.945	0.879	9.65E-15	11	SMED30027141.p1	dd_Smed_v4_1549_0_1	#N/A	#N/A	0	#N/A	#N/A	Muscle;Phyarnx;Protonephridia;Neural;Cathepsin+ cell	#N/A
SMED30022232	1.41E-17	0.354428967	0.907	0.674	2.81E-14	11	SMED30022232.p1	dd_Smed_v4_1206_0_1	#N/A	#N/A	Hematopoietic prostaglandin D synthase OS=Homo sapiens OX=9606 GN=HPGDS PE=1 SV=3 O60760 HPGDS_HUMAN 5.57E-25	#N/A	#N/A	Neural;Cathepsin+ cell;Muscle;Parapharyngeal;Protonephridia	#N/A
SMED30034470	3.00E-14	0.389221316	0.835	0.67	6.00E-11	11	SMED30034470.p1	dd_Smed_v4_5781_0_1;dd_Smed_v4_5781_0_2	#N/A	5F04 PDZ ring finger 4	PDZ domain-containing RING finger protein 4 OS=Homo sapiens OX=9606 GN=PDZRN4 PE=2 SV=3 Q6ZMN7 PZRN4_HUMAN 1.01E-21	#N/A	#N/A	Neural;Parapharyngeal;Muscle;Phyarnx	#N/A
SMED30030198	1.54E-13	0.264301293	0.912	0.823	3.07E-10	11	SMED30030198.p1	dd_Smed_v4_2016_0_1	#N/A	#N/A	Delta(14)-sterol reductase LBR OS=Homo sapiens OX=9606 GN=LBR PE=1 SV=2 Q14739 LBR_HUMAN 3.5E-66	#N/A	#N/A	Neoblast;Neural;Muscle;Protonephridia	#N/A
SMED30019097	9.02E-13	0.342086485	0.824	0.657	1.80E-09	11	SMED30019097.p1	dd_Smed_v4_7227_0_1;dd_Smed_v4_7227_0_2	soxP-1	SOXP-1	Transcription factor SOX-6 OS=Homo sapiens OX=9606 GN=SOX6 PE=1 SV=3 P35712 SOX6_HUMAN 0.000000000000000204	NB2��Sigma	Novel lineage	Neoblast;Neural;Protonephridia	HMG
SMED30006416	4.05E-11	0.286251467	0.78	0.583	8.11E-08	11	SMED30006416.p1	dd_Smed_v4_5520_0_1	#N/A	Smed_07823_V2 cell division cycle 25-1	M-phase inducer phosphatase 3 OS=Homo sapiens OX=9606 GN=CDC25C PE=1 SV=2 P30307 MPIP3_HUMAN 6.22E-24	#N/A	#N/A	#N/A	#N/A
SMED30022344	4.39E-11	0.314969547	0.775	0.575	8.78E-08	11	SMED30022344.p1	dd_Smed_v4_1131_0_1	#N/A	Smed_23858_V2 FERM domain containing-1	Moesin OS=Homo sapiens OX=9606 GN=MSN PE=1 SV=3 P26038 MOES_HUMAN 2.03E-180	#N/A	#N/A	Epidermal;Phyarnx;Protonephridia	#N/A
SMED30031869	6.40E-10	0.260742062	0.791	0.709	1.28E-06	11	SMED30031869.p1	dd_Smed_v4_2079_0_1	#N/A	#N/A	0	#N/A	#N/A	Epidermal	#N/A
SMED30007290	9.95E-113	2.029729536	0.97	0.189	1.99E-109	12	SMED30007290.p1	dd_Smed_v4_4075_0_1;dd_Smed_v4_4075_0_2	gata4/5/6	gata456	Transcription factor GATA-4 OS=Homo sapiens OX=9606 GN=GATA4 PE=1 SV=2 P43694 GATA4_HUMAN 7.79E-38	neoblast_intestinal��gamma	Gastrovascular lineage	Intestine;Neural;Neoblast	zf-GATA
SMED30001341	5.34E-80	1.204941753	0.806	0.238	1.07E-76	12	SMED30001341.p1	dd_Smed_v4_10750_0_1;dd_Smed_v4_10750_1_1	#N/A	#N/A	Carbonic anhydrase-related protein 10 OS=Homo sapiens OX=9606 GN=CA10 PE=2 SV=1 Q9NS85 CAH10_HUMAN 1.15E-60	#N/A	#N/A	Neural	#N/A
SMED30016901	1.87E-69	1.206529499	0.812	0.177	3.75E-66	12	SMED30016901.p1	dd_Smed_v4_13772_0_1;dd_Smed_v4_13772_0_2	prox-1	PROX-1	Prospero homeobox protein 1 OS=Homo sapiens OX=9606 GN=PROX1 PE=1 SV=2 Q92786 PROX1_HUMAN 1.14E-51	neoblast_intestinal��gamma	#N/A	Neural;Neoblast	HPD
SMED30029036	5.57E-69	0.459030805	0.667	0.187	1.11E-65	12	SMED30029036.p1	dd_Smed_v4_24743_0_1;dd_Smed_v4_24743_0_2	#N/A	#N/A	0	#N/A	#N/A	Intestine;Cathepsin+ cell	Homeobox
SMED30011793	1.63E-63	1.085892827	0.739	0.079	3.25E-60	12	SMED30011793.p1	dd_Smed_v4_2716_0_1;dd_Smed_v4_2716_0_2;dd_Smed_v4_2716_0_3;dd_Smed_v4_2716_0_4	nkx2.2	nkx2.2	Homeobox protein Nkx-2.2 OS=Homo sapiens OX=9606 GN=NKX2-2 PE=2 SV=1 O95096 NKX22_HUMAN 2.25E-37	neoblast_intestinal��gamma	Gastrovascular lineage	Intestine;Neoblast	Homeobox
SMED30007704	1.35E-62	1.283681161	0.952	0.626	2.70E-59	12	SMED30007704.p1	dd_Smed_v4_3_0_1	#N/A	#N/A	Actin, cytoplasmic 1 OS=Homo sapiens OX=9606 GN=ACTB PE=1 SV=1 P60709 ACTB_HUMAN 0	#N/A	#N/A	Cathepsin+ cell;Intestine;Neoblast	#N/A
SMED30006714	6.15E-54	0.703983723	0.788	0.313	1.23E-50	12	SMED30006714.p1	dd_Smed_v4_212_0_1	#N/A	#N/A	0	#N/A	#N/A	Cathepsin+ cell;Intestine;Epidermal;Protonephridia;Phyarnx	#N/A
SMED30023573	1.01E-53	0.80492902	0.77	0.256	2.02E-50	12	SMED30023573.p1	dd_Smed_v4_10216_0_1	#N/A	snail-like	Zinc finger protein SNAI2 OS=Homo sapiens OX=9606 GN=SNAI2 PE=1 SV=1 O43623 SNAI2_HUMAN 2.03E-55	#N/A	#N/A	#N/A	zf-C2H2
SMED30028309	2.19E-48	0.364501769	0.667	0.262	4.38E-45	12	SMED30028309.p1	dd_Smed_v4_12768_0_1	#N/A	#N/A	Suppressor of cytokine signaling 7 OS=Homo sapiens OX=9606 GN=SOCS7 PE=1 SV=2 O14512 SOCS7_HUMAN 1.54E-42	#N/A	#N/A	Parapharyngeal	#N/A
SMED30020105	1.89E-46	0.668116138	0.661	0.211	3.77E-43	12	SMED30020105.p1	dd_Smed_v4_1543_0_2	#N/A	#N/A	0	#N/A	#N/A	#N/A	#N/A
SMED30010476	1.71E-44	0.667873404	0.691	0.304	3.42E-41	12	SMED30010476.p1	dd_Smed_v4_2394_0_1	#N/A	#N/A	Cytochrome P450 2J2 OS=Homo sapiens OX=9606 GN=CYP2J2 PE=1 SV=2 P51589 CP2J2_HUMAN 5.31E-44	#N/A	#N/A	Cathepsin+ cell;Intestine	#N/A
SMED30005748	1.38E-43	0.794635505	0.77	0.236	2.76E-40	12	SMED30005748.p1	dd_Smed_v4_1694_0_1;dd_Smed_v4_1694_0_2;dd_Smed_v4_1694_0_3;dd_Smed_v4_1694_0_4	hnf-4	hnf4	Hepatocyte nuclear factor 4-gamma OS=Homo sapiens OX=9606 GN=HNF4G PE=1 SV=3 Q14541 HNF4G_HUMAN 5.47E-115	neoblast_intestinal��NB5��gamma	Gastrovascular lineage	Cathepsin+ cell;Intestine;Neoblast	RXR-like
SMED30002212	2.87E-43	0.347735067	0.636	0.23	5.73E-40	12	SMED30002212.p1	dd_Smed_v4_16466_0_1;dd_Smed_v4_16466_1_1	#N/A	#N/A	Forkhead box protein G1 OS=Homo sapiens OX=9606 GN=FOXG1 PE=1 SV=2 P55316 FOXG1_HUMAN 1.25E-57	#N/A	#N/A	#N/A	Fork_head
SMED30002697	9.52E-38	0.470293918	0.685	0.359	1.90E-34	12	SMED30002697.p1	dd_Smed_v4_4128_0_1	#N/A	#N/A	0	#N/A	#N/A	Parapharyngeal	#N/A
SMED30005863	4.26E-37	0.728273892	0.727	0.333	8.52E-34	12	SMED30005863.p1	dd_Smed_v4_11_0_1	#N/A	#N/A	0	#N/A	Gastrovascular lineage	Cathepsin+ cell;Intestine	#N/A
SMED30000949	2.32E-31	0.64456771	0.776	0.256	4.65E-28	12	SMED30000949.p1	dd_Smed_v4_10988_0_1	tgs1	tgs-1	0	sigma	Novel lineage	Neoblast	#N/A
SMED30008942	6.99E-27	0.412771508	0.461	0.059	1.40E-23	12	SMED30008942.p2	#N/A	#N/A	#N/A	0	#N/A	#N/A	#N/A	#N/A
SMED30002925	3.75E-26	0.516178692	0.794	0.475	7.51E-23	12	SMED30002925.p1	dd_Smed_v4_12472_0_1	#N/A	Protein jagged-1b	Delta-like protein 4 OS=Homo sapiens OX=9606 GN=DLL4 PE=1 SV=1 Q9NR61 DLL4_HUMAN 0.000000000000000813	#N/A	Muscle lineage	Cathepsin+ cell;Muscle	#N/A
SMED30028125	8.38E-26	0.872292497	0.564	0.125	1.68E-22	12	SMED30028125.p1	dd_Smed_v4_17901_0_1	#N/A	#N/A	Glutamate receptor 4 OS=Homo sapiens OX=9606 GN=GRIA4 PE=1 SV=2 P48058 GRIA4_HUMAN 2.24E-150	#N/A	#N/A	#N/A	#N/A
SMED30007255	2.38E-25	0.494582162	0.521	0.064	4.76E-22	12	SMED30007255.p1	dd_Smed_v4_10103_0_1	#N/A	Ras-responsive element-binding protein 1	Ras-responsive element-binding protein 1 OS=Homo sapiens OX=9606 GN=RREB1 PE=1 SV=3 Q92766 RREB1_HUMAN 5.27E-19	#N/A	Pharyngeal lineage	Parapharyngeal;Intestine	zf-C2H2
SMED30013591	8.95E-25	0.428301114	0.964	0.812	1.79E-21	12	SMED30013591.p1	dd_Smed_v4_398_0_1	#N/A	#N/A	Fructose-bisphosphate aldolase C OS=Homo sapiens OX=9606 GN=ALDOC PE=1 SV=2 P09972 ALDOC_HUMAN 5.39E-161	#N/A	#N/A	Intestine;Cathepsin+ cell;Neoblast;Protonephridia	#N/A
SMED30019800	2.16E-24	0.368905771	0.679	0.384	4.33E-21	12	SMED30019800.p1	dd_Smed_v4_19037_0_1;dd_Smed_v4_19037_0_2	#N/A	Smed_02069_V2 tyrosine kinase-7	0	#N/A	#N/A	Neoblast	#N/A
SMED30011396	1.60E-20	0.461179911	0.606	0.274	3.20E-17	12	SMED30011396.p1	dd_Smed_v4_683_0_1	#N/A	#N/A	0	#N/A	#N/A	Cathepsin+ cell;Intestine	#N/A
SMED30035848	9.52E-19	0.303647469	0.97	0.855	1.90E-15	12	SMED30035848.p1	dd_Smed_v4_83_0_1;dd_Smed_v4_83_0_3	#N/A	Schmidtea mediterranea	Tubulin beta-4B chain OS=Homo sapiens OX=9606 GN=TUBB4B PE=1 SV=1 P68371 TBB4B_HUMAN 0	#N/A	#N/A	Neural;Muscle;Parapharyngeal;Cathepsin+ cell;Epidermal;Protonephridia;Phyarnx	#N/A
SMED30004939	5.14E-18	0.614804959	0.667	0.29	1.03E-14	12	SMED30004939.p1	dd_Smed_v4_272_0_1	#N/A	#N/A	DNA-directed RNA polymerase II subunit RPB1 OS=Homo sapiens OX=9606 GN=POLR2A PE=1 SV=2 P24928 RPB1_HUMAN 0.00000225	#N/A	Gastrovascular lineage	Cathepsin+ cell;Intestine	#N/A
SMED30001601	2.41E-16	0.654439607	0.539	0.192	4.81E-13	12	SMED30001601.p1	dd_Smed_v4_2946_0_1	#N/A	Zinc finger protein sens	Zinc finger protein Gfi-1 OS=Homo sapiens OX=9606 GN=GFI1 PE=1 SV=2 Q99684 GFI1_HUMAN 0.00000000000076	#N/A	Protonephridia lineage	Epidermal;Intestine;Protonephridia	zf-C2H2
SMED30032456	3.77E-11	0.302566527	0.939	0.848	7.55E-08	12	SMED30032456.p1	dd_Smed_v4_400_0_1	#N/A	Schmidtea mediterranea	Aldehyde dehydrogenase, mitochondrial OS=Homo sapiens OX=9606 GN=ALDH2 PE=1 SV=2 P05091 ALDH2_HUMAN 0	#N/A	#N/A	Cathepsin+ cell;Intestine;Neoblast;Protonephridia	#N/A
SMED30033594	5.92E-11	0.265161574	0.982	0.952	1.18E-07	12	SMED30033594.p1	dd_Smed_v4_1301_0_1;dd_Smed_v4_1301_0_2;dd_Smed_v4_3654_0_1	#N/A	#N/A	Microtubule-associated protein 1B OS=Homo sapiens OX=9606 GN=MAP1B PE=1 SV=2 P46821 MAP1B_HUMAN 0.00000000000268	#N/A	#N/A	Neural;Muscle;Cathepsin+ cell;Protonephridia	#N/A
SMED30010940	2.23E-10	0.296770079	0.885	0.726	4.46E-07	12	SMED30010940.p1	dd_Smed_v4_1257_0_1	#N/A	#N/A	CD151 antigen OS=Homo sapiens OX=9606 GN=CD151 PE=1 SV=3 P48509 CD151_HUMAN 2.94E-28	#N/A	#N/A	Epidermal;Intestine;Phyarnx	#N/A
SMED30027466	2.31E-175	1.611934896	0.717	0.053	4.62E-172	13	SMED30027466.p1	dd_Smed_v4_15920_0_1	#N/A	#N/A	Amiloride-sensitive sodium channel subunit beta OS=Homo sapiens OX=9606 GN=SCNN1B PE=1 SV=2 P51168 SCNNB_HUMAN 0.000000177	#N/A	#N/A	Neural	#N/A
SMED30026676	1.97E-172	1.561900736	0.559	0.038	3.95E-169	13	SMED30026676.p1	dd_Smed_v4_5153_0_1	#N/A	slc39a-10	Zinc transporter ZIP10 OS=Homo sapiens OX=9606 GN=SLC39A10 PE=1 SV=2 Q9ULF5 S39AA_HUMAN 1.42E-84	#N/A	#N/A	Cathepsin+ cell;Neural	#N/A
SMED30004932	4.00E-145	0.592620632	0.307	0.012	8.00E-142	13	SMED30004932.p1	dd_Smed_v4_9120_0_1	#N/A	#N/A	TRPM8 channel-associated factor 2 OS=Homo sapiens OX=9606 GN=TCAF2 PE=1 SV=2 A6NFQ2 TCAF2_HUMAN 2.17E-37	#N/A	#N/A	#N/A	#N/A
SMED30019821	2.12E-117	1.151966879	0.543	0.035	4.23E-114	13	SMED30019821.p1	dd_Smed_v4_14115_0_1;dd_Smed_v4_14115_0_2	#N/A	#N/A	LIM homeobox transcription factor 1-alpha OS=Homo sapiens OX=9606 GN=LMX1A PE=1 SV=1 Q8TE12 LMX1A_HUMAN 8.53E-39	#N/A	#N/A	Neural;Parapharyngeal	Homeobox
SMED30031431	1.61E-106	0.851694653	0.567	0.059	3.22E-103	13	SMED30031431.p1	dd_Smed_v4_9790_0_1	#N/A	#N/A	Amiloride-sensitive sodium channel subunit gamma OS=Homo sapiens OX=9606 GN=SCNN1G PE=1 SV=4 P51170 SCNNG_HUMAN 0.0000000106	#N/A	#N/A	Neural	#N/A
SMED30016700	1.27E-103	2.390054738	0.906	0.246	2.54E-100	13	SMED30016700.p1	dd_Smed_v4_3283_0_1	#N/A	#N/A	Neurocalcin-delta OS=Homo sapiens OX=9606 GN=NCALD PE=1 SV=2 P61601 NCALD_HUMAN 1.37E-60	#N/A	#N/A	Neural	#N/A
SMED30029201	2.02E-98	1.96822281	0.575	0.086	4.05E-95	13	SMED30029201.p1	dd_Smed_v4_3515_0_1	#N/A	#N/A	0	#N/A	#N/A	Neural	#N/A
SMED30018274	7.53E-97	3.373622389	0.984	0.339	1.51E-93	13	SMED30018274.p1	dd_Smed_v4_1230_0_1	#N/A	#N/A	Calretinin OS=Homo sapiens OX=9606 GN=CALB2 PE=2 SV=2 P22676 CALB2_HUMAN 5.5E-67	#N/A	#N/A	Neural;Epidermal	#N/A
SMED30004492	8.02E-97	0.380266184	0.252	0.009	1.60E-93	13	SMED30004492.p1	dd_Smed_v4_23314_0_1	#N/A	#N/A	FMRFamide-activated amiloride-sensitive sodium channel OS=Cornu aspersum OX=6535 PE=2 SV=1 E=0.000000000000411	#N/A	#N/A	Neural	#N/A
SMED30017522	6.71E-94	0.472956866	0.409	0.01	1.34E-90	13	SMED30017522.p1	dd_Smed_v4_13332_0_1	#N/A	#N/A	Parathyroid hormone/parathyroid hormone-related peptide receptor OS=Homo sapiens OX=9606 GN=PTH1R PE=1 SV=1 Q03431 PTH1R_HUMAN 9.6E-56	#N/A	#N/A	Neural	#N/A
SMED30029617	3.02E-93	1.182186322	0.646	0.101	6.04E-90	13	SMED30029617.p1	dd_Smed_v4_6007_0_1	#N/A	#N/A	0	#N/A	#N/A	Cathepsin+ cell;Protonephridia;Neural	#N/A
SMED30003490	1.69E-92	2.194268704	0.724	0.159	3.39E-89	13	SMED30003490.p1	dd_Smed_v4_5915_0_1	#N/A	#N/A	Otoferlin OS=Homo sapiens OX=9606 GN=OTOF PE=1 SV=3 Q9HC10 OTOF_HUMAN 0	#N/A	#N/A	Neural	#N/A
SMED30021730	9.03E-91	0.601478414	0.417	0.044	1.81E-87	13	SMED30021730.p1	dd_Smed_v4_27455_0_1;dd_Smed_v4_40141_0_1	#N/A	#N/A	Probable G-protein coupled receptor 101 OS=Homo sapiens OX=9606 GN=GPR101 PE=1 SV=1 Q96P66 GP101_HUMAN 0.00000000000868	#N/A	#N/A	#N/A	#N/A
SMED30012827	4.44E-89	2.153559762	0.969	0.315	8.87E-86	13	SMED30012827.p1	dd_Smed_v4_5361_0_1	#N/A	#N/A	0	#N/A	Neuronal lineage	Neural;Parapharyngeal	#N/A
SMED30021098	1.01E-87	1.655408034	0.945	0.364	2.02E-84	13	SMED30021098.p1	dd_Smed_v4_3190_0_2;dd_Smed_v4_3190_0_4	#N/A	glut4-like	Solute carrier family 2, facilitated glucose transporter member 1 OS=Homo sapiens OX=9606 GN=SLC2A1 PE=1 SV=2 P11166 GTR1_HUMAN 2.46E-88	#N/A	#N/A	#N/A	#N/A
SMED30020631	1.68E-86	1.856445615	0.787	0.096	3.35E-83	13	SMED30020631.p1	dd_Smed_v4_7609_0_1	#N/A	#N/A	Short transient receptor potential channel 6 OS=Homo sapiens OX=9606 GN=TRPC6 PE=1 SV=1 Q9Y210 TRPC6_HUMAN 3.78E-134	#N/A	#N/A	Neural	#N/A
SMED30035408	5.24E-86	1.075178813	0.598	0.067	1.05E-82	13	SMED30035408.p1	dd_Smed_v4_10038_0_1	#N/A	Zeb-1	Zinc finger E-box-binding homeobox 1 OS=Homo sapiens OX=9606 GN=ZEB1 PE=1 SV=2 P37275 ZEB1_HUMAN 5.44E-40	#N/A	#N/A	Neural	zf-H2C2_2
SMED30006971	1.94E-85	0.867889448	0.504	0.056	3.89E-82	13	SMED30006971.p1	dd_Smed_v4_14664_0_1	#N/A	#N/A	0	#N/A	#N/A	Phyarnx;Neural;Cathepsin+ cell	#N/A
SMED30026964	1.25E-84	1.343884637	0.685	0.109	2.51E-81	13	SMED30026964.p1	dd_Smed_v4_6834_0_1;dd_Smed_v4_6834_0_2;dd_Smed_v4_6834_0_4;dd_Smed_v4_6834_0_3	#N/A	#N/A	Rab effector MyRIP OS=Homo sapiens OX=9606 GN=MYRIP PE=1 SV=2 Q8NFW9 MYRIP_HUMAN 1.29E-22	#N/A	#N/A	Epidermal;Neural	#N/A
SMED30006311	6.97E-82	2.212405673	0.984	0.509	1.39E-78	13	SMED30006311.p1	dd_Smed_v4_333_0_1	#N/A	#N/A	Calponin-2 OS=Homo sapiens OX=9606 GN=CNN2 PE=1 SV=4 Q99439 CNN2_HUMAN 1.07E-45	#N/A	#N/A	Muscle;Neural	#N/A
SMED30001679	1.01E-81	1.863588117	0.961	0.226	2.01E-78	13	SMED30001679.p1	dd_Smed_v4_1721_0_1;dd_Smed_v4_1721_0_3	#N/A	#N/A	Plasma membrane calcium-transporting ATPase 3 OS=Homo sapiens OX=9606 GN=ATP2B3 PE=1 SV=3 Q16720 AT2B3_HUMAN 0	#N/A	#N/A	Neural;Muscle;Cathepsin+ cell;Parapharyngeal	#N/A
SMED30025008	4.27E-79	3.13437356	0.921	0.422	8.53E-76	13	SMED30025008.p1	dd_Smed_v4_9692_0_1	#N/A	#N/A	0	#N/A	#N/A	Muscle;Neural	#N/A
SMED30024836	6.97E-79	1.119185345	0.307	0.009	1.39E-75	13	SMED30024836.p1	dd_Smed_v4_13385_0_1	#N/A	#N/A	TRPM8 channel-associated factor 2 OS=Homo sapiens OX=9606 GN=TCAF2 PE=1 SV=2 A6NFQ2 TCAF2_HUMAN 2.16E-40	#N/A	#N/A	Neural	#N/A
SMED30009048	3.17E-78	2.098928776	0.976	0.407	6.34E-75	13	SMED30009048.p1	dd_Smed_v4_655_0_1	#N/A	#N/A	0	#N/A	#N/A	Neural;Cathepsin+ cell;Muscle;Epidermal	#N/A
SMED30019890	3.66E-78	2.289018043	1	0.879	7.33E-75	13	SMED30019890.p6	#N/A	#N/A	#N/A	0	#N/A	Neuronal lineage	#N/A	#N/A
SMED30034629	5.40E-78	1.935219381	0.976	0.356	1.08E-74	13	SMED30034629.p1	dd_Smed_v4_762_0_1;dd_Smed_v4_762_0_2;dd_Smed_v4_762_0_3	#N/A	Golgi-associated plant pathogenesis-related protein 1	Golgi-associated plant pathogenesis-related protein 1 OS=Homo sapiens OX=9606 GN=GLIPR2 PE=1 SV=3 Q9H4G4 GAPR1_HUMAN 1.58E-28	#N/A	Gastrovascular lineage	Epidermal;Intestine;Neural;Muscle;Parapharyngeal;Protonephridia	#N/A
SMED30032778	1.56E-77	1.836577491	1	1	3.13E-74	13	SMED30032778.p1	#N/A	#N/A	#N/A	0	#N/A	Pharyngeal lineage	#N/A	#N/A
SMED30006233	8.23E-77	1.442820706	0.717	0.098	1.65E-73	13	SMED30006233.p1	dd_Smed_v4_11010_0_1	#N/A	#N/A	GTP-binding protein Rit1 OS=Homo sapiens OX=9606 GN=RIT1 PE=1 SV=1 Q92963 RIT1_HUMAN 7.86E-20	#N/A	#N/A	Neural	#N/A
SMED30002458	2.72E-75	2.29323338	0.945	0.443	5.45E-72	13	SMED30002458.p1	dd_Smed_v4_2638_0_1	#N/A	#N/A	Ferritin heavy chain OS=Homo sapiens OX=9606 GN=FTH1 PE=1 SV=2 P02794 FRIH_HUMAN 4.33E-68	#N/A	#N/A	Neural;Muscle;Parapharyngeal	#N/A
SMED30012504	3.80E-75	1.950210053	0.543	0.084	7.60E-72	13	SMED30012504.p1	#N/A	#N/A	#N/A	0	#N/A	#N/A	#N/A	#N/A
SMED30023308	1.81E-74	1.377340279	0.756	0.064	3.61E-71	13	SMED30023308.p6	dd_Smed_v4_762_0_1	#N/A	#N/A	0	#N/A	#N/A	Epidermal;Intestine;Neural;Muscle;Parapharyngeal;Protonephridia	#N/A
SMED30001395	2.73E-73	1.661310977	0.906	0.333	5.45E-70	13	SMED30001395.p1	dd_Smed_v4_2985_0_1	#N/A	#N/A	Neural proliferation differentiation and control protein 1 OS=Homo sapiens OX=9606 GN=NPDC1 PE=1 SV=2 Q9NQX5 NPDC1_HUMAN 3.3E-24	#N/A	#N/A	Neural	#N/A
SMED30002262	1.11E-72	1.679000507	1	0.998	2.22E-69	13	SMED30002262.p1	dd_Smed_v4_320_0_1;dd_Smed_v4_320_0_2;dd_Smed_v4_320_0_3	#N/A	#N/A	Heat shock cognate 71 kDa protein OS=Homo sapiens OX=9606 GN=HSPA8 PE=1 SV=1 P11142 HSP7C_HUMAN 0	#N/A	#N/A	Neoblast;Epidermal;Cathepsin+ cell	#N/A
SMED30025753	1.38E-69	1.471181917	1	0.997	2.76E-66	13	SMED30025753.p2	dd_Smed_v4_10_0_1	#N/A	#N/A	0	#N/A	#N/A	Neural;Epidermal;Muscle;Cathepsin+ cell;Phyarnx;Protonephridia;Intestine;Parapharyngeal	#N/A
SMED30030448	5.98E-69	1.558644175	0.992	0.718	1.20E-65	13	SMED30030448.p1	dd_Smed_v4_3617_0_1	#N/A	#N/A	Dual specificity protein phosphatase 10 OS=Homo sapiens OX=9606 GN=DUSP10 PE=1 SV=1 Q9Y6W6 DUS10_HUMAN 6.3E-45	#N/A	#N/A	Neural;Cathepsin+ cell;Muscle;Phyarnx	#N/A
SMED30018493	7.27E-69	0.427156361	0.37	0.012	1.45E-65	13	SMED30018493.p1	dd_Smed_v4_12567_0_1	#N/A	#N/A	Ras and EF-hand domain-containing protein OS=Homo sapiens OX=9606 GN=RASEF PE=1 SV=1 Q8IZ41 RASEF_HUMAN 5.99E-52	#N/A	#N/A	Phyarnx;Neural	#N/A
SMED30009148	1.16E-68	1.045510647	0.591	0.114	2.31E-65	13	SMED30009148.p1	dd_Smed_v4_13943_0_1	#N/A	#N/A	Acid-sensing ion channel 5 OS=Homo sapiens OX=9606 GN=ASIC5 PE=1 SV=1 Q9NY37 ASIC5_HUMAN 0.00000000000000141	#N/A	#N/A	Neural	#N/A
SMED30016265	3.32E-66	1.08490452	1	0.977	6.63E-63	13	SMED30016265.p1	dd_Smed_v4_341_0_1;dd_Smed_v4_83_0_4	#N/A	Tubulin beta chain	Tubulin beta-4B chain OS=Homo sapiens OX=9606 GN=TUBB4B PE=1 SV=1 P68371 TBB4B_HUMAN 1.14E-154	#N/A	Pharyngeal lineage	Neural;Parapharyngeal;Cathepsin+ cell;Protonephridia	#N/A
SMED30024751	8.91E-66	0.86384239	0.559	0.11	1.78E-62	13	SMED30024751.p1	dd_Smed_v4_12498_0_1	#N/A	#N/A	Innexin unc-7 OS=Caenorhabditis elegans OX=6239 GN=unc-7 PE=2 SV=1 E=0.0000000000094	#N/A	#N/A	Neural	#N/A
SMED30005488	1.10E-65	1.300224197	1	0.981	2.21E-62	13	SMED30005488.p1	dd_Smed_v4_3257_0_1	#N/A	Smed_04167_V2	0	#N/A	Neuronal lineage	Cathepsin+ cell;Neural;Muscle;Phyarnx;Intestine	#N/A
SMED30015595	2.58E-65	1.54235705	0.819	0.282	5.16E-62	13	SMED30015595.p1	dd_Smed_v4_3879_0_1	#N/A	#N/A	Innexin unc-9 OS=Caenorhabditis elegans OX=6239 GN=unc-9 PE=2 SV=1 E=6.67E-82	#N/A	#N/A	Neural;Muscle;Parapharyngeal	#N/A
SMED30025382	1.82E-64	0.580665253	0.386	0.017	3.64E-61	13	SMED30025382.p1	dd_Smed_v4_4761_0_1	ANO7	ANO7	Anoctamin-7 OS=Homo sapiens OX=9606 GN=ANO7 PE=1 SV=2 Q6IWH7 ANO7_HUMAN 0	paranchymal	#N/A	Parapharyngeal;Neural	#N/A
SMED30023116	3.23E-64	0.513898734	0.283	0.018	6.47E-61	13	SMED30023116.p1	dd_Smed_v4_15331_0_1	#N/A	#N/A	Glycine receptor subunit alpha-3 OS=Homo sapiens OX=9606 GN=GLRA3 PE=1 SV=2 O75311 GLRA3_HUMAN 2.47E-82	#N/A	#N/A	Neural	#N/A
SMED30014608	1.04E-63	0.724391541	0.433	0.044	2.09E-60	13	SMED30014608.p1	dd_Smed_v4_11830_0_1	#N/A	#N/A	TRPM8 channel-associated factor 2 OS=Homo sapiens OX=9606 GN=TCAF2 PE=1 SV=2 A6NFQ2 TCAF2_HUMAN 9.78E-32	#N/A	#N/A	Neural	#N/A
SMED30007407	1.26E-63	1.541663756	0.575	0.108	2.52E-60	13	SMED30007407.p1	dd_Smed_v4_14310_0_1	#N/A	#N/A	0	#N/A	#N/A	Neural	#N/A
SMED30006964	6.64E-62	0.608977662	0.386	0.052	1.33E-58	13	SMED30006964.p1	dd_Smed_v4_1851_0_1	#N/A	#N/A	0	#N/A	#N/A	Neural	#N/A
SMED30032308	1.24E-61	0.750759183	0.52	0.095	2.48E-58	13	SMED30032308.p1	dd_Smed_v4_20282_0_1	#N/A	#N/A	ETS translocation variant 4 OS=Homo sapiens OX=9606 GN=ETV4 PE=1 SV=3 P43268 ETV4_HUMAN 1.33E-39	#N/A	#N/A	Neural	ETS
SMED30014539	2.72E-61	1.393735687	0.866	0.298	5.43E-58	13	SMED30014539.p1	dd_Smed_v4_2902_0_1	#N/A	#N/A	cAMP-dependent protein kinase type II-alpha regulatory subunit OS=Homo sapiens OX=9606 GN=PRKAR2A PE=1 SV=2 P13861 KAP2_HUMAN 3.89E-114	#N/A	#N/A	Neural;Parapharyngeal;Muscle	#N/A
SMED30019103	3.87E-61	1.543028726	0.724	0.209	7.74E-58	13	SMED30019103.p1	dd_Smed_v4_1650_0_1	#N/A	#N/A	Tetraspanin-7 OS=Homo sapiens OX=9606 GN=TSPAN7 PE=1 SV=2 P41732 TSN7_HUMAN 1.47E-26	#N/A	#N/A	Neural;Muscle;Parapharyngeal	#N/A
SMED30006119	4.74E-61	1.221510962	0.992	0.874	9.49E-58	13	SMED30006119.p1	dd_Smed_v4_415_0_1	#N/A	#N/A	X-box-binding protein 1 OS=Homo sapiens OX=9606 GN=XBP1 PE=1 SV=2 P17861 XBP1_HUMAN 0.000000000000355	#N/A	#N/A	Epidermal;Muscle;Parapharyngeal	TF_bZIP
SMED30003463	1.54E-60	1.561234207	0.677	0.157	3.07E-57	13	SMED30003463.p1	dd_Smed_v4_5529_0_1	#N/A	slc30a-8	Zinc transporter 3 OS=Homo sapiens OX=9606 GN=SLC30A3 PE=1 SV=2 Q99726 ZNT3_HUMAN 3.26E-110	#N/A	#N/A	Neural	#N/A
SMED30027929	7.06E-60	1.030942518	0.992	0.953	1.41E-56	13	SMED30027929.p1	dd_Smed_v4_341_0_1;dd_Smed_v4_471_0_1	#N/A	Tubulin beta-4B chain	Tubulin beta-4B chain OS=Homo sapiens OX=9606 GN=TUBB4B PE=1 SV=1 P68371 TBB4B_HUMAN 0	#N/A	Pharyngeal lineage	Neural;Muscle;Parapharyngeal;Cathepsin+ cell;Protonephridia	#N/A
SMED30014194	8.00E-60	1.307395153	0.701	0.149	1.60E-56	13	SMED30014194.p1	dd_Smed_v4_6859_0_1;dd_Smed_v4_6859_0_2	ston-2��Protein stoned-B	ston-2��Protein stoned-B	Stonin-2 OS=Homo sapiens OX=9606 GN=STON2 PE=1 SV=1 Q8WXE9 STON2_HUMAN 1.87E-67	neural��Nb11(�� Neoblasts)	Neuronal lineage	Neural	#N/A
SMED30014318	3.62E-59	1.796897442	0.803	0.205	7.24E-56	13	SMED30014318.p1	dd_Smed_v4_3628_0_1	#N/A	#N/A	Uncharacterized protein KIAA0513 OS=Homo sapiens OX=9606 GN=KIAA0513 PE=1 SV=1 O60268 K0513_HUMAN 4.73E-23	#N/A	#N/A	Neural	#N/A
SMED30028898	2.58E-58	1.6429979	0.913	0.431	5.16E-55	13	SMED30028898.p1	dd_Smed_v4_1399_0_1	#N/A	Smed_03084_V2	0	#N/A	Neuronal lineage	Neural;Cathepsin+ cell;Epidermal;Phyarnx;Intestine	TF_bZIP
SMED30035058	4.71E-58	1.47100667	0.583	0.148	9.42E-55	13	SMED30035058.p1	dd_Smed_v4_1103_0_1	#N/A	#N/A	Aquaporin-1 OS=Homo sapiens OX=9606 GN=AQP1 PE=1 SV=3 P29972 AQP1_HUMAN 5.44E-28	#N/A	#N/A	Neural;Cathepsin+ cell	#N/A
SMED30020215	2.74E-57	0.591134946	0.457	0.064	5.48E-54	13	SMED30020215.p1	dd_Smed_v4_1735_0_1	#N/A	#N/A	Annexin A7 OS=Homo sapiens OX=9606 GN=ANXA7 PE=1 SV=3 P20073 ANXA7_HUMAN 2.49E-96	#N/A	#N/A	Epidermal;Phyarnx;Protonephridia	#N/A
SMED30035336	3.20E-57	1.271822426	0.937	0.513	6.40E-54	13	SMED30035336.p1	dd_Smed_v4_2164_0_1	#N/A	Lethal(2) giant larvae protein homolog 1	Lethal(2) giant larvae protein homolog 1 OS=Homo sapiens OX=9606 GN=LLGL1 PE=1 SV=3 Q15334 L2GL1_HUMAN 3.55E-22	#N/A	Pharyngeal lineage	Neural;Parapharyngeal	#N/A
SMED30002166	4.83E-57	1.157705318	0.709	0.16	9.66E-54	13	SMED30002166.p1	dd_Smed_v4_11656_0_1;dd_Smed_v4_4225_0_1;dd_Smed_v4_4225_0_2;dd_Smed_v4_4225_0_3;dd_Smed_v4_4225_0_4	#N/A	#N/A	0	#N/A	#N/A	Neural;Epidermal;Phyarnx	#N/A
SMED30029401	8.91E-57	1.762148478	0.575	0.141	1.78E-53	13	SMED30029401.p1	dd_Smed_v4_12050_0_1	#N/A	#N/A	Acyl-CoA synthetase short-chain family member 3, mitochondrial OS=Homo sapiens OX=9606 GN=ACSS3 PE=1 SV=1 Q9H6R3 ACSS3_HUMAN 1.88E-88	#N/A	#N/A	Neural	#N/A
SMED30028658	8.53E-56	1.410732538	0.929	0.595	1.71E-52	13	SMED30028658.p1	dd_Smed_v4_12117_0_1;dd_Smed_v4_9410_0_1	#N/A	SMED_09938_V2 early growth response-4	Early growth response protein 1 OS=Homo sapiens OX=9606 GN=EGR1 PE=1 SV=1 P18146 EGR1_HUMAN 2.21E-31	#N/A	#N/A	Neural;Muscle	zf-H2C2_2
SMED30034767	1.49E-55	0.449125233	0.386	0.042	2.98E-52	13	SMED30034767.p1	dd_Smed_v4_9164_0_1;dd_Smed_v4_9164_0_2;dd_Smed_v4_9164_0_3;dd_Smed_v4_9164_0_4	#N/A	#N/A	Synaptotagmin-14 OS=Homo sapiens OX=9606 GN=SYT14 PE=1 SV=2 Q8NB59 SYT14_HUMAN 1E-54	#N/A	#N/A	Parapharyngeal;Muscle;Neural	#N/A
SMED30029780	2.05E-55	1.026610426	1	0.964	4.11E-52	13	SMED30029780.p1	dd_Smed_v4_7731_0_1	#N/A	EGR-like 1	Early growth response protein 4 OS=Homo sapiens OX=9606 GN=EGR4 PE=2 SV=3 Q05215 EGR4_HUMAN 5.24E-28	#N/A	#N/A	Epidermal;Neural;Cathepsin+ cell;Muscle;Phyarnx	zf-H2C2_2
SMED30026678	7.86E-55	1.304551446	0.74	0.175	1.57E-51	13	SMED30026678.p1	dd_Smed_v4_3577_0_1	#N/A	#N/A	0	#N/A	Neuronal lineage	Neural;Muscle	#N/A
SMED30018507	7.96E-55	1.311339993	0.929	0.516	1.59E-51	13	SMED30018507.p1	dd_Smed_v4_3170_0_1;dd_Smed_v4_3170_0_2;dd_Smed_v4_4559_0_1	#N/A	#N/A	Plasma membrane calcium-transporting ATPase 3 OS=Homo sapiens OX=9606 GN=ATP2B3 PE=1 SV=3 Q16720 AT2B3_HUMAN 0	#N/A	#N/A	Muscle;Neural;Epidermal;Phyarnx;Cathepsin+ cell	#N/A
SMED30020851	2.16E-54	1.332249005	0.724	0.222	4.33E-51	13	SMED30020851.p1	dd_Smed_v4_7331_0_1	#N/A	#N/A	Erythrocyte band 7 integral membrane protein OS=Homo sapiens OX=9606 GN=STOM PE=1 SV=3 P27105 STOM_HUMAN 3.44E-103	#N/A	#N/A	Neural	#N/A
SMED30006907	1.06E-53	0.901994254	0.543	0.126	2.12E-50	13	SMED30006907.p1	dd_Smed_v4_10567_0_1	#N/A	#N/A	Innexin unc-9 OS=Caenorhabditis elegans OX=6239 GN=unc-9 PE=2 SV=1 E=4.66E-84	#N/A	#N/A	Neural	#N/A
SMED30025247	1.34E-53	0.395518629	0.307	0.041	2.68E-50	13	SMED30025247.p1	dd_Smed_v4_24483_0_1	#N/A	#N/A	0	#N/A	#N/A	#N/A	#N/A
SMED30028562	1.79E-53	1.35191306	0.78	0.208	3.57E-50	13	SMED30028562.p1	dd_Smed_v4_3394_0_1	#N/A	#N/A	cAMP-specific 3',5'-cyclic phosphodiesterase 4D OS=Homo sapiens OX=9606 GN=PDE4D PE=1 SV=2 Q08499 PDE4D_HUMAN 0	#N/A	#N/A	Neural;Parapharyngeal;Muscle	#N/A
SMED30035146	2.05E-53	0.668107997	0.362	0.035	4.10E-50	13	SMED30035146.p1	dd_Smed_v4_2163_0_1	#N/A	#N/A	Endothelin-converting enzyme 1 OS=Homo sapiens OX=9606 GN=ECE1 PE=1 SV=2 P42892 ECE1_HUMAN 6.5E-101	#N/A	#N/A	#N/A	#N/A
SMED30030583	3.11E-53	0.512778836	0.394	0.042	6.22E-50	13	SMED30030583.p1	dd_Smed_v4_15809_0_1	#N/A	#N/A	Calcium-activated potassium channel subunit beta-2 OS=Homo sapiens OX=9606 GN=KCNMB2 PE=1 SV=1 Q9Y691 KCMB2_HUMAN 0.0000000000268	#N/A	#N/A	Neural	#N/A
SMED30016080	4.02E-53	1.231549844	0.976	0.728	8.04E-50	13	SMED30016080.p1	dd_Smed_v4_703_0_1;dd_Smed_v4_703_0_2	#N/A	Deoxyhypusine hydroxylase	Deoxyhypusine hydroxylase OS=Homo sapiens OX=9606 GN=DOHH PE=1 SV=1 Q9BU89 DOHH_HUMAN 2.17E-72	#N/A	Muscle lineage	Neural;Muscle;Intestine;Phyarnx	#N/A
SMED30005536	6.05E-53	2.710136738	0.567	0.137	1.21E-49	13	SMED30005536.p1	dd_Smed_v4_1076_0_1	#N/A	#N/A	0	#N/A	#N/A	Neural	#N/A
SMED30013798	1.17E-52	1.206842464	0.606	0.163	2.34E-49	13	SMED30013798.p1	dd_Smed_v4_653_0_1	#N/A	#N/A	Dual specificity protein phosphatase 6 OS=Homo sapiens OX=9606 GN=DUSP6 PE=1 SV=2 Q16828 DUS6_HUMAN 1.11E-33	#N/A	#N/A	Cathepsin+ cell;Epidermal;Phyarnx;Intestine	#N/A
SMED30003366	1.06E-51	0.764528911	0.52	0.085	2.11E-48	13	SMED30003366.p1	dd_Smed_v4_19040_0_1	#N/A	distal-less	Homeobox protein DLX-1 OS=Homo sapiens OX=9606 GN=DLX1 PE=1 SV=3 P56177 DLX1_HUMAN 4.71E-37	#N/A	#N/A	Neural	Homeobox
SMED30030847	6.23E-50	1.442721534	0.772	0.323	1.25E-46	13	SMED30030847.p1	dd_Smed_v4_7387_0_1	#N/A	#N/A	0	#N/A	#N/A	Neural;Epidermal;Intestine	#N/A
SMED30001543	1.40E-49	0.818106888	0.48	0.045	2.79E-46	13	SMED30001543.p1	dd_Smed_v4_7962_0_1;dd_Smed_v4_7962_0_2	#N/A	#N/A	0	#N/A	#N/A	Neural;Parapharyngeal	#N/A
SMED30009430	2.10E-49	1.560917736	0.937	0.711	4.19E-46	13	SMED30009430.p1	dd_Smed_v4_591_0_1;dd_Smed_v4_881_0_1	#N/A	#N/A	Fructose-bisphosphate aldolase A OS=Homo sapiens OX=9606 GN=ALDOA PE=1 SV=2 P04075 ALDOA_HUMAN 8.27E-175	#N/A	#N/A	Neural;Muscle;Phyarnx	#N/A
SMED30026477	2.41E-49	1.25545043	0.945	0.692	4.82E-46	13	SMED30026477.p1	dd_Smed_v4_275_0_1	#N/A	#N/A	0	#N/A	#N/A	Neural;Cathepsin+ cell;Muscle;Epidermal;Phyarnx;Protonephridia;Intestine	#N/A
SMED30007599	1.00E-48	1.254520655	0.835	0.447	2.01E-45	13	SMED30007599.p2	#N/A	#N/A	#N/A	0	#N/A	Neuronal lineage	#N/A	#N/A
SMED30022769	1.61E-48	1.532499775	0.795	0.364	3.23E-45	13	SMED30022769.p1	dd_Smed_v4_8110_0_1	#N/A	#N/A	Glycine receptor subunit alpha-2 OS=Homo sapiens OX=9606 GN=GLRA2 PE=1 SV=1 P23416 GLRA2_HUMAN 1.36E-82	#N/A	#N/A	Neural;Muscle	#N/A
SMED30023111	2.02E-48	1.476695616	0.701	0.232	4.04E-45	13	SMED30023111.p1	dd_Smed_v4_4845_0_1	#N/A	#N/A	0	#N/A	#N/A	Neural;Cathepsin+ cell;Epidermal;Phyarnx;Parapharyngeal	#N/A
SMED30002133	2.87E-48	0.705640932	1	0.998	5.74E-45	13	SMED30002133.p1	dd_Smed_v4_34_0_1;dd_Smed_v4_34_0_2	#N/A	#N/A	Polyubiquitin-B OS=Homo sapiens OX=9606 GN=UBB PE=1 SV=1 P0CG47 UBB_HUMAN 6.51E-105	#N/A	#N/A	Neural;Cathepsin+ cell;Muscle;Epidermal;Phyarnx;Protonephridia;Intestine;Parapharyngeal	#N/A
SMED30013808	2.88E-48	1.023937384	0.992	0.934	5.76E-45	13	SMED30013808.p1	dd_Smed_v4_2789_0_1	#N/A	SMED_00055_V2 fos-1	Transcription factor AP-1 OS=Homo sapiens OX=9606 GN=JUN PE=1 SV=2 P05412 JUN_HUMAN 0.00000548	#N/A	#N/A	Neural;Cathepsin+ cell;Muscle;Phyarnx	TF_bZIP
SMED30010755	9.36E-48	1.491631484	0.724	0.281	1.87E-44	13	SMED30010755.p1	dd_Smed_v4_3852_0_1	#N/A	#N/A	ADAMTS-like protein 3 OS=Homo sapiens OX=9606 GN=ADAMTSL3 PE=1 SV=4 P82987 ATL3_HUMAN 1.03E-22	#N/A	#N/A	Cathepsin+ cell;Muscle	#N/A
SMED30028334	1.46E-47	0.970821989	0.535	0.088	2.92E-44	13	SMED30028334.p1	dd_Smed_v4_11468_0_1	#N/A	#N/A	Putative transmembrane protein INAFM2 OS=Homo sapiens OX=9606 GN=INAFM2 PE=2 SV=1 P0DMQ5 INAM2_HUMAN 0.0000000000000454	#N/A	#N/A	Neural	#N/A
SMED30003852	1.60E-47	1.434996667	0.803	0.435	3.19E-44	13	SMED30003852.p1	dd_Smed_v4_8885_0_1	#N/A	gcr159	Trace amine-associated receptor 2 OS=Homo sapiens OX=9606 GN=TAAR2 PE=2 SV=2 Q9P1P5 TAAR2_HUMAN 0.00000256	#N/A	#N/A	Neural;Muscle	#N/A
SMED30032022	2.59E-47	1.362048826	0.819	0.43	5.18E-44	13	SMED30032022.p1	dd_Smed_v4_5263_0_1	#N/A	#N/A	Terminal nucleotidyltransferase 5A OS=Homo sapiens OX=9606 GN=TENT5A PE=1 SV=2 Q96IP4 TET5A_HUMAN 4.98E-70	#N/A	#N/A	Muscle;Neural;Cathepsin+ cell	#N/A
SMED30011828	4.48E-47	0.851695591	0.559	0.11	8.95E-44	13	SMED30011828.p1	dd_Smed_v4_19535_0_1	#N/A	gcr030	Melatonin receptor type 1A OS=Homo sapiens OX=9606 GN=MTNR1A PE=1 SV=1 P48039 MTR1A_HUMAN 5.35E-20	#N/A	#N/A	Neural	#N/A
SMED30031788	5.44E-47	0.778248559	0.496	0.096	1.09E-43	13	SMED30031788.p1	dd_Smed_v4_10221_0_1	#N/A	jagged-like	Protein jagged-1 OS=Homo sapiens OX=9606 GN=JAG1 PE=1 SV=3 P78504 JAG1_HUMAN 0.0000000000545	#N/A	#N/A	Cathepsin+ cell;Neural	#N/A
SMED30019936	6.18E-47	0.964411941	0.488	0.067	1.24E-43	13	SMED30019936.p1	dd_Smed_v4_16824_0_1	#N/A	slc16a-7	0	#N/A	#N/A	#N/A	#N/A
SMED30023110	1.58E-46	1.176767308	0.748	0.276	3.17E-43	13	SMED30023110.p1	dd_Smed_v4_810_0_1	#N/A	#N/A	Filamin-B OS=Homo sapiens OX=9606 GN=FLNB PE=1 SV=2 O75369 FLNB_HUMAN 0	#N/A	#N/A	Muscle;Neural	#N/A
SMED30019101	9.35E-46	0.798670302	0.52	0.138	1.87E-42	13	SMED30019101.p1	dd_Smed_v4_12240_0_1	#N/A	#N/A	Inactive dipeptidyl peptidase 10 OS=Homo sapiens OX=9606 GN=DPP10 PE=1 SV=2 Q8N608 DPP10_HUMAN 5.19E-55	#N/A	#N/A	Neural	#N/A
SMED30005527	1.07E-45	0.38904356	0.299	0.028	2.13E-42	13	SMED30005527.p1	dd_Smed_v4_17120_0_1	#N/A	#N/A	Thyrotropin-releasing hormone receptor OS=Homo sapiens OX=9606 GN=TRHR PE=1 SV=1 P34981 TRFR_HUMAN 7.46E-72	#N/A	#N/A	#N/A	#N/A
SMED30012777	1.25E-45	1.144436176	0.898	0.524	2.49E-42	13	SMED30012777.p1	dd_Smed_v4_7254_0_1	#N/A	#N/A	Universal stress protein A-like protein OS=Arabidopsis thaliana OX=3702 GN=At3g01520 PE=1 SV=2 E=0.000000000373	#N/A	#N/A	Neural;Muscle;Intestine	#N/A
SMED30021762	1.69E-45	1.070414054	0.417	0.085	3.38E-42	13	SMED30021762.p1	dd_Smed_v4_24722_0_1;dd_Smed_v4_57166_0_1	#N/A	#N/A	0	#N/A	#N/A	#N/A	#N/A
SMED30035218	1.95E-45	1.431844163	0.803	0.427	3.90E-42	13	SMED30035218.p1	dd_Smed_v4_1132_0_1	#N/A	#N/A	Villin-1 OS=Homo sapiens OX=9606 GN=VIL1 PE=1 SV=4 P09327 VILI_HUMAN 7.28E-58	#N/A	#N/A	Muscle;Neural	#N/A
SMED30000852	1.14E-44	1.007920984	0.701	0.184	2.28E-41	13	SMED30000852.p1	dd_Smed_v4_7174_0_1;dd_Smed_v4_8259_0_1	#N/A	#N/A	cGMP-dependent protein kinase 2 OS=Homo sapiens OX=9606 GN=PRKG2 PE=1 SV=1 Q13237 KGP2_HUMAN 0	#N/A	#N/A	Neural;Muscle	#N/A
SMED30008403	2.64E-44	2.277033515	0.575	0.182	5.28E-41	13	SMED30008403.p4	#N/A	#N/A	#N/A	0	#N/A	#N/A	#N/A	#N/A
SMED30014095	2.76E-44	3.821582286	0.575	0.185	5.52E-41	13	SMED30014095.p1	dd_Smed_v4_3312_0_1	#N/A	#N/A	Micrococcal nuclease OS=Shigella flexneri OX=623 GN=nuc PE=3 SV=1 E=1.09E-17	#N/A	#N/A	Neural	#N/A
SMED30002503	2.86E-44	1.472937442	0.709	0.306	5.73E-41	13	SMED30002503.p1	dd_Smed_v4_3686_0_1	#N/A	#N/A	0	#N/A	#N/A	Neural;Muscle	#N/A
SMED30034851	4.20E-44	1.185379672	0.717	0.229	8.41E-41	13	SMED30034851.p1	dd_Smed_v4_10276_0_1	#N/A	#N/A	Procollagen galactosyltransferase 1 OS=Homo sapiens OX=9606 GN=COLGALT1 PE=1 SV=1 Q8NBJ5 GT251_HUMAN 6.16E-160	#N/A	#N/A	Muscle;Phyarnx;Cathepsin+ cell	#N/A
SMED30017471	9.08E-44	1.854369223	0.701	0.187	1.82E-40	13	SMED30017471.p1	#N/A	#N/A	#N/A	0	#N/A	#N/A	#N/A	#N/A
SMED30027460	1.01E-43	2.360715111	0.811	0.522	2.03E-40	13	SMED30027460.p1	dd_Smed_v4_323_0_1;dd_Smed_v4_323_0_2	#N/A	#N/A	Troponin I, fast skeletal muscle OS=Homo sapiens OX=9606 GN=TNNI2 PE=1 SV=2 P48788 TNNI2_HUMAN 0.000000000000000345	#N/A	#N/A	Muscle	#N/A
SMED30016589	1.34E-43	1.38668911	0.709	0.236	2.68E-40	13	SMED30016589.p1	dd_Smed_v4_3135_0_1;dd_Smed_v4_3135_0_2	#N/A	#N/A	Synapsin-2 OS=Homo sapiens OX=9606 GN=SYN2 PE=2 SV=4 Q92777 SYN2_HUMAN 3.71E-124	#N/A	#N/A	Neural	#N/A
SMED30012710	1.59E-43	0.890634317	0.661	0.261	3.18E-40	13	SMED30012710.p1	dd_Smed_v4_4593_0_1	#N/A	#N/A	0	#N/A	#N/A	Muscle	#N/A
SMED30033738	4.16E-43	2.93798325	0.567	0.18	8.31E-40	13	SMED30033738.p1	dd_Smed_v4_760_0_1	#N/A	#N/A	0	#N/A	#N/A	Neural	#N/A
SMED30012826	7.72E-43	1.090764626	0.929	0.699	1.54E-39	13	SMED30012826.p2	dd_Smed_v4_309_0_1	#N/A	#N/A	0	#N/A	#N/A	Epidermal;Cathepsin+ cell;Neural;Protonephridia;Intestine	#N/A
SMED30010468	1.48E-42	1.947245416	0.78	0.401	2.96E-39	13	SMED30010468.p1	dd_Smed_v4_3281_0_1	#N/A	#N/A	E3 ubiquitin-protein ligase ARIH1 OS=Homo sapiens OX=9606 GN=ARIH1 PE=1 SV=2 Q9Y4X5 ARI1_HUMAN 0.00000000000000928	#N/A	#N/A	Neural;Muscle;Epidermal;Phyarnx;Intestine	#N/A
SMED30013629	1.80E-42	3.299594905	0.732	0.395	3.61E-39	13	SMED30013629.p4	dd_Smed_v4_6818_0_1	#N/A	#N/A	0	#N/A	#N/A	Neural	#N/A
SMED30034497	4.59E-42	0.868788096	0.48	0.102	9.17E-39	13	SMED30034497.p1	dd_Smed_v4_9105_0_1	#N/A	#N/A	0	#N/A	#N/A	Neural	#N/A
SMED30002597	4.60E-42	1.259369818	0.732	0.335	9.20E-39	13	SMED30002597.p1	dd_Smed_v4_3441_0_1	#N/A	#N/A	Calmodulin-3 OS=Homo sapiens OX=9606 GN=CALM3 PE=1 SV=1 P0DP25 CALM3_HUMAN 6.04E-25	#N/A	#N/A	Neural;Muscle	#N/A
SMED30017388	4.80E-42	1.568864826	0.756	0.363	9.59E-39	13	SMED30017388.p1	dd_Smed_v4_740_0_1;dd_Smed_v4_740_0_2	#N/A	colF-5	Collagen alpha-1(XXIV) chain OS=Homo sapiens OX=9606 GN=COL24A1 PE=1 SV=2 Q17RW2 COOA1_HUMAN 8.77E-116	#N/A	#N/A	Muscle	#N/A
SMED30015762	5.68E-42	1.10965641	0.961	0.806	1.14E-38	13	#N/A	#N/A	#N/A	Smed_14904_V2	#N/A	#N/A	#N/A	#N/A	#N/A
SMED30035878	8.19E-42	1.702655377	0.772	0.419	1.64E-38	13	SMED30035878.p1	dd_Smed_v4_649_0_1	#N/A	colF-3	Collagen alpha-1(XXIV) chain OS=Homo sapiens OX=9606 GN=COL24A1 PE=1 SV=2 Q17RW2 COOA1_HUMAN 1.61E-123	#N/A	#N/A	Muscle	#N/A
SMED30009358	1.00E-41	0.763679231	0.48	0.082	2.01E-38	13	SMED30009358.p1	dd_Smed_v4_16616_0_1	#N/A	slc16a-3	Monocarboxylate transporter 5 OS=Homo sapiens OX=9606 GN=SLC16A4 PE=2 SV=1 O15374 MOT5_HUMAN 0.00000000156	#N/A	#N/A	Neural	#N/A
SMED30017945	1.15E-41	1.733844719	0.748	0.364	2.30E-38	13	SMED30017945.p1	dd_Smed_v4_840_0_1	#N/A	colF-7	Collagen alpha-1(XXIV) chain OS=Homo sapiens OX=9606 GN=COL24A1 PE=1 SV=2 Q17RW2 COOA1_HUMAN 6.17E-124	#N/A	#N/A	Muscle	#N/A
SMED30000524	1.66E-41	0.967038074	0.764	0.259	3.33E-38	13	SMED30000524.p3	dd_Smed_v4_9063_0_1	#N/A	#N/A	0	#N/A	Pharyngeal lineage	Neural;Parapharyngeal;Muscle	#N/A
SMED30005016	4.21E-41	0.274297078	0.283	0.029	8.41E-38	13	SMED30005016.p1	dd_Smed_v4_21046_0_1	#N/A	#N/A	Leucine-rich repeats and immunoglobulin-like domains protein 3 OS=Homo sapiens OX=9606 GN=LRIG3 PE=2 SV=1 Q6UXM1 LRIG3_HUMAN 0.0000000000000464	#N/A	#N/A	#N/A	#N/A
SMED30033835	4.57E-41	0.349284369	0.323	0.041	9.14E-38	13	SMED30033835.p1	dd_Smed_v4_8785_0_1	#N/A	#N/A	Synaptotagmin-14 OS=Homo sapiens OX=9606 GN=SYT14 PE=1 SV=2 Q8NB59 SYT14_HUMAN 2.11E-47	#N/A	#N/A	Neural	#N/A
SMED30012522	9.74E-41	0.966681968	0.591	0.159	1.95E-37	13	SMED30012522.p1	dd_Smed_v4_10835_0_1;dd_Smed_v4_10835_0_2;dd_Smed_v4_10835_0_3	#N/A	#N/A	Ankyrin-3 OS=Homo sapiens OX=9606 GN=ANK3 PE=1 SV=3 Q12955 ANK3_HUMAN 0	#N/A	#N/A	Neural;Muscle	#N/A
SMED30017980	1.06E-40	0.835461232	0.402	0.038	2.12E-37	13	SMED30017980.p1	dd_Smed_v4_13788_0_1	#N/A	#N/A	Cyclin-dependent kinase 5 activator 1 OS=Homo sapiens OX=9606 GN=CDK5R1 PE=1 SV=1 Q15078 CD5R1_HUMAN 4.04E-66	#N/A	#N/A	Neural	#N/A
SMED30026887	1.32E-40	1.832976412	0.787	0.481	2.63E-37	13	SMED30026887.p1	dd_Smed_v4_223_0_1	#N/A	#N/A	Myosin light chain 6B OS=Homo sapiens OX=9606 GN=MYL6B PE=1 SV=1 P14649 MYL6B_HUMAN 4.21E-31	#N/A	#N/A	Muscle	#N/A
SMED30010203	1.64E-40	1.514792679	0.772	0.35	3.27E-37	13	SMED30010203.p1	dd_Smed_v4_1455_0_1	#N/A	#N/A	Zinc finger protein 346 OS=Homo sapiens OX=9606 GN=ZNF346 PE=1 SV=1 Q9UL40 ZN346_HUMAN 0.00000753	#N/A	#N/A	Cathepsin+ cell;Intestine;Neural	#N/A
SMED30013692	1.97E-40	1.807658531	0.921	0.856	3.94E-37	13	SMED30013692.p1	dd_Smed_v4_1039_0_1	#N/A	#N/A	Major egg antigen OS=Schistosoma mansoni OX=6183 PE=2 SV=1 E=0.00000765	#N/A	#N/A	Cathepsin+ cell;Neural;Phyarnx;Protonephridia	#N/A
SMED30017430	3.44E-40	0.859384341	0.953	0.805	6.88E-37	13	SMED30017430.p1	dd_Smed_v4_1058_0_1;dd_Smed_v4_250_0_1;dd_Smed_v4_250_0_2	#N/A	Protein disulfide-isomerase 2	Protein disulfide-isomerase OS=Homo sapiens OX=9606 GN=P4HB PE=1 SV=3 P07237 PDIA1_HUMAN 1.15E-180	#N/A	Pharyngeal lineage	Epidermal;Muscle;Parapharyngeal	#N/A
SMED30018224	5.48E-40	1.358432418	0.732	0.327	1.10E-36	13	SMED30018224.p1	dd_Smed_v4_1229_0_1;dd_Smed_v4_1229_0_2	#N/A	#N/A	Adenylate kinase isoenzyme 1 OS=Homo sapiens OX=9606 GN=AK1 PE=1 SV=3 P00568 KAD1_HUMAN 1.18E-79	#N/A	#N/A	Cathepsin+ cell;Muscle;Phyarnx;Neural	#N/A
SMED30024775	6.45E-40	1.450688912	0.732	0.387	1.29E-36	13	SMED30024775.p1	dd_Smed_v4_1512_0_1	#N/A	#N/A	Transgelin-3 OS=Homo sapiens OX=9606 GN=TAGLN3 PE=1 SV=2 Q9UI15 TAGL3_HUMAN 1.06E-45	#N/A	#N/A	Muscle	#N/A
SMED30018643	2.25E-39	1.694438742	0.748	0.399	4.49E-36	13	SMED30018643.p1	dd_Smed_v4_832_0_1	#N/A	colF-6	Collagen alpha-1(XXIV) chain OS=Homo sapiens OX=9606 GN=COL24A1 PE=1 SV=2 Q17RW2 COOA1_HUMAN 8.99E-104	#N/A	#N/A	Muscle	#N/A
SMED30009301	3.48E-39	0.725306521	0.449	0.078	6.97E-36	13	SMED30009301.p1	dd_Smed_v4_7278_0_1	#N/A	#N/A	Uncharacterized protein KIAA0513 OS=Homo sapiens OX=9606 GN=KIAA0513 PE=1 SV=1 O60268 K0513_HUMAN 0.000000000000000973	#N/A	#N/A	Neural	#N/A
SMED30004485	3.73E-39	1.658672466	0.732	0.372	7.46E-36	13	SMED30004485.p1	dd_Smed_v4_1070_0_1	#N/A	colF-1	Collagen alpha-1(XXIV) chain OS=Homo sapiens OX=9606 GN=COL24A1 PE=1 SV=2 Q17RW2 COOA1_HUMAN 1.83E-119	#N/A	#N/A	Muscle	#N/A
SMED30032833	6.05E-39	1.66648063	0.772	0.478	1.21E-35	13	SMED30032833.p1	dd_Smed_v4_475_0_1	#N/A	#N/A	Titin OS=Homo sapiens OX=9606 GN=TTN PE=1 SV=4 Q8WZ42 TITIN_HUMAN 8.13E-25	#N/A	#N/A	Muscle	#N/A
SMED30017834	6.12E-39	1.34076367	0.693	0.254	1.22E-35	13	SMED30017834.p1	dd_Smed_v4_6476_0_1	#N/A	#N/A	Enhancer of filamentation 1 OS=Homo sapiens OX=9606 GN=NEDD9 PE=1 SV=1 Q14511 CASL_HUMAN 0.000000000000000113	#N/A	#N/A	Neural;Muscle	#N/A
SMED30031821	6.48E-39	1.11100336	0.709	0.198	1.30E-35	13	SMED30031821.p1	dd_Smed_v4_6116_0_1	#N/A	#N/A	Potassium channel subfamily K member 3 OS=Homo sapiens OX=9606 GN=KCNK3 PE=1 SV=1 O14649 KCNK3_HUMAN 2.08E-106	#N/A	#N/A	Neural	#N/A
SMED30023860	7.09E-39	1.74285192	0.764	0.458	1.42E-35	13	SMED30023860.p1	dd_Smed_v4_711_0_1	#N/A	#N/A	Myosin-1 OS=Homo sapiens OX=9606 GN=MYH1 PE=1 SV=3 P12882 MYH1_HUMAN 1.8E-113	#N/A	#N/A	Muscle	#N/A
SMED30004487	1.28E-38	0.896181933	0.63	0.236	2.57E-35	13	SMED30004487.p1	dd_Smed_v4_1367_0_1	#N/A	#N/A	0	#N/A	#N/A	Muscle;Cathepsin+ cell;Neural	#N/A
SMED30013408	1.50E-38	1.611840312	0.74	0.417	3.01E-35	13	SMED30013408.p1	dd_Smed_v4_1010_0_1	#N/A	#N/A	Sarcoplasmic calcium-binding protein OS=Perinereis vancaurica tetradentata OX=6357 PE=1 SV=1 E=0.00000000000000646	#N/A	#N/A	Muscle	#N/A
SMED30003183	2.30E-38	1.836167768	0.764	0.469	4.61E-35	13	SMED30003183.p1	dd_Smed_v4_3388_0_1	#N/A	#N/A	Universal stress protein Slr1101 OS=Synechocystis sp. (strain PCC 6803 / Kazusa) OX=1111708 GN=slr1101 PE=3 SV=1 E=0.00000000191	#N/A	#N/A	Muscle	#N/A
SMED30008402	4.21E-38	1.827593339	0.701	0.339	8.41E-35	13	SMED30008402.p1	dd_Smed_v4_12494_0_1	#N/A	#N/A	Trace amine-associated receptor 7f OS=Mus musculus OX=10090 GN=Taar7f PE=2 SV=1 E=0.00000516	#N/A	#N/A	Neural;Muscle	#N/A
SMED30005609	6.24E-38	1.115187345	0.764	0.327	1.25E-34	13	SMED30005609.p1	dd_Smed_v4_9354_0_1	#N/A	#N/A	0	#N/A	#N/A	Neural	#N/A
SMED30015288	8.21E-38	0.371621863	0.307	0.042	1.64E-34	13	SMED30015288.p1	dd_Smed_v4_28547_0_1	#N/A	#N/A	Protocadherin-11 Y-linked OS=Homo sapiens OX=9606 GN=PCDH11Y PE=1 SV=1 Q9BZA8 PC11Y_HUMAN 2.53E-60	#N/A	#N/A	#N/A	#N/A
SMED30029426	9.01E-38	1.073668873	0.858	0.684	1.80E-34	13	SMED30029426.p1	dd_Smed_v4_1187_0_1	#N/A	#N/A	Baculoviral IAP repeat-containing protein 2 OS=Homo sapiens OX=9606 GN=BIRC2 PE=1 SV=2 Q13490 BIRC2_HUMAN 0.00000202	#N/A	#N/A	Neural;Muscle;Cathepsin+ cell;Phyarnx	#N/A
SMED30027069	1.21E-37	1.085499709	0.709	0.357	2.42E-34	13	SMED30027069.p1	dd_Smed_v4_4494_0_1;dd_Smed_v4_4494_0_2	#N/A	#N/A	Tensin-1 OS=Homo sapiens OX=9606 GN=TNS1 PE=1 SV=2 Q9HBL0 TENS1_HUMAN 2.67E-55	#N/A	#N/A	Muscle;Neural;Cathepsin+ cell	#N/A
SMED30029432	1.31E-37	1.761452422	0.764	0.474	2.61E-34	13	SMED30029432.p1	dd_Smed_v4_450_0_1;dd_Smed_v4_533_0_1;dd_Smed_v4_635_0_1	#N/A	#N/A	Transgelin-3 OS=Homo sapiens OX=9606 GN=TAGLN3 PE=1 SV=2 Q9UI15 TAGL3_HUMAN 1.85E-39	#N/A	#N/A	Muscle	#N/A
SMED30009776	1.32E-37	1.436585551	0.717	0.361	2.64E-34	13	SMED30009776.p1	dd_Smed_v4_2500_0_1;dd_Smed_v4_3747_0_1	#N/A	col4-4	Collagen alpha-6(IV) chain OS=Homo sapiens OX=9606 GN=COL4A6 PE=1 SV=3 Q14031 CO4A6_HUMAN 5.58E-169	#N/A	#N/A	Muscle;Protonephridia	#N/A
SMED30009749	1.41E-37	2.118953063	0.787	0.553	2.82E-34	13	SMED30009749.p1	dd_Smed_v4_445_0_1	#N/A	Schmidtea mediterranea	Myosin regulatory light polypeptide 9 OS=Homo sapiens OX=9606 GN=MYL9 PE=1 SV=4 P24844 MYL9_HUMAN 1.88E-64	#N/A	Muscle lineage	Muscle	#N/A
SMED30012970	1.43E-37	0.892480266	0.535	0.165	2.86E-34	13	SMED30012970.p1	dd_Smed_v4_13133_0_1	#N/A	#N/A	0	#N/A	#N/A	#N/A	#N/A
SMED30007645	1.61E-37	1.564763798	0.559	0.18	3.23E-34	13	SMED30007645.p2	#N/A	#N/A	#N/A	0	#N/A	#N/A	#N/A	#N/A
SMED30017516	1.82E-37	1.741991102	0.748	0.441	3.65E-34	13	SMED30017516.p1	dd_Smed_v4_2197_0_1	#N/A	col4-2	Collagen alpha-6(IV) chain OS=Homo sapiens OX=9606 GN=COL4A6 PE=1 SV=3 Q14031 CO4A6_HUMAN 4.73E-157	#N/A	#N/A	Muscle	#N/A
SMED30002983	2.23E-37	1.783595464	0.748	0.445	4.45E-34	13	SMED30002983.p1	dd_Smed_v4_436_0_1	#N/A	#N/A	Tropomyosin alpha-1 chain OS=Homo sapiens OX=9606 GN=TPM1 PE=1 SV=2 P09493 TPM1_HUMAN 3.59E-74	#N/A	#N/A	Muscle	#N/A
SMED30034156	3.67E-37	0.628775596	0.307	0.033	7.35E-34	13	SMED30034156.p1	dd_Smed_v4_7481_0_1	#N/A	#N/A	Tryptase beta-2 OS=Homo sapiens OX=9606 GN=TPSB2 PE=1 SV=2 P20231 TRYB2_HUMAN 3.51E-29	#N/A	#N/A	Neural	#N/A
SMED30005322	4.70E-37	0.882445011	0.48	0.13	9.40E-34	13	SMED30005322.p1	dd_Smed_v4_2727_0_1	#N/A	#N/A	0	#N/A	#N/A	Muscle;Intestine;Neural	#N/A
SMED30015470	5.01E-37	1.476600492	0.748	0.441	1.00E-33	13	SMED30015470.p1	dd_Smed_v4_1021_0_1	#N/A	Smed_36636_V2 sparc-1	SPARC-like protein 1 OS=Homo sapiens OX=9606 GN=SPARCL1 PE=1 SV=2 Q14515 SPRL1_HUMAN 0.00000328	#N/A	#N/A	Muscle	#N/A
SMED30032940	4.40E-36	3.193421666	0.567	0.215	8.80E-33	13	SMED30032940.p1	dd_Smed_v4_2566_0_1;dd_Smed_v4_2566_0_2	#N/A	#N/A	Transmembrane protease serine 3 OS=Homo sapiens OX=9606 GN=TMPRSS3 PE=1 SV=2 P57727 TMPS3_HUMAN 4.27E-23	#N/A	#N/A	Neural	#N/A
SMED30012143	7.81E-36	0.865658149	0.512	0.117	1.56E-32	13	SMED30012143.p1	dd_Smed_v4_6451_0_1	#N/A	#N/A	Tumor necrosis factor alpha-induced protein 8-like protein 1 OS=Homo sapiens OX=9606 GN=TNFAIP8L1 PE=1 SV=2 Q8WVP5 TP8L1_HUMAN 6.58E-27	#N/A	#N/A	Neural;Parapharyngeal	#N/A
SMED30016693	1.06E-35	1.423888085	0.661	0.319	2.11E-32	13	SMED30016693.p1	dd_Smed_v4_3985_0_1	#N/A	#N/A	Innexin unc-9 OS=Caenorhabditis elegans OX=6239 GN=unc-9 PE=2 SV=1 E=8.12E-86	#N/A	#N/A	Neural;Muscle;Parapharyngeal	#N/A
SMED30031625	1.14E-35	1.745493688	0.748	0.464	2.28E-32	13	SMED30031625.p1	dd_Smed_v4_402_0_1	#N/A	colF-8	Collagen alpha-1(XXIV) chain OS=Homo sapiens OX=9606 GN=COL24A1 PE=1 SV=2 Q17RW2 COOA1_HUMAN 2.48E-128	#N/A	#N/A	Muscle	#N/A
SMED30006180	1.19E-35	1.886983736	0.748	0.474	2.37E-32	13	SMED30006180.p1	dd_Smed_v4_702_0_1	collagen	colF-2	Collagen alpha-1(XXIV) chain OS=Homo sapiens OX=9606 GN=COL24A1 PE=1 SV=2 Q17RW2 COOA1_HUMAN 5.66E-107	muscle	#N/A	Muscle	#N/A
SMED30015211	2.10E-35	1.601661272	0.74	0.464	4.20E-32	13	SMED30015211.p1	dd_Smed_v4_3134_0_1	#N/A	#N/A	0	#N/A	#N/A	Muscle	#N/A
SMED30034772	2.15E-35	0.990706943	0.575	0.219	4.30E-32	13	SMED30034772.p1	dd_Smed_v4_9565_0_1	#N/A	colF-10	Collagen alpha-1(XXIV) chain OS=Homo sapiens OX=9606 GN=COL24A1 PE=1 SV=2 Q17RW2 COOA1_HUMAN 2.53E-61	#N/A	#N/A	Muscle	#N/A
SMED30022534	2.79E-35	0.296578543	0.339	0.052	5.59E-32	13	SMED30022534.p2	dd_Smed_v4_13603_0_1;dd_Smed_v4_13603_0_4	#N/A	#N/A	0	#N/A	#N/A	Neural	#N/A
SMED30026663	3.69E-35	1.602589063	0.74	0.459	7.39E-32	13	SMED30026663.p1	dd_Smed_v4_405_0_1	#N/A	#N/A	Tropomyosin alpha-1 chain OS=Homo sapiens OX=9606 GN=TPM1 PE=1 SV=2 P09493 TPM1_HUMAN 2.28E-77	#N/A	#N/A	Muscle	#N/A
SMED30000773	3.89E-35	0.961862146	0.677	0.286	7.78E-32	13	SMED30000773.p1	dd_Smed_v4_5943_0_1	#N/A	#N/A	0	#N/A	#N/A	Muscle;Cathepsin+ cell;Intestine	#N/A
SMED30034531	3.98E-35	1.441847467	0.724	0.418	7.97E-32	13	SMED30034531.p1	dd_Smed_v4_1745_0_1	#N/A	#N/A	Filamin-A OS=Homo sapiens OX=9606 GN=FLNA PE=1 SV=4 P21333 FLNA_HUMAN 0	#N/A	#N/A	Muscle	#N/A
SMED30019200	6.10E-35	1.168566929	0.732	0.4	1.22E-31	13	SMED30019200.p1	dd_Smed_v4_4028_0_1	#N/A	#N/A	Ferric-chelate reductase 1 OS=Homo sapiens OX=9606 GN=FRRS1 PE=2 SV=2 Q6ZNA5 FRRS1_HUMAN 5.51E-33	#N/A	#N/A	Muscle	#N/A
SMED30032484	1.13E-34	0.728847614	0.409	0.062	2.26E-31	13	SMED30032484.p1	dd_Smed_v4_13570_0_1;dd_Smed_v4_7966_0_1	#N/A	#N/A	Protocadherin-11 Y-linked OS=Homo sapiens OX=9606 GN=PCDH11Y PE=1 SV=1 Q9BZA8 PC11Y_HUMAN 2.55E-63	#N/A	#N/A	Neural	#N/A
SMED30031256	1.15E-34	1.490928512	0.685	0.35	2.29E-31	13	SMED30031256.p1	dd_Smed_v4_7326_0_1	#N/A	wntP-2	Protein Wnt-4 OS=Homo sapiens OX=9606 GN=WNT4 PE=1 SV=4 P56705 WNT4_HUMAN 1.89E-78	#N/A	#N/A	Muscle	#N/A
SMED30003358	1.24E-34	1.327051914	0.512	0.163	2.48E-31	13	SMED30003358.p1	dd_Smed_v4_2177_0_1	#N/A	#N/A	0	#N/A	#N/A	Neural	#N/A
SMED30019884	1.70E-34	1.258126302	0.685	0.359	3.41E-31	13	SMED30019884.p1	dd_Smed_v4_3385_0_1	#N/A	#N/A	LIM domain-binding protein 3 OS=Homo sapiens OX=9606 GN=LDB3 PE=1 SV=2 O75112 LDB3_HUMAN 1.28E-23	#N/A	#N/A	Muscle	#N/A
SMED30030352	1.80E-34	1.636835995	0.732	0.442	3.59E-31	13	SMED30030352.p1	dd_Smed_v4_2888_0_1	#N/A	#N/A	PDZ and LIM domain protein 2 OS=Homo sapiens OX=9606 GN=PDLIM2 PE=1 SV=1 Q96JY6 PDLI2_HUMAN 0.0000000298	#N/A	#N/A	Muscle	#N/A
SMED30019497	2.01E-34	0.543195822	0.378	0.061	4.02E-31	13	SMED30019497.p1	dd_Smed_v4_11051_0_1	#N/A	#N/A	SH3 and cysteine-rich domain-containing protein 2 OS=Homo sapiens OX=9606 GN=STAC2 PE=1 SV=1 Q6ZMT1 STAC2_HUMAN 0.000000000000122	#N/A	#N/A	Neural	#N/A
SMED30027052	2.11E-34	2.124725032	0.709	0.418	4.21E-31	13	SMED30027052.p1	dd_Smed_v4_14068_0_1	#N/A	noggin-like 1	Noggin OS=Homo sapiens OX=9606 GN=NOG PE=1 SV=1 Q13253 NOGG_HUMAN 0.000000000000897	#N/A	#N/A	Muscle;Neural	#N/A
SMED30025153	3.22E-34	0.847702278	0.638	0.234	6.44E-31	13	SMED30025153.p1	dd_Smed_v4_13914_0_1	#N/A	#N/A	0	#N/A	#N/A	Neural;Muscle;Phyarnx	#N/A
SMED30027426	3.59E-34	1.055868557	0.441	0.116	7.17E-31	13	SMED30027426.p1	#N/A	#N/A	#N/A	0	#N/A	#N/A	#N/A	#N/A
SMED30014482	6.31E-34	1.401722298	0.504	0.167	1.26E-30	13	SMED30014482.p1	dd_Smed_v4_2232_0_1	#N/A	#N/A	Natterin-3 OS=Thalassophryne nattereri OX=289382 PE=1 SV=1 E=0.00000272	#N/A	#N/A	Neural	#N/A
SMED30020371	7.45E-34	1.642587832	0.709	0.409	1.49E-30	13	SMED30020371.p1	dd_Smed_v4_1161_0_1	#N/A	Smed-him-4	Hemicentin-1 OS=Homo sapiens OX=9606 GN=HMCN1 PE=1 SV=2 Q96RW7 HMCN1_HUMAN 0	#N/A	#N/A	Muscle	#N/A
SMED30006996	9.36E-34	1.191432954	0.661	0.336	1.87E-30	13	SMED30006996.p1	dd_Smed_v4_7273_0_1	#N/A	rerg	Ras-related and estrogen-regulated growth inhibitor OS=Homo sapiens OX=9606 GN=RERG PE=1 SV=1 Q96A58 RERG_HUMAN 2.92E-41	#N/A	#N/A	Muscle	#N/A
SMED30003613	9.91E-34	1.47240069	0.709	0.415	1.98E-30	13	SMED30003613.p1	dd_Smed_v4_660_0_1	#N/A	#N/A	Calmodulin-3 OS=Homo sapiens OX=9606 GN=CALM3 PE=1 SV=1 P0DP25 CALM3_HUMAN 2.6E-30	#N/A	#N/A	Muscle	#N/A
SMED30018961	1.01E-33	1.0661571	0.795	0.524	2.02E-30	13	SMED30018961.p1	dd_Smed_v4_406_0_1	#N/A	1.C3.2	0	#N/A	#N/A	Cathepsin+ cell;Muscle;Protonephridia	#N/A
SMED30009586	1.26E-33	0.751735589	0.402	0.065	2.53E-30	13	SMED30009586.p1	dd_Smed_v4_10825_0_1	#N/A	#N/A	0	#N/A	#N/A	Neural	#N/A
SMED30024211	1.28E-33	0.932689518	0.598	0.213	2.55E-30	13	SMED30024211.p1	dd_Smed_v4_13910_0_1;dd_Smed_v4_17069_0_1;dd_Smed_v4_33016_0_1	#N/A	#N/A	Titin OS=Homo sapiens OX=9606 GN=TTN PE=1 SV=4 Q8WZ42 TITIN_HUMAN 1.89E-98	#N/A	#N/A	Muscle	#N/A
SMED30016269	2.87E-33	1.081256657	0.63	0.29	5.74E-30	13	SMED30016269.p1	dd_Smed_v4_11380_0_1	#N/A	#N/A	0	#N/A	#N/A	Muscle	#N/A
SMED30008655	6.06E-33	1.355753053	0.724	0.44	1.21E-29	13	SMED30008655.p1	dd_Smed_v4_508_0_1;dd_Smed_v4_508_0_2;dd_Smed_v4_508_0_3;dd_Smed_v4_508_0_4;dd_Smed_v4_508_0_5	#N/A	#N/A	Tubulin alpha-3D chain OS=Homo sapiens OX=9606 GN=TUBA3D PE=1 SV=1 P0DPH8 TBA3D_HUMAN 0	#N/A	#N/A	Neural;Muscle	#N/A
SMED30009117	6.17E-33	0.904206286	0.402	0.082	1.23E-29	13	SMED30009117.p1	#N/A	#N/A	TPA_inf: secreted peptide prohormone-3	0	#N/A	#N/A	#N/A	#N/A
SMED30016281	7.01E-33	1.637976235	0.74	0.473	1.40E-29	13	SMED30016281.p1	dd_Smed_v4_1434_0_1;dd_Smed_v4_432_0_1	#N/A	M11 myosin heavy chain A	Myosin-7 OS=Homo sapiens OX=9606 GN=MYH7 PE=1 SV=5 P12883 MYH7_HUMAN 0	#N/A	#N/A	Muscle	#N/A
SMED30035110	8.22E-33	1.081736427	0.677	0.36	1.64E-29	13	SMED30035110.p1	dd_Smed_v4_10399_0_1	#N/A	gcr158	0	#N/A	#N/A	Cathepsin+ cell;Muscle	#N/A
SMED30003562	9.34E-33	1.714660804	0.732	0.477	1.87E-29	13	SMED30003562.p1	dd_Smed_v4_701_0_1	#N/A	colF-9	Collagen alpha-1(XXIV) chain OS=Homo sapiens OX=9606 GN=COL24A1 PE=1 SV=2 Q17RW2 COOA1_HUMAN 9.84E-106	#N/A	#N/A	Muscle	#N/A
SMED30033864	1.14E-32	1.004906056	0.89	0.724	2.29E-29	13	SMED30033864.p1	dd_Smed_v4_6420_0_1	#N/A	Smed_04273_V2 pim-3	Serine/threonine-protein kinase pim-2 OS=Homo sapiens OX=9606 GN=PIM2 PE=1 SV=1 Q9P1W9 PIM2_HUMAN 7.61E-76	#N/A	#N/A	Neural;Muscle;Phyarnx	#N/A
SMED30015413	1.24E-32	1.366114208	0.74	0.434	2.47E-29	13	SMED30015413.p1	dd_Smed_v4_375_0_1	#N/A	Ras-related protein Rab-28	Troponin T, cardiac muscle OS=Homo sapiens OX=9606 GN=TNNT2 PE=1 SV=3 P45379 TNNT2_HUMAN 0.0000000493	#N/A	Muscle lineage	Muscle;Intestine	#N/A
SMED30005148	1.58E-32	0.753721145	0.488	0.163	3.16E-29	13	SMED30005148.p1	dd_Smed_v4_7807_0_1	#N/A	#N/A	Protocadherin-11 X-linked OS=Homo sapiens OX=9606 GN=PCDH11X PE=2 SV=1 Q9BZA7 PC11X_HUMAN 1.13E-73	#N/A	#N/A	Neural;Muscle	#N/A
SMED30014606	3.07E-32	0.524531324	0.449	0.115	6.13E-29	13	SMED30014606.p1	dd_Smed_v4_14045_0_1;dd_Smed_v4_14045_0_2;dd_Smed_v4_17867_0_1;dd_Smed_v4_17867_0_2	#N/A	#N/A	Copine-8 OS=Homo sapiens OX=9606 GN=CPNE8 PE=1 SV=2 Q86YQ8 CPNE8_HUMAN 1.45E-121	#N/A	#N/A	Neural	#N/A
SMED30003100	4.03E-32	0.348259193	0.354	0.062	8.06E-29	13	SMED30003100.p1	dd_Smed_v4_14856_0_1	#N/A	#N/A	0	#N/A	#N/A	Cathepsin+ cell	#N/A
SMED30011970	4.32E-32	1.3782803	0.709	0.418	8.64E-29	13	SMED30011970.p1	dd_Smed_v4_4427_0_1	#N/A	unknown mRNA	0	#N/A	#N/A	Muscle	#N/A
SMED30007876	5.01E-32	1.415205168	0.693	0.41	1.00E-28	13	SMED30007876.p1	dd_Smed_v4_803_0_1	#N/A	#N/A	Myosin regulatory light chain 12B OS=Homo sapiens OX=9606 GN=MYL12B PE=1 SV=2 O14950 ML12B_HUMAN 3.75E-64	#N/A	#N/A	Muscle	#N/A
SMED30014343	1.40E-31	1.10178136	0.598	0.219	2.81E-28	13	SMED30014343.p1	#N/A	#N/A	#N/A	0	#N/A	#N/A	#N/A	#N/A
SMED30028403	1.47E-31	1.494429685	0.646	0.231	2.93E-28	13	SMED30028403.p1	dd_Smed_v4_13295_0_1;dd_Smed_v4_13295_0_2;dd_Smed_v4_13295_0_3;dd_Smed_v4_13295_0_4;dd_Smed_v4_13295_0_5;dd_Smed_v4_13295_0_6;dd_Smed_v4_13295_0_7;dd_Smed_v4_13295_0_8	#N/A	#N/A	Voltage-dependent L-type calcium channel subunit alpha-1S OS=Homo sapiens OX=9606 GN=CACNA1S PE=1 SV=4 Q13698 CAC1S_HUMAN 0	#N/A	#N/A	Neural	#N/A
SMED30007707	2.31E-31	0.522806037	0.417	0.112	4.61E-28	13	SMED30007707.p1	dd_Smed_v4_17965_0_1;dd_Smed_v4_57112_0_1	#N/A	#N/A	0	#N/A	#N/A	#N/A	#N/A
SMED30016206	3.30E-31	1.133109835	0.614	0.273	6.61E-28	13	SMED30016206.p1	dd_Smed_v4_4437_0_1	#N/A	hypothetical protein	Kazal-type serine protease inhibitor domain-containing protein 1 OS=Homo sapiens OX=9606 GN=KAZALD1 PE=1 SV=1 Q96I82 KAZD1_HUMAN 4.44E-31	#N/A	#N/A	Muscle	#N/A
SMED30017720	3.37E-31	1.379815868	0.724	0.474	6.74E-28	13	SMED30017720.p1	dd_Smed_v4_6562_0_1	#N/A	#N/A	Erythrocyte band 7 integral membrane protein OS=Homo sapiens OX=9606 GN=STOM PE=1 SV=3 P27105 STOM_HUMAN 2.33E-99	#N/A	#N/A	Muscle;Neural	#N/A
SMED30035061	4.61E-31	1.136983752	0.654	0.325	9.22E-28	13	SMED30035061.p4	dd_Smed_v4_3400_0_1;dd_Smed_v4_3400_0_2	#N/A	#N/A	0	#N/A	#N/A	Neural;Muscle	#N/A
SMED30025553	5.30E-31	0.987243754	0.591	0.253	1.06E-27	13	SMED30025553.p1	dd_Smed_v4_4789_0_1;dd_Smed_v4_4789_0_2	#N/A	phred-1	Sushi, nidogen and EGF-like domain-containing protein 1 OS=Homo sapiens OX=9606 GN=SNED1 PE=2 SV=2 Q8TER0 SNED1_HUMAN 5.93E-32	#N/A	#N/A	Muscle;Cathepsin+ cell;Phyarnx;Protonephridia	#N/A
SMED30002517	5.52E-31	0.854140609	0.606	0.271	1.10E-27	13	SMED30002517.p1	dd_Smed_v4_8607_0_1	#N/A	#N/A	0	#N/A	#N/A	Muscle;Phyarnx	#N/A
SMED30001497	5.55E-31	0.966733534	0.614	0.273	1.11E-27	13	SMED30001497.p1	dd_Smed_v4_2922_0_1	#N/A	#N/A	Rho guanine nucleotide exchange factor 17 OS=Homo sapiens OX=9606 GN=ARHGEF17 PE=1 SV=1 Q96PE2 ARHGH_HUMAN 1.04E-61	#N/A	#N/A	Muscle;Neural	#N/A
SMED30012307	6.15E-31	1.143169378	0.63	0.302	1.23E-27	13	SMED30012307.p1	dd_Smed_v4_477_0_1	#N/A	#N/A	Placenta-specific gene 8 protein OS=Homo sapiens OX=9606 GN=PLAC8 PE=2 SV=1 Q9NZF1 PLAC8_HUMAN 0.000000000493	#N/A	#N/A	Neural;Parapharyngeal;Muscle	#N/A
SMED30026978	7.96E-31	0.35908643	0.315	0.032	1.59E-27	13	SMED30026978.p1	#N/A	#N/A	#N/A	0	#N/A	#N/A	#N/A	#N/A
SMED30015575	7.96E-31	1.31643815	0.654	0.343	1.59E-27	13	SMED30015575.p1	dd_Smed_v4_2337_0_1	COL4A6A	col4-3	Collagen alpha-6(IV) chain OS=Homo sapiens OX=9606 GN=COL4A6 PE=1 SV=3 Q14031 CO4A6_HUMAN 2.95E-150	neoblast_muscle	#N/A	Muscle	#N/A
SMED30008873	1.03E-30	1.885042259	0.614	0.22	2.05E-27	13	SMED30008873.p3	dd_Smed_v4_337_0_1	#N/A	#N/A	0	#N/A	#N/A	Neural	#N/A
SMED30005936	1.18E-30	0.865714683	0.543	0.188	2.36E-27	13	SMED30005936.p1	dd_Smed_v4_22711_0_1;dd_Smed_v4_2438_0_1;dd_Smed_v4_2438_0_2;dd_Smed_v4_2438_0_3	#N/A	#N/A	Titin OS=Homo sapiens OX=9606 GN=TTN PE=1 SV=4 Q8WZ42 TITIN_HUMAN 8.16E-123	#N/A	#N/A	Parapharyngeal;Muscle	#N/A
SMED30011528	2.23E-30	1.22153154	0.685	0.389	4.46E-27	13	SMED30011528.p1	dd_Smed_v4_4618_0_1	#N/A	#N/A	PDZ and LIM domain protein 3 OS=Homo sapiens OX=9606 GN=PDLIM3 PE=1 SV=1 Q53GG5 PDLI3_HUMAN 4.11E-24	#N/A	#N/A	Muscle	#N/A
SMED30006805	3.04E-30	0.702799923	0.512	0.171	6.09E-27	13	SMED30006805.p1	dd_Smed_v4_9021_0_1	#N/A	#N/A	0	#N/A	#N/A	Muscle;Neural	#N/A
SMED30026275	3.56E-30	0.411464528	0.299	0.02	7.13E-27	13	SMED30026275.p1	dd_Smed_v4_4772_0_1	#N/A	#N/A	Monocarboxylate transporter 12 OS=Homo sapiens OX=9606 GN=SLC16A12 PE=1 SV=3 Q6ZSM3 MOT12_HUMAN 0.000000226	#N/A	#N/A	Neural;Epidermal	#N/A
SMED30010666	5.33E-30	0.964109055	0.654	0.33	1.07E-26	13	SMED30010666.p1	dd_Smed_v4_2877_0_1	#N/A	#N/A	Prolyl 4-hydroxylase subunit alpha-2 OS=Homo sapiens OX=9606 GN=P4HA2 PE=1 SV=1 O15460 P4HA2_HUMAN 9.48E-125	#N/A	#N/A	Muscle	#N/A
SMED30014371	5.75E-30	1.723642202	0.764	0.6	1.15E-26	13	SMED30014371.p1	dd_Smed_v4_1778_0_1	#N/A	#N/A	0	#N/A	#N/A	Muscle;Neural	#N/A
SMED30017796	8.74E-30	0.554377956	0.354	0.073	1.75E-26	13	SMED30017796.p1	dd_Smed_v4_37593_0_1	#N/A	#N/A	0	#N/A	#N/A	#N/A	#N/A
SMED30035120	1.67E-29	1.053256613	0.457	0.143	3.35E-26	13	SMED30035120.p1	dd_Smed_v4_15468_0_3	#N/A	#N/A	Galanin receptor type 2 OS=Homo sapiens OX=9606 GN=GALR2 PE=1 SV=1 O43603 GALR2_HUMAN 0.0000000433	#N/A	#N/A	#N/A	#N/A
SMED30001376	1.95E-29	0.990447295	0.858	0.772	3.90E-26	13	SMED30001376.p1	dd_Smed_v4_1579_0_1	#N/A	col4-1	Collagen alpha-6(IV) chain OS=Homo sapiens OX=9606 GN=COL4A6 PE=1 SV=3 Q14031 CO4A6_HUMAN 2.46E-167	#N/A	#N/A	Muscle	#N/A
SMED30022433	2.67E-29	0.688812048	0.614	0.259	5.34E-26	13	SMED30022433.p1	dd_Smed_v4_11599_0_1	#N/A	#N/A	0	#N/A	#N/A	Muscle;Neural	#N/A
SMED30011822	4.66E-29	0.426555215	0.362	0.078	9.32E-26	13	SMED30011822.p9	dd_Smed_v4_23806_0_1	#N/A	#N/A	0	#N/A	#N/A	#N/A	#N/A
SMED30027677	4.93E-29	0.588867414	0.37	0.04	9.85E-26	13	SMED30027677.p1	dd_Smed_v4_10334_0_1	#N/A	#N/A	Cholinesterase OS=Homo sapiens OX=9606 GN=BCHE PE=1 SV=1 P06276 CHLE_HUMAN 1.09E-103	#N/A	#N/A	Neural	#N/A
SMED30004574	9.79E-29	1.649784674	0.512	0.18	1.96E-25	13	SMED30004574.p1	dd_Smed_v4_1440_0_1	#N/A	#N/A	0	#N/A	#N/A	Neural	#N/A
SMED30002064	1.08E-28	1.003764899	0.614	0.304	2.16E-25	13	SMED30002064.p1	dd_Smed_v4_6464_0_1	#N/A	#N/A	Doublecortin domain-containing protein 2 OS=Homo sapiens OX=9606 GN=DCDC2 PE=1 SV=2 Q9UHG0 DCDC2_HUMAN 5.32E-30	#N/A	#N/A	Muscle;Neural;Epidermal;Phyarnx;Protonephridia	#N/A
SMED30015353	1.11E-28	0.958597045	0.575	0.252	2.21E-25	13	SMED30015353.p1	dd_Smed_v4_2544_0_1	#N/A	Smed_17304_V2	Titin OS=Homo sapiens OX=9606 GN=TTN PE=1 SV=4 Q8WZ42 TITIN_HUMAN 0	#N/A	#N/A	Muscle	#N/A
SMED30034837	2.04E-28	0.934708361	0.551	0.206	4.09E-25	13	SMED30034837.p1	dd_Smed_v4_13710_0_1	#N/A	#N/A	Potassium voltage-gated channel subfamily B member 2 OS=Homo sapiens OX=9606 GN=KCNB2 PE=2 SV=2 Q92953 KCNB2_HUMAN 4.44E-180	#N/A	#N/A	Neural;Muscle	#N/A
SMED30033611	2.10E-28	0.620936364	0.386	0.064	4.21E-25	13	SMED30033611.p1	dd_Smed_v4_854_1_1	#N/A	#N/A	CD63 antigen OS=Homo sapiens OX=9606 GN=CD63 PE=1 SV=2 P08962 CD63_HUMAN 0.00000000000318	#N/A	#N/A	Neural;Parapharyngeal;Epidermal	#N/A
SMED30026322	2.48E-28	1.05852723	0.575	0.267	4.96E-25	13	SMED30026322.p1	dd_Smed_v4_2972_0_1	#N/A	matrix metalloase	0	#N/A	#N/A	Muscle	#N/A
SMED30009565	2.50E-28	1.336779642	0.685	0.41	5.00E-25	13	SMED30009565.p1	dd_Smed_v4_2869_0_1	#N/A	#N/A	0	#N/A	#N/A	Muscle	#N/A
SMED30019419	4.04E-28	0.485115335	0.433	0.133	8.09E-25	13	SMED30019419.p1	dd_Smed_v4_16053_0_1	#N/A	#N/A	0	#N/A	#N/A	#N/A	#N/A
SMED30022907	4.26E-28	0.652289111	0.339	0.046	8.52E-25	13	SMED30022907.p1	dd_Smed_v4_4222_0_1	#N/A	#N/A	Synaptotagmin-1 OS=Homo sapiens OX=9606 GN=SYT1 PE=1 SV=1 P21579 SYT1_HUMAN 1.12E-151	#N/A	#N/A	Neural	#N/A
SMED30020317	4.72E-28	1.225803339	0.953	0.984	9.45E-25	13	SMED30020317.p1	dd_Smed_v4_678_0_1	#N/A	#N/A	Heat shock protein HSP 90-alpha OS=Homo sapiens OX=9606 GN=HSP90AA1 PE=1 SV=5 P07900 HS90A_HUMAN 0	#N/A	#N/A	Epidermal;Cathepsin+ cell;Neural	#N/A
SMED30008462	4.97E-28	0.586724039	0.425	0.135	9.94E-25	13	SMED30008462.p1	dd_Smed_v4_21924_0_1	#N/A	#N/A	Alpha-1B adrenergic receptor OS=Homo sapiens OX=9606 GN=ADRA1B PE=1 SV=3 P35368 ADA1B_HUMAN 3.27E-21	#N/A	#N/A	#N/A	#N/A
SMED30012709	5.17E-28	1.310811272	0.504	0.19	1.03E-24	13	SMED30012709.p1	dd_Smed_v4_1138_0_1	#N/A	#N/A	0	#N/A	#N/A	Neural	#N/A
SMED30018886	1.18E-27	0.327178893	0.299	0.064	2.35E-24	13	SMED30018886.p1	dd_Smed_v4_24396_0_1	#N/A	gcr100	Atypical chemokine receptor 4 OS=Homo sapiens OX=9606 GN=ACKR4 PE=1 SV=1 Q9NPB9 ACKR4_HUMAN 0.00000932	#N/A	#N/A	#N/A	#N/A
SMED30003554	1.28E-27	0.665512703	0.488	0.165	2.57E-24	13	SMED30003554.p1	dd_Smed_v4_5882_0_1;dd_Smed_v4_5882_0_3	#N/A	#N/A	0	#N/A	#N/A	Neural;Cathepsin+ cell;Muscle	PAX
SMED30007789	1.57E-27	0.849524713	0.409	0.111	3.15E-24	13	SMED30007789.p1	dd_Smed_v4_18585_0_1	#N/A	#N/A	0	#N/A	#N/A	Epidermal;Neural	#N/A
SMED30032774	2.27E-27	0.739375555	0.543	0.235	4.54E-24	13	SMED30032774.p1	dd_Smed_v4_5014_0_1	#N/A	#N/A	Four and a half LIM domains protein 2 OS=Homo sapiens OX=9606 GN=FHL2 PE=1 SV=3 Q14192 FHL2_HUMAN 3.43E-118	#N/A	#N/A	Muscle	#N/A
SMED30019740	2.32E-27	0.601245945	0.433	0.133	4.64E-24	13	SMED30019740.p1	dd_Smed_v4_19327_0_1	#N/A	NK homeobox1-1	NK1 transcription factor-related protein 1 OS=Homo sapiens OX=9606 GN=NKX1-1 PE=2 SV=2 Q15270 NKX11_HUMAN 1.03E-36	#N/A	#N/A	#N/A	Homeobox
SMED30021914	3.39E-27	0.676575948	0.465	0.157	6.78E-24	13	SMED30021914.p1	dd_Smed_v4_2950_0_1;dd_Smed_v4_4415_0_1	#N/A	#N/A	Sialomucin core protein 24 OS=Homo sapiens OX=9606 GN=CD164 PE=1 SV=2 Q04900 MUC24_HUMAN 0.0000000125	#N/A	#N/A	Neural;Parapharyngeal;Cathepsin+ cell;Protonephridia	#N/A
SMED30035967	4.23E-27	0.756701817	0.52	0.22	8.46E-24	13	SMED30035967.p1	dd_Smed_v4_16861_0_1	#N/A	gcr328	Histamine H2 receptor OS=Homo sapiens OX=9606 GN=HRH2 PE=2 SV=1 P25021 HRH2_HUMAN 1.99E-29	#N/A	#N/A	#N/A	#N/A
SMED30009910	4.45E-27	0.956703893	0.654	0.365	8.89E-24	13	SMED30009910.p1	dd_Smed_v4_8302_0_1	#N/A	#N/A	Egalitarian protein homolog OS=Caenorhabditis elegans OX=6239 GN=egal-1 PE=1 SV=2 E=0.0000000000000295	#N/A	#N/A	Muscle	#N/A
SMED30021902	1.05E-26	0.977751979	0.787	0.553	2.10E-23	13	SMED30021902.p1	dd_Smed_v4_12244_0_1	#N/A	#N/A	0	#N/A	#N/A	Muscle	#N/A
SMED30028912	1.38E-26	3.019201447	0.591	0.318	2.76E-23	13	SMED30028912.p1	dd_Smed_v4_25_0_1	#N/A	#N/A	Nidogen-2 OS=Homo sapiens OX=9606 GN=NID2 PE=1 SV=3 Q14112 NID2_HUMAN 0.0000000000117	#N/A	#N/A	Neural;Cathepsin+ cell	#N/A
SMED30017584	1.48E-26	0.315278817	0.299	0.036	2.97E-23	13	SMED30017584.p1	dd_Smed_v4_13189_0_1	#N/A	#N/A	Sarcospan OS=Mus musculus OX=10090 GN=Sspn PE=1 SV=1 E=0.00000722	#N/A	#N/A	Neural	#N/A
SMED30022290	1.97E-26	0.734535439	0.52	0.22	3.94E-23	13	SMED30022290.p1	dd_Smed_v4_16372_0_1	#N/A	#N/A	0	#N/A	#N/A	#N/A	#N/A
SMED30002038	2.14E-26	1.027895436	0.496	0.203	4.27E-23	13	SMED30002038.p1	dd_Smed_v4_1518_0_1	#N/A	#N/A	Calsyntenin-2 OS=Homo sapiens OX=9606 GN=CLSTN2 PE=1 SV=2 Q9H4D0 CSTN2_HUMAN 1.62E-53	#N/A	#N/A	Epidermal;Neural;Phyarnx;Cathepsin+ cell;Protonephridia;Intestine;Parapharyngeal	#N/A
SMED30014877	3.07E-26	0.576837096	0.386	0.117	6.14E-23	13	SMED30014877.p1	dd_Smed_v4_17402_0_1	#N/A	BMP	Bone morphogenetic protein 7 OS=Homo sapiens OX=9606 GN=BMP7 PE=1 SV=1 P18075 BMP7_HUMAN 2.21E-32	#N/A	#N/A	#N/A	#N/A
SMED30024562	3.12E-26	0.768438641	0.378	0.101	6.25E-23	13	SMED30024562.p1	dd_Smed_v4_14159_0_1	#N/A	#N/A	Degenerin-like protein asic-2 OS=Caenorhabditis elegans OX=6239 GN=asic-2 PE=3 SV=1 E=0.00000101	#N/A	#N/A	Neural	#N/A
SMED30035836	4.03E-26	0.728226036	0.512	0.204	8.05E-23	13	SMED30035836.p1	dd_Smed_v4_11681_0_1	#N/A	#N/A	Procollagen galactosyltransferase 2 OS=Homo sapiens OX=9606 GN=COLGALT2 PE=1 SV=1 Q8IYK4 GT252_HUMAN 5.9E-101	#N/A	#N/A	Muscle	#N/A
SMED30024282	5.14E-26	1.113574655	0.535	0.204	1.03E-22	13	SMED30024282.p1	dd_Smed_v4_3977_0_1	#N/A	#N/A	Synaptosomal-associated protein 25 OS=Homo sapiens OX=9606 GN=SNAP25 PE=1 SV=1 P60880 SNP25_HUMAN 1.37E-70	#N/A	#N/A	Neural	#N/A
SMED30016760	6.22E-26	0.988939054	0.63	0.331	1.24E-22	13	SMED30016760.p1	dd_Smed_v4_20743_0_1;dd_Smed_v4_2265_0_1	#N/A	#N/A	Endoplasmin OS=Homo sapiens OX=9606 GN=HSP90B1 PE=1 SV=1 P14625 ENPL_HUMAN 1.41E-109	#N/A	#N/A	Muscle	#N/A
SMED30021103	7.51E-26	0.849427344	0.504	0.202	1.50E-22	13	SMED30021103.p1	dd_Smed_v4_6524_0_1	#N/A	hypothetical protein	LDL receptor repeat-containing protein egg-1 OS=Caenorhabditis briggsae OX=6238 GN=egg-1 PE=3 SV=2 E=0.00000353	#N/A	#N/A	Muscle;Neural	#N/A
SMED30011980	7.76E-26	0.875195933	0.48	0.184	1.55E-22	13	SMED30011980.p1	dd_Smed_v4_14651_0_1	#N/A	#N/A	Somatostatin receptor type 5 OS=Homo sapiens OX=9606 GN=SSTR5 PE=1 SV=3 P35346 SSR5_HUMAN 0.0000000419	#N/A	#N/A	Neural	#N/A
SMED30004514	1.22E-25	0.809379218	0.598	0.323	2.45E-22	13	SMED30004514.p1	dd_Smed_v4_18218_0_1;dd_Smed_v4_18218_0_2	#N/A	#N/A	Potassium voltage-gated channel subfamily A member 1 OS=Homo sapiens OX=9606 GN=KCNA1 PE=1 SV=2 Q09470 KCNA1_HUMAN 0	#N/A	#N/A	#N/A	#N/A
SMED30006978	1.31E-25	0.339183208	0.323	0.08	2.63E-22	13	SMED30006978.p1	dd_Smed_v4_29182_0_1	#N/A	gcr402	Neuropeptide FF receptor 2 OS=Homo sapiens OX=9606 GN=NPFFR2 PE=1 SV=2 Q9Y5X5 NPFF2_HUMAN 1.28E-44	#N/A	#N/A	#N/A	#N/A
SMED30022285	1.33E-25	1.216535646	0.583	0.308	2.66E-22	13	SMED30022285.p1	dd_Smed_v4_13065_0_1	#N/A	tr5_12233	Tumor necrosis factor receptor superfamily member 16 OS=Gallus gallus OX=9031 GN=NGFR PE=2 SV=1 E=0.00000347	#N/A	#N/A	Neural	#N/A
SMED30012641	1.42E-25	0.692359791	0.425	0.143	2.83E-22	13	SMED30012641.p1	dd_Smed_v4_14044_0_1	#N/A	#N/A	Acid-sensing ion channel 2 OS=Homo sapiens OX=9606 GN=ASIC2 PE=1 SV=1 Q16515 ASIC2_HUMAN 0.0000000000392	#N/A	#N/A	#N/A	#N/A
SMED30002500	1.44E-25	0.974352468	0.409	0.117	2.87E-22	13	SMED30002500.p1	dd_Smed_v4_14753_0_1	#N/A	ascl-2	Achaete-scute homolog 3 OS=Homo sapiens OX=9606 GN=ASCL3 PE=2 SV=2 Q9NQ33 ASCL3_HUMAN 9.97E-21	#N/A	#N/A	Parapharyngeal	bHLH
SMED30003468	1.44E-25	0.929685584	0.874	0.673	2.88E-22	13	SMED30003468.p1	dd_Smed_v4_536_0_1	#N/A	#N/A	Phosphoenolpyruvate carboxykinase, cytosolic [GTP] OS=Homo sapiens OX=9606 GN=PCK1 PE=1 SV=3 P35558 PCKGC_HUMAN 0	#N/A	#N/A	Intestine;Neural;Muscle;Epidermal	#N/A
SMED30003447	1.64E-25	0.756666114	0.591	0.311	3.28E-22	13	SMED30003447.p1	dd_Smed_v4_9217_0_1	#N/A	#N/A	0	#N/A	#N/A	Muscle	#N/A
SMED30005045	1.64E-25	0.405356177	0.346	0.077	3.28E-22	13	SMED30005045.p1	dd_Smed_v4_22585_0_1	#N/A	strain BCN-10 zinc finger A	Zinc finger protein ZIC 3 OS=Homo sapiens OX=9606 GN=ZIC3 PE=1 SV=1 O60481 ZIC3_HUMAN 7.21E-88	#N/A	#N/A	#N/A	zf-H2C2_2
SMED30011869	2.19E-25	1.150159845	0.898	0.845	4.38E-22	13	SMED30011869.p1	dd_Smed_v4_4279_0_1	#N/A	X1.A2.3	0	#N/A	#N/A	Neural;Muscle	#N/A
SMED30035631	2.35E-25	1.128036084	0.551	0.263	4.70E-22	13	SMED30035631.p1	dd_Smed_v4_339_0_1	#N/A	Smed_04428_V2 hypoxanthine guanine phosphoribosyltransferase-1	0	#N/A	#N/A	Muscle;Cathepsin+ cell;Protonephridia;Neural	#N/A
SMED30018078	3.17E-25	1.005275938	0.583	0.259	6.34E-22	13	SMED30018078.p1	dd_Smed_v4_11342_0_1	#N/A	#N/A	Glycine receptor subunit alpha-3 OS=Homo sapiens OX=9606 GN=GLRA3 PE=1 SV=2 O75311 GLRA3_HUMAN 2.38E-88	#N/A	#N/A	Neural	#N/A
SMED30015069	5.98E-25	0.687868572	0.504	0.209	1.20E-21	13	SMED30015069.p1	dd_Smed_v4_10764_0_1;dd_Smed_v4_10764_0_2;dd_Smed_v4_10764_0_3;dd_Smed_v4_10764_0_4	#N/A	diversin	Ankyrin repeat domain-containing protein 6 OS=Homo sapiens OX=9606 GN=ANKRD6 PE=2 SV=3 Q9Y2G4 ANKR6_HUMAN 6.62E-47	#N/A	#N/A	Muscle;Phyarnx	#N/A
SMED30032613	8.15E-25	0.927763087	0.598	0.333	1.63E-21	13	SMED30032613.p1	dd_Smed_v4_2442_0_1	#N/A	hoxD	Homeobox protein Hox-B7 OS=Homo sapiens OX=9606 GN=HOXB7 PE=1 SV=4 P09629 HXB7_HUMAN 1.66E-37	#N/A	#N/A	Muscle	Homeobox
SMED30006918	9.44E-25	1.360635032	0.528	0.252	1.89E-21	13	SMED30006918.p1	#N/A	#N/A	#N/A	0	#N/A	#N/A	#N/A	#N/A
SMED30034254	2.16E-24	0.647335274	0.913	0.823	4.33E-21	13	SMED30034254.p1	dd_Smed_v4_220_0_1;dd_Smed_v4_220_0_2	#N/A	Smed_00466_V2 calreticulin-1	Calreticulin OS=Homo sapiens OX=9606 GN=CALR PE=1 SV=1 P27797 CALR_HUMAN 1.79E-162	#N/A	#N/A	Cathepsin+ cell;Epidermal;Protonephridia;Neural	#N/A
SMED30003710	2.75E-24	0.460886409	0.386	0.125	5.49E-21	13	SMED30003710.p1	dd_Smed_v4_22039_0_1	#N/A	#N/A	0	#N/A	#N/A	#N/A	#N/A
SMED30031687	8.31E-24	0.681921	0.48	0.2	1.66E-20	13	SMED30031687.p1	dd_Smed_v4_4420_0_1;dd_Smed_v4_4420_0_2;dd_Smed_v4_4420_0_4	#N/A	#N/A	TNF receptor-associated factor 6 OS=Homo sapiens OX=9606 GN=TRAF6 PE=1 SV=1 Q9Y4K3 TRAF6_HUMAN 1.08E-26	#N/A	#N/A	Neural;Muscle;Cathepsin+ cell;Phyarnx;Parapharyngeal	#N/A
SMED30001715	1.24E-23	1.512029029	0.425	0.156	2.49E-20	13	SMED30001715.p1	dd_Smed_v4_1497_0_1	#N/A	#N/A	0	#N/A	#N/A	Neural	#N/A
SMED30018527	1.58E-23	0.693278809	0.472	0.188	3.17E-20	13	SMED30018527.p1	dd_Smed_v4_7644_0_1	#N/A	#N/A	Atrial natriuretic peptide receptor 1 OS=Homo sapiens OX=9606 GN=NPR1 PE=1 SV=1 P16066 ANPRA_HUMAN 0	#N/A	#N/A	Neural;Epidermal;Protonephridia	#N/A
SMED30011041	1.62E-23	0.624888143	0.898	0.795	3.23E-20	13	SMED30011041.p1	dd_Smed_v4_1310_1_1;dd_Smed_v4_758_1_1	#N/A	#N/A	Zinc finger BED domain-containing protein 1 OS=Homo sapiens OX=9606 GN=ZBED1 PE=1 SV=1 O96006 ZBED1_HUMAN 5.72E-18	#N/A	#N/A	Epidermal;Cathepsin+ cell;Parapharyngeal;Neural	zf-BED
SMED30004704	2.95E-23	0.842182108	0.488	0.212	5.91E-20	13	SMED30004704.p1	dd_Smed_v4_15195_0_1	#N/A	#N/A	0	#N/A	#N/A	Parapharyngeal	#N/A
SMED30019451	2.97E-23	0.773312042	0.535	0.254	5.94E-20	13	SMED30019451.p2	dd_Smed_v4_2229_0_1	#N/A	#N/A	0	#N/A	#N/A	Muscle	#N/A
SMED30010919	3.00E-23	0.58453073	0.535	0.248	6.00E-20	13	SMED30010919.p1	dd_Smed_v4_11539_0_1	#N/A	#N/A	0	#N/A	#N/A	Muscle	#N/A
SMED30012149	3.01E-23	0.729916406	0.496	0.22	6.03E-20	13	SMED30012149.p1	dd_Smed_v4_3391_0_1;dd_Smed_v4_3391_0_2;dd_Smed_v4_3391_0_3;dd_Smed_v4_3391_0_6	#N/A	NPHS1-7	Nephrin OS=Homo sapiens OX=9606 GN=NPHS1 PE=1 SV=1 O60500 NPHN_HUMAN 0.000000000000021	#N/A	#N/A	Epidermal;Muscle;Cathepsin+ cell;Neural	#N/A
SMED30022905	3.03E-23	0.801868601	0.465	0.123	6.06E-20	13	SMED30022905.p1	dd_Smed_v4_3519_0_1	#N/A	#N/A	Dihydropyrimidinase-related protein 5 OS=Homo sapiens OX=9606 GN=DPYSL5 PE=1 SV=1 Q9BPU6 DPYL5_HUMAN 4.31E-111	#N/A	#N/A	Neural;Cathepsin+ cell	#N/A
SMED30028195	3.37E-23	1.089462229	0.622	0.365	6.73E-20	13	SMED30028195.p1	dd_Smed_v4_8456_0_1	#N/A	#N/A	0	#N/A	#N/A	Neural;Muscle	#N/A
SMED30007715	4.15E-23	0.748753834	0.598	0.295	8.30E-20	13	SMED30007715.p2	dd_Smed_v4_8747_0_1	#N/A	Smed_10375_V2	0	#N/A	#N/A	Cathepsin+ cell;Muscle	#N/A
SMED30007555	5.06E-23	0.712013234	0.441	0.17	1.01E-19	13	SMED30007555.p1	dd_Smed_v4_17729_0_1	#N/A	#N/A	0	#N/A	#N/A	#N/A	#N/A
SMED30018309	6.02E-23	0.794727192	0.583	0.287	1.20E-19	13	SMED30018309.p1	dd_Smed_v4_11500_0_1	#N/A	#N/A	Iroquois-class homeodomain protein IRX-2 OS=Homo sapiens OX=9606 GN=IRX2 PE=1 SV=2 Q9BZI1 IRX2_HUMAN 2.67E-39	#N/A	#N/A	Neural	Homeobox
SMED30001341	7.50E-23	0.972466494	0.512	0.242	1.50E-19	13	SMED30001341.p1	dd_Smed_v4_10750_0_1;dd_Smed_v4_10750_1_1	#N/A	#N/A	Carbonic anhydrase-related protein 10 OS=Homo sapiens OX=9606 GN=CA10 PE=2 SV=1 Q9NS85 CAH10_HUMAN 1.15E-60	#N/A	#N/A	Neural	#N/A
SMED30002788	7.62E-23	0.951577569	0.583	0.325	1.52E-19	13	SMED30002788.p1	dd_Smed_v4_1244_0_1	#N/A	#N/A	Four and a half LIM domains protein 3 OS=Homo sapiens OX=9606 GN=FHL3 PE=1 SV=4 Q13643 FHL3_HUMAN 1.03E-21	#N/A	#N/A	Muscle	#N/A
SMED30002274	7.89E-23	0.839451738	0.551	0.287	1.58E-19	13	SMED30002274.p1	dd_Smed_v4_8804_0_1;dd_Smed_v4_8804_0_2;dd_Smed_v4_8804_0_3	#N/A	#N/A	0	#N/A	#N/A	Muscle;Epidermal	#N/A
SMED30026807	8.41E-23	1.21975499	0.512	0.245	1.68E-19	13	SMED30026807.p1	dd_Smed_v4_964_0_1	#N/A	Smed_02142_V2	0	#N/A	#N/A	Neural;Cathepsin+ cell;Intestine	#N/A
SMED30022873	1.33E-22	0.882733338	0.535	0.269	2.67E-19	13	SMED30022873.p1	dd_Smed_v4_10527_0_1	#N/A	#N/A	0	#N/A	#N/A	Muscle	#N/A
SMED30027694	1.35E-22	0.410331097	0.417	0.157	2.69E-19	13	SMED30027694.p1	dd_Smed_v4_13560_0_1;dd_Smed_v4_13560_0_2	#N/A	#N/A	Growth hormone secretagogue receptor type 1 OS=Homo sapiens OX=9606 GN=GHSR PE=1 SV=1 Q92847 GHSR_HUMAN 0.00000000896	#N/A	#N/A	#N/A	#N/A
SMED30032979	1.52E-22	0.580507318	0.535	0.224	3.03E-19	13	SMED30032979.p1	dd_Smed_v4_2109_0_1;dd_Smed_v4_5512_0_2	#N/A	slc6a-8	Beta-arrestin-1 OS=Homo sapiens OX=9606 GN=ARRB1 PE=1 SV=2 P49407 ARRB1_HUMAN 2.89E-171	#N/A	#N/A	Cathepsin+ cell;Intestine;Muscle;Protonephridia	#N/A
SMED30034244	1.67E-22	0.550994569	0.394	0.129	3.35E-19	13	SMED30034244.p1	dd_Smed_v4_29877_0_1	#N/A	#N/A	0	#N/A	#N/A	#N/A	#N/A
SMED30022187	1.75E-22	0.340237827	0.394	0.13	3.50E-19	13	SMED30022187.p1	dd_Smed_v4_5053_0_1	#N/A	#N/A	Epithelial splicing regulatory protein 1 OS=Homo sapiens OX=9606 GN=ESRP1 PE=1 SV=2 Q6NXG1 ESRP1_HUMAN 1.36E-120	#N/A	#N/A	Parapharyngeal;Intestine;Neural	#N/A
SMED30000511	1.96E-22	1.126233	0.394	0.087	3.92E-19	13	SMED30000511.p1	dd_Smed_v4_16018_0_1;dd_Smed_v4_16018_0_2	#N/A	#N/A	Neuropeptide FF receptor 2 OS=Homo sapiens OX=9606 GN=NPFFR2 PE=1 SV=2 Q9Y5X5 NPFF2_HUMAN 0.00000202	#N/A	#N/A	Neural;Muscle	#N/A
SMED30008707	2.08E-22	0.515650072	0.441	0.17	4.17E-19	13	SMED30008707.p1	dd_Smed_v4_3719_0_1;dd_Smed_v4_89164_0_1	#N/A	#N/A	F-box/LRR-repeat protein 20 OS=Homo sapiens OX=9606 GN=FBXL20 PE=1 SV=2 Q96IG2 FXL20_HUMAN 0.000000000021	#N/A	#N/A	Muscle	#N/A
SMED30029761	2.08E-22	0.37996612	0.378	0.124	4.17E-19	13	SMED30029761.p1	dd_Smed_v4_11521_0_1	#N/A	lhx1-5-1	LIM/homeobox protein Lhx5 OS=Homo sapiens OX=9606 GN=LHX5 PE=2 SV=1 Q9H2C1 LHX5_HUMAN 3.52E-42	#N/A	#N/A	Phyarnx;Neural	Homeobox
SMED30023454	2.12E-22	0.468834867	0.268	0.046	4.24E-19	13	SMED30023454.p1	dd_Smed_v4_13079_0_1	#N/A	#N/A	Synaptosomal-associated protein 25 OS=Homo sapiens OX=9606 GN=SNAP25 PE=1 SV=1 P60880 SNP25_HUMAN 2.17E-65	#N/A	#N/A	Neural	#N/A
SMED30008964	2.80E-22	0.764841675	0.496	0.223	5.60E-19	13	SMED30008964.p1	dd_Smed_v4_8925_0_1	#N/A	#N/A	0	#N/A	#N/A	Muscle;Cathepsin+ cell;Protonephridia;Neural	#N/A
SMED30021366	3.15E-22	0.639204078	0.394	0.094	6.29E-19	13	SMED30021366.p1	dd_Smed_v4_13399_0_1	#N/A	#N/A	Glutamate receptor 3 OS=Homo sapiens OX=9606 GN=GRIA3 PE=1 SV=2 P42263 GRIA3_HUMAN 6.96E-127	#N/A	#N/A	Neural	#N/A
SMED30024587	4.15E-22	0.531169852	0.354	0.043	8.30E-19	13	SMED30024587.p1	dd_Smed_v4_129_2_1;dd_Smed_v4_129_2_2	#N/A	#N/A	TNF receptor-associated factor 2 OS=Homo sapiens OX=9606 GN=TRAF2 PE=1 SV=2 Q12933 TRAF2_HUMAN 2.36E-19	#N/A	#N/A	Neural	#N/A
SMED30014121	4.89E-22	0.583592666	0.457	0.189	9.79E-19	13	SMED30014121.p1	dd_Smed_v4_10318_0_1	#N/A	#N/A	LIM domain-binding protein 3 OS=Homo sapiens OX=9606 GN=LDB3 PE=1 SV=2 O75112 LDB3_HUMAN 6.75E-41	#N/A	#N/A	Muscle	#N/A
SMED30003461	4.90E-22	0.326552228	0.386	0.114	9.80E-19	13	SMED30003461.p1	dd_Smed_v4_8528_0_1	#N/A	#N/A	0	#N/A	#N/A	Muscle	#N/A
SMED30017785	6.21E-22	1.048594357	0.598	0.363	1.24E-18	13	SMED30017785.p1	dd_Smed_v4_1210_0_1	#N/A	#N/A	PDZ and LIM domain protein 7 OS=Homo sapiens OX=9606 GN=PDLIM7 PE=1 SV=1 Q9NR12 PDLI7_HUMAN 0.000000373	#N/A	#N/A	Muscle	#N/A
SMED30024491	7.57E-22	0.857380084	0.535	0.272	1.51E-18	13	SMED30024491.p1	dd_Smed_v4_9111_0_1	#N/A	#N/A	0	#N/A	#N/A	Cathepsin+ cell	#N/A
SMED30001657	1.05E-21	0.562189411	0.488	0.206	2.10E-18	13	SMED30001657.p1	dd_Smed_v4_2381_0_1;dd_Smed_v4_2381_0_2	#N/A	#N/A	Myosin-8 OS=Homo sapiens OX=9606 GN=MYH8 PE=1 SV=3 P13535 MYH8_HUMAN 5.98E-79	#N/A	#N/A	Muscle	#N/A
SMED30024243	1.18E-21	3.759882917	0.575	0.355	2.37E-18	13	SMED30024243.p1	dd_Smed_v4_3075_0_1	#N/A	#N/A	Plasma kallikrein OS=Homo sapiens OX=9606 GN=KLKB1 PE=1 SV=1 P03952 KLKB1_HUMAN 1.24E-17	#N/A	#N/A	Neural;Cathepsin+ cell	#N/A
SMED30026351	1.59E-21	0.788661851	0.559	0.308	3.17E-18	13	SMED30026351.p1	dd_Smed_v4_22781_0_1	#N/A	#N/A	0	#N/A	#N/A	#N/A	#N/A
SMED30016004	2.28E-21	1.491860029	0.512	0.264	4.56E-18	13	SMED30016004.p1	dd_Smed_v4_1083_0_1	#N/A	#N/A	0	#N/A	#N/A	Neural	#N/A
SMED30015710	2.38E-21	1.159812294	0.591	0.323	4.76E-18	13	SMED30015710.p1	dd_Smed_v4_10794_0_1	#N/A	#N/A	Glycine receptor subunit beta OS=Homo sapiens OX=9606 GN=GLRB PE=1 SV=1 P48167 GLRB_HUMAN 4.11E-76	#N/A	#N/A	Neural;Muscle	#N/A
SMED30003012	2.78E-21	0.749085397	0.496	0.233	5.55E-18	13	SMED30003012.p1	dd_Smed_v4_14849_0_1	#N/A	#N/A	Orexin receptor type 2 OS=Homo sapiens OX=9606 GN=HCRTR2 PE=1 SV=2 O43614 OX2R_HUMAN 0.000000000000153	#N/A	#N/A	Neural;Muscle;Cathepsin+ cell	#N/A
SMED30004708	3.11E-21	0.949193605	0.583	0.344	6.22E-18	13	SMED30004708.p1	dd_Smed_v4_1627_0_1	#N/A	#N/A	Calmodulin-3 OS=Homo sapiens OX=9606 GN=CALM3 PE=1 SV=1 P0DP25 CALM3_HUMAN 5.62E-28	#N/A	#N/A	Muscle	#N/A
SMED30023280	3.62E-21	1.100630478	0.614	0.406	7.24E-18	13	SMED30023280.p1	dd_Smed_v4_2928_0_1	#N/A	#N/A	Titin OS=Homo sapiens OX=9606 GN=TTN PE=1 SV=4 Q8WZ42 TITIN_HUMAN 1.24E-23	#N/A	#N/A	Muscle	#N/A
SMED30017648	3.98E-21	0.772987353	0.496	0.236	7.96E-18	13	SMED30017648.p1	dd_Smed_v4_14755_0_1;dd_Smed_v4_14755_0_2;dd_Smed_v4_14755_0_3;dd_Smed_v4_14755_0_4	#N/A	#N/A	0	#N/A	#N/A	Muscle	#N/A
SMED30025671	5.27E-21	0.607841458	0.961	0.918	1.05E-17	13	SMED30025671.p1	dd_Smed_v4_4012_0_1	#N/A	Smed_06551_V2 pim-1	Serine/threonine-protein kinase pim-1 OS=Homo sapiens OX=9606 GN=PIM1 PE=1 SV=4 P11309 PIM1_HUMAN 6.42E-79	#N/A	#N/A	Neural;Cathepsin+ cell;Muscle	#N/A
SMED30017161	6.06E-21	0.49779278	0.386	0.144	1.21E-17	13	SMED30017161.p1	dd_Smed_v4_14712_0_1	#N/A	#N/A	ETS translocation variant 4 OS=Homo sapiens OX=9606 GN=ETV4 PE=1 SV=3 P43268 ETV4_HUMAN 1.54E-45	#N/A	#N/A	Cathepsin+ cell;Neural;Parapharyngeal	ETS
SMED30019234	7.48E-21	0.823216755	0.449	0.129	1.50E-17	13	SMED30019234.p1	#N/A	#N/A	#N/A	0	#N/A	Pharyngeal lineage	#N/A	#N/A
SMED30034766	1.28E-20	0.678691392	0.89	0.866	2.55E-17	13	SMED30034766.p1	dd_Smed_v4_510_0_1	#N/A	#N/A	Alpha-enolase OS=Homo sapiens OX=9606 GN=ENO1 PE=1 SV=2 P06733 ENOA_HUMAN 0	#N/A	#N/A	Neural;Muscle;Phyarnx	#N/A
SMED30006183	1.34E-20	0.777430173	0.433	0.179	2.68E-17	13	SMED30006183.p1	#N/A	#N/A	#N/A	0	#N/A	#N/A	#N/A	#N/A
SMED30011827	1.36E-20	0.91804069	0.575	0.342	2.72E-17	13	SMED30011827.p1	dd_Smed_v4_2373_0_1;dd_Smed_v4_2373_0_2	#N/A	#N/A	Protein SOGA3 OS=Homo sapiens OX=9606 GN=SOGA3 PE=3 SV=1 Q5TF21 SOGA3_HUMAN 1.15E-28	#N/A	#N/A	Muscle;Intestine;Cathepsin+ cell	#N/A
SMED30019039	1.39E-20	0.852434687	0.567	0.331	2.79E-17	13	SMED30019039.p1	dd_Smed_v4_5652_0_1	#N/A	#N/A	Tolloid-like protein 1 OS=Homo sapiens OX=9606 GN=TLL1 PE=1 SV=1 O43897 TLL1_HUMAN 0	#N/A	#N/A	Muscle	#N/A
SMED30014640	1.42E-20	0.808021753	0.567	0.332	2.84E-17	13	SMED30014640.p1	dd_Smed_v4_6399_0_1;dd_Smed_v4_6399_0_2	#N/A	#N/A	Major egg antigen OS=Schistosoma mansoni OX=6183 PE=2 SV=1 E=2.79E-51	#N/A	#N/A	Intestine;Muscle;Phyarnx;Protonephridia	#N/A
SMED30018580	2.07E-20	0.540893247	0.331	0.091	4.14E-17	13	SMED30018580.p1	dd_Smed_v4_2823_0_1	#N/A	#N/A	0	#N/A	#N/A	Parapharyngeal;Neural	#N/A
SMED30033424	3.30E-20	0.927364626	0.567	0.343	6.60E-17	13	SMED30033424.p1	dd_Smed_v4_2554_0_1;dd_Smed_v4_2554_0_2	#N/A	#N/A	Smoothelin OS=Homo sapiens OX=9606 GN=SMTN PE=1 SV=7 P53814 SMTN_HUMAN 3.53E-40	#N/A	#N/A	Muscle	#N/A
SMED30005794	3.78E-20	0.868064787	0.669	0.421	7.55E-17	13	SMED30005794.p4	dd_Smed_v4_316_0_1	#N/A	#N/A	0	#N/A	#N/A	#N/A	#N/A
SMED30034642	3.97E-20	0.281473107	0.331	0.097	7.95E-17	13	SMED30034642.p1	dd_Smed_v4_16435_0_1	#N/A	#N/A	Netrin receptor UNC5C OS=Homo sapiens OX=9606 GN=UNC5C PE=1 SV=2 O95185 UNC5C_HUMAN 3.02E-64	#N/A	#N/A	#N/A	#N/A
SMED30021987	5.64E-20	0.288109194	0.323	0.088	1.13E-16	13	SMED30021987.p2	dd_Smed_v4_10195_0_1	#N/A	#N/A	0	#N/A	Pharyngeal lineage	Parapharyngeal	#N/A
SMED30011506	7.03E-20	0.640172664	0.48	0.224	1.41E-16	13	SMED30011506.p1	dd_Smed_v4_7305_0_1	#N/A	#N/A	Tensin-1 OS=Homo sapiens OX=9606 GN=TNS1 PE=1 SV=2 Q9HBL0 TENS1_HUMAN 3.34E-24	#N/A	#N/A	Muscle;Protonephridia	#N/A
SMED30017052	7.32E-20	0.628849737	0.504	0.25	1.46E-16	13	SMED30017052.p1	dd_Smed_v4_8461_0_1	#N/A	#N/A	Dual specificity protein kinase CLK2 OS=Homo sapiens OX=9606 GN=CLK2 PE=1 SV=1 P49760 CLK2_HUMAN 1.92E-171	#N/A	#N/A	Muscle	#N/A
SMED30014501	9.39E-20	1.030991408	0.551	0.338	1.88E-16	13	SMED30014501.p1	dd_Smed_v4_13610_0_1;dd_Smed_v4_9030_0_1	#N/A	mp-2	Collagen alpha-1(XVIII) chain OS=Homo sapiens OX=9606 GN=COL18A1 PE=1 SV=5 P39060 COIA1_HUMAN 0.00000000000279	#N/A	#N/A	Muscle;Parapharyngeal	#N/A
SMED30019652	1.28E-19	1.04547082	0.465	0.095	2.56E-16	13	SMED30019652.p1	dd_Smed_v4_8438_0_1	#N/A	#N/A	Synaptotagmin-17 OS=Homo sapiens OX=9606 GN=SYT17 PE=1 SV=1 Q9BSW7 SYT17_HUMAN 0.000000000000972	#N/A	#N/A	Neural	#N/A
SMED30008369	1.41E-19	3.872500386	0.583	0.396	2.83E-16	13	SMED30008369.p1	dd_Smed_v4_5852_0_1	#N/A	#N/A	Tryptase beta-2 OS=Homo sapiens OX=9606 GN=TPSB2 PE=1 SV=2 P20231 TRYB2_HUMAN 2.7E-22	#N/A	#N/A	Neural	#N/A
SMED30029437	1.77E-19	1.022249908	0.559	0.338	3.53E-16	13	SMED30029437.p1	dd_Smed_v4_8849_0_1	#N/A	#N/A	0	#N/A	#N/A	Muscle	#N/A
SMED30024677	4.50E-19	0.267793854	0.307	0.095	9.00E-16	13	SMED30024677.p1	dd_Smed_v4_30210_0_1	#N/A	#N/A	0	#N/A	#N/A	#N/A	#N/A
SMED30034598	4.52E-19	0.494164359	0.339	0.111	9.04E-16	13	SMED30034598.p1	dd_Smed_v4_20725_0_1	#N/A	#N/A	Neuropeptide S receptor OS=Homo sapiens OX=9606 GN=NPSR1 PE=1 SV=1 Q6W5P4 NPSR1_HUMAN 0.000000000000848	#N/A	#N/A	#N/A	#N/A
SMED30026131	5.86E-19	0.611016764	0.614	0.345	1.17E-15	13	SMED30026131.p1	dd_Smed_v4_1401_0_1	#N/A	#N/A	0	#N/A	#N/A	Muscle;Cathepsin+ cell;Phyarnx	#N/A
SMED30017495	8.74E-19	1.024598384	0.488	0.262	1.75E-15	13	SMED30017495.p1	dd_Smed_v4_16978_0_1	#N/A	#N/A	0	#N/A	#N/A	Muscle	#N/A
SMED30013320	1.49E-18	0.99952097	0.638	0.462	2.98E-15	13	SMED30013320.p1	dd_Smed_v4_7811_0_1	#N/A	col4-5	Collagen alpha-6(IV) chain OS=Homo sapiens OX=9606 GN=COL4A6 PE=1 SV=3 Q14031 CO4A6_HUMAN 1.77E-147	#N/A	#N/A	Muscle	#N/A
SMED30028040	1.82E-18	1.055377264	0.598	0.415	3.64E-15	13	SMED30028040.p1	dd_Smed_v4_373_0_1	#N/A	#N/A	Cysteine and glycine-rich protein 2 OS=Homo sapiens OX=9606 GN=CSRP2 PE=1 SV=3 Q16527 CSRP2_HUMAN 1.1E-51	#N/A	#N/A	Muscle	#N/A
SMED30013478	2.19E-18	0.558028384	0.441	0.227	4.38E-15	13	SMED30013478.p1	dd_Smed_v4_11397_0_1	#N/A	#N/A	Probable G-protein coupled receptor 139 OS=Homo sapiens OX=9606 GN=GPR139 PE=2 SV=1 Q6DWJ6 GP139_HUMAN 0.00000000132	#N/A	#N/A	#N/A	#N/A
SMED30018515	2.83E-18	0.437973155	0.394	0.163	5.65E-15	13	SMED30018515.p1	dd_Smed_v4_2850_0_2	#N/A	#N/A	0	#N/A	#N/A	#N/A	#N/A
SMED30017073	3.08E-18	0.490714896	0.433	0.196	6.17E-15	13	SMED30017073.p1	dd_Smed_v4_10522_0_1	#N/A	#N/A	Amiloride-sensitive sodium channel subunit alpha OS=Homo sapiens OX=9606 GN=SCNN1A PE=1 SV=1 P37088 SCNNA_HUMAN 0.0000000057	#N/A	#N/A	Parapharyngeal	#N/A
SMED30033594	3.18E-18	0.415289421	0.992	0.952	6.36E-15	13	SMED30033594.p1	dd_Smed_v4_1301_0_1;dd_Smed_v4_1301_0_2;dd_Smed_v4_3654_0_1	#N/A	#N/A	Microtubule-associated protein 1B OS=Homo sapiens OX=9606 GN=MAP1B PE=1 SV=2 P46821 MAP1B_HUMAN 0.00000000000268	#N/A	#N/A	Neural;Muscle;Cathepsin+ cell;Protonephridia	#N/A
SMED30000662	3.53E-18	0.6715771	0.402	0.175	7.07E-15	13	SMED30000662.p1	dd_Smed_v4_5393_0_1	#N/A	#N/A	0	#N/A	#N/A	Cathepsin+ cell;Neural	#N/A
SMED30023135	3.76E-18	0.68922141	0.496	0.275	7.53E-15	13	SMED30023135.p1	dd_Smed_v4_6723_0_1	#N/A	#N/A	Egalitarian protein homolog OS=Caenorhabditis elegans OX=6239 GN=egal-1 PE=1 SV=2 E=0.00000000000025	#N/A	#N/A	Muscle	#N/A
SMED30019874	4.11E-18	0.666068307	0.858	0.847	8.22E-15	13	SMED30019874.p1	dd_Smed_v4_255_0_1	#N/A	#N/A	Calmodulin-3 OS=Homo sapiens OX=9606 GN=CALM3 PE=1 SV=1 P0DP25 CALM3_HUMAN 6.93E-104	#N/A	#N/A	Neural;Muscle;Phyarnx;Protonephridia	#N/A
SMED30031214	1.05E-17	0.275546439	0.276	0.062	2.10E-14	13	SMED30031214.p1	dd_Smed_v4_16815_0_1	#N/A	#N/A	Probable G-protein coupled receptor 139 OS=Homo sapiens OX=9606 GN=GPR139 PE=2 SV=1 Q6DWJ6 GP139_HUMAN 0.00000143	#N/A	#N/A	#N/A	#N/A
SMED30027679	1.26E-17	1.354814319	0.472	0.266	2.52E-14	13	SMED30027679.p2	#N/A	#N/A	#N/A	0	#N/A	#N/A	#N/A	#N/A
SMED30008578	1.34E-17	0.850120774	0.543	0.341	2.67E-14	13	SMED30008578.p1	dd_Smed_v4_866_0_1	#N/A	#N/A	Titin OS=Homo sapiens OX=9606 GN=TTN PE=1 SV=4 Q8WZ42 TITIN_HUMAN 2.42E-26	#N/A	#N/A	Muscle;Protonephridia	#N/A
SMED30031540	1.36E-17	1.41640612	0.315	0.049	2.72E-14	13	SMED30031540.p1	dd_Smed_v4_798_0_1	#N/A	1020HH-2	0	#N/A	#N/A	Neural	#N/A
SMED30034539	1.49E-17	0.421120516	0.417	0.185	2.98E-14	13	SMED30034539.p1	dd_Smed_v4_13150_0_1	#N/A	#N/A	Neuropeptide S receptor OS=Homo sapiens OX=9606 GN=NPSR1 PE=1 SV=1 Q6W5P4 NPSR1_HUMAN 0.000000233	#N/A	#N/A	#N/A	#N/A
SMED30032446	2.55E-17	0.680457054	0.528	0.321	5.10E-14	13	SMED30032446.p1	dd_Smed_v4_7213_0_1	#N/A	#N/A	RNA binding protein fox-1 homolog 3 OS=Homo sapiens OX=9606 GN=RBFOX3 PE=2 SV=4 A6NFN3 RFOX3_HUMAN 2.01E-43	#N/A	#N/A	Muscle;Epidermal	#N/A
SMED30005737	2.84E-17	0.70765476	0.394	0.087	5.68E-14	13	SMED30005737.p1	dd_Smed_v4_9475_0_1	#N/A	#N/A	Death-associated protein kinase 1 OS=Homo sapiens OX=9606 GN=DAPK1 PE=1 SV=6 P53355 DAPK1_HUMAN 2.05E-119	#N/A	#N/A	Neural	#N/A
SMED30026932	3.12E-17	1.614582421	0.543	0.365	6.23E-14	13	SMED30026932.p1	dd_Smed_v4_8738_0_1	#N/A	nlg8	Noggin OS=Homo sapiens OX=9606 GN=NOG PE=1 SV=1 Q13253 NOGG_HUMAN 0.0000000000729	#N/A	#N/A	Epidermal;Muscle	#N/A
SMED30005039	3.18E-17	0.540680094	0.441	0.212	6.36E-14	13	SMED30005039.p1	dd_Smed_v4_7371_0_1;dd_Smed_v4_7371_0_2	#N/A	#N/A	Striated muscle preferentially expressed protein kinase OS=Homo sapiens OX=9606 GN=SPEG PE=1 SV=4 Q15772 SPEG_HUMAN 1.15E-29	#N/A	#N/A	Muscle;Neural	#N/A
SMED30014923	3.91E-17	0.688580512	0.394	0.185	7.82E-14	13	SMED30014923.p1	dd_Smed_v4_2013_0_1	#N/A	#N/A	ADP-ribosylation factor 3 OS=Homo sapiens OX=9606 GN=ARF3 PE=1 SV=2 P61204 ARF3_HUMAN 1.64E-64	#N/A	#N/A	Epidermal;Phyarnx	#N/A
SMED30017762	5.34E-17	0.403662843	0.323	0.112	1.07E-13	13	SMED30017762.p1	dd_Smed_v4_783_0_1	#N/A	#N/A	0	#N/A	#N/A	Epidermal;Phyarnx;Parapharyngeal	#N/A
SMED30018825	5.87E-17	0.92055638	0.63	0.468	1.17E-13	13	SMED30018825.p1	dd_Smed_v4_13835_0_1	#N/A	5B07 rhomboid-like	Rhomboid-related protein 2 OS=Homo sapiens OX=9606 GN=RHBDL2 PE=1 SV=2 Q9NX52 RHBL2_HUMAN 4.89E-52	#N/A	#N/A	Cathepsin+ cell;Muscle	#N/A
SMED30025299	6.98E-17	1.015439336	0.512	0.237	1.40E-13	13	SMED30025299.p1	dd_Smed_v4_8386_0_1	#N/A	#N/A	E3 ubiquitin-protein ligase TRIM9 OS=Homo sapiens OX=9606 GN=TRIM9 PE=1 SV=1 Q9C026 TRIM9_HUMAN 9.36E-173	#N/A	#N/A	Neural;Muscle	#N/A
SMED30019722	1.05E-16	0.47150132	0.409	0.183	2.10E-13	13	SMED30019722.p1	dd_Smed_v4_11070_0_1	#N/A	secreted frizzled related 3	Secreted frizzled-related protein 2 OS=Homo sapiens OX=9606 GN=SFRP2 PE=1 SV=2 Q96HF1 SFRP2_HUMAN 1.6E-25	#N/A	#N/A	Muscle	#N/A
SMED30031602	1.23E-16	0.583027289	0.465	0.268	2.47E-13	13	SMED30031602.p1	dd_Smed_v4_11226_0_1	#N/A	#N/A	Potassium channel subfamily K member 9 OS=Homo sapiens OX=9606 GN=KCNK9 PE=1 SV=1 Q9NPC2 KCNK9_HUMAN 1.74E-18	#N/A	#N/A	Muscle	#N/A
SMED30021982	1.29E-16	0.657673647	0.433	0.21	2.58E-13	13	SMED30021982.p1	dd_Smed_v4_7974_0_1	#N/A	#N/A	Troponin I, fast skeletal muscle OS=Homo sapiens OX=9606 GN=TNNI2 PE=1 SV=2 P48788 TNNI2_HUMAN 0.00000000000125	#N/A	#N/A	Muscle	#N/A
SMED30018757	2.02E-16	0.768388008	0.378	0.163	4.03E-13	13	SMED30018757.p1	dd_Smed_v4_15648_0_1	#N/A	#N/A	0	#N/A	#N/A	#N/A	#N/A
SMED30031739	2.07E-16	1.150378018	0.457	0.187	4.15E-13	13	SMED30031739.p1	dd_Smed_v4_3059_0_1	#N/A	#N/A	Carboxypeptidase E OS=Homo sapiens OX=9606 GN=CPE PE=1 SV=1 P16870 CBPE_HUMAN 5.63E-121	#N/A	#N/A	Neural	#N/A
SMED30024758	2.37E-16	0.571281713	0.504	0.287	4.74E-13	13	SMED30024758.p1	#N/A	#N/A	#N/A	Multifunctional procollagen lysine hydroxylase and glycosyltransferase LH3 OS=Homo sapiens OX=9606 GN=PLOD3 PE=1 SV=1 O60568 PLOD3_HUMAN 3.14E-37	#N/A	#N/A	#N/A	#N/A
SMED30025388	3.29E-16	1.024133774	0.74	0.74	6.58E-13	13	SMED30025388.p1	dd_Smed_v4_579_0_1;dd_Smed_v4_579_0_2	#N/A	#N/A	Myosin-7 OS=Homo sapiens OX=9606 GN=MYH7 PE=1 SV=5 P12883 MYH7_HUMAN 0	#N/A	#N/A	Muscle	#N/A
SMED30020209	3.94E-16	2.143405117	0.465	0.263	7.89E-13	13	SMED30020209.p1	dd_Smed_v4_6920_0_1	#N/A	#N/A	Synaptotagmin-1 OS=Homo sapiens OX=9606 GN=SYT1 PE=1 SV=1 P21579 SYT1_HUMAN 1.04E-144	#N/A	#N/A	Neural	#N/A
SMED30007012	4.74E-16	0.625621184	0.535	0.326	9.47E-13	13	SMED30007012.p1	dd_Smed_v4_3090_0_1	#N/A	#N/A	0	#N/A	#N/A	Muscle	#N/A
SMED30024367	6.53E-16	0.957735414	0.551	0.372	1.31E-12	13	SMED30024367.p1	dd_Smed_v4_2736_0_1	#N/A	#N/A	Major egg antigen OS=Schistosoma mansoni OX=6183 PE=2 SV=1 E=2.23E-71	#N/A	#N/A	Muscle	#N/A
SMED30031472	6.58E-16	0.676273102	0.472	0.26	1.32E-12	13	SMED30031472.p1	dd_Smed_v4_10774_0_1	#N/A	#N/A	0	#N/A	#N/A	Muscle	#N/A
SMED30032426	7.75E-16	0.334546942	0.252	0.093	1.55E-12	13	SMED30032426.p1	dd_Smed_v4_15555_0_1	#N/A	pou4l-1	POU domain, class 4, transcription factor 3 OS=Homo sapiens OX=9606 GN=POU4F3 PE=1 SV=1 Q15319 PO4F3_HUMAN 1.25E-87	#N/A	#N/A	Neural	Pou
SMED30001807	7.80E-16	0.914034103	0.756	0.706	1.56E-12	13	SMED30001807.p1	dd_Smed_v4_249_0_1	#N/A	#N/A	Myosin-7 OS=Homo sapiens OX=9606 GN=MYH7 PE=1 SV=5 P12883 MYH7_HUMAN 2.98E-121	#N/A	#N/A	Muscle	#N/A
SMED30021196	8.27E-16	6.331734033	0.598	0.489	1.65E-12	13	SMED30021196.p1	dd_Smed_v4_1248_0_1	#N/A	#N/A	0	#N/A	#N/A	Neural	#N/A
SMED30014747	1.13E-15	0.709997485	0.496	0.293	2.25E-12	13	SMED30014747.p1	dd_Smed_v4_8867_0_1	#N/A	#N/A	Synaptopodin 2-like protein OS=Homo sapiens OX=9606 GN=SYNPO2L PE=2 SV=3 Q9H987 SYP2L_HUMAN 0.00000000000642	#N/A	#N/A	Muscle;Neural	#N/A
SMED30004176	2.04E-15	0.767178776	0.559	0.387	4.09E-12	13	SMED30004176.p1	dd_Smed_v4_1693_0_1	#N/A	#N/A	0	#N/A	#N/A	Muscle	#N/A
SMED30007290	2.24E-15	0.291738424	0.417	0.196	4.47E-12	13	SMED30007290.p1	dd_Smed_v4_4075_0_1;dd_Smed_v4_4075_0_2	gata4/5/6	gata456	Transcription factor GATA-4 OS=Homo sapiens OX=9606 GN=GATA4 PE=1 SV=2 P43694 GATA4_HUMAN 7.79E-38	neoblast_intestinal��gamma	Gastrovascular lineage	Intestine;Neural;Neoblast	zf-GATA
SMED30009442	2.31E-15	0.57129784	0.37	0.163	4.61E-12	13	SMED30009442.p1	dd_Smed_v4_12182_0_1	#N/A	#N/A	Neuronal acetylcholine receptor subunit alpha-7 OS=Homo sapiens OX=9606 GN=CHRNA7 PE=1 SV=5 P36544 ACHA7_HUMAN 1.17E-119	#N/A	#N/A	#N/A	#N/A
SMED30020986	2.67E-15	0.306391952	0.252	0.109	5.34E-12	13	SMED30020986.p2	dd_Smed_v4_1936_0_1	#N/A	#N/A	0	#N/A	#N/A	#N/A	#N/A
SMED30019888	3.11E-15	0.532675568	0.409	0.198	6.22E-12	13	SMED30019888.p1	dd_Smed_v4_16955_0_1	#N/A	#N/A	Homeobox protein aristaless-like 4 OS=Homo sapiens OX=9606 GN=ALX4 PE=1 SV=2 Q9H161 ALX4_HUMAN 1.48E-33	#N/A	#N/A	Muscle	Homeobox
SMED30004241	3.87E-15	0.517683275	0.866	0.854	7.74E-12	13	SMED30004241.p1	dd_Smed_v4_4734_0_1	#N/A	#N/A	Serine/threonine-protein kinase WNK1 OS=Homo sapiens OX=9606 GN=WNK1 PE=1 SV=2 Q9H4A3 WNK1_HUMAN 1.39E-61	#N/A	#N/A	Neural	#N/A
SMED30004339	1.02E-14	0.254987718	0.307	0.114	2.04E-11	13	SMED30004339.p1	dd_Smed_v4_13379_0_1	#N/A	#N/A	0	#N/A	#N/A	Epidermal;Parapharyngeal	#N/A
SMED30010627	1.59E-14	0.532519791	0.606	0.342	3.17E-11	13	SMED30010627.p1	dd_Smed_v4_8553_0_1	#N/A	Smed-meis-2	Homeobox protein Meis1 OS=Homo sapiens OX=9606 GN=MEIS1 PE=1 SV=1 O00470 MEIS1_HUMAN 1.15E-54	#N/A	#N/A	Muscle;Neural;Protonephridia	#N/A
SMED30034380	2.08E-14	1.170007146	0.346	0.164	4.16E-11	13	SMED30034380.p1	dd_Smed_v4_677_0_1	#N/A	#N/A	Serine protease HTRA1 OS=Homo sapiens OX=9606 GN=HTRA1 PE=1 SV=1 Q92743 HTRA1_HUMAN 0.00000305	#N/A	#N/A	Cathepsin+ cell;Neural	#N/A
SMED30034936	2.73E-14	0.520945948	0.622	0.397	5.47E-11	13	SMED30034936.p1	dd_Smed_v4_13714_0_1	#N/A	#N/A	0	#N/A	#N/A	Muscle;Neural;Protonephridia	#N/A
SMED30018722	3.14E-14	0.350567926	0.307	0.115	6.28E-11	13	SMED30018722.p1	dd_Smed_v4_13474_0_1	#N/A	#N/A	AT-rich interactive domain-containing protein 3C OS=Homo sapiens OX=9606 GN=ARID3C PE=3 SV=1 A6NKF2 ARI3C_HUMAN 2.62E-71	#N/A	#N/A	Muscle	ARID
SMED30035357	3.45E-14	0.373226749	0.386	0.21	6.90E-11	13	SMED30035357.p1	dd_Smed_v4_9584_0_1;dd_Smed_v4_9584_0_2;dd_Smed_v4_9584_0_3	#N/A	SMED_31833_V2 follistatin	Follistatin OS=Homo sapiens OX=9606 GN=FST PE=1 SV=2 P19883 FST_HUMAN 0.00000000000679	#N/A	#N/A	Neural;Muscle	#N/A
SMED30000785	8.78E-14	0.400100721	0.37	0.176	1.76E-10	13	SMED30000785.p1	dd_Smed_v4_6467_0_1	#N/A	#N/A	Protocadherin-9 OS=Homo sapiens OX=9606 GN=PCDH9 PE=1 SV=2 Q9HC56 PCDH9_HUMAN 2.7E-67	#N/A	#N/A	Muscle;Neural	#N/A
SMED30014193	9.32E-14	0.430747635	0.37	0.174	1.86E-10	13	SMED30014193.p4	dd_Smed_v4_15903_0_1	#N/A	#N/A	0	#N/A	#N/A	#N/A	#N/A
SMED30005552	9.85E-14	1.017159795	0.535	0.321	1.97E-10	13	SMED30005552.p1	#N/A	#N/A	#N/A	0	#N/A	#N/A	#N/A	#N/A
SMED30016341	1.02E-13	0.793011367	0.402	0.164	2.03E-10	13	SMED30016341.p1	dd_Smed_v4_13416_0_1	#N/A	#N/A	Potassium voltage-gated channel subfamily B member 1 OS=Homo sapiens OX=9606 GN=KCNB1 PE=1 SV=2 Q14721 KCNB1_HUMAN 8.24E-166	#N/A	#N/A	Muscle;Neural	#N/A
SMED30008151	1.50E-13	0.617484086	0.472	0.297	3.00E-10	13	SMED30008151.p1	#N/A	#N/A	#N/A	0	#N/A	#N/A	#N/A	#N/A
SMED30007496	2.71E-13	0.273876999	0.283	0.108	5.42E-10	13	SMED30007496.p1	dd_Smed_v4_5187_0_1	#N/A	#N/A	FRAS1-related extracellular matrix protein 1 OS=Homo sapiens OX=9606 GN=FREM1 PE=1 SV=3 Q5H8C1 FREM1_HUMAN 1.53E-98	#N/A	#N/A	Neural;Muscle;Epidermal;Phyarnx;Intestine	#N/A
SMED30025925	4.53E-13	3.187535068	0.378	0.2	9.06E-10	13	SMED30025925.p1	dd_Smed_v4_359_0_1	#N/A	#N/A	0	#N/A	#N/A	Neural	#N/A
SMED30035291	5.34E-13	0.534132432	0.26	0.033	1.07E-09	13	SMED30035291.p1	dd_Smed_v4_10946_0_1;dd_Smed_v4_10946_0_2	#N/A	#N/A	Pikachurin OS=Homo sapiens OX=9606 GN=EGFLAM PE=1 SV=2 Q63HQ2 EGFLA_HUMAN 6.54E-49	#N/A	#N/A	Neural	#N/A
SMED30035881	5.39E-13	0.652170474	0.48	0.32	1.08E-09	13	SMED30035881.p1	dd_Smed_v4_10469_0_1	#N/A	nlg7	Noggin OS=Homo sapiens OX=9606 GN=NOG PE=1 SV=1 Q13253 NOGG_HUMAN 0.00000000000339	#N/A	#N/A	Muscle	#N/A
SMED30019102	8.17E-13	1.451430289	0.528	0.401	1.63E-09	13	SMED30019102.p1	dd_Smed_v4_15058_0_1	#N/A	#N/A	0	#N/A	#N/A	Muscle	#N/A
SMED30000153	1.26E-12	0.321378975	0.307	0.132	2.52E-09	13	SMED30000153.p1	dd_Smed_v4_9737_0_1	#N/A	netrin-5	Netrin-1 OS=Homo sapiens OX=9606 GN=NTN1 PE=1 SV=2 O95631 NET1_HUMAN 4.97E-103	#N/A	#N/A	Muscle	#N/A
SMED30008241	1.45E-12	0.403176114	0.386	0.221	2.90E-09	13	SMED30008241.p1	dd_Smed_v4_14706_0_1;dd_Smed_v4_14706_0_2	#N/A	#N/A	0	#N/A	#N/A	Muscle	#N/A
SMED30018442	1.90E-12	0.257247071	0.252	0.075	3.80E-09	13	SMED30018442.p1	dd_Smed_v4_15992_0_1	#N/A	#N/A	Stomatin-like protein 3 OS=Homo sapiens OX=9606 GN=STOML3 PE=2 SV=1 Q8TAV4 STML3_HUMAN 3.21E-102	#N/A	#N/A	Neural	#N/A
SMED30017410	2.28E-12	1.003402188	0.409	0.258	4.56E-09	13	SMED30017410.p1	dd_Smed_v4_817_1_1	#N/A	#N/A	N-acetylmuramoyl-L-alanine amidase OS=Homo sapiens OX=9606 GN=PGLYRP2 PE=1 SV=1 Q96PD5 PGRP2_HUMAN 1.15E-45	#N/A	#N/A	Cathepsin+ cell;Epidermal;Phyarnx;Intestine;Protonephridia	#N/A
SMED30022232	2.30E-12	0.373250398	0.346	0.679	4.59E-09	13	SMED30022232.p1	dd_Smed_v4_1206_0_1	#N/A	#N/A	Hematopoietic prostaglandin D synthase OS=Homo sapiens OX=9606 GN=HPGDS PE=1 SV=3 O60760 HPGDS_HUMAN 5.57E-25	#N/A	#N/A	Neural;Cathepsin+ cell;Muscle;Parapharyngeal;Protonephridia	#N/A
SMED30034477	2.31E-12	0.399373116	0.945	0.913	4.61E-09	13	SMED30034477.p1	dd_Smed_v4_7444_0_1	#N/A	#N/A	Protein Tob2 OS=Homo sapiens OX=9606 GN=TOB2 PE=1 SV=2 Q14106 TOB2_HUMAN 1.5E-29	#N/A	#N/A	Neural;Parapharyngeal;Intestine	#N/A
SMED30012110	2.48E-12	0.280939016	0.323	0.145	4.96E-09	13	SMED30012110.p1	dd_Smed_v4_18947_0_1;dd_Smed_v4_23804_0_3;dd_Smed_v4_23804_0_4	#N/A	#N/A	Zinc finger protein basonuclin-2 OS=Homo sapiens OX=9606 GN=BNC2 PE=1 SV=1 Q6ZN30 BNC2_HUMAN 0.00000000000307	#N/A	#N/A	#N/A	#N/A
SMED30030104	3.20E-12	0.609835248	0.417	0.278	6.41E-09	13	SMED30030104.p2	dd_Smed_v4_12282_0_1	#N/A	#N/A	0	#N/A	#N/A	#N/A	#N/A
SMED30011968	3.49E-12	0.910978419	0.433	0.292	6.98E-09	13	SMED30011968.p1	dd_Smed_v4_6314_0_1;dd_Smed_v4_6314_0_2	#N/A	#N/A	0	#N/A	#N/A	Cathepsin+ cell;Neural	#N/A
SMED30026445	8.54E-12	0.833046189	0.528	0.374	1.71E-08	13	SMED30026445.p1	dd_Smed_v4_5406_0_1	#N/A	#N/A	Heat shock protein Hsp-16.2 OS=Caenorhabditis elegans OX=6239 GN=hsp-16.2 PE=3 SV=1 E=0.000000111	#N/A	#N/A	#N/A	#N/A
SMED30018214	1.03E-11	0.476379555	0.945	0.958	2.06E-08	13	SMED30018214.p1	dd_Smed_v4_176_0_2	#N/A	#N/A	Polyubiquitin-B OS=Homo sapiens OX=9606 GN=UBB PE=1 SV=1 P0CG47 UBB_HUMAN 1.89E-112	#N/A	#N/A	#N/A	#N/A
SMED30009214	1.25E-11	2.117122966	0.323	0.154	2.50E-08	13	SMED30009214.p1	dd_Smed_v4_5756_0_1	#N/A	#N/A	0	#N/A	#N/A	Phyarnx;Neural	#N/A
SMED30012295	1.64E-11	0.373630413	0.417	0.271	3.28E-08	13	SMED30012295.p1	dd_Smed_v4_5127_0_1;dd_Smed_v4_5127_0_2	#N/A	hunchback-like	Zinc finger protein 142 OS=Homo sapiens OX=9606 GN=ZNF142 PE=1 SV=4 P52746 ZN142_HUMAN 3.07E-17	#N/A	#N/A	Cathepsin+ cell;Protonephridia;Neural	zf-C2H2
SMED30019683	1.99E-11	0.365692752	0.331	0.194	3.98E-08	13	SMED30019683.p1	dd_Smed_v4_10687_0_1	#N/A	#N/A	0	#N/A	#N/A	Neural	#N/A
SMED30031920	2.24E-11	0.744373616	0.551	0.426	4.49E-08	13	SMED30031920.p1	dd_Smed_v4_4944_0_1;dd_Smed_v4_4944_0_2	#N/A	#N/A	Calpain small subunit 2 OS=Homo sapiens OX=9606 GN=CAPNS2 PE=2 SV=2 Q96L46 CPNS2_HUMAN 0.000000575	#N/A	#N/A	Muscle	#N/A
SMED30030752	2.36E-11	0.733645272	0.583	0.463	4.72E-08	13	SMED30030752.p1	dd_Smed_v4_8395_0_1	#N/A	#N/A	E3 ubiquitin-protein ligase TRIM56 OS=Homo sapiens OX=9606 GN=TRIM56 PE=1 SV=3 Q9BRZ2 TRI56_HUMAN 7.43E-32	#N/A	#N/A	Muscle	#N/A
SMED30009514	2.46E-11	0.44075081	0.661	0.499	4.92E-08	13	SMED30009514.p1	dd_Smed_v4_2520_0_1	#N/A	PL030007A10F10 histone H2B	Histone H2B type 1-L OS=Homo sapiens OX=9606 GN=HIST1H2BL PE=1 SV=3 Q99880 H2B1L_HUMAN 5.4E-60	#N/A	#N/A	Neural;Epidermal;Cathepsin+ cell;Protonephridia	#N/A
SMED30034101	2.48E-11	0.577507501	0.512	0.363	4.95E-08	13	SMED30034101.p4	dd_Smed_v4_3534_0_1	#N/A	#N/A	0	#N/A	#N/A	Muscle;Neural;Phyarnx	#N/A
SMED30005349	2.74E-11	0.466777994	0.465	0.316	5.47E-08	13	SMED30005349.p6	dd_Smed_v4_10251_0_1;dd_Smed_v4_49914_0_1;dd_Smed_v4_49914_0_2	#N/A	#N/A	0	#N/A	#N/A	Muscle	#N/A
SMED30023566	2.96E-11	0.465244795	0.386	0.233	5.92E-08	13	SMED30023566.p1	dd_Smed_v4_13599_0_1	#N/A	#N/A	0	#N/A	#N/A	Muscle	#N/A
SMED30013182	3.10E-11	0.614272017	0.323	0.054	6.20E-08	13	SMED30013182.p1	dd_Smed_v4_12363_0_1	#N/A	#N/A	Rho GTPase-activating protein SYDE2 OS=Homo sapiens OX=9606 GN=SYDE2 PE=1 SV=2 Q5VT97 SYDE2_HUMAN 1.66E-58	#N/A	#N/A	Neural	#N/A
SMED30002366	3.53E-11	0.297093614	0.252	0.093	7.06E-08	13	SMED30002366.p1	dd_Smed_v4_7586_0_1	#N/A	#N/A	cAMP-dependent protein kinase type II-beta regulatory subunit OS=Homo sapiens OX=9606 GN=PRKAR2B PE=1 SV=3 P31323 KAP3_HUMAN 0.00000195	#N/A	#N/A	Neural;Epidermal;Protonephridia	#N/A
SMED30019036	4.33E-11	0.278974709	0.339	0.16	8.66E-08	13	SMED30019036.p1	dd_Smed_v4_10859_0_1;dd_Smed_v4_10859_0_2	#N/A	#N/A	0	#N/A	#N/A	Muscle	#N/A
SMED30002663	4.56E-11	0.791679068	0.819	0.973	9.11E-08	13	SMED30002663.p1	dd_Smed_v4_4392_0_1	#N/A	Smed_19658_V2 TNF receptor associated factor-1	TNF receptor-associated factor 3 OS=Homo sapiens OX=9606 GN=TRAF3 PE=1 SV=2 Q13114 TRAF3_HUMAN 2.21E-52	#N/A	#N/A	Epidermal;Intestine;Cathepsin+ cell;Neural;Phyarnx	#N/A
SMED30027364	6.17E-11	0.636516518	0.433	0.284	1.23E-07	13	SMED30027364.p1	dd_Smed_v4_6222_0_1	#N/A	epidermal growth factor Smed-egf-6	0	#N/A	#N/A	#N/A	#N/A
SMED30021071	8.91E-11	0.423797286	0.315	0.207	1.78E-07	13	SMED30021071.p1	#N/A	#N/A	#N/A	0	#N/A	#N/A	#N/A	#N/A
SMED30027057	1.18E-10	0.644410631	0.386	0.21	2.35E-07	13	SMED30027057.p1	dd_Smed_v4_12500_0_1	#N/A	#N/A	Thyrotropin-releasing hormone receptor OS=Homo sapiens OX=9606 GN=TRHR PE=1 SV=1 P34981 TRFR_HUMAN 0.0000000499	#N/A	#N/A	#N/A	#N/A
SMED30018509	1.31E-10	0.672561536	0.402	0.148	2.63E-07	13	SMED30018509.p1	dd_Smed_v4_7659_0_1	#N/A	#N/A	Glutamate receptor-interacting protein 1 OS=Homo sapiens OX=9606 GN=GRIP1 PE=1 SV=3 Q9Y3R0 GRIP1_HUMAN 2.97E-99	#N/A	#N/A	Neural;Muscle;Parapharyngeal	#N/A
SMED30034573	1.86E-10	0.414255776	0.913	0.934	3.72E-07	13	SMED30034573.p1	dd_Smed_v4_34270_0_1;dd_Smed_v4_640_0_1	#N/A	#N/A	Tubulin beta-4B chain OS=Homo sapiens OX=9606 GN=TUBB4B PE=1 SV=1 P68371 TBB4B_HUMAN 0	#N/A	#N/A	#N/A	#N/A
SMED30018614	1.96E-10	0.870824017	0.409	0.276	3.93E-07	13	SMED30018614.p1	dd_Smed_v4_5372_0_1	#N/A	#N/A	0	#N/A	#N/A	Epidermal	#N/A
SMED30035469	2.11E-10	0.691276129	0.409	0.26	4.22E-07	13	SMED30035469.p1	dd_Smed_v4_3324_0_1	#N/A	activin	Inhibin beta A chain OS=Homo sapiens OX=9606 GN=INHBA PE=1 SV=2 P08476 INHBA_HUMAN 0.000000000000000201	#N/A	#N/A	Cathepsin+ cell	#N/A
SMED30035091	2.62E-10	2.256071742	0.394	0.266	5.24E-07	13	SMED30035091.p1	dd_Smed_v4_586_0_1	#N/A	#N/A	0	#N/A	#N/A	Neural	#N/A
SMED30014654	3.06E-10	0.966027665	0.26	0.074	6.12E-07	13	SMED30014654.p1	dd_Smed_v4_2598_0_1	#N/A	#N/A	Prohormone-4 OS=Apis mellifera OX=7460 PE=1 SV=1 E=1.1E-18	#N/A	#N/A	Neural	#N/A
SMED30012440	3.35E-10	0.40155128	0.394	0.235	6.71E-07	13	SMED30012440.p1	dd_Smed_v4_9946_0_1	#N/A	#N/A	0	#N/A	#N/A	Muscle	#N/A
SMED30007001	4.78E-10	0.561348913	0.732	0.613	9.55E-07	13	SMED30007001.p1	dd_Smed_v4_537_0_1	#N/A	LIM domain-containing protein WLIM2a	LIM domain and actin-binding protein 1 OS=Homo sapiens OX=9606 GN=LIMA1 PE=1 SV=1 Q9UHB6 LIMA1_HUMAN 0.0000000000000114	#N/A	Protonephridia lineage	Muscle;Protonephridia	#N/A
SMED30021186	1.05E-09	0.480911532	0.402	0.248	2.10E-06	13	SMED30021186.p1	dd_Smed_v4_3230_0_1	#N/A	#N/A	Glyoxylate reductase/hydroxypyruvate reductase OS=Homo sapiens OX=9606 GN=GRHPR PE=1 SV=1 Q9UBQ7 GRHPR_HUMAN 1.07E-94	#N/A	#N/A	Neural;Muscle;Phyarnx	#N/A
SMED30022111	1.07E-09	0.320442234	0.331	0.18	2.14E-06	13	SMED30022111.p1	dd_Smed_v4_14650_0_1;dd_Smed_v4_14650_0_2;dd_Smed_v4_14650_0_3	#N/A	gcr032	Galanin receptor type 2 OS=Homo sapiens OX=9606 GN=GALR2 PE=1 SV=1 O43603 GALR2_HUMAN 7.24E-46	#N/A	#N/A	#N/A	#N/A
SMED30033646	1.08E-09	0.305337391	0.441	0.28	2.16E-06	13	SMED30033646.p2	dd_Smed_v4_2191_0_1	#N/A	#N/A	0	#N/A	Novel lineage	Neural	#N/A
SMED30015168	1.17E-09	0.530720468	0.425	0.276	2.35E-06	13	SMED30015168.p1	dd_Smed_v4_273_0_1	#N/A	#N/A	Calponin-1 OS=Homo sapiens OX=9606 GN=CNN1 PE=1 SV=2 P51911 CNN1_HUMAN 2.51E-18	#N/A	#N/A	Muscle	#N/A
SMED30033079	2.42E-09	0.481186158	0.378	0.231	4.84E-06	13	SMED30033079.p1	dd_Smed_v4_11502_0_1;dd_Smed_v4_13303_0_1	#N/A	#N/A	Innexin unc-9 OS=Caenorhabditis elegans OX=6239 GN=unc-9 PE=2 SV=1 E=2.77E-89	#N/A	#N/A	Muscle	#N/A
SMED30013740	2.78E-09	0.434537872	0.386	0.264	5.56E-06	13	SMED30013740.p1	dd_Smed_v4_17749_0_1	#N/A	#N/A	Forkhead box protein D4 OS=Homo sapiens OX=9606 GN=FOXD4 PE=2 SV=4 Q12950 FOXD4_HUMAN 1.1E-50	#N/A	#N/A	#N/A	Fork_head
SMED30031735	3.77E-09	0.730002131	0.449	0.304	7.54E-06	13	SMED30031735.p1	dd_Smed_v4_4699_0_1	#N/A	#N/A	E3 ubiquitin-protein ligase PDZRN3 OS=Homo sapiens OX=9606 GN=PDZRN3 PE=1 SV=2 Q9UPQ7 PZRN3_HUMAN 3.61E-20	#N/A	#N/A	Neural;Muscle	#N/A
SMED30008926	4.26E-09	0.386589468	0.362	0.229	8.53E-06	13	SMED30008926.p1	dd_Smed_v4_6024_0_1	#N/A	#N/A	Uncharacterized protein C2orf50 OS=Homo sapiens OX=9606 GN=C2orf50 PE=1 SV=1 Q96LR7 CB050_HUMAN 8.49E-22	#N/A	#N/A	Neural;Muscle;Phyarnx	#N/A
SMED30010562	0	0.99431111	0.361	0.001	0	14	SMED30010562.p1	dd_Smed_v4_1862_0_1	#N/A	#N/A	0	#N/A	#N/A	Cathepsin+ cell	#N/A
SMED30014488	0	0.664393008	0.33	0.003	0	14	SMED30014488.p1	dd_Smed_v4_692_0_1	#N/A	#N/A	Innexin unc-9 OS=Caenorhabditis elegans OX=6239 GN=unc-9 PE=2 SV=1 E=2.46E-71	#N/A	#N/A	Cathepsin+ cell	#N/A
SMED30010317	3.90E-264	1.759536568	0.474	0.003	7.80E-261	14	SMED30010317.p1	dd_Smed_v4_6235_0_1	#N/A	#N/A	Monocarboxylate transporter 14 OS=Homo sapiens OX=9606 GN=SLC16A14 PE=2 SV=1 Q7RTX9 MOT14_HUMAN 0.00000101	#N/A	#N/A	Cathepsin+ cell;Protonephridia	#N/A
SMED30033467	6.37E-242	1.270891167	0.423	0.013	1.27E-238	14	SMED30033467.p1	dd_Smed_v4_284_0_1	#N/A	#N/A	Prosaposin OS=Homo sapiens OX=9606 GN=PSAP PE=1 SV=2 P07602 SAP_HUMAN 0.0000000332	#N/A	#N/A	Cathepsin+ cell	#N/A
SMED30007217	2.38E-205	0.509226912	0.351	0.009	4.75E-202	14	SMED30007217.p1	dd_Smed_v4_7428_0_1;dd_Smed_v4_7428_0_2	#N/A	#N/A	0	#N/A	#N/A	Cathepsin+ cell;Neural;Epidermal;Phyarnx;Protonephridia	#N/A
SMED30016076	2.96E-204	0.833856583	0.423	0.002	5.91E-201	14	SMED30016076.p1	dd_Smed_v4_4307_0_1;dd_Smed_v4_4307_0_2	#N/A	#N/A	Sulfotransferase 1E1 OS=Homo sapiens OX=9606 GN=SULT1E1 PE=1 SV=1 P49888 ST1E1_HUMAN 1.54E-46	#N/A	#N/A	Cathepsin+ cell	#N/A
SMED30023186	8.36E-167	1.006588686	0.454	0.023	1.67E-163	14	SMED30023186.p1	dd_Smed_v4_5050_0_1	#N/A	#N/A	0	#N/A	#N/A	Cathepsin+ cell	#N/A
SMED30024503	4.35E-125	0.362282206	0.268	0.002	8.70E-122	14	SMED30024503.p1	dd_Smed_v4_4905_0_1	#N/A	#N/A	Maleylacetoacetate isomerase OS=Homo sapiens OX=9606 GN=GSTZ1 PE=1 SV=3 O43708 MAAI_HUMAN 9.37E-55	#N/A	#N/A	Cathepsin+ cell	#N/A
SMED30015727	9.17E-123	1.609018131	0.649	0.059	1.83E-119	14	SMED30015727.p1	dd_Smed_v4_3112_1_1;dd_Smed_v4_3112_1_2	#N/A	#N/A	0	#N/A	#N/A	Cathepsin+ cell	#N/A
SMED30000119	2.63E-116	1.284135708	0.536	0.039	5.26E-113	14	SMED30000119.p1	dd_Smed_v4_1960_0_1	#N/A	#N/A	0	#N/A	#N/A	Cathepsin+ cell	#N/A
SMED30033522	6.07E-115	1.945335803	0.742	0.083	1.21E-111	14	SMED30033522.p1	dd_Smed_v4_642_0_1	#N/A	#N/A	Dipeptidyl peptidase 1 OS=Homo sapiens OX=9606 GN=CTSC PE=1 SV=2 P53634 CATC_HUMAN 9.46E-155	#N/A	#N/A	Cathepsin+ cell	#N/A
SMED30020058	6.34E-114	1.433552279	0.536	0.036	1.27E-110	14	SMED30020058.p1	dd_Smed_v4_1054_0_1	#N/A	low density lipo receptor-related 3	Basement membrane-specific heparan sulfate proteoglycan core protein OS=Homo sapiens OX=9606 GN=HSPG2 PE=1 SV=4 P98160 PGBM_HUMAN 5.55E-31	#N/A	#N/A	Cathepsin+ cell	#N/A
SMED30000459	4.91E-110	2.819493632	0.784	0.068	9.81E-107	14	SMED30000459.p1	dd_Smed_v4_388_0_1	#N/A	#N/A	Dynamin-1-like protein OS=Homo sapiens OX=9606 GN=DNM1L PE=1 SV=2 O00429 DNM1L_HUMAN 5.65E-138	#N/A	#N/A	Cathepsin+ cell;Intestine	#N/A
SMED30009355	9.58E-107	2.156884287	0.732	0.094	1.92E-103	14	SMED30009355.p1	dd_Smed_v4_3228_0_1	#N/A	#N/A	0	#N/A	#N/A	Cathepsin+ cell	#N/A
SMED30006606	4.76E-100	0.679081451	0.381	0.022	9.52E-97	14	SMED30006606.p1	dd_Smed_v4_1942_0_1	#N/A	#N/A	Lysosomal alpha-mannosidase OS=Homo sapiens OX=9606 GN=MAN2B1 PE=1 SV=3 O00754 MA2B1_HUMAN 0	#N/A	#N/A	Cathepsin+ cell;Intestine	#N/A
SMED30017940	3.26E-96	2.136036686	0.701	0.046	6.52E-93	14	SMED30017940.p1	dd_Smed_v4_175_0_1	CTSL2	CTSL2	Cathepsin L2 OS=Homo sapiens OX=9606 GN=CTSV PE=1 SV=2 O60911 CATL2_HUMAN 7.3E-126	cathepsin	#N/A	Cathepsin+ cell	#N/A
SMED30024365	8.42E-95	1.164734469	0.639	0.079	1.68E-91	14	SMED30024365.p4	dd_Smed_v4_9356_0_1	#N/A	#N/A	0	#N/A	#N/A	Cathepsin+ cell;Intestine	#N/A
SMED30016911	2.26E-93	0.814143207	0.433	0.015	4.53E-90	14	SMED30016911.p4	dd_Smed_v4_11368_0_1;dd_Smed_v4_11368_0_2	#N/A	#N/A	0	#N/A	#N/A	Cathepsin+ cell	#N/A
SMED30020534	2.32E-87	0.733970713	0.33	0.007	4.64E-84	14	SMED30020534.p1	dd_Smed_v4_172_1_1	#N/A	#N/A	Ribonuclease T2 OS=Homo sapiens OX=9606 GN=RNASET2 PE=1 SV=2 O00584 RNT2_HUMAN 2.31E-24	#N/A	#N/A	Cathepsin+ cell;Protonephridia	#N/A
SMED30020662	3.14E-83	2.033984784	0.825	0.187	6.28E-80	14	SMED30020662.p1	dd_Smed_v4_602_0_1	#N/A	#N/A	NPC intracellular cholesterol transporter 2 OS=Homo sapiens OX=9606 GN=NPC2 PE=1 SV=1 P61916 NPC2_HUMAN 1.96E-35	#N/A	#N/A	Cathepsin+ cell;Intestine	#N/A
SMED30029849	7.18E-82	0.791964156	0.361	0	1.44E-78	14	SMED30029849.p1	dd_Smed_v4_1009_1_1;dd_Smed_v4_9846_0_1	#N/A	slc24a-5	Mitochondrial sodium/calcium exchanger protein OS=Homo sapiens OX=9606 GN=SLC8B1 PE=1 SV=2 Q6J4K2 NCLX_HUMAN 1.94E-48	#N/A	#N/A	Cathepsin+ cell;Intestine	#N/A
SMED30006924	8.31E-82	0.433317288	0.33	0.011	1.66E-78	14	SMED30006924.p1	dd_Smed_v4_6958_0_1	#N/A	#N/A	Aminopeptidase Q OS=Homo sapiens OX=9606 GN=LVRN PE=1 SV=4 Q6Q4G3 AMPQ_HUMAN 2.91E-80	#N/A	#N/A	Cathepsin+ cell	#N/A
SMED30015642	2.15E-79	1.203016989	0.546	0.039	4.30E-76	14	SMED30015642.p1	dd_Smed_v4_1581_0_1	#N/A	Smed_05022_V2 low density lipo receptor-1	Basement membrane-specific heparan sulfate proteoglycan core protein OS=Homo sapiens OX=9606 GN=HSPG2 PE=1 SV=4 P98160 PGBM_HUMAN 1.19E-31	#N/A	#N/A	Cathepsin+ cell;Neural	#N/A
SMED30002799	7.18E-79	0.683916965	0.32	0.002	1.44E-75	14	SMED30002799.p1	dd_Smed_v4_10044_0_1;dd_Smed_v4_10044_0_2	#N/A	#N/A	0	#N/A	#N/A	Cathepsin+ cell	#N/A
SMED30008623	3.78E-74	1.881067042	0.629	0.055	7.55E-71	14	SMED30008623.p1	dd_Smed_v4_485_0_1	#N/A	#N/A	Putative phospholipase B-like 2 OS=Homo sapiens OX=9606 GN=PLBD2 PE=1 SV=2 Q8NHP8 PLBL2_HUMAN 9.92E-125	#N/A	#N/A	Cathepsin+ cell;Intestine	#N/A
SMED30034221	4.30E-70	0.915547114	0.474	0.036	8.61E-67	14	SMED30034221.p1	dd_Smed_v4_2851_0_1	#N/A	#N/A	0	#N/A	#N/A	Cathepsin+ cell	#N/A
SMED30014263	2.65E-69	0.557651523	0.309	0.014	5.30E-66	14	SMED30014263.p1	dd_Smed_v4_2305_0_1	#N/A	mmp	Matrix metalloproteinase-25 OS=Homo sapiens OX=9606 GN=MMP25 PE=1 SV=1 Q9NPA2 MMP25_HUMAN 1.72E-70	#N/A	#N/A	Cathepsin+ cell	#N/A
SMED30014081	1.57E-66	0.509863595	0.34	0.017	3.14E-63	14	SMED30014081.p1	dd_Smed_v4_10111_0_1	#N/A	#N/A	Ubiquitin-conjugating enzyme E2 D4 OS=Homo sapiens OX=9606 GN=UBE2D4 PE=1 SV=1 Q9Y2X8 UB2D4_HUMAN 0.00000000000000426	#N/A	#N/A	Cathepsin+ cell	#N/A
SMED30014561	1.62E-66	2.850048304	0.969	0.291	3.24E-63	14	SMED30014561.p1	dd_Smed_v4_862_0_1	#N/A	#N/A	0	#N/A	#N/A	Cathepsin+ cell;Intestine;Protonephridia	#N/A
SMED30015310	4.48E-65	3.600146296	0.938	0.21	8.95E-62	14	SMED30015310.p1	dd_Smed_v4_54_0_1	#N/A	#N/A	0	#N/A	Gastrovascular lineage	Cathepsin+ cell;Intestine;Protonephridia	#N/A
SMED30019814	6.80E-65	0.502453536	0.299	0.023	1.36E-61	14	SMED30019814.p1	dd_Smed_v4_8142_0_1;dd_Smed_v4_8142_0_2	#N/A	#N/A	0	#N/A	#N/A	Cathepsin+ cell	#N/A
SMED30021504	1.64E-64	1.893021707	0.701	0.13	3.28E-61	14	SMED30021504.p1	dd_Smed_v4_3869_0_1	#N/A	#N/A	0	#N/A	#N/A	Cathepsin+ cell;Phyarnx	#N/A
SMED30023605	1.25E-63	1.089026773	0.351	0.013	2.51E-60	14	SMED30023605.p1	dd_Smed_v4_582_0_1	#N/A	#N/A	Cathepsin L2 OS=Homo sapiens OX=9606 GN=CTSV PE=1 SV=2 O60911 CATL2_HUMAN 7.29E-112	#N/A	#N/A	Cathepsin+ cell	#N/A
SMED30026943	4.46E-62	0.901565721	0.485	0.064	8.91E-59	14	SMED30026943.p1	dd_Smed_v4_1842_0_1	#N/A	#N/A	Cornifelin OS=Homo sapiens OX=9606 GN=CNFN PE=1 SV=2 Q9BYD5 CNFN_HUMAN 0.00000101	#N/A	#N/A	Cathepsin+ cell	#N/A
SMED30014151	1.26E-61	2.328717814	0.876	0.231	2.51E-58	14	SMED30014151.p1	dd_Smed_v4_1275_0_1	#N/A	#N/A	Lengsin OS=Homo sapiens OX=9606 GN=LGSN PE=1 SV=1 Q5TDP6 LGSN_HUMAN 8.24E-41	#N/A	#N/A	Cathepsin+ cell;Intestine	#N/A
SMED30012904	3.77E-61	0.633441769	0.33	0.027	7.54E-58	14	SMED30012904.p1	dd_Smed_v4_20122_0_1	#N/A	#N/A	Beta-1,3-galactosyltransferase 5 OS=Homo sapiens OX=9606 GN=B3GALT5 PE=2 SV=1 Q9Y2C3 B3GT5_HUMAN 8.37E-23	#N/A	#N/A	Cathepsin+ cell	#N/A
SMED30004534	2.25E-60	0.666115511	0.402	0.029	4.50E-57	14	SMED30004534.p1	dd_Smed_v4_12610_0_1	#N/A	#N/A	0	#N/A	#N/A	Cathepsin+ cell	#N/A
SMED30023747	3.37E-57	0.642393302	0.351	0.027	6.73E-54	14	SMED30023747.p1	dd_Smed_v4_3663_0_1;dd_Smed_v4_3663_0_2	#N/A	#N/A	0	#N/A	#N/A	Cathepsin+ cell	#N/A
SMED30005062	3.56E-56	1.193101515	0.443	0.037	7.12E-53	14	SMED30005062.p1	dd_Smed_v4_4299_0_1	#N/A	#N/A	Kynureninase OS=Homo sapiens OX=9606 GN=KYNU PE=1 SV=1 Q16719 KYNU_HUMAN 5.28E-142	#N/A	#N/A	Cathepsin+ cell	#N/A
SMED30023751	4.22E-56	2.175791772	0.856	0.169	8.43E-53	14	SMED30023751.p1	dd_Smed_v4_63_0_1	#N/A	Coactosin-like protein	Coactosin-like protein OS=Homo sapiens OX=9606 GN=COTL1 PE=1 SV=3 Q14019 COTL1_HUMAN 1.37E-39	#N/A	Gastrovascular lineage	Epidermal;Cathepsin+ cell;Intestine;Phyarnx;Protonephridia	#N/A
SMED30010061	7.51E-56	1.260231974	0.639	0.101	1.50E-52	14	SMED30010061.p1	dd_Smed_v4_2228_0_1	#N/A	#N/A	APOBEC1 complementation factor OS=Homo sapiens OX=9606 GN=A1CF PE=1 SV=1 Q9NQ94 A1CF_HUMAN 4.91E-121	#N/A	#N/A	Cathepsin+ cell;Protonephridia;Intestine	#N/A
SMED30012612	1.08E-55	0.52171138	0.32	0.004	2.15E-52	14	SMED30012612.p5	dd_Smed_v4_20831_0_1;dd_Smed_v4_21180_0_1	#N/A	#N/A	0	#N/A	#N/A	Cathepsin+ cell	#N/A
SMED30011040	6.12E-55	0.957488821	0.433	0.035	1.22E-51	14	SMED30011040.p1	dd_Smed_v4_2645_0_1	#N/A	#N/A	Receptor-type tyrosine-protein phosphatase eta OS=Homo sapiens OX=9606 GN=PTPRJ PE=1 SV=3 Q12913 PTPRJ_HUMAN 1.67E-42	#N/A	#N/A	Cathepsin+ cell	#N/A
SMED30011509	1.33E-54	0.942877362	0.433	0.033	2.65E-51	14	SMED30011509.p1	dd_Smed_v4_2606_0_1	#N/A	#N/A	0	#N/A	#N/A	Cathepsin+ cell	#N/A
SMED30013826	6.99E-54	0.679675815	0.412	0.056	1.40E-50	14	SMED30013826.p1	dd_Smed_v4_1975_0_1	#N/A	#N/A	Cathepsin L1 OS=Homo sapiens OX=9606 GN=CTSL PE=1 SV=2 P07711 CATL1_HUMAN 4.38E-97	#N/A	#N/A	Cathepsin+ cell	#N/A
SMED30031116	9.31E-54	0.387301207	0.309	0.027	1.86E-50	14	SMED30031116.p6	dd_Smed_v4_2750_0_1	#N/A	#N/A	0	#N/A	#N/A	Cathepsin+ cell	#N/A
SMED30026807	2.81E-53	2.143028547	0.804	0.244	5.61E-50	14	SMED30026807.p1	dd_Smed_v4_964_0_1	#N/A	Smed_02142_V2	0	#N/A	#N/A	Neural;Cathepsin+ cell;Intestine	#N/A
SMED30020116	1.02E-52	0.600083953	0.299	0.02	2.05E-49	14	SMED30020116.p1	dd_Smed_v4_8203_0_1	#N/A	#N/A	Receptor-type tyrosine-protein phosphatase beta OS=Homo sapiens OX=9606 GN=PTPRB PE=1 SV=3 P23467 PTPRB_HUMAN 3.63E-48	#N/A	#N/A	Cathepsin+ cell	#N/A
SMED30032778	1.45E-51	1.305051558	1	1	2.90E-48	14	SMED30032778.p1	#N/A	#N/A	#N/A	0	#N/A	Pharyngeal lineage	#N/A	#N/A
SMED30005770	1.59E-51	1.857022169	0.68	0.121	3.19E-48	14	SMED30005770.p1	dd_Smed_v4_743_0_1	#N/A	#N/A	Placenta-specific gene 8 protein OS=Homo sapiens OX=9606 GN=PLAC8 PE=2 SV=1 Q9NZF1 PLAC8_HUMAN 0.000000000000155	#N/A	#N/A	Cathepsin+ cell;Phyarnx;Protonephridia;Intestine;Parapharyngeal	#N/A
SMED30026736	1.62E-51	2.239466272	0.701	0.119	3.24E-48	14	SMED30026736.p1	dd_Smed_v4_2328_0_1	#N/A	#N/A	S-methyl-5'-thioadenosine phosphorylase OS=Homo sapiens OX=9606 GN=MTAP PE=1 SV=2 Q13126 MTAP_HUMAN 8.68E-102	#N/A	#N/A	Cathepsin+ cell;Intestine	#N/A
SMED30004939	1.64E-51	1.754215698	0.887	0.291	3.28E-48	14	SMED30004939.p1	dd_Smed_v4_272_0_1	#N/A	#N/A	DNA-directed RNA polymerase II subunit RPB1 OS=Homo sapiens OX=9606 GN=POLR2A PE=1 SV=2 P24928 RPB1_HUMAN 0.00000225	#N/A	Gastrovascular lineage	Cathepsin+ cell;Intestine	#N/A
SMED30001635	2.59E-50	2.76953434	0.753	0.154	5.17E-47	14	SMED30001635.p1	dd_Smed_v4_81_0_1	#N/A	Cathepsin B	Cathepsin B OS=Homo sapiens OX=9606 GN=CTSB PE=1 SV=3 P07858 CATB_HUMAN 1.79E-135	#N/A	Gastrovascular lineage	Cathepsin+ cell;Protonephridia;Intestine	#N/A
SMED30002110	2.42E-48	2.381176086	0.835	0.31	4.83E-45	14	SMED30002110.p1	dd_Smed_v4_219_0_1	#N/A	#N/A	Dipeptidyl peptidase 1 OS=Homo sapiens OX=9606 GN=CTSC PE=1 SV=2 P53634 CATC_HUMAN 2.23E-162	#N/A	#N/A	Cathepsin+ cell;Intestine	#N/A
SMED30003205	3.81E-47	0.467918044	0.32	0.023	7.63E-44	14	SMED30003205.p1	dd_Smed_v4_7124_0_1	#N/A	#N/A	E3 ubiquitin-protein ligase NRDP1 OS=Homo sapiens OX=9606 GN=RNF41 PE=1 SV=2 Q9H4P4 RNF41_HUMAN 0.00000428	#N/A	#N/A	Cathepsin+ cell	#N/A
SMED30030491	7.28E-47	0.653517842	0.299	0.019	1.46E-43	14	SMED30030491.p1	dd_Smed_v4_1447_0_1	#N/A	#N/A	0	#N/A	#N/A	Intestine	#N/A
SMED30007360	1.04E-46	0.89458392	0.361	0.015	2.09E-43	14	SMED30007360.p1	dd_Smed_v4_1749_0_1	#N/A	#N/A	0	#N/A	#N/A	Cathepsin+ cell	#N/A
SMED30003677	1.32E-46	0.859655823	0.402	0.058	2.65E-43	14	SMED30003677.p1	dd_Smed_v4_2248_0_1	#N/A	#N/A	Uncharacterized endonuclease OS=Escherichia coli OX=562 PE=3 SV=1 E=3.08E-20	#N/A	#N/A	Cathepsin+ cell;Intestine	#N/A
SMED30005488	1.68E-46	1.369849789	1	0.981	3.35E-43	14	SMED30005488.p1	dd_Smed_v4_3257_0_1	#N/A	Smed_04167_V2	0	#N/A	Neuronal lineage	Cathepsin+ cell;Neural;Muscle;Phyarnx;Intestine	#N/A
SMED30029500	2.74E-46	0.794594588	0.381	0.023	5.47E-43	14	SMED30029500.p1	dd_Smed_v4_1653_0_1	#N/A	#N/A	Phosphoserine aminotransferase OS=Homo sapiens OX=9606 GN=PSAT1 PE=1 SV=2 Q9Y617 SERC_HUMAN 7.11E-142	#N/A	#N/A	Cathepsin+ cell	#N/A
SMED30010515	3.52E-46	1.65919138	0.577	0.107	7.04E-43	14	SMED30010515.p1	dd_Smed_v4_1705_0_1	#N/A	#N/A	0	#N/A	#N/A	Cathepsin+ cell;Intestine;Neural	#N/A
SMED30007704	3.85E-46	3.123804829	0.918	0.627	7.69E-43	14	SMED30007704.p1	dd_Smed_v4_3_0_1	#N/A	#N/A	Actin, cytoplasmic 1 OS=Homo sapiens OX=9606 GN=ACTB PE=1 SV=1 P60709 ACTB_HUMAN 0	#N/A	#N/A	Cathepsin+ cell;Intestine;Neoblast	#N/A
SMED30026924	5.31E-46	3.671083017	0.763	0.189	1.06E-42	14	SMED30026924.p2	#N/A	#N/A	#N/A	0	#N/A	#N/A	#N/A	#N/A
SMED30021063	3.13E-45	1.992670236	0.825	0.233	6.26E-42	14	SMED30021063.p1	dd_Smed_v4_17_0_1	#N/A	Thymosin beta	Thymosin beta OS=Caenorhabditis elegans OX=6239 GN=tth-1 PE=1 SV=2 E=0.0000000671	#N/A	Gastrovascular lineage	Cathepsin+ cell;Intestine;Neoblast;Protonephridia	#N/A
SMED30021235	3.58E-44	1.01457564	0.371	0.036	7.17E-41	14	SMED30021235.p1	dd_Smed_v4_452_0_1	#N/A	#N/A	Tubulin alpha-1A chain OS=Homo sapiens OX=9606 GN=TUBA1A PE=1 SV=1 Q71U36 TBA1A_HUMAN 0	#N/A	#N/A	Intestine;Cathepsin+ cell	#N/A
SMED30014558	3.91E-44	1.913713262	0.67	0.156	7.83E-41	14	SMED30014558.p6	dd_Smed_v4_184_0_1	#N/A	Schmidtea mediterranea	0	#N/A	#N/A	Cathepsin+ cell;Intestine	#N/A
SMED30014184	1.49E-43	1.567730481	0.701	0.22	2.98E-40	14	SMED30014184.p1	dd_Smed_v4_2386_0_1	#N/A	#N/A	Tumor necrosis factor alpha-induced protein 8-like protein 1 OS=Homo sapiens OX=9606 GN=TNFAIP8L1 PE=1 SV=2 Q8WVP5 TP8L1_HUMAN 3.66E-20	#N/A	#N/A	Cathepsin+ cell;Epidermal;Phyarnx;Protonephridia	#N/A
SMED30012713	8.29E-43	1.450391929	0.485	0.089	1.66E-39	14	SMED30012713.p1	dd_Smed_v4_198_0_1	#N/A	#N/A	Chymotrypsin-like elastase family member 1 OS=Homo sapiens OX=9606 GN=CELA1 PE=1 SV=2 Q9UNI1 CELA1_HUMAN 1.16E-33	#N/A	#N/A	Cathepsin+ cell	#N/A
SMED30018045	2.83E-42	2.923816783	0.825	0.377	5.67E-39	14	SMED30018045.p2	#N/A	#N/A	X1.B.B5.3	0	#N/A	#N/A	#N/A	#N/A
SMED30019668	5.99E-42	2.138074172	0.732	0.184	1.20E-38	14	SMED30019668.p1	dd_Smed_v4_241_0_1;dd_Smed_v4_390_0_1	#N/A	#N/A	Prosaposin OS=Homo sapiens OX=9606 GN=PSAP PE=1 SV=2 P07602 SAP_HUMAN 1.14E-18	#N/A	#N/A	Cathepsin+ cell;Protonephridia;Intestine	#N/A
SMED30023654	1.08E-41	1.421921967	0.515	0.097	2.16E-38	14	SMED30023654.p1	dd_Smed_v4_8063_0_1	#N/A	#N/A	0	#N/A	#N/A	Cathepsin+ cell	#N/A
SMED30021884	1.36E-41	0.74072511	0.381	0.053	2.72E-38	14	SMED30021884.p1	dd_Smed_v4_1053_0_1	#N/A	#N/A	Acid phosphatase type 7 OS=Homo sapiens OX=9606 GN=ACP7 PE=2 SV=2 Q6ZNF0 ACP7_HUMAN 1.89E-139	#N/A	#N/A	Cathepsin+ cell;Intestine	#N/A
SMED30006714	4.56E-41	1.831014406	0.784	0.315	9.13E-38	14	SMED30006714.p1	dd_Smed_v4_212_0_1	#N/A	#N/A	0	#N/A	#N/A	Cathepsin+ cell;Intestine;Epidermal;Protonephridia;Phyarnx	#N/A
SMED30030062	5.54E-41	0.996940572	0.485	0.093	1.11E-37	14	SMED30030062.p2	dd_Smed_v4_3251_0_1	#N/A	#N/A	0	#N/A	#N/A	Cathepsin+ cell	#N/A
SMED30002094	3.80E-40	1.236864369	0.639	0.14	7.61E-37	14	SMED30002094.p1	dd_Smed_v4_2294_0_1	#N/A	#N/A	0	#N/A	#N/A	Cathepsin+ cell;Protonephridia	#N/A
SMED30027667	9.75E-40	0.41781785	0.309	0.03	1.95E-36	14	SMED30027667.p1	dd_Smed_v4_2307_0_1;dd_Smed_v4_2307_0_2	#N/A	#N/A	Tolloid-like protein 2 OS=Homo sapiens OX=9606 GN=TLL2 PE=1 SV=1 Q9Y6L7 TLL2_HUMAN 1.23E-21	#N/A	#N/A	Cathepsin+ cell	#N/A
SMED30019107	1.06E-39	0.683277733	0.289	0.025	2.13E-36	14	SMED30019107.p1	dd_Smed_v4_12855_0_1;dd_Smed_v4_12855_0_2	#N/A	#N/A	0	#N/A	#N/A	Cathepsin+ cell	#N/A
SMED30015116	1.13E-39	1.113514335	0.464	0.05	2.27E-36	14	SMED30015116.p1	dd_Smed_v4_5552_0_1;dd_Smed_v4_5552_0_2	#N/A	#N/A	0	#N/A	#N/A	Cathepsin+ cell;Intestine	#N/A
SMED30028184	1.22E-39	1.423532636	0.577	0.13	2.44E-36	14	SMED30028184.p1	dd_Smed_v4_1037_0_1	#N/A	#N/A	Ras-related protein Rab-32 OS=Homo sapiens OX=9606 GN=RAB32 PE=1 SV=3 Q13637 RAB32_HUMAN 2E-89	#N/A	#N/A	Cathepsin+ cell;Intestine	#N/A
SMED30003373	2.36E-39	1.816906231	0.722	0.172	4.71E-36	14	SMED30003373.p1	dd_Smed_v4_5189_0_1;dd_Smed_v4_8649_0_1	#N/A	#N/A	Sodium-dependent nutrient amino acid transporter 1 OS=Drosophila mojavensis OX=7230 GN=NAAT1 PE=3 SV=2 E=0.0000000413	#N/A	#N/A	Cathepsin+ cell	#N/A
SMED30024093	2.86E-39	1.518928537	0.691	0.253	5.71E-36	14	SMED30024093.p1	dd_Smed_v4_440_0_1	#N/A	#N/A	CD63 antigen OS=Homo sapiens OX=9606 GN=CD63 PE=1 SV=2 P08962 CD63_HUMAN 3.78E-21	#N/A	#N/A	Cathepsin+ cell;Protonephridia;Intestine	#N/A
SMED30007385	4.21E-39	2.211660532	0.722	0.198	8.43E-36	14	SMED30007385.p1	dd_Smed_v4_780_0_1	#N/A	#N/A	0	#N/A	#N/A	Cathepsin+ cell;Intestine;Protonephridia	#N/A
SMED30024487	5.96E-39	2.01713767	0.577	0.131	1.19E-35	14	SMED30024487.p1	dd_Smed_v4_4853_0_1	#N/A	#N/A	0	#N/A	#N/A	Cathepsin+ cell	#N/A
SMED30002133	1.58E-38	0.860052738	1	0.998	3.17E-35	14	SMED30002133.p1	dd_Smed_v4_34_0_1;dd_Smed_v4_34_0_2	#N/A	#N/A	Polyubiquitin-B OS=Homo sapiens OX=9606 GN=UBB PE=1 SV=1 P0CG47 UBB_HUMAN 6.51E-105	#N/A	#N/A	Neural;Cathepsin+ cell;Muscle;Epidermal;Phyarnx;Protonephridia;Intestine;Parapharyngeal	#N/A
SMED30014065	1.61E-38	0.571879128	0.289	0.016	3.21E-35	14	SMED30014065.p1	dd_Smed_v4_3252_0_1	#N/A	slc16a-1	Monocarboxylate transporter 12 OS=Homo sapiens OX=9606 GN=SLC16A12 PE=1 SV=3 Q6ZSM3 MOT12_HUMAN 0.00000000392	#N/A	#N/A	Cathepsin+ cell;Intestine	#N/A
SMED30024160	1.91E-38	2.025999416	0.649	0.112	3.81E-35	14	SMED30024160.p1	dd_Smed_v4_1394_0_1;dd_Smed_v4_142_0_1	#N/A	#N/A	0	#N/A	#N/A	Intestine;Cathepsin+ cell;Neoblast	#N/A
SMED30035565	2.66E-38	0.825474687	0.371	0.056	5.31E-35	14	SMED30035565.p1	dd_Smed_v4_3188_0_1	#N/A	#N/A	0	#N/A	#N/A	Cathepsin+ cell	#N/A
SMED30022453	3.06E-38	1.019267177	0.433	0.057	6.12E-35	14	SMED30022453.p1	dd_Smed_v4_1224_0_1	#N/A	#N/A	Aquaporin-4 OS=Homo sapiens OX=9606 GN=AQP4 PE=1 SV=2 P55087 AQP4_HUMAN 9.28E-31	#N/A	#N/A	Cathepsin+ cell;Muscle;Intestine;Neural	#N/A
SMED30014448	3.65E-38	0.878113203	0.454	0.055	7.29E-35	14	SMED30014448.p1	dd_Smed_v4_3573_0_2;dd_Smed_v4_3573_0_3;dd_Smed_v4_4956_0_1	#N/A	plexin B-5	Plexin-B2 OS=Homo sapiens OX=9606 GN=PLXNB2 PE=1 SV=3 O15031 PLXB2_HUMAN 7.41E-36	#N/A	#N/A	Cathepsin+ cell	#N/A
SMED30019412	8.85E-38	1.365122079	0.32	0.046	1.77E-34	14	SMED30019412.p1	dd_Smed_v4_6438_0_1	#N/A	#N/A	0	#N/A	#N/A	Cathepsin+ cell;Epidermal;Phyarnx	#N/A
SMED30001490	1.19E-37	1.666590684	0.753	0.284	2.38E-34	14	SMED30001490.p1	dd_Smed_v4_260_0_1	#N/A	#N/A	Cofilin-1 OS=Homo sapiens OX=9606 GN=CFL1 PE=1 SV=3 P23528 COF1_HUMAN 0.000000000026	#N/A	#N/A	Cathepsin+ cell;Intestine;Epidermal;Phyarnx;Protonephridia	#N/A
SMED30003929	2.39E-37	0.814383373	0.268	0.017	4.79E-34	14	SMED30003929.p1	dd_Smed_v4_1240_0_1	#N/A	#N/A	Pyridoxal 5'-phosphate synthase subunit SNZERR OS=Suberites domuncula OX=55567 GN=SNZERR PE=2 SV=2 E=4.33E-154	#N/A	#N/A	Intestine	#N/A
SMED30008917	4.25E-37	1.797841964	0.814	0.372	8.50E-34	14	SMED30008917.p1	dd_Smed_v4_124_0_1	#N/A	#N/A	Tubulin alpha-3D chain OS=Homo sapiens OX=9606 GN=TUBA3D PE=1 SV=1 P0DPH8 TBA3D_HUMAN 0	#N/A	#N/A	Cathepsin+ cell;Epidermal;Intestine	#N/A
SMED30021545	5.91E-37	3.412267064	0.588	0.086	1.18E-33	14	SMED30021545.p1	dd_Smed_v4_20_0_1	#N/A	GST	Hematopoietic prostaglandin D synthase OS=Homo sapiens OX=9606 GN=HPGDS PE=1 SV=3 O60760 HPGDS_HUMAN 2.54E-31	#N/A	Gastrovascular lineage	Intestine;Cathepsin+ cell	#N/A
SMED30022596	1.24E-36	1.683750355	0.67	0.166	2.49E-33	14	SMED30022596.p1	dd_Smed_v4_245_0_1	#N/A	DNA-directed RNA polymerase II subunit RPB1 (Fragment)	0	#N/A	Gastrovascular lineage	Intestine;Cathepsin+ cell;Neoblast	#N/A
SMED30022565	2.12E-36	1.105640148	0.474	0.089	4.23E-33	14	SMED30022565.p1	dd_Smed_v4_5934_0_1	#N/A	#N/A	0	#N/A	#N/A	Cathepsin+ cell;Phyarnx	#N/A
SMED30001174	7.42E-36	0.585267131	0.32	0.03	1.48E-32	14	SMED30001174.p1	dd_Smed_v4_4983_0_1;dd_Smed_v4_4983_0_3	#N/A	#N/A	0	#N/A	#N/A	Cathepsin+ cell;Intestine	#N/A
SMED30021716	1.09E-34	1.144495743	0.567	0.108	2.19E-31	14	SMED30021716.p1	dd_Smed_v4_6910_0_1	foxF-1	forkhead F-1	Forkhead box protein F1 OS=Homo sapiens OX=9606 GN=FOXF1 PE=1 SV=2 Q12946 FOXF1_HUMAN 1.84E-48	Pigment progenitor	#N/A	Cathepsin+ cell	Fork_head
SMED30027349	1.86E-34	2.61832126	0.464	0.083	3.71E-31	14	SMED30027349.p1	dd_Smed_v4_1706_0_1;dd_Smed_v4_396_0_1;dd_Smed_v4_6531_0_1	#N/A	#N/A	Proactivator polypeptide-like 1 OS=Homo sapiens OX=9606 GN=PSAPL1 PE=2 SV=2 Q6NUJ1 SAPL1_HUMAN 0.000000000151	#N/A	#N/A	Cathepsin+ cell;Intestine	#N/A
SMED30027540	2.09E-34	1.950549527	0.784	0.377	4.18E-31	14	SMED30027540.p1	dd_Smed_v4_456_0_1	#N/A	#N/A	Cathepsin F OS=Homo sapiens OX=9606 GN=CTSF PE=1 SV=1 Q9UBX1 CATF_HUMAN 3.14E-95	#N/A	#N/A	Cathepsin+ cell;Intestine	#N/A
SMED30014682	4.49E-34	1.045628442	0.402	0.046	8.99E-31	14	SMED30014682.p1	dd_Smed_v4_3058_0_1	#N/A	#N/A	Group XV phospholipase A2 OS=Homo sapiens OX=9606 GN=PLA2G15 PE=1 SV=2 Q8NCC3 PAG15_HUMAN 1.08E-68	#N/A	#N/A	Cathepsin+ cell	#N/A
SMED30025545	8.28E-34	0.548681515	0.299	0.028	1.66E-30	14	SMED30025545.p1	dd_Smed_v4_8036_0_1	#N/A	#N/A	0	#N/A	#N/A	Cathepsin+ cell	#N/A
SMED30031869	8.61E-33	1.272409563	0.876	0.709	1.72E-29	14	SMED30031869.p1	dd_Smed_v4_2079_0_1	#N/A	#N/A	0	#N/A	#N/A	Epidermal	#N/A
SMED30002525	1.13E-32	0.607456322	0.361	0.03	2.25E-29	14	SMED30002525.p1	dd_Smed_v4_9917_0_1	#N/A	#N/A	0	#N/A	#N/A	Cathepsin+ cell	#N/A
SMED30005863	1.68E-32	2.497912089	0.722	0.335	3.36E-29	14	SMED30005863.p1	dd_Smed_v4_11_0_1	#N/A	#N/A	0	#N/A	Gastrovascular lineage	Cathepsin+ cell;Intestine	#N/A
SMED30027498	1.38E-31	0.651664648	0.33	0.002	2.75E-28	14	SMED30027498.p1	dd_Smed_v4_2222_0_1;dd_Smed_v4_2222_0_10;dd_Smed_v4_2222_0_11;dd_Smed_v4_2222_0_15;dd_Smed_v4_2222_0_16;dd_Smed_v4_2222_0_19;dd_Smed_v4_2222_0_2;dd_Smed_v4_2222_0_20;dd_Smed_v4_2222_0_23;dd_Smed_v4_2222_0_24;dd_Smed_v4_2222_0_3;dd_Smed_v4_2222_0_4;dd_Smed_v4_2222_0_6;dd_Smed_v4_2222_0_7	#N/A	#N/A	0	#N/A	#N/A	Cathepsin+ cell	#N/A
SMED30025753	3.06E-31	0.880399596	1	0.997	6.13E-28	14	SMED30025753.p2	dd_Smed_v4_10_0_1	#N/A	#N/A	0	#N/A	#N/A	Neural;Epidermal;Muscle;Cathepsin+ cell;Phyarnx;Protonephridia;Intestine;Parapharyngeal	#N/A
SMED30002393	4.02E-31	0.491019622	0.268	0.009	8.04E-28	14	SMED30002393.p1	dd_Smed_v4_16509_0_1;dd_Smed_v4_16509_0_2;dd_Smed_v4_3948_0_1	#N/A	#N/A	Acyl-CoA synthetase short-chain family member 3, mitochondrial OS=Homo sapiens OX=9606 GN=ACSS3 PE=1 SV=1 Q9H6R3 ACSS3_HUMAN 4.66E-153	#N/A	#N/A	Cathepsin+ cell;Intestine	#N/A
SMED30035215	5.00E-31	2.597055983	0.629	0.221	1.00E-27	14	SMED30035215.p1	dd_Smed_v4_32_0_1	#N/A	#N/A	Placenta-specific gene 8 protein OS=Homo sapiens OX=9606 GN=PLAC8 PE=2 SV=1 Q9NZF1 PLAC8_HUMAN 0.00000479	#N/A	Gastrovascular lineage	Cathepsin+ cell;Intestine	#N/A
SMED30035947	5.62E-31	0.479125613	0.258	0.017	1.12E-27	14	SMED30035947.p1	dd_Smed_v4_6588_0_1	#N/A	#N/A	Ras-related protein Rab-9B OS=Homo sapiens OX=9606 GN=RAB9B PE=1 SV=1 Q9NP90 RAB9B_HUMAN 6.7E-53	#N/A	#N/A	Intestine	#N/A
SMED30015527	5.94E-31	0.868114569	0.433	0.104	1.19E-27	14	SMED30015527.p1	dd_Smed_v4_5996_0_1;dd_Smed_v4_5996_0_2	#N/A	#N/A	Proto-oncogene tyrosine-protein kinase Src OS=Homo sapiens OX=9606 GN=SRC PE=1 SV=3 P12931 SRC_HUMAN 6.88E-96	#N/A	#N/A	Cathepsin+ cell	#N/A
SMED30010200	8.23E-31	0.520271726	0.289	0.036	1.65E-27	14	SMED30010200.p1	dd_Smed_v4_3032_0_1	#N/A	#N/A	3-hydroxyanthranilate 3,4-dioxygenase OS=Homo sapiens OX=9606 GN=HAAO PE=1 SV=2 P46952 3HAO_HUMAN 9.63E-48	#N/A	#N/A	Intestine	#N/A
SMED30030128	8.57E-31	1.492220183	0.66	0.225	1.71E-27	14	SMED30030128.p1	dd_Smed_v4_933_0_1	#N/A	#N/A	Lipid storage droplets surface-binding protein 2 OS=Drosophila melanogaster OX=7227 GN=Lsd-2 PE=1 SV=1 E=0.0000000192	#N/A	#N/A	Intestine;Cathepsin+ cell;Phyarnx	#N/A
SMED30003661	3.69E-30	0.870382613	0.351	0.022	7.38E-27	14	SMED30003661.p1	dd_Smed_v4_9269_0_1	#N/A	#N/A	0	#N/A	#N/A	Cathepsin+ cell	#N/A
SMED30026676	6.88E-30	0.326288861	0.278	0.041	1.38E-26	14	SMED30026676.p1	dd_Smed_v4_5153_0_1	#N/A	slc39a-10	Zinc transporter ZIP10 OS=Homo sapiens OX=9606 GN=SLC39A10 PE=1 SV=2 Q9ULF5 S39AA_HUMAN 1.42E-84	#N/A	#N/A	Cathepsin+ cell;Neural	#N/A
SMED30006119	2.08E-29	0.969605876	0.959	0.874	4.16E-26	14	SMED30006119.p1	dd_Smed_v4_415_0_1	#N/A	#N/A	X-box-binding protein 1 OS=Homo sapiens OX=9606 GN=XBP1 PE=1 SV=2 P17861 XBP1_HUMAN 0.000000000000355	#N/A	#N/A	Epidermal;Muscle;Parapharyngeal	TF_bZIP
SMED30016420	5.25E-29	0.759141927	0.32	0.058	1.05E-25	14	SMED30016420.p1	dd_Smed_v4_3527_0_1;dd_Smed_v4_3527_0_2	#N/A	#N/A	Basement membrane-specific heparan sulfate proteoglycan core protein OS=Homo sapiens OX=9606 GN=HSPG2 PE=1 SV=4 P98160 PGBM_HUMAN 4.46E-27	#N/A	#N/A	Cathepsin+ cell	#N/A
SMED30012826	1.54E-28	1.437141229	0.866	0.699	3.08E-25	14	SMED30012826.p2	dd_Smed_v4_309_0_1	#N/A	#N/A	0	#N/A	#N/A	Epidermal;Cathepsin+ cell;Neural;Protonephridia;Intestine	#N/A
SMED30004147	2.03E-28	1.420960044	0.598	0.171	4.06E-25	14	SMED30004147.p1	dd_Smed_v4_785_0_1	#N/A	#N/A	Lysosomal protective protein OS=Homo sapiens OX=9606 GN=CTSA PE=1 SV=2 P10619 PPGB_HUMAN 5.19E-51	#N/A	#N/A	Cathepsin+ cell;Intestine	#N/A
SMED30019890	6.57E-28	1.238037382	0.928	0.879	1.31E-24	14	SMED30019890.p6	#N/A	#N/A	#N/A	0	#N/A	Neuronal lineage	#N/A	#N/A
SMED30006480	7.89E-28	0.970468866	0.309	0.02	1.58E-24	14	SMED30006480.p1	dd_Smed_v4_479_0_1	#N/A	#N/A	0	#N/A	#N/A	Phyarnx;Intestine	#N/A
SMED30028080	8.13E-28	0.609608025	0.309	0.013	1.63E-24	14	SMED30028080.p1	dd_Smed_v4_1163_0_1	#N/A	#N/A	0	#N/A	#N/A	Cathepsin+ cell;Intestine	#N/A
SMED30025105	1.09E-27	1.429149202	0.588	0.172	2.19E-24	14	SMED30025105.p1	dd_Smed_v4_749_0_1	#N/A	#N/A	Plastin-3 OS=Homo sapiens OX=9606 GN=PLS3 PE=1 SV=4 P13797 PLST_HUMAN 8.4E-152	#N/A	#N/A	Intestine;Cathepsin+ cell;Epidermal;Phyarnx;Protonephridia	#N/A
SMED30030448	1.97E-27	1.128689183	0.876	0.719	3.94E-24	14	SMED30030448.p1	dd_Smed_v4_3617_0_1	#N/A	#N/A	Dual specificity protein phosphatase 10 OS=Homo sapiens OX=9606 GN=DUSP10 PE=1 SV=1 Q9Y6W6 DUS10_HUMAN 6.3E-45	#N/A	#N/A	Neural;Cathepsin+ cell;Muscle;Phyarnx	#N/A
SMED30012850	3.25E-27	0.533612628	0.361	0.061	6.50E-24	14	SMED30012850.p1	dd_Smed_v4_2400_0_1	#N/A	F-spondin	Spondin-1 OS=Homo sapiens OX=9606 GN=SPON1 PE=1 SV=2 Q9HCB6 SPON1_HUMAN 8.82E-61	#N/A	#N/A	Cathepsin+ cell	#N/A
SMED30025985	6.48E-27	1.19696919	0.412	0.081	1.30E-23	14	SMED30025985.p1	dd_Smed_v4_2369_0_1	#N/A	#N/A	0	#N/A	#N/A	Cathepsin+ cell;Intestine	#N/A
SMED30016252	6.80E-27	2.063746174	0.454	0.112	1.36E-23	14	SMED30016252.p1	dd_Smed_v4_266_0_1	#N/A	#N/A	Prosaposin OS=Homo sapiens OX=9606 GN=PSAP PE=1 SV=2 P07602 SAP_HUMAN 0.00000000000000136	#N/A	#N/A	Cathepsin+ cell;Epidermal	#N/A
SMED30016801	7.03E-27	1.409315197	0.608	0.229	1.41E-23	14	SMED30016801.p1	dd_Smed_v4_1306_0_1	#N/A	#N/A	Group XV phospholipase A2 OS=Homo sapiens OX=9606 GN=PLA2G15 PE=1 SV=2 Q8NCC3 PAG15_HUMAN 5.87E-69	#N/A	#N/A	Cathepsin+ cell;Intestine	#N/A
SMED30011041	1.57E-26	1.152439851	0.938	0.795	3.14E-23	14	SMED30011041.p1	dd_Smed_v4_1310_1_1;dd_Smed_v4_758_1_1	#N/A	#N/A	Zinc finger BED domain-containing protein 1 OS=Homo sapiens OX=9606 GN=ZBED1 PE=1 SV=1 O96006 ZBED1_HUMAN 5.72E-18	#N/A	#N/A	Epidermal;Cathepsin+ cell;Parapharyngeal;Neural	zf-BED
SMED30025067	6.73E-26	1.211248877	0.938	0.834	1.35E-22	14	SMED30025067.p1	dd_Smed_v4_320_0_4;dd_Smed_v4_511_0_1	#N/A	#N/A	Endoplasmic reticulum chaperone BiP OS=Homo sapiens OX=9606 GN=HSPA5 PE=1 SV=2 P11021 BIP_HUMAN 0	#N/A	#N/A	Epidermal;Cathepsin+ cell;Parapharyngeal	#N/A
SMED30015896	7.04E-26	0.964981748	0.412	0.039	1.41E-22	14	SMED30015896.p1	dd_Smed_v4_8821_0_1	#N/A	#N/A	0	#N/A	#N/A	Cathepsin+ cell;Intestine	#N/A
SMED30033314	1.14E-25	0.413089663	0.278	0.038	2.28E-22	14	SMED30033314.p1	dd_Smed_v4_10842_0_1;dd_Smed_v4_13277_0_1	#N/A	#N/A	Innexin unc-9 OS=Caenorhabditis elegans OX=6239 GN=unc-9 PE=2 SV=1 E=2.24E-89	#N/A	#N/A	#N/A	#N/A
SMED30002198	1.22E-25	0.827422029	0.454	0.078	2.44E-22	14	SMED30002198.p1	#N/A	#N/A	#N/A	0	#N/A	#N/A	#N/A	#N/A
SMED30003698	1.29E-25	0.314104892	0.258	0.028	2.59E-22	14	SMED30003698.p1	dd_Smed_v4_3689_0_1	#N/A	#N/A	0	#N/A	#N/A	Intestine	#N/A
SMED30029134	2.73E-25	0.754066877	0.454	0.12	5.46E-22	14	SMED30029134.p1	dd_Smed_v4_1691_0_1	#N/A	#N/A	Deoxyribonuclease-2-alpha OS=Homo sapiens OX=9606 GN=DNASE2 PE=1 SV=2 O00115 DNS2A_HUMAN 1.12E-21	#N/A	#N/A	Cathepsin+ cell	#N/A
SMED30028898	3.66E-25	2.322271546	0.722	0.433	7.33E-22	14	SMED30028898.p1	dd_Smed_v4_1399_0_1	#N/A	Smed_03084_V2	0	#N/A	Neuronal lineage	Neural;Cathepsin+ cell;Epidermal;Phyarnx;Intestine	TF_bZIP
SMED30014079	5.19E-25	1.212837181	0.464	0.105	1.04E-21	14	SMED30014079.p1	dd_Smed_v4_1866_0_1	#N/A	#N/A	0	#N/A	#N/A	Cathepsin+ cell	#N/A
SMED30033387	8.27E-25	1.703210996	0.454	0.091	1.65E-21	14	SMED30033387.p1	dd_Smed_v4_583_0_1	#N/A	#N/A	0	#N/A	#N/A	Cathepsin+ cell;Intestine	#N/A
SMED30016695	1.03E-24	0.467498576	0.289	0.047	2.05E-21	14	SMED30016695.p1	dd_Smed_v4_2559_0_1	#N/A	#N/A	Leucine-rich melanocyte differentiation-associated protein OS=Homo sapiens OX=9606 GN=LRMDA PE=1 SV=1 Q9H2I8 LRMDA_HUMAN 0.00000000000000724	#N/A	#N/A	Intestine	#N/A
SMED30018252	3.18E-24	3.086879956	0.443	0.108	6.36E-21	14	SMED30018252.p1	dd_Smed_v4_48_0_1	#N/A	Schmidtea mediterranea	Cathepsin L1 OS=Homo sapiens OX=9606 GN=CTSL PE=1 SV=2 P07711 CATL1_HUMAN 3.37E-116	#N/A	#N/A	Cathepsin+ cell;Intestine	#N/A
SMED30017430	4.09E-24	0.906051736	0.918	0.805	8.18E-21	14	SMED30017430.p1	dd_Smed_v4_1058_0_1;dd_Smed_v4_250_0_1;dd_Smed_v4_250_0_2	#N/A	Protein disulfide-isomerase 2	Protein disulfide-isomerase OS=Homo sapiens OX=9606 GN=P4HB PE=1 SV=3 P07237 PDIA1_HUMAN 1.15E-180	#N/A	Pharyngeal lineage	Epidermal;Muscle;Parapharyngeal	#N/A
SMED30005747	6.07E-24	1.112504712	0.412	0.109	1.21E-20	14	SMED30005747.p1	#N/A	#N/A	#N/A	0	#N/A	#N/A	#N/A	#N/A
SMED30031760	8.18E-24	0.76572227	0.361	0.022	1.64E-20	14	SMED30031760.p1	dd_Smed_v4_8379_0_1	#N/A	#N/A	0	#N/A	#N/A	Cathepsin+ cell;Intestine	#N/A
SMED30014265	1.21E-23	1.054505236	0.433	0.102	2.42E-20	14	SMED30014265.p1	dd_Smed_v4_1726_0_1	#N/A	#N/A	Neutral ceramidase OS=Homo sapiens OX=9606 GN=ASAH2 PE=1 SV=2 Q9NR71 ASAH2_HUMAN 0	#N/A	#N/A	Cathepsin+ cell;Intestine;Protonephridia;Phyarnx	#N/A
SMED30027085	1.30E-23	0.844636773	0.454	0.117	2.60E-20	14	SMED30027085.p1	dd_Smed_v4_7231_0_1	#N/A	#N/A	0	#N/A	#N/A	Cathepsin+ cell	#N/A
SMED30002262	2.07E-23	1.49153726	0.99	0.998	4.13E-20	14	SMED30002262.p1	dd_Smed_v4_320_0_1;dd_Smed_v4_320_0_2;dd_Smed_v4_320_0_3	#N/A	#N/A	Heat shock cognate 71 kDa protein OS=Homo sapiens OX=9606 GN=HSPA8 PE=1 SV=1 P11142 HSP7C_HUMAN 0	#N/A	#N/A	Neoblast;Epidermal;Cathepsin+ cell	#N/A
SMED30011663	5.41E-23	1.110668931	0.402	0.053	1.08E-19	14	SMED30011663.p1	dd_Smed_v4_1106_0_1	#N/A	slc1a-5	Excitatory amino acid transporter 2 OS=Homo sapiens OX=9606 GN=SLC1A2 PE=1 SV=2 P43004 EAA2_HUMAN 0	#N/A	#N/A	Cathepsin+ cell;Muscle	#N/A
SMED30015024	1.57E-22	1.796567713	0.67	0.422	3.14E-19	14	SMED30015024.p1	dd_Smed_v4_2258_0_1	#N/A	#N/A	0	#N/A	#N/A	Cathepsin+ cell	#N/A
SMED30000967	2.21E-22	1.422216449	0.433	0.111	4.42E-19	14	SMED30000967.p1	dd_Smed_v4_87_0_1;dd_Smed_v4_87_0_2	#N/A	#N/A	0	#N/A	Gastrovascular lineage	Intestine;Cathepsin+ cell	#N/A
SMED30020317	2.27E-22	1.816753996	0.959	0.984	4.55E-19	14	SMED30020317.p1	dd_Smed_v4_678_0_1	#N/A	#N/A	Heat shock protein HSP 90-alpha OS=Homo sapiens OX=9606 GN=HSP90AA1 PE=1 SV=5 P07900 HS90A_HUMAN 0	#N/A	#N/A	Epidermal;Cathepsin+ cell;Neural	#N/A
SMED30008556	2.63E-22	1.170401518	0.464	0.145	5.26E-19	14	SMED30008556.p2	dd_Smed_v4_7559_0_2	#N/A	#N/A	0	#N/A	#N/A	#N/A	#N/A
SMED30028808	4.52E-22	0.949999583	0.969	0.916	9.04E-19	14	SMED30028808.p1	dd_Smed_v4_220_0_3;dd_Smed_v4_220_0_4	#N/A	calreticulin-2	Calreticulin OS=Homo sapiens OX=9606 GN=CALR PE=1 SV=1 P27797 CALR_HUMAN 1.8E-170	#N/A	#N/A	#N/A	#N/A
SMED30035267	4.74E-22	0.542472962	0.309	0.049	9.48E-19	14	SMED30035267.p1	dd_Smed_v4_3673_0_1	#N/A	#N/A	Alkylglycerol monooxygenase OS=Homo sapiens OX=9606 GN=AGMO PE=1 SV=1 Q6ZNB7 ALKMO_HUMAN 6.24E-118	#N/A	#N/A	Intestine	#N/A
SMED30005748	9.26E-22	0.954162486	0.619	0.239	1.85E-18	14	SMED30005748.p1	dd_Smed_v4_1694_0_1;dd_Smed_v4_1694_0_2;dd_Smed_v4_1694_0_3;dd_Smed_v4_1694_0_4	hnf-4	hnf4	Hepatocyte nuclear factor 4-gamma OS=Homo sapiens OX=9606 GN=HNF4G PE=1 SV=3 Q14541 HNF4G_HUMAN 5.47E-115	neoblast_intestinal��NB5��gamma	Gastrovascular lineage	Cathepsin+ cell;Intestine;Neoblast	RXR-like
SMED30029625	2.18E-21	0.638053359	0.278	0.03	4.36E-18	14	SMED30029625.p1	dd_Smed_v4_1731_0_1;dd_Smed_v4_1731_0_2	#N/A	slc39a-1	Zinc transporter ZIP14 OS=Homo sapiens OX=9606 GN=SLC39A14 PE=1 SV=3 Q15043 S39AE_HUMAN 3.73E-70	#N/A	#N/A	Cathepsin+ cell;Intestine	#N/A
SMED30007305	2.86E-21	0.47261509	0.299	0.045	5.72E-18	14	SMED30007305.p1	dd_Smed_v4_608_0_1;dd_Smed_v4_608_0_2;dd_Smed_v4_608_0_3;dd_Smed_v4_608_0_4	#N/A	#N/A	0	#N/A	#N/A	Intestine	#N/A
SMED30007917	3.60E-21	1.081076682	0.433	0.12	7.21E-18	14	SMED30007917.p1	dd_Smed_v4_410_0_1	#N/A	#N/A	Leucine-rich repeat transmembrane protein FLRT1 OS=Homo sapiens OX=9606 GN=FLRT1 PE=1 SV=3 Q9NZU1 FLRT1_HUMAN 0.000000000202	#N/A	#N/A	Cathepsin+ cell;Parapharyngeal	#N/A
SMED30032403	7.89E-21	0.826995057	0.361	0.085	1.58E-17	14	SMED30032403.p2	#N/A	#N/A	#N/A	0	#N/A	#N/A	#N/A	#N/A
SMED30005776	9.17E-21	0.644476807	0.351	0.088	1.83E-17	14	SMED30005776.p3	dd_Smed_v4_11737_0_1	#N/A	#N/A	0	#N/A	#N/A	Neural;Cathepsin+ cell;Protonephridia	#N/A
SMED30010974	1.83E-20	0.468102362	0.278	0.045	3.67E-17	14	SMED30010974.p1	dd_Smed_v4_1120_0_1	#N/A	#N/A	Innexin unc-9 OS=Caenorhabditis elegans OX=6239 GN=unc-9 PE=2 SV=1 E=4.2E-78	#N/A	#N/A	Intestine	#N/A
SMED30035333	2.55E-20	0.338496445	0.268	0.054	5.10E-17	14	SMED30035333.p1	dd_Smed_v4_10656_0_1;dd_Smed_v4_10656_0_2	#N/A	#N/A	0	#N/A	#N/A	#N/A	#N/A
SMED30007715	3.15E-20	1.374833672	0.588	0.295	6.29E-17	14	SMED30007715.p2	dd_Smed_v4_8747_0_1	#N/A	Smed_10375_V2	0	#N/A	#N/A	Cathepsin+ cell;Muscle	#N/A
SMED30017471	3.31E-20	1.262163299	0.526	0.189	6.62E-17	14	SMED30017471.p1	#N/A	#N/A	#N/A	0	#N/A	#N/A	#N/A	#N/A
SMED30003863	3.57E-20	1.812188181	0.381	0.088	7.14E-17	14	SMED30003863.p1	dd_Smed_v4_1170_0_1	#N/A	#N/A	Haloacid dehalogenase-like hydrolase domain-containing 5 OS=Homo sapiens OX=9606 GN=HDHD5 PE=1 SV=1 Q9BXW7 HDHD5_HUMAN 4.46E-92	#N/A	#N/A	Cathepsin+ cell	#N/A
SMED30001221	3.90E-20	1.62703245	0.485	0.173	7.80E-17	14	SMED30001221.p1	dd_Smed_v4_1199_0_1	#N/A	#N/A	Deoxyribonuclease-2-beta OS=Homo sapiens OX=9606 GN=DNASE2B PE=2 SV=1 Q8WZ79 DNS2B_HUMAN 1.46E-53	#N/A	#N/A	Cathepsin+ cell	#N/A
SMED30029016	5.09E-20	1.985724007	0.66	0.4	1.02E-16	14	SMED30029016.p1	dd_Smed_v4_234_0_1	#N/A	X1.A.H5.2	0	#N/A	#N/A	Cathepsin+ cell	#N/A
SMED30013798	6.04E-20	0.725091383	0.474	0.165	1.21E-16	14	SMED30013798.p1	dd_Smed_v4_653_0_1	#N/A	#N/A	Dual specificity protein phosphatase 6 OS=Homo sapiens OX=9606 GN=DUSP6 PE=1 SV=2 Q16828 DUS6_HUMAN 1.11E-33	#N/A	#N/A	Cathepsin+ cell;Epidermal;Phyarnx;Intestine	#N/A
SMED30008856	8.58E-20	1.133008246	0.505	0.193	1.72E-16	14	SMED30008856.p1	dd_Smed_v4_1422_0_1	#N/A	#N/A	Thymosin beta OS=Caenorhabditis elegans OX=6239 GN=tth-1 PE=1 SV=2 E=0.00000269	#N/A	#N/A	Epidermal;Phyarnx;Intestine;Protonephridia	#N/A
SMED30021019	9.08E-20	1.326478661	0.619	0.312	1.82E-16	14	SMED30021019.p1	dd_Smed_v4_181_0_1	#N/A	#N/A	Cytosol aminopeptidase OS=Homo sapiens OX=9606 GN=LAP3 PE=1 SV=3 P28838 AMPL_HUMAN 2.14E-18	#N/A	#N/A	Cathepsin+ cell;Intestine;Epidermal;Phyarnx;Protonephridia	#N/A
SMED30009048	1.35E-19	1.630810185	0.68	0.41	2.70E-16	14	SMED30009048.p1	dd_Smed_v4_655_0_1	#N/A	#N/A	0	#N/A	#N/A	Neural;Cathepsin+ cell;Muscle;Epidermal	#N/A
SMED30009611	3.83E-19	0.863304909	0.361	0.081	7.66E-16	14	SMED30009611.p1	dd_Smed_v4_1480_0_1	#N/A	#N/A	Adipocyte plasma membrane-associated protein OS=Homo sapiens OX=9606 GN=APMAP PE=1 SV=2 Q9HDC9 APMAP_HUMAN 8.65E-42	#N/A	#N/A	Cathepsin+ cell;Intestine	#N/A
SMED30027296	4.30E-19	0.595851334	0.299	0.048	8.60E-16	14	SMED30027296.p1	dd_Smed_v4_994_0_1	#N/A	Pantothenate kinase 1	Pantothenate kinase 4 OS=Homo sapiens OX=9606 GN=PANK4 PE=1 SV=1 Q9NVE7 PANK4_HUMAN 0.000000000000000101	#N/A	Gastrovascular lineage	Cathepsin+ cell;Intestine	#N/A
SMED30008798	6.10E-19	0.416319995	0.258	0.029	1.22E-15	14	SMED30008798.p1	dd_Smed_v4_1362_0_1	#N/A	#N/A	cAMP-dependent protein kinase type II-alpha regulatory subunit OS=Homo sapiens OX=9606 GN=PRKAR2A PE=1 SV=2 P13861 KAP2_HUMAN 1.56E-73	#N/A	#N/A	Intestine	#N/A
SMED30001601	6.55E-19	0.832377338	0.515	0.193	1.31E-15	14	SMED30001601.p1	dd_Smed_v4_2946_0_1	#N/A	Zinc finger protein sens	Zinc finger protein Gfi-1 OS=Homo sapiens OX=9606 GN=GFI1 PE=1 SV=2 Q99684 GFI1_HUMAN 0.00000000000076	#N/A	Protonephridia lineage	Epidermal;Intestine;Protonephridia	zf-C2H2
SMED30031855	8.19E-19	1.687699213	0.505	0.186	1.64E-15	14	SMED30031855.p1	dd_Smed_v4_646_0_1	#N/A	#N/A	Glutamine synthetase OS=Homo sapiens OX=9606 GN=GLUL PE=1 SV=4 P15104 GLNA_HUMAN 0	#N/A	#N/A	Cathepsin+ cell;Intestine	#N/A
SMED30015783	1.30E-18	0.746948531	0.433	0.091	2.61E-15	14	SMED30015783.p1	dd_Smed_v4_2567_0_1	#N/A	#N/A	Sterol O-acyltransferase 1 OS=Homo sapiens OX=9606 GN=SOAT1 PE=1 SV=3 P35610 SOAT1_HUMAN 2.1E-96	#N/A	#N/A	Intestine;Cathepsin+ cell	#N/A
SMED30020956	1.39E-18	0.472197883	0.32	0.067	2.78E-15	14	SMED30020956.p1	dd_Smed_v4_1062_0_1;dd_Smed_v4_1062_0_2;dd_Smed_v4_1062_0_3;dd_Smed_v4_1062_0_4;dd_Smed_v4_1062_0_5	#N/A	#N/A	Lysosomal alpha-glucosidase OS=Homo sapiens OX=9606 GN=GAA PE=1 SV=4 P10253 LYAG_HUMAN 0	#N/A	#N/A	Intestine	#N/A
SMED30003100	1.42E-18	0.579968818	0.32	0.062	2.85E-15	14	SMED30003100.p1	dd_Smed_v4_14856_0_1	#N/A	#N/A	0	#N/A	#N/A	Cathepsin+ cell	#N/A
SMED30008762	1.64E-18	1.357400487	0.412	0.15	3.29E-15	14	SMED30008762.p1	dd_Smed_v4_1785_0_1	#N/A	#N/A	0	#N/A	#N/A	Cathepsin+ cell;Intestine	#N/A
SMED30010549	1.99E-18	0.86019451	0.485	0.192	3.98E-15	14	SMED30010549.p1	dd_Smed_v4_2092_0_1	ets-1(ETS-2)	ets-1(ETS-2)	Protein C-ets-2 OS=Homo sapiens OX=9606 GN=ETS2 PE=1 SV=1 P15036 ETS2_HUMAN 4.48E-41	Pigment progenitor	#N/A	Cathepsin+ cell	ETS
SMED30019264	2.12E-18	1.424020143	0.402	0.095	4.25E-15	14	SMED30019264.p1	dd_Smed_v4_2061_0_1	#N/A	#N/A	Natterin-4 OS=Thalassophryne nattereri OX=289382 PE=2 SV=1 E=0.000000295	#N/A	#N/A	Intestine;Cathepsin+ cell	#N/A
SMED30034254	2.66E-18	0.979773117	0.887	0.824	5.33E-15	14	SMED30034254.p1	dd_Smed_v4_220_0_1;dd_Smed_v4_220_0_2	#N/A	Smed_00466_V2 calreticulin-1	Calreticulin OS=Homo sapiens OX=9606 GN=CALR PE=1 SV=1 P27797 CALR_HUMAN 1.79E-162	#N/A	#N/A	Cathepsin+ cell;Epidermal;Protonephridia;Neural	#N/A
SMED30030799	3.97E-18	3.552847801	0.34	0.116	7.93E-15	14	SMED30030799.p1	dd_Smed_v4_44_0_1	#N/A	#N/A	0	#N/A	#N/A	Intestine	#N/A
SMED30014343	5.06E-18	1.110806778	0.515	0.22	1.01E-14	14	SMED30014343.p1	#N/A	#N/A	#N/A	0	#N/A	#N/A	#N/A	#N/A
SMED30012297	6.03E-18	0.732239481	0.351	0.097	1.21E-14	14	SMED30012297.p4	dd_Smed_v4_5904_0_1;dd_Smed_v4_5904_0_2;dd_Smed_v4_5904_0_3;dd_Smed_v4_5904_0_5;dd_Smed_v4_5904_0_6	#N/A	#N/A	0	#N/A	#N/A	Cathepsin+ cell	#N/A
SMED30016399	1.32E-17	0.833120159	0.381	0.107	2.65E-14	14	SMED30016399.p1	dd_Smed_v4_2605_0_1	#N/A	#N/A	0	#N/A	#N/A	Cathepsin+ cell	#N/A
SMED30001027	3.24E-17	0.548561084	0.33	0.073	6.47E-14	14	SMED30001027.p1	dd_Smed_v4_2268_0_1	#N/A	#N/A	Cathepsin L2 OS=Homo sapiens OX=9606 GN=CTSV PE=1 SV=2 O60911 CATL2_HUMAN 3.43E-78	#N/A	#N/A	Cathepsin+ cell	#N/A
SMED30034503	3.68E-17	1.185232027	0.289	0.072	7.36E-14	14	SMED30034503.p1	dd_Smed_v4_67_0_1	#N/A	#N/A	Progranulin OS=Homo sapiens OX=9606 GN=GRN PE=1 SV=2 P28799 GRN_HUMAN 1.93E-18	#N/A	#N/A	Cathepsin+ cell	#N/A
SMED30015364	6.59E-17	1.153981977	0.474	0.192	1.32E-13	14	SMED30015364.p1	dd_Smed_v4_3851_0_1;dd_Smed_v4_3851_0_3;dd_Smed_v4_3851_0_4	#N/A	#N/A	Group 3 secretory phospholipase A2 OS=Homo sapiens OX=9606 GN=PLA2G3 PE=1 SV=2 Q9NZ20 PA2G3_HUMAN 2.91E-19	#N/A	#N/A	Cathepsin+ cell;Intestine	#N/A
SMED30018961	8.37E-17	1.332371226	0.722	0.525	1.67E-13	14	SMED30018961.p1	dd_Smed_v4_406_0_1	#N/A	1.C3.2	0	#N/A	#N/A	Cathepsin+ cell;Muscle;Protonephridia	#N/A
SMED30008640	8.93E-17	1.007672133	0.34	0.079	1.79E-13	14	SMED30008640.p1	dd_Smed_v4_768_0_1;dd_Smed_v4_768_0_2	#N/A	#N/A	Receptor-type tyrosine-protein phosphatase delta OS=Homo sapiens OX=9606 GN=PTPRD PE=1 SV=2 P23468 PTPRD_HUMAN 9.29E-48	#N/A	#N/A	Cathepsin+ cell	#N/A
SMED30026537	1.21E-16	0.618784267	0.268	0.05	2.42E-13	14	SMED30026537.p1	dd_Smed_v4_1831_0_1	#N/A	#N/A	0	#N/A	#N/A	Cathepsin+ cell	#N/A
SMED30015020	1.69E-16	0.704611449	0.32	0.079	3.38E-13	14	SMED30015020.p1	dd_Smed_v4_2104_0_1	#N/A	Putative E3 ubiquitin-protein ligase RF298	Baculoviral IAP repeat-containing protein 2 OS=Homo sapiens OX=9606 GN=BIRC2 PE=1 SV=2 Q13490 BIRC2_HUMAN 0.00000368	#N/A	Gastrovascular lineage	Epidermal;Phyarnx;Intestine;Cathepsin+ cell	#N/A
SMED30014689	1.79E-16	0.93667333	0.361	0.122	3.58E-13	14	SMED30014689.p1	dd_Smed_v4_985_0_1	#N/A	#N/A	Universal stress protein MSMEG_3950/MSMEI_3859 OS=Mycobacterium smegmatis (strain ATCC 700084 / mc(2)155) OX=246196 GN=MSMEG_3950 PE=1 SV=1 E=0.000000236	#N/A	#N/A	Protonephridia;Intestine;Cathepsin+ cell	#N/A
SMED30026477	2.39E-16	0.653854906	0.825	0.693	4.78E-13	14	SMED30026477.p1	dd_Smed_v4_275_0_1	#N/A	#N/A	0	#N/A	#N/A	Neural;Cathepsin+ cell;Muscle;Epidermal;Phyarnx;Protonephridia;Intestine	#N/A
SMED30006386	4.19E-16	0.672538434	0.351	0.131	8.39E-13	14	SMED30006386.p1	dd_Smed_v4_14564_1_13;dd_Smed_v4_2457_0_1;dd_Smed_v4_3125_0_1;dd_Smed_v4_3125_0_2	#N/A	#N/A	Ceroid-lipofuscinosis neuronal protein 5 OS=Homo sapiens OX=9606 GN=CLN5 PE=1 SV=2 O75503 CLN5_HUMAN 3.12E-95	#N/A	#N/A	Cathepsin+ cell;Intestine	#N/A
SMED30034573	6.09E-16	0.680346288	0.907	0.934	1.22E-12	14	SMED30034573.p1	dd_Smed_v4_34270_0_1;dd_Smed_v4_640_0_1	#N/A	#N/A	Tubulin beta-4B chain OS=Homo sapiens OX=9606 GN=TUBB4B PE=1 SV=1 P68371 TBB4B_HUMAN 0	#N/A	#N/A	#N/A	#N/A
SMED30007563	8.34E-16	0.664006287	0.289	0.021	1.67E-12	14	SMED30007563.p1	dd_Smed_v4_4622_0_1	#N/A	#N/A	Sulfotransferase 1C4 OS=Homo sapiens OX=9606 GN=SULT1C4 PE=1 SV=2 O75897 ST1C4_HUMAN 8.91E-48	#N/A	#N/A	Cathepsin+ cell;Intestine	#N/A
SMED30033603	1.06E-15	0.766265365	0.361	0.113	2.11E-12	14	SMED30033603.p1	dd_Smed_v4_38403_0_1;dd_Smed_v4_8331_0_1	#N/A	#N/A	0	#N/A	#N/A	Cathepsin+ cell;Intestine	#N/A
SMED30013692	1.14E-15	2.969314078	0.753	0.857	2.28E-12	14	SMED30013692.p1	dd_Smed_v4_1039_0_1	#N/A	#N/A	Major egg antigen OS=Schistosoma mansoni OX=6183 PE=2 SV=1 E=0.00000765	#N/A	#N/A	Cathepsin+ cell;Neural;Phyarnx;Protonephridia	#N/A
SMED30000577	3.50E-15	0.564111834	0.268	0.029	7.00E-12	14	SMED30000577.p1	dd_Smed_v4_4312_0_1;dd_Smed_v4_4312_0_2	#N/A	#N/A	Septin-5 OS=Homo sapiens OX=9606 GN=SEPTIN5 PE=1 SV=1 Q99719 SEPT5_HUMAN 8.72E-57	#N/A	#N/A	Cathepsin+ cell;Epidermal;Intestine;Neural	#N/A
SMED30023985	3.51E-15	0.508483265	0.309	0.073	7.01E-12	14	SMED30023985.p1	dd_Smed_v4_11706_0_1	#N/A	#N/A	0	#N/A	#N/A	Cathepsin+ cell	#N/A
SMED30032259	3.99E-15	0.474838012	0.268	0.051	7.98E-12	14	SMED30032259.p1	dd_Smed_v4_12239_0_1	#N/A	#N/A	0	#N/A	#N/A	#N/A	#N/A
SMED30003469	4.99E-15	1.840918948	0.454	0.206	9.99E-12	14	SMED30003469.p1	dd_Smed_v4_1033_0_1	#N/A	#N/A	Ferritin heavy chain OS=Homo sapiens OX=9606 GN=FTH1 PE=1 SV=2 P02794 FRIH_HUMAN 1.76E-73	#N/A	#N/A	Epidermal;Cathepsin+ cell;Intestine;Protonephridia;Phyarnx	#N/A
SMED30019465	5.37E-15	1.459502229	0.278	0.058	1.07E-11	14	SMED30019465.p1	dd_Smed_v4_8004_0_1	#N/A	#N/A	TNF receptor-associated factor 6 OS=Homo sapiens OX=9606 GN=TRAF6 PE=1 SV=1 Q9Y4K3 TRAF6_HUMAN 0.00000029	#N/A	#N/A	Cathepsin+ cell	#N/A
SMED30007697	8.04E-15	0.905471971	0.278	0.071	1.61E-11	14	SMED30007697.p1	#N/A	#N/A	#N/A	0	#N/A	#N/A	#N/A	#N/A
SMED30000701	9.47E-15	1.390319418	0.34	0.136	1.89E-11	14	SMED30000701.p2	#N/A	#N/A	#N/A	0	#N/A	#N/A	#N/A	#N/A
SMED30029077	1.57E-14	0.921721231	0.34	0.094	3.14E-11	14	SMED30029077.p1	dd_Smed_v4_983_0_1	#N/A	#N/A	Macrophage-expressed gene 1 protein OS=Homo sapiens OX=9606 GN=MPEG1 PE=2 SV=1 Q2M385 MPEG1_HUMAN 1.1E-116	#N/A	#N/A	Cathepsin+ cell;Epidermal;Intestine	#N/A
SMED30005911	2.47E-14	0.667468227	0.948	0.991	4.95E-11	14	SMED30005911.p2	dd_Smed_v4_12_0_1	#N/A	#N/A	0	#N/A	#N/A	Neural;Cathepsin+ cell;Muscle;Protonephridia	#N/A
SMED30019291	3.06E-14	1.253636779	0.268	0.057	6.12E-11	14	SMED30019291.p1	dd_Smed_v4_7852_0_1	#N/A	#N/A	Protein CLN8 OS=Homo sapiens OX=9606 GN=CLN8 PE=1 SV=3 Q9UBY8 CLN8_HUMAN 9.26E-51	#N/A	#N/A	Intestine	TRAM_LAG1_CLN8
SMED30034659	9.60E-14	0.419840133	0.34	0.102	1.92E-10	14	SMED30034659.p1	dd_Smed_v4_6018_0_1	#N/A	#N/A	0	#N/A	#N/A	Intestine;Cathepsin+ cell	#N/A
SMED30004599	1.03E-13	0.933490628	0.443	0.222	2.05E-10	14	SMED30004599.p1	dd_Smed_v4_652_0_1;dd_Smed_v4_652_0_2;dd_Smed_v4_652_0_3;dd_Smed_v4_652_0_4;dd_Smed_v4_652_0_5;dd_Smed_v4_652_0_6;dd_Smed_v4_652_0_7;dd_Smed_v4_652_0_8;dd_Smed_v4_652_0_9	#N/A	#N/A	Macrophage mannose receptor 1 OS=Homo sapiens OX=9606 GN=MRC1 PE=1 SV=1 P22897 MRC1_HUMAN 5.72E-29	#N/A	#N/A	Cathepsin+ cell	#N/A
SMED30004809	1.51E-13	0.791690492	0.361	0.136	3.02E-10	14	SMED30004809.p1	dd_Smed_v4_7950_0_1	#N/A	#N/A	TNF receptor-associated factor 3 OS=Homo sapiens OX=9606 GN=TRAF3 PE=1 SV=2 Q13114 TRAF3_HUMAN 0.000000000000000676	#N/A	#N/A	Intestine;Cathepsin+ cell	#N/A
SMED30019945	1.58E-13	2.174520127	0.361	0.116	3.17E-10	14	SMED30019945.p1	dd_Smed_v4_427_0_1;dd_Smed_v4_427_0_2;dd_Smed_v4_427_0_3;dd_Smed_v4_427_0_4;dd_Smed_v4_427_0_5;dd_Smed_v4_427_0_6;dd_Smed_v4_427_0_7;dd_Smed_v4_427_0_8;dd_Smed_v4_427_0_9	#N/A	#N/A	Progranulin OS=Homo sapiens OX=9606 GN=GRN PE=1 SV=2 P28799 GRN_HUMAN 6.76E-26	#N/A	#N/A	Cathepsin+ cell	#N/A
SMED30003886	2.10E-13	0.505529226	0.299	0.059	4.21E-10	14	SMED30003886.p1	dd_Smed_v4_11577_0_1	#N/A	#N/A	Mannosyl phosphorylinositol ceramide synthase SUR1 OS=Saccharomyces cerevisiae (strain ATCC 204508 / S288c) OX=559292 GN=SUR1 PE=1 SV=1 E=2.29E-22	#N/A	#N/A	#N/A	#N/A
SMED30020296	2.82E-13	1.456287023	0.33	0.162	5.65E-10	14	SMED30020296.p1	dd_Smed_v4_194_0_1	#N/A	#N/A	Apolipoprotein B-100 OS=Homo sapiens OX=9606 GN=APOB PE=1 SV=2 P04114 APOB_HUMAN 3.55E-21	#N/A	#N/A	Intestine	#N/A
SMED30028611	3.37E-13	0.318318093	0.258	0.062	6.74E-10	14	SMED30028611.p1	dd_Smed_v4_1621_0_1	#N/A	#N/A	2-aminomuconic semialdehyde dehydrogenase OS=Homo sapiens OX=9606 GN=ALDH8A1 PE=1 SV=1 Q9H2A2 AL8A1_HUMAN 4.82E-177	#N/A	#N/A	Intestine	#N/A
SMED30035609	5.04E-13	2.515358095	0.34	0.142	1.01E-09	14	SMED30035609.p1	dd_Smed_v4_267_0_1	#N/A	#N/A	Cathepsin L2 OS=Homo sapiens OX=9606 GN=CTSV PE=1 SV=2 O60911 CATL2_HUMAN 8.6E-120	#N/A	#N/A	Intestine	#N/A
SMED30010203	6.28E-13	1.32529607	0.536	0.352	1.26E-09	14	SMED30010203.p1	dd_Smed_v4_1455_0_1	#N/A	#N/A	Zinc finger protein 346 OS=Homo sapiens OX=9606 GN=ZNF346 PE=1 SV=1 Q9UL40 ZN346_HUMAN 0.00000753	#N/A	#N/A	Cathepsin+ cell;Intestine;Neural	#N/A
SMED30012451	8.33E-13	2.181695121	0.278	0.065	1.67E-09	14	SMED30012451.p1	dd_Smed_v4_215_0_1	#N/A	#N/A	Prosaposin OS=Homo sapiens OX=9606 GN=PSAP PE=1 SV=2 P07602 SAP_HUMAN 0.0000000272	#N/A	#N/A	Intestine;Cathepsin+ cell	#N/A
SMED30022840	8.55E-13	1.035808428	0.299	0.088	1.71E-09	14	SMED30022840.p1	dd_Smed_v4_777_0_1	#N/A	#N/A	0	#N/A	#N/A	Phyarnx;Intestine;Protonephridia	#N/A
SMED30033100	9.68E-13	1.126558494	0.412	0.209	1.94E-09	14	SMED30033100.p1	dd_Smed_v4_2408_0_1	#N/A	#N/A	Dihydropteridine reductase OS=Homo sapiens OX=9606 GN=QDPR PE=1 SV=2 P09417 DHPR_HUMAN 1.69E-71	#N/A	#N/A	Cathepsin+ cell;Neural	#N/A
SMED30024204	1.13E-12	3.189859772	0.309	0.151	2.27E-09	14	SMED30024204.p1	dd_Smed_v4_75_0_1	#N/A	#N/A	0	#N/A	#N/A	Intestine	#N/A
SMED30002663	1.43E-12	0.641727287	0.928	0.972	2.87E-09	14	SMED30002663.p1	dd_Smed_v4_4392_0_1	#N/A	Smed_19658_V2 TNF receptor associated factor-1	TNF receptor-associated factor 3 OS=Homo sapiens OX=9606 GN=TRAF3 PE=1 SV=2 Q13114 TRAF3_HUMAN 2.21E-52	#N/A	#N/A	Epidermal;Intestine;Cathepsin+ cell;Neural;Phyarnx	#N/A
SMED30035840	2.16E-12	0.582587312	0.268	0.058	4.32E-09	14	SMED30035840.p1	dd_Smed_v4_564_0_1	#N/A	#N/A	PLAC8-like protein 1 OS=Homo sapiens OX=9606 GN=PLAC8L1 PE=2 SV=1 A1L4L8 PL8L1_HUMAN 0.000000000149	#N/A	#N/A	Intestine	#N/A
SMED30029407	2.39E-12	1.131326471	0.392	0.197	4.78E-09	14	SMED30029407.p2	#N/A	#N/A	#N/A	0	#N/A	#N/A	#N/A	#N/A
SMED30008080	2.92E-12	0.503095097	0.258	0.045	5.85E-09	14	SMED30008080.p1	dd_Smed_v4_1542_0_1	#N/A	#N/A	Transmembrane protein 45B OS=Homo sapiens OX=9606 GN=TMEM45B PE=1 SV=1 Q96B21 TM45B_HUMAN 9.6E-33	#N/A	#N/A	Neural;Epidermal;Phyarnx;Intestine;Protonephridia	#N/A
SMED30011793	2.99E-12	0.320944671	0.289	0.085	5.97E-09	14	SMED30011793.p1	dd_Smed_v4_2716_0_1;dd_Smed_v4_2716_0_2;dd_Smed_v4_2716_0_3;dd_Smed_v4_2716_0_4	nkx2.2	nkx2.2	Homeobox protein Nkx-2.2 OS=Homo sapiens OX=9606 GN=NKX2-2 PE=2 SV=1 O95096 NKX22_HUMAN 2.25E-37	neoblast_intestinal��gamma	Gastrovascular lineage	Intestine;Neoblast	Homeobox
[truncated: 186 more rows]
