# Supplementary material for: Canonical and early lineage-specific stem cell types identified in planarian SirNeoblasts
Source: Cell Regen. 2021 Mar 19;10:15. doi: 10.1186/s13619-021-00076-6 (PMC7979843; doi:10.1186/s13619-021-00076-6)
Supplement: Supplementary file 7 — Additional file 7: Table S3. [file 13619_2021_76_MOESM7_ESM.csv]

## Sheet: muscle
gene	cl$cluster	Prot	V4	Known.markers.gene	Symbol	Uniprot.blastp.homo	Known.markers.cell.type	Cell.type.Zengan	Cell.type.MIT	TF.AnimalTFDB
SMED30005488	1	SMED30005488.p1	dd_Smed_v4_3257_0_1	#N/A	Smed_04167_V2	0	#N/A	Neuronal lineage	Cathepsin+ cell;Neural;Muscle;Phyarnx;Intestine	#N/A
SMED30030752	1	SMED30030752.p1	dd_Smed_v4_8395_0_1	#N/A	#N/A	E3 ubiquitin-protein ligase TRIM56 OS=Homo sapiens OX=9606 GN=TRIM56 PE=1 SV=3 Q9BRZ2 TRI56_HUMAN 7.43E-32	#N/A	#N/A	Muscle	#N/A
SMED30013808	1	SMED30013808.p1	dd_Smed_v4_2789_0_1	#N/A	SMED_00055_V2 fos-1	Transcription factor AP-1 OS=Homo sapiens OX=9606 GN=JUN PE=1 SV=2 P05412 JUN_HUMAN 0.00000548	#N/A	#N/A	Neural;Cathepsin+ cell;Muscle;Phyarnx	TF_bZIP
SMED30013107	1	SMED30013107.p1	dd_Smed_v4_78_0_1	#N/A	Glyceraldehyde-3-phosphate dehydrogenase	Glyceraldehyde-3-phosphate dehydrogenase OS=Homo sapiens OX=9606 GN=GAPDH PE=1 SV=3 P04406 G3P_HUMAN 0	#N/A	Muscle lineage	Muscle;Intestine;Phyarnx;Protonephridia;Cathepsin+ cell	#N/A
SMED30004085	1	SMED30004085.p2	dd_Smed_v4_5639_0_1	#N/A	Smed_04796_V2	0	#N/A	#N/A	Muscle;Parapharyngeal;Phyarnx	#N/A
SMED30006464	1	SMED30006464.p1	dd_Smed_v4_4998_1_1	#N/A	TCF15	Transcription factor 15 OS=Homo sapiens OX=9606 GN=TCF15 PE=2 SV=3 Q12870 TCF15_HUMAN 5.25E-24	#N/A	Epidermal lineage	Neoblast;Cathepsin+ cell;Intestine;Muscle	bHLH
SMED30005349	1	SMED30005349.p6	dd_Smed_v4_10251_0_1;dd_Smed_v4_49914_0_1;dd_Smed_v4_49914_0_2	#N/A	#N/A	0	#N/A	#N/A	Muscle	#N/A
SMED30003871	1	SMED30003871.p1	dd_Smed_v4_2765_0_1	#N/A	#N/A	Peptidyl-prolyl cis-trans isomerase FKBP2 OS=Homo sapiens OX=9606 GN=FKBP2 PE=1 SV=2 P26885 FKBP2_HUMAN 1.39E-29	#N/A	#N/A	Muscle	#N/A
SMED30031920	1	SMED30031920.p1	dd_Smed_v4_4944_0_1;dd_Smed_v4_4944_0_2	#N/A	#N/A	Calpain small subunit 2 OS=Homo sapiens OX=9606 GN=CAPNS2 PE=2 SV=2 Q96L46 CPNS2_HUMAN 0.000000575	#N/A	#N/A	Muscle	#N/A
SMED30019130	1	SMED30019130.p1	dd_Smed_v4_4752_0_1	#N/A	#N/A	Junctophilin-1 OS=Homo sapiens OX=9606 GN=JPH1 PE=1 SV=2 Q9HDC5 JPH1_HUMAN 1.22E-104	#N/A	#N/A	Muscle	#N/A
SMED30021902	1	SMED30021902.p1	dd_Smed_v4_12244_0_1	#N/A	#N/A	0	#N/A	#N/A	Muscle	#N/A
SMED30034381	1	SMED30034381.p1	dd_Smed_v4_467_0_1	#N/A	#N/A	Malate dehydrogenase, cytoplasmic OS=Homo sapiens OX=9606 GN=MDH1 PE=1 SV=4 P40925 MDHC_HUMAN 1.09E-153	#N/A	#N/A	Neural;Muscle;Intestine;Phyarnx;Protonephridia	#N/A
SMED30018309	1	SMED30018309.p1	dd_Smed_v4_11500_0_1	#N/A	#N/A	Iroquois-class homeodomain protein IRX-2 OS=Homo sapiens OX=9606 GN=IRX2 PE=1 SV=2 Q9BZI1 IRX2_HUMAN 2.67E-39	#N/A	#N/A	Neural	Homeobox
SMED30010183	1	SMED30010183.p1	dd_Smed_v4_7210_0_1	#N/A	TSA: Seq4	Frizzled-4 OS=Homo sapiens OX=9606 GN=FZD4 PE=1 SV=2 Q9ULV1 FZD4_HUMAN 7.74E-160	#N/A	#N/A	Muscle;Neural;Cathepsin+ cell	#N/A
SMED30007001	1	SMED30007001.p1	dd_Smed_v4_537_0_1	#N/A	LIM domain-containing protein WLIM2a	LIM domain and actin-binding protein 1 OS=Homo sapiens OX=9606 GN=LIMA1 PE=1 SV=1 Q9UHB6 LIMA1_HUMAN 0.0000000000000114	#N/A	Protonephridia lineage	Muscle;Protonephridia	#N/A
SMED30009076	1	SMED30009076.p1	dd_Smed_v4_37_0_1;dd_Smed_v4_90_0_1;dd_Smed_v4_90_0_2	#N/A	Actin-2	Actin, cytoplasmic 2 OS=Homo sapiens OX=9606 GN=ACTG1 PE=1 SV=1 P63261 ACTG_HUMAN 0	#N/A	Muscle lineage	Neural;Muscle;Cathepsin+ cell;Protonephridia	#N/A
SMED30021669	1	SMED30021669.p1	dd_Smed_v4_16227_0_1	#N/A	HOXB7-like	Homeobox protein Hox-B7 OS=Homo sapiens OX=9606 GN=HOXB7 PE=1 SV=4 P09629 HXB7_HUMAN 2.05E-38	#N/A	#N/A	#N/A	Homeobox
SMED30010499	1	SMED30010499.p1	dd_Smed_v4_6915_0_1	#N/A	plc	Laminin subunit alpha-1 OS=Homo sapiens OX=9606 GN=LAMA1 PE=1 SV=2 P25391 LAMA1_HUMAN 0.000000000117	#N/A	#N/A	Muscle	#N/A
SMED30002133	1	SMED30002133.p1	dd_Smed_v4_34_0_1;dd_Smed_v4_34_0_2	#N/A	#N/A	Polyubiquitin-B OS=Homo sapiens OX=9606 GN=UBB PE=1 SV=1 P0CG47 UBB_HUMAN 6.51E-105	#N/A	#N/A	Neural;Cathepsin+ cell;Muscle;Epidermal;Phyarnx;Protonephridia;Intestine;Parapharyngeal	#N/A
SMED30008639	1	SMED30008639.p1	dd_Smed_v4_12634_0_1	#N/A	MyoD-like	Myogenic factor 5 OS=Homo sapiens OX=9606 GN=MYF5 PE=1 SV=2 P13349 MYF5_HUMAN 2.41E-38	#N/A	#N/A	#N/A	bHLH
SMED30004616	1	SMED30004616.p1	dd_Smed_v4_5971_0_1	#N/A	#N/A	0	#N/A	#N/A	Muscle;Cathepsin+ cell;Protonephridia;Parapharyngeal	#N/A
SMED30034893	1	SMED30034893.p1	dd_Smed_v4_4154_0_1	#N/A	SMED_05117_V2 glypican-1	Glypican-4 OS=Homo sapiens OX=9606 GN=GPC4 PE=1 SV=4 O75487 GPC4_HUMAN 6.75E-27	#N/A	#N/A	Cathepsin+ cell;Muscle;Neural	#N/A
SMED30034101	1	SMED30034101.p4	dd_Smed_v4_3534_0_1	#N/A	#N/A	0	#N/A	#N/A	Muscle;Neural;Phyarnx	#N/A
SMED30019934	1	SMED30019934.p1	dd_Smed_v4_815_0_1	#N/A	#N/A	0	#N/A	#N/A	Neural;Muscle;Cathepsin+ cell	#N/A
SMED30013470	1	SMED30013470.p1	dd_Smed_v4_813_0_1	#N/A	#N/A	Transforming protein RhoA OS=Homo sapiens OX=9606 GN=RHOA PE=1 SV=1 P61586 RHOA_HUMAN 5.28E-117	#N/A	#N/A	Muscle;Protonephridia	#N/A
SMED30000165	1	SMED30000165.p1	dd_Smed_v4_33618_0_1;dd_Smed_v4_8222_0_1;dd_Smed_v4_8222_0_2;dd_Smed_v4_8222_0_3;dd_Smed_v4_8222_0_5;dd_Smed_v4_8222_0_6;dd_Smed_v4_8222_0_7;dd_Smed_v4_8222_0_8;dd_Smed_v4_8222_0_4	#N/A	#N/A	FH1/FH2 domain-containing protein 3 OS=Homo sapiens OX=9606 GN=FHOD3 PE=1 SV=2 Q2V2M9 FHOD3_HUMAN 1.09E-100	#N/A	#N/A	Muscle;Epidermal;Neural;Phyarnx	#N/A
SMED30028061	1	SMED30028061.p1	dd_Smed_v4_7219_0_1	#N/A	#N/A	BICD family-like cargo adapter 1 OS=Homo sapiens OX=9606 GN=BICDL1 PE=2 SV=2 Q6ZP65 BICL1_HUMAN 0.0000000000000343	#N/A	#N/A	Neural;Muscle	#N/A
SMED30028462	1	SMED30028462.p1	dd_Smed_v4_2206_0_1	#N/A	#N/A	0	#N/A	#N/A	Cathepsin+ cell;Muscle;Protonephridia	#N/A
SMED30004241	1	SMED30004241.p1	dd_Smed_v4_4734_0_1	#N/A	#N/A	Serine/threonine-protein kinase WNK1 OS=Homo sapiens OX=9606 GN=WNK1 PE=1 SV=2 Q9H4A3 WNK1_HUMAN 1.39E-61	#N/A	#N/A	Neural	#N/A
SMED30034573	1	SMED30034573.p1	dd_Smed_v4_34270_0_1;dd_Smed_v4_640_0_1	#N/A	#N/A	Tubulin beta-4B chain OS=Homo sapiens OX=9606 GN=TUBB4B PE=1 SV=1 P68371 TBB4B_HUMAN 0	#N/A	#N/A	#N/A	#N/A
SMED30010068	1	SMED30010068.p1	dd_Smed_v4_8222_0_1;dd_Smed_v4_8222_0_2;dd_Smed_v4_8222_0_3;dd_Smed_v4_8222_0_5;dd_Smed_v4_8222_0_6;dd_Smed_v4_8222_0_7;dd_Smed_v4_8222_0_8;dd_Smed_v4_8222_0_4	#N/A	#N/A	FH1/FH2 domain-containing protein 3 OS=Homo sapiens OX=9606 GN=FHOD3 PE=1 SV=2 Q2V2M9 FHOD3_HUMAN 1.18E-86	#N/A	#N/A	Muscle;Epidermal;Neural;Phyarnx	#N/A
SMED30001449	1	SMED30001449.p1	dd_Smed_v4_513_0_1	#N/A	Propionyl-CoA carboxylase beta chain, mitochondrial	Propionyl-CoA carboxylase beta chain, mitochondrial OS=Homo sapiens OX=9606 GN=PCCB PE=1 SV=3 P05166 PCCB_HUMAN 0	#N/A	Muscle lineage	Muscle;Intestine;Phyarnx;Protonephridia;Cathepsin+ cell	#N/A
SMED30031575	1	SMED30031575.p1	dd_Smed_v4_11585_0_1	#N/A	#N/A	0	#N/A	#N/A	Parapharyngeal	#N/A
SMED30032968	1	SMED30032968.p1	dd_Smed_v4_13661_0_2	#N/A	#N/A	Inositol phosphoceramide mannosyltransferase 2 OS=Schizosaccharomyces pombe (strain 972 / ATCC 24843) OX=284812 GN=SPCC4F11.04c PE=3 SV=1 E=4.45E-22	#N/A	#N/A	#N/A	#N/A
SMED30027392	1	SMED30027392.p1	dd_Smed_v4_5067_0_1	#N/A	#N/A	0	#N/A	#N/A	Epidermal;Cathepsin+ cell;Phyarnx	#N/A
SMED30007498	1	SMED30007498.p1	dd_Smed_v4_228_0_1	#N/A	Schmidtea mediterranea	60S ribosomal protein L19 OS=Homo sapiens OX=9606 GN=RPL19 PE=1 SV=1 P84098 RL19_HUMAN 4.28E-76	#N/A	#N/A	Neoblast;Epidermal;Intestine	#N/A
SMED30028449	1	SMED30028449.p1	dd_Smed_v4_553_0_1	#N/A	#N/A	Vigilin OS=Homo sapiens OX=9606 GN=HDLBP PE=1 SV=2 Q00341 VIGLN_HUMAN 0	#N/A	#N/A	Epidermal;Muscle;Parapharyngeal;Intestine	#N/A
SMED30010627	1	SMED30010627.p1	dd_Smed_v4_8553_0_1	#N/A	Smed-meis-2	Homeobox protein Meis1 OS=Homo sapiens OX=9606 GN=MEIS1 PE=1 SV=1 O00470 MEIS1_HUMAN 1.15E-54	#N/A	#N/A	Muscle;Neural;Protonephridia	#N/A
SMED30031366	1	SMED30031366.p1	dd_Smed_v4_6259_0_1	#N/A	#N/A	Junctophilin-3 OS=Homo sapiens OX=9606 GN=JPH3 PE=2 SV=2 Q8WXH2 JPH3_HUMAN 3.72E-56	#N/A	#N/A	Neural;Muscle	#N/A
SMED30008506	1	SMED30008506.p1	dd_Smed_v4_407_0_1	#N/A	#N/A	0	#N/A	#N/A	Cathepsin+ cell;Protonephridia;Intestine;Parapharyngeal	#N/A
SMED30034403	1	SMED30034403.p1	dd_Smed_v4_6625_0_1	#N/A	#N/A	Prolyl 4-hydroxylase subunit alpha-1 OS=Homo sapiens OX=9606 GN=P4HA1 PE=1 SV=2 P13674 P4HA1_HUMAN 6.36E-134	#N/A	#N/A	Muscle	#N/A
SMED30020829	1	SMED30020829.p1	dd_Smed_v4_11601_0_1;dd_Smed_v4_11601_0_2;dd_Smed_v4_11601_0_3	#N/A	#N/A	Protein quaking OS=Homo sapiens OX=9606 GN=QKI PE=1 SV=1 Q96PU8 QKI_HUMAN 5.63E-33	#N/A	#N/A	Muscle;Phyarnx	#N/A
SMED30006293	1	SMED30006293.p1	dd_Smed_v4_10685_0_1	#N/A	#N/A	0	#N/A	#N/A	Muscle;Cathepsin+ cell	#N/A
SMED30033846	1	SMED30033846.p1	dd_Smed_v4_1689_0_1	#N/A	#N/A	Trans-1,2-dihydrobenzene-1,2-diol dehydrogenase OS=Homo sapiens OX=9606 GN=DHDH PE=1 SV=1 Q9UQ10 DHDH_HUMAN 0.00000000425	#N/A	#N/A	Protonephridia	#N/A
SMED30013498	1	SMED30013498.p1	dd_Smed_v4_537_0_1	#N/A	#N/A	Cysteine and glycine-rich protein 3 OS=Homo sapiens OX=9606 GN=CSRP3 PE=1 SV=1 P50461 CSRP3_HUMAN 0.0000000000000305	#N/A	#N/A	Muscle;Protonephridia	#N/A
SMED30004654	1	SMED30004654.p1	dd_Smed_v4_1402_0_1	#N/A	Triosephosphate isomerase	Triosephosphate isomerase OS=Homo sapiens OX=9606 GN=TPI1 PE=1 SV=3 P60174 TPIS_HUMAN 3.53E-128	#N/A	Muscle lineage	Muscle;Phyarnx	#N/A
SMED30024295	1	SMED30024295.p1	dd_Smed_v4_1319_0_1	#N/A	#N/A	Mitogen-activated protein kinase 3 OS=Homo sapiens OX=9606 GN=MAPK3 PE=1 SV=4 P27361 MK03_HUMAN 2.68E-177	#N/A	#N/A	Intestine;Cathepsin+ cell;Protonephridia	#N/A
SMED30011728	1	SMED30011728.p1	dd_Smed_v4_2209_0_1	#N/A	#N/A	Disks large homolog 5 OS=Homo sapiens OX=9606 GN=DLG5 PE=1 SV=4 Q8TDM6 DLG5_HUMAN 0.0000000000000335	#N/A	#N/A	Muscle;Cathepsin+ cell	#N/A
SMED30024067	1	SMED30024067.p1	dd_Smed_v4_4352_0_1	#N/A	Smed-abl-1	Tyrosine-protein kinase ABL1 OS=Homo sapiens OX=9606 GN=ABL1 PE=1 SV=4 P00519 ABL1_HUMAN 0	#N/A	#N/A	Muscle	#N/A
SMED30012309	1	#N/A	#N/A	#N/A	#N/A	#N/A	#N/A	#N/A	#N/A	#N/A
SMED30027396	1	SMED30027396.p1	dd_Smed_v4_2619_0_1	#N/A	#N/A	Fatty-acid amide hydrolase 1 OS=Homo sapiens OX=9606 GN=FAAH PE=1 SV=2 O00519 FAAH1_HUMAN 9.28E-89	#N/A	#N/A	Cathepsin+ cell	#N/A
SMED30001663	1	SMED30001663.p3	dd_Smed_v4_4288_0_1;dd_Smed_v4_6533_0_1	#N/A	#N/A	0	#N/A	#N/A	Muscle;Neural;Epidermal	#N/A
SMED30001056	1	SMED30001056.p1	dd_Smed_v4_1775_0_1	#N/A	#N/A	4-hydroxybutyrate coenzyme A transferase OS=Clostridium kluyveri (strain ATCC 8527 / DSM 555 / NCIMB 10680) OX=431943 GN=cat2 PE=3 SV=3 E=8.06E-125	#N/A	#N/A	Muscle;Neural;Phyarnx	#N/A
SMED30031707	1	SMED30031707.p1	dd_Smed_v4_11964_0_1	#N/A	#N/A	0	#N/A	#N/A	Cathepsin+ cell	#N/A
SMED30002903	1	SMED30002903.p1	dd_Smed_v4_4539_0_1	#N/A	#N/A	Cyclic AMP-responsive element-binding protein 3-like protein 1 OS=Homo sapiens OX=9606 GN=CREB3L1 PE=1 SV=1 Q96BA8 CR3L1_HUMAN 2.12E-35	#N/A	#N/A	Epidermal;Muscle	TF_bZIP
SMED30025578	1	SMED30025578.p1	dd_Smed_v4_8579_0_1	#N/A	#N/A	Neuropilin and tolloid-like protein 2 OS=Homo sapiens OX=9606 GN=NETO2 PE=1 SV=1 Q8NC67 NETO2_HUMAN 9.07E-26	#N/A	#N/A	Muscle	#N/A
SMED30009368	1	SMED30009368.p1	dd_Smed_v4_1346_0_1	#N/A	#N/A	Porphobilinogen deaminase OS=Homo sapiens OX=9606 GN=HMBS PE=1 SV=2 P08397 HEM3_HUMAN 8.51E-97	#N/A	#N/A	Intestine	#N/A
SMED30033864	1	SMED30033864.p1	dd_Smed_v4_6420_0_1	#N/A	Smed_04273_V2 pim-3	Serine/threonine-protein kinase pim-2 OS=Homo sapiens OX=9606 GN=PIM2 PE=1 SV=1 Q9P1W9 PIM2_HUMAN 7.61E-76	#N/A	#N/A	Neural;Muscle;Phyarnx	#N/A
SMED30034500	1	SMED30034500.p1	dd_Smed_v4_9273_0_1	#N/A	SMED_20251_V2 early growth response-2	Early growth response protein 4 OS=Homo sapiens OX=9606 GN=EGR4 PE=2 SV=3 Q05215 EGR4_HUMAN 1.12E-33	#N/A	#N/A	Cathepsin+ cell;Muscle;Phyarnx;Neural	zf-H2C2_2
SMED30007115	1	SMED30007115.p1	dd_Smed_v4_5508_0_1	#N/A	#N/A	0	#N/A	#N/A	Cathepsin+ cell;Protonephridia	#N/A
SMED30016722	1	SMED30016722.p1	dd_Smed_v4_4849_0_1;dd_Smed_v4_4849_0_2	#N/A	#N/A	Mitogen-activated protein kinase kinase kinase 5 OS=Homo sapiens OX=9606 GN=MAP3K5 PE=1 SV=1 Q99683 M3K5_HUMAN 0	#N/A	#N/A	Cathepsin+ cell;Muscle	#N/A
SMED30031468	1	SMED30031468.p1	dd_Smed_v4_1247_0_1	#N/A	#N/A	Propionyl-CoA carboxylase alpha chain, mitochondrial OS=Homo sapiens OX=9606 GN=PCCA PE=1 SV=4 P05165 PCCA_HUMAN 0	#N/A	#N/A	Muscle;Phyarnx;Protonephridia;Cathepsin+ cell	#N/A
SMED30030289	1	SMED30030289.p1	dd_Smed_v4_8957_0_1;dd_Smed_v4_90_0_1;dd_Smed_v4_90_0_2	#N/A	#N/A	Actin, cytoplasmic 1 OS=Homo sapiens OX=9606 GN=ACTB PE=1 SV=1 P60709 ACTB_HUMAN 0	#N/A	#N/A	Neural;Muscle;Cathepsin+ cell;Protonephridia	#N/A
SMED30023708	1	SMED30023708.p1	dd_Smed_v4_8720_0_1	zfp-1	ZFP-1	Zinc finger protein 341 OS=Homo sapiens OX=9606 GN=ZNF341 PE=1 SV=2 Q9BYN7 ZN341_HUMAN 0.000000000000347	Zeta	Epidermal lineage	Neoblast;Cathepsin+ cell	zf-C2H2
SMED30025205	1	SMED30025205.p1	dd_Smed_v4_6114_0_1;dd_Smed_v4_6114_0_2;dd_Smed_v4_6114_0_3;dd_Smed_v4_99376_0_1	#N/A	#N/A	Homeobox protein Meis3 OS=Homo sapiens OX=9606 GN=MEIS3 PE=2 SV=3 Q99687 MEIS3_HUMAN 2.09E-43	#N/A	#N/A	Neural;Muscle	Homeobox
SMED30010881	1	SMED30010881.p1	dd_Smed_v4_991_0_1;dd_Smed_v4_991_0_2	#N/A	#N/A	0	#N/A	#N/A	Neural;Cathepsin+ cell;Muscle;Phyarnx;Protonephridia	#N/A
SMED30006583	1	SMED30006583.p1	dd_Smed_v4_11650_0_1	#N/A	frizzled receptor-like	Frizzled-10 OS=Homo sapiens OX=9606 GN=FZD10 PE=1 SV=1 Q9ULW2 FZD10_HUMAN 1.29E-117	#N/A	#N/A	Muscle	#N/A
SMED30019006	1	SMED30019006.p1	dd_Smed_v4_341_0_1	#N/A	#N/A	Tubulin beta-4B chain OS=Homo sapiens OX=9606 GN=TUBB4B PE=1 SV=1 P68371 TBB4B_HUMAN 0	#N/A	#N/A	Neural;Parapharyngeal;Cathepsin+ cell;Protonephridia	#N/A
SMED30003403	1	SMED30003403.p3	dd_Smed_v4_9825_0_1	#N/A	#N/A	0	#N/A	#N/A	Muscle;Cathepsin+ cell	#N/A
SMED30032279	1	SMED30032279.p1	dd_Smed_v4_20048_0_1	#N/A	gcr156	0	#N/A	#N/A	#N/A	#N/A
SMED30007715	1	SMED30007715.p2	dd_Smed_v4_8747_0_1	#N/A	Smed_10375_V2	0	#N/A	#N/A	Cathepsin+ cell;Muscle	#N/A
SMED30018801	1	SMED30018801.p1	dd_Smed_v4_15514_0_1	#N/A	#N/A	Innexin unc-9 OS=Caenorhabditis elegans OX=6239 GN=unc-9 PE=2 SV=1 E=1.14E-38	#N/A	#N/A	#N/A	#N/A
SMED30025671	1	SMED30025671.p1	dd_Smed_v4_4012_0_1	#N/A	Smed_06551_V2 pim-1	Serine/threonine-protein kinase pim-1 OS=Homo sapiens OX=9606 GN=PIM1 PE=1 SV=4 P11309 PIM1_HUMAN 6.42E-79	#N/A	#N/A	Neural;Cathepsin+ cell;Muscle	#N/A
SMED30008311	2	SMED30008311.p13	dd_Smed_v4_9073_0_1	#N/A	#N/A	0	#N/A	#N/A	Neural;Muscle	#N/A
SMED30034464	2	SMED30034464.p1	dd_Smed_v4_2864_0_1	#N/A	#N/A	Leucine-rich repeat-containing protein 24 OS=Homo sapiens OX=9606 GN=LRRC24 PE=2 SV=2 Q50LG9 LRC24_HUMAN 0.000000000000000101	#N/A	#N/A	Muscle;Parapharyngeal;Cathepsin+ cell;Protonephridia	#N/A
SMED30008402	2	SMED30008402.p1	dd_Smed_v4_12494_0_1	#N/A	#N/A	Trace amine-associated receptor 7f OS=Mus musculus OX=10090 GN=Taar7f PE=2 SV=1 E=0.00000516	#N/A	#N/A	Neural;Muscle	#N/A
SMED30001395	2	SMED30001395.p1	dd_Smed_v4_2985_0_1	#N/A	#N/A	Neural proliferation differentiation and control protein 1 OS=Homo sapiens OX=9606 GN=NPDC1 PE=1 SV=2 Q9NQX5 NPDC1_HUMAN 3.3E-24	#N/A	#N/A	Neural	#N/A
SMED30012826	2	SMED30012826.p2	dd_Smed_v4_309_0_1	#N/A	#N/A	0	#N/A	#N/A	Epidermal;Cathepsin+ cell;Neural;Protonephridia;Intestine	#N/A
SMED30019874	2	SMED30019874.p1	dd_Smed_v4_255_0_1	#N/A	#N/A	Calmodulin-3 OS=Homo sapiens OX=9606 GN=CALM3 PE=1 SV=1 P0DP25 CALM3_HUMAN 6.93E-104	#N/A	#N/A	Neural;Muscle;Phyarnx;Protonephridia	#N/A
SMED30000852	2	SMED30000852.p1	dd_Smed_v4_7174_0_1;dd_Smed_v4_8259_0_1	#N/A	#N/A	cGMP-dependent protein kinase 2 OS=Homo sapiens OX=9606 GN=PRKG2 PE=1 SV=1 Q13237 KGP2_HUMAN 0	#N/A	#N/A	Neural;Muscle	#N/A
SMED30025164	2	SMED30025164.p1	dd_Smed_v4_2911_0_1	#N/A	#N/A	Protein NDRG1 OS=Homo sapiens OX=9606 GN=NDRG1 PE=1 SV=1 Q92597 NDRG1_HUMAN 5.01E-32	#N/A	#N/A	Neural;Muscle;Intestine	#N/A
SMED30015061	2	SMED30015061.p1	dd_Smed_v4_10294_0_1	#N/A	#N/A	G protein-regulated inducer of neurite outgrowth 1 OS=Homo sapiens OX=9606 GN=GPRIN1 PE=1 SV=2 Q7Z2K8 GRIN1_HUMAN 0.00000287	#N/A	#N/A	Neural;Muscle;Phyarnx;Protonephridia	#N/A
SMED30000995	2	SMED30000995.p1	dd_Smed_v4_605_0_1	#N/A	#N/A	Pyruvate kinase PKM OS=Homo sapiens OX=9606 GN=PKM PE=1 SV=4 P14618 KPYM_HUMAN 0	#N/A	#N/A	Epidermal;Cathepsin+ cell;Protonephridia	#N/A
SMED30028387	2	SMED30028387.p1	dd_Smed_v4_12738_0_1	#N/A	#N/A	F-box/LRR-repeat protein 16 OS=Homo sapiens OX=9606 GN=FBXL16 PE=2 SV=2 Q8N461 FXL16_HUMAN 2.55E-95	#N/A	#N/A	Neural;Muscle	#N/A
SMED30000524	2	SMED30000524.p3	dd_Smed_v4_9063_0_1	#N/A	#N/A	0	#N/A	Pharyngeal lineage	Neural;Parapharyngeal;Muscle	#N/A
SMED30006736	2	SMED30006736.p1	dd_Smed_v4_5396_0_1	#N/A	#N/A	Colorectal mutant cancer protein OS=Homo sapiens OX=9606 GN=MCC PE=1 SV=2 P23508 CRCM_HUMAN 1.68E-18	#N/A	#N/A	Neural;Muscle;Epidermal	#N/A
SMED30025821	2	SMED30025821.p1	dd_Smed_v4_5376_0_1;dd_Smed_v4_5376_0_2;dd_Smed_v4_5376_0_3;dd_Smed_v4_5376_0_4	#N/A	Schmidtea mediterranea	Multiple PDZ domain protein OS=Homo sapiens OX=9606 GN=MPDZ PE=1 SV=2 O75970 MPDZ_HUMAN 2.33E-100	#N/A	#N/A	Neural;Parapharyngeal;Muscle	#N/A
SMED30027268	2	SMED30027268.p1	dd_Smed_v4_3898_0_1	#N/A	#N/A	0	#N/A	#N/A	Neural;Muscle	#N/A
SMED30016363	2	SMED30016363.p1	dd_Smed_v4_3474_0_1	#N/A	#N/A	5'-nucleotidase OS=Homo sapiens OX=9606 GN=NT5E PE=1 SV=1 P21589 5NTD_HUMAN 1.09E-28	#N/A	#N/A	Neural;Muscle;Protonephridia;Phyarnx	#N/A
SMED30024611	2	SMED30024611.p1	dd_Smed_v4_3449_0_1;dd_Smed_v4_3449_0_2;dd_Smed_v4_3449_0_3;dd_Smed_v4_36137_0_1;dd_Smed_v4_36137_0_2;dd_Smed_v4_36137_0_3;dd_Smed_v4_36137_0_4;dd_Smed_v4_36137_0_5;dd_Smed_v4_4154_0_1;dd_Smed_v4_78314_0_1	#N/A	#N/A	Terminal nucleotidyltransferase 5C OS=Homo sapiens OX=9606 GN=TENT5C PE=1 SV=1 Q5VWP2 TET5C_HUMAN 2.45E-82	#N/A	#N/A	Cathepsin+ cell;Muscle;Neural;Phyarnx	#N/A
SMED30028728	2	SMED30028728.p1	dd_Smed_v4_2784_0_1	#N/A	#N/A	Transforming protein RhoA OS=Homo sapiens OX=9606 GN=RHOA PE=1 SV=1 P61586 RHOA_HUMAN 7.14E-48	#N/A	#N/A	Epidermal;Muscle;Cathepsin+ cell;Protonephridia	#N/A
SMED30028199	2	SMED30028199.p1	dd_Smed_v4_865_0_1	#N/A	#N/A	PLAC8-like protein 1 OS=Homo sapiens OX=9606 GN=PLAC8L1 PE=2 SV=1 A1L4L8 PL8L1_HUMAN 0.000000000000000757	#N/A	#N/A	Cathepsin+ cell;Muscle;Neural	#N/A
SMED30031821	2	SMED30031821.p1	dd_Smed_v4_6116_0_1	#N/A	#N/A	Potassium channel subfamily K member 3 OS=Homo sapiens OX=9606 GN=KCNK3 PE=1 SV=1 O14649 KCNK3_HUMAN 2.08E-106	#N/A	#N/A	Neural	#N/A
SMED30010360	2	SMED30010360.p1	dd_Smed_v4_2769_0_1	#N/A	IGFALS	Insulin-like growth factor-binding protein complex acid labile subunit OS=Homo sapiens OX=9606 GN=IGFALS PE=1 SV=1 P35858 ALS_HUMAN 6.76E-24	#N/A	#N/A	Neural;Muscle	#N/A
SMED30032106	2	SMED30032106.p1	dd_Smed_v4_8948_0_1	#N/A	#N/A	0	#N/A	#N/A	Neural	#N/A
SMED30032304	2	SMED30032304.p2	dd_Smed_v4_8879_0_1	#N/A	#N/A	Putative transmembrane protein INAFM2 OS=Homo sapiens OX=9606 GN=INAFM2 PE=2 SV=1 P0DMQ5 INAM2_HUMAN 0.000000000041	#N/A	#N/A	Neural	#N/A
SMED30027141	2	SMED30027141.p1	dd_Smed_v4_1549_0_1	#N/A	#N/A	0	#N/A	#N/A	Muscle;Phyarnx;Protonephridia;Neural;Cathepsin+ cell	#N/A
SMED30012777	2	SMED30012777.p1	dd_Smed_v4_7254_0_1	#N/A	#N/A	Universal stress protein A-like protein OS=Arabidopsis thaliana OX=3702 GN=At3g01520 PE=1 SV=2 E=0.000000000373	#N/A	#N/A	Neural;Muscle;Intestine	#N/A
SMED30027802	2	SMED30027802.p1	dd_Smed_v4_4258_0_1	#N/A	#N/A	Uroporphyrinogen-III synthase OS=Homo sapiens OX=9606 GN=UROS PE=1 SV=1 P10746 HEM4_HUMAN 1.48E-37	#N/A	#N/A	Muscle;Neural	#N/A
SMED30014778	2	SMED30014778.p1	dd_Smed_v4_15345_0_1	#N/A	#N/A	Pannexin-2 OS=Homo sapiens OX=9606 GN=PANX2 PE=2 SV=2 Q96RD6 PANX2_HUMAN 0.00000499	#N/A	#N/A	Neural	#N/A
SMED30014987	2	SMED30014987.p4	#N/A	#N/A	#N/A	0	#N/A	#N/A	#N/A	#N/A
SMED30032068	2	SMED30032068.p1	dd_Smed_v4_2466_0_1	#N/A	#N/A	Ras-related protein Rab-3C OS=Homo sapiens OX=9606 GN=RAB3C PE=1 SV=1 Q96E17 RAB3C_HUMAN 3.28E-117	#N/A	#N/A	Neural	#N/A
SMED30027132	2	SMED30027132.p1	dd_Smed_v4_5589_0_1	#N/A	#N/A	Calcineurin subunit B type 1 OS=Homo sapiens OX=9606 GN=PPP3R1 PE=1 SV=2 P63098 CANB1_HUMAN 1.88E-103	#N/A	#N/A	Muscle;Cathepsin+ cell;Protonephridia	#N/A
SMED30036016	2	SMED30036016.p1	dd_Smed_v4_7383_0_1	#N/A	#N/A	Histone H2A type 2-C OS=Homo sapiens OX=9606 GN=HIST2H2AC PE=1 SV=4 Q16777 H2A2C_HUMAN 7.96E-78	#N/A	#N/A	Neural;Muscle	#N/A
SMED30031197	2	SMED30031197.p1	dd_Smed_v4_7133_0_1;dd_Smed_v4_7133_0_2;dd_Smed_v4_7133_0_4	#N/A	#N/A	Microtubule-associated protein tau OS=Homo sapiens OX=9606 GN=MAPT PE=1 SV=5 P10636 TAU_HUMAN 1.4E-28	#N/A	#N/A	Neural;Muscle;Cathepsin+ cell	#N/A
SMED30003276	2	SMED30003276.p1	dd_Smed_v4_9899_0_1	#N/A	Protein atonal homolog 8	Protein atonal homolog 8 OS=Homo sapiens OX=9606 GN=ATOH8 PE=2 SV=2 Q96SQ7 ATOH8_HUMAN 7.98E-23	#N/A	Muscle lineage	Muscle;Intestine;Protonephridia	bHLH
SMED30004242	2	SMED30004242.p1	dd_Smed_v4_7300_0_1	#N/A	mer	Radixin OS=Homo sapiens OX=9606 GN=RDX PE=1 SV=1 P35241 RADI_HUMAN 1.76E-52	#N/A	#N/A	#N/A	#N/A
SMED30019421	2	SMED30019421.p1	dd_Smed_v4_6365_0_1	#N/A	#N/A	Ribosomal protein S6 kinase alpha-3 OS=Homo sapiens OX=9606 GN=RPS6KA3 PE=1 SV=1 P51812 KS6A3_HUMAN 0	#N/A	#N/A	#N/A	#N/A
SMED30029780	2	SMED30029780.p1	dd_Smed_v4_7731_0_1	#N/A	EGR-like 1	Early growth response protein 4 OS=Homo sapiens OX=9606 GN=EGR4 PE=2 SV=3 Q05215 EGR4_HUMAN 5.24E-28	#N/A	#N/A	Epidermal;Neural;Cathepsin+ cell;Muscle;Phyarnx	zf-H2C2_2
SMED30026182	2	SMED30026182.p1	dd_Smed_v4_7917_0_1	#N/A	#N/A	Sodium/potassium-transporting ATPase subunit beta-1 OS=Homo sapiens OX=9606 GN=ATP1B1 PE=1 SV=1 P05026 AT1B1_HUMAN 2.8E-39	#N/A	#N/A	Neural;Muscle;Parapharyngeal	#N/A
SMED30035216	2	SMED30035216.p1	dd_Smed_v4_2315_0_1;dd_Smed_v4_3901_0_1	#N/A	#N/A	Dual specificity protein kinase CLK2 OS=Homo sapiens OX=9606 GN=CLK2 PE=1 SV=1 P49760 CLK2_HUMAN 2.11E-60	#N/A	#N/A	Neural	#N/A
SMED30024342	2	SMED30024342.p1	dd_Smed_v4_10020_0_1	#N/A	npyr-8	Neuropeptide Y receptor type 2 OS=Homo sapiens OX=9606 GN=NPY2R PE=1 SV=1 P49146 NPY2R_HUMAN 2.38E-47	#N/A	#N/A	Neural	#N/A
SMED30019562	2	SMED30019562.p1	dd_Smed_v4_12252_0_1;dd_Smed_v4_29248_0_1;dd_Smed_v4_29248_0_3;dd_Smed_v4_29248_0_4;dd_Smed_v4_31423_0_1;dd_Smed_v4_31423_0_2	#N/A	#N/A	0	#N/A	#N/A	Muscle;Neural	#N/A
SMED30033594	2	SMED30033594.p1	dd_Smed_v4_1301_0_1;dd_Smed_v4_1301_0_2;dd_Smed_v4_3654_0_1	#N/A	#N/A	Microtubule-associated protein 1B OS=Homo sapiens OX=9606 GN=MAP1B PE=1 SV=2 P46821 MAP1B_HUMAN 0.00000000000268	#N/A	#N/A	Neural;Muscle;Cathepsin+ cell;Protonephridia	#N/A
SMED30004975	2	SMED30004975.p1	dd_Smed_v4_7763_0_1;dd_Smed_v4_7763_0_2	#N/A	Smed_04428_V2 hypoxanthine guanine phosphoribosyltransferase-1	Hypoxanthine-guanine phosphoribosyltransferase OS=Homo sapiens OX=9606 GN=HPRT1 PE=1 SV=2 P00492 HPRT_HUMAN 4.18E-90	#N/A	#N/A	Muscle;Cathepsin+ cell	#N/A
SMED30026735	2	SMED30026735.p1	dd_Smed_v4_8431_0_1	#N/A	#N/A	Poly(rC)-binding protein 3 OS=Homo sapiens OX=9606 GN=PCBP3 PE=2 SV=2 P57721 PCBP3_HUMAN 9.29E-92	#N/A	#N/A	Neural;Muscle	#N/A
SMED30029683	2	SMED30029683.p1	dd_Smed_v4_3814_0_1;dd_Smed_v4_3814_1_1;dd_Smed_v4_3814_1_2	#N/A	#N/A	Inositol 1,4,5-trisphosphate receptor type 3 OS=Homo sapiens OX=9606 GN=ITPR3 PE=1 SV=2 Q14573 ITPR3_HUMAN 1.14E-59	#N/A	#N/A	Neural;Muscle;Cathepsin+ cell	#N/A
SMED30018465	2	SMED30018465.p1	dd_Smed_v4_2431_0_1	#N/A	#N/A	2',3'-cyclic-nucleotide 3'-phosphodiesterase OS=Homo sapiens OX=9606 GN=CNP PE=1 SV=2 P09543 CN37_HUMAN 1.69E-43	#N/A	#N/A	Neural;Cathepsin+ cell	#N/A
SMED30011047	2	SMED30011047.p1	dd_Smed_v4_7470_0_1	#N/A	gli-1	Transcriptional activator GLI3 OS=Homo sapiens OX=9606 GN=GLI3 PE=1 SV=6 P10071 GLI3_HUMAN 3.62E-79	#N/A	#N/A	Muscle	zf-C2H2
SMED30019793	2	SMED30019793.p1	dd_Smed_v4_1284_0_1	#N/A	slc16a-8	Monocarboxylate transporter 14 OS=Homo sapiens OX=9606 GN=SLC16A14 PE=2 SV=1 Q7RTX9 MOT14_HUMAN 0.000000093	#N/A	#N/A	Neural;Parapharyngeal;Cathepsin+ cell	#N/A
SMED30033551	2	SMED30033551.p1	dd_Smed_v4_4327_0_1	#N/A	#N/A	Hexokinase-2 OS=Homo sapiens OX=9606 GN=HK2 PE=1 SV=2 P52789 HXK2_HUMAN 4.59E-122	#N/A	#N/A	Neural;Epidermal;Parapharyngeal;Protonephridia	#N/A
SMED30007558	2	SMED30007558.p1	dd_Smed_v4_4209_0_1	#N/A	#N/A	0	#N/A	#N/A	Neural;Protonephridia	#N/A
SMED30017074	2	SMED30017074.p1	dd_Smed_v4_3173_0_1	#N/A	#N/A	Dual specificity mitogen-activated protein kinase kinase 4 OS=Homo sapiens OX=9606 GN=MAP2K4 PE=1 SV=1 P45985 MP2K4_HUMAN 2.44E-149	#N/A	#N/A	#N/A	#N/A
SMED30006294	2	SMED30006294.p1	#N/A	#N/A	#N/A	0	#N/A	#N/A	#N/A	#N/A
SMED30009863	2	SMED30009863.p1	dd_Smed_v4_4875_0_1	#N/A	#N/A	Guanylate kinase OS=Homo sapiens OX=9606 GN=GUK1 PE=1 SV=2 Q16774 KGUA_HUMAN 1.27E-43	#N/A	#N/A	Neural;Muscle	#N/A
SMED30011041	2	SMED30011041.p1	dd_Smed_v4_1310_1_1;dd_Smed_v4_758_1_1	#N/A	#N/A	Zinc finger BED domain-containing protein 1 OS=Homo sapiens OX=9606 GN=ZBED1 PE=1 SV=1 O96006 ZBED1_HUMAN 5.72E-18	#N/A	#N/A	Epidermal;Cathepsin+ cell;Parapharyngeal;Neural	zf-BED
SMED30011180	2	SMED30011180.p1	dd_Smed_v4_8860_0_1;dd_Smed_v4_8860_0_2	#N/A	Kinesin-like protein KIF26B	Kinesin-like protein KIF26A OS=Homo sapiens OX=9606 GN=KIF26A PE=1 SV=3 Q9ULI4 KI26A_HUMAN 3.56E-49	#N/A	Pharyngeal lineage	Neural;Muscle;Phyarnx	#N/A
SMED30019984	2	SMED30019984.p1	dd_Smed_v4_1836_0_1	#N/A	#N/A	V-type proton ATPase subunit G 2 OS=Homo sapiens OX=9606 GN=ATP6V1G2 PE=1 SV=1 O95670 VATG2_HUMAN 8.86E-20	#N/A	#N/A	Cathepsin+ cell;Intestine	#N/A
SMED30003086	2	SMED30003086.p1	dd_Smed_v4_589_0_1	#N/A	#N/A	GTP-binding protein SAR1a OS=Homo sapiens OX=9606 GN=SAR1A PE=1 SV=1 Q9NR31 SAR1A_HUMAN 5.99E-93	#N/A	#N/A	Epidermal	#N/A
SMED30021918	2	SMED30021918.p1	dd_Smed_v4_13760_0_1;dd_Smed_v4_13760_0_2	#N/A	#N/A	Dynein light chain 4, axonemal OS=Homo sapiens OX=9606 GN=DNAL4 PE=1 SV=1 O96015 DNAL4_HUMAN 6.66E-35	#N/A	#N/A	Muscle	#N/A
SMED30033014	2	SMED30033014.p1	dd_Smed_v4_1079_0_1	#N/A	#N/A	Type 2 phosphatidylinositol 4,5-bisphosphate 4-phosphatase OS=Homo sapiens OX=9606 GN=PIP4P2 PE=1 SV=1 Q8N4L2 PP4P2_HUMAN 4.98E-49	#N/A	#N/A	Cathepsin+ cell;Intestine	#N/A
SMED30002344	2	SMED30002344.p1	dd_Smed_v4_319_0_1	#N/A	#N/A	Bax inhibitor 1 OS=Homo sapiens OX=9606 GN=TMBIM6 PE=1 SV=2 P55061 BI1_HUMAN 2E-66	#N/A	#N/A	Cathepsin+ cell;Neural;Epidermal;Protonephridia;Intestine	#N/A
SMED30001720	2	SMED30001720.p1	dd_Smed_v4_1554_0_1	#N/A	#N/A	Calcyphosin-like protein OS=Homo sapiens OX=9606 GN=CAPSL PE=2 SV=4 Q8WWF8 CAPSL_HUMAN 2.43E-75	#N/A	#N/A	Neural;Parapharyngeal;Cathepsin+ cell	#N/A
SMED30016109	2	SMED30016109.p1	dd_Smed_v4_2632_0_1	#N/A	#N/A	Small integral membrane protein 14 OS=Homo sapiens OX=9606 GN=SMIM14 PE=1 SV=1 Q96QK8 SIM14_HUMAN 2.35E-22	#N/A	#N/A	Parapharyngeal	#N/A
SMED30000065	2	SMED30000065.p1	dd_Smed_v4_397_0_1	#N/A	#N/A	0	#N/A	#N/A	Neural;Cathepsin+ cell;Epidermal;Phyarnx;Protonephridia	#N/A
SMED30014869	2	SMED30014869.p1	dd_Smed_v4_7195_0_1;dd_Smed_v4_7195_0_2	#N/A	#N/A	Netrin receptor DCC OS=Homo sapiens OX=9606 GN=DCC PE=1 SV=2 P43146 DCC_HUMAN 0.00000000000000654	#N/A	#N/A	Neural;Muscle	#N/A
SMED30024898	2	SMED30024898.p2	#N/A	#N/A	#N/A	0	#N/A	#N/A	#N/A	#N/A
SMED30005881	2	SMED30005881.p1	dd_Smed_v4_4220_0_1	#N/A	#N/A	Protein C10 OS=Homo sapiens OX=9606 GN=C12orf57 PE=1 SV=1 Q99622 C10_HUMAN 0.0000000000828	#N/A	#N/A	Neural	#N/A
SMED30024274	2	SMED30024274.p1	dd_Smed_v4_8494_0_1;dd_Smed_v4_8494_0_2	#N/A	roboA	Roundabout homolog 2 OS=Homo sapiens OX=9606 GN=ROBO2 PE=1 SV=2 Q9HCK4 ROBO2_HUMAN 3.37E-111	#N/A	#N/A	Neural;Cathepsin+ cell	#N/A
SMED30026512	2	SMED30026512.p2	dd_Smed_v4_7129_0_1;dd_Smed_v4_8035_0_1	#N/A	#N/A	Nucleolysin TIA-1 isoform p40 OS=Homo sapiens OX=9606 GN=TIA1 PE=1 SV=3 P31483 TIA1_HUMAN 0.0000000000000305	#N/A	#N/A	#N/A	#N/A
SMED30000921	2	SMED30000921.p1	dd_Smed_v4_679_0_1;dd_Smed_v4_8705_0_1	#N/A	#N/A	RNA-binding protein Nova-2 OS=Homo sapiens OX=9606 GN=NOVA2 PE=1 SV=1 Q9UNW9 NOVA2_HUMAN 2.06E-41	#N/A	#N/A	Neural;Cathepsin+ cell;Phyarnx	#N/A
SMED30023545	2	#N/A	dd_Smed_v4_1051_0_1	#N/A	#N/A	#N/A	#N/A	#N/A	#N/A	#N/A
SMED30007034	2	SMED30007034.p1	dd_Smed_v4_13536_0_1	#N/A	#N/A	0	#N/A	#N/A	Neural	#N/A
SMED30023519	2	SMED30023519.p1	dd_Smed_v4_4827_0_1;dd_Smed_v4_4827_0_2;dd_Smed_v4_4827_0_3;dd_Smed_v4_4827_0_4	#N/A	#N/A	TNF receptor-associated factor 6 OS=Homo sapiens OX=9606 GN=TRAF6 PE=1 SV=1 Q9Y4K3 TRAF6_HUMAN 0.00000000135	#N/A	#N/A	Neural;Muscle	#N/A
SMED30033656	2	SMED30033656.p1	dd_Smed_v4_4900_0_1	#N/A	axinA	Axin-1 OS=Homo sapiens OX=9606 GN=AXIN1 PE=1 SV=2 O15169 AXIN1_HUMAN 4.54E-19	#N/A	#N/A	#N/A	#N/A
SMED30013924	2	SMED30013924.p1	dd_Smed_v4_13202_0_1	#N/A	#N/A	Chloride intracellular channel protein 1 OS=Homo sapiens OX=9606 GN=CLIC1 PE=1 SV=4 O00299 CLIC1_HUMAN 0.000000000000000256	#N/A	#N/A	#N/A	#N/A
SMED30020436	2	SMED30020436.p1	dd_Smed_v4_1670_0_1	#N/A	#N/A	Nuclear distribution protein nudE homolog 1 OS=Homo sapiens OX=9606 GN=NDE1 PE=1 SV=3 Q9NXR1 NDE1_HUMAN 2E-68	#N/A	#N/A	Cathepsin+ cell	#N/A
SMED30025497	2	SMED30025497.p1	dd_Smed_v4_8832_0_1	#N/A	secreted frizzled related 2	Secreted frizzled-related protein 5 OS=Homo sapiens OX=9606 GN=SFRP5 PE=2 SV=3 Q5T4F7 SFRP5_HUMAN 8.7E-45	#N/A	#N/A	Neoblast;Muscle	#N/A
SMED30016045	2	SMED30016045.p1	dd_Smed_v4_1185_0_1	#N/A	#N/A	0	#N/A	#N/A	Neural;Muscle	#N/A
SMED30035336	2	SMED30035336.p1	dd_Smed_v4_2164_0_1	#N/A	Lethal(2) giant larvae protein homolog 1	Lethal(2) giant larvae protein homolog 1 OS=Homo sapiens OX=9606 GN=LLGL1 PE=1 SV=3 Q15334 L2GL1_HUMAN 3.55E-22	#N/A	Pharyngeal lineage	Neural;Parapharyngeal	#N/A
SMED30021772	2	SMED30021772.p1	dd_Smed_v4_10403_0_1	#N/A	#N/A	Cofilin-1 OS=Homo sapiens OX=9606 GN=CFL1 PE=1 SV=3 P23528 COF1_HUMAN 0.00000000000721	#N/A	#N/A	Muscle	#N/A
SMED30028245	2	SMED30028245.p1	dd_Smed_v4_1209_0_1	#N/A	#N/A	Golgi reassembly-stacking protein 2 OS=Homo sapiens OX=9606 GN=GORASP2 PE=1 SV=3 Q9H8Y8 GORS2_HUMAN 6.99E-100	#N/A	#N/A	Epidermal;Parapharyngeal	#N/A
SMED30012178	2	SMED30012178.p1	dd_Smed_v4_7567_0_1;dd_Smed_v4_7567_0_2	#N/A	#N/A	Calumenin OS=Homo sapiens OX=9606 GN=CALU PE=1 SV=2 O43852 CALU_HUMAN 1.83E-68	#N/A	#N/A	Muscle	#N/A
SMED30027888	2	SMED30027888.p1	dd_Smed_v4_8690_0_1	#N/A	#N/A	Leucine-rich repeat-containing protein 4 OS=Homo sapiens OX=9606 GN=LRRC4 PE=1 SV=2 Q9HBW1 LRRC4_HUMAN 0.0000000000000564	#N/A	#N/A	Neural	#N/A
SMED30025572	2	SMED30025572.p1	dd_Smed_v4_2641_0_1	#N/A	#N/A	Septin-7 OS=Homo sapiens OX=9606 GN=SEPTIN7 PE=1 SV=2 Q16181 SEPT7_HUMAN 3.48E-151	#N/A	#N/A	Neural;Cathepsin+ cell	#N/A
SMED30026863	2	SMED30026863.p1	dd_Smed_v4_8708_0_1;dd_Smed_v4_8708_0_2	#N/A	#N/A	SLIT-ROBO Rho GTPase-activating protein 1 OS=Homo sapiens OX=9606 GN=SRGAP1 PE=1 SV=1 Q7Z6B7 SRGP1_HUMAN 1.31E-105	#N/A	#N/A	Neural;Muscle	#N/A
SMED30005459	2	SMED30005459.p1	dd_Smed_v4_2661_0_1;dd_Smed_v4_2661_0_2;dd_Smed_v4_2661_0_3	#N/A	#N/A	0	#N/A	#N/A	Neural;Cathepsin+ cell;Muscle;Phyarnx;Protonephridia	#N/A
SMED30008606	2	SMED30008606.p1	dd_Smed_v4_772_0_1;dd_Smed_v4_828_0_1	#N/A	CD164	Sialomucin core protein 24 OS=Homo sapiens OX=9606 GN=CD164 PE=1 SV=2 Q04900 MUC24_HUMAN 0.0000000038	#N/A	#N/A	Neural;Cathepsin+ cell;Protonephridia	#N/A
SMED30031439	2	SMED30031439.p1	dd_Smed_v4_6926_0_1;dd_Smed_v4_6926_0_2;dd_Smed_v4_6926_0_3	#N/A	#N/A	Protein quiver OS=Drosophila virilis OX=7244 GN=qvr PE=3 SV=2 E=0.0000000000001	#N/A	#N/A	Muscle	#N/A
SMED30027603	2	SMED30027603.p1	dd_Smed_v4_8065_0_1;dd_Smed_v4_8677_0_1	#N/A	#N/A	5'-AMP-activated protein kinase subunit gamma-2 OS=Homo sapiens OX=9606 GN=PRKAG2 PE=1 SV=1 Q9UGJ0 AAKG2_HUMAN 1.06E-78	#N/A	#N/A	Cathepsin+ cell	#N/A
SMED30018978	2	SMED30018978.p1	dd_Smed_v4_2757_0_1	#N/A	#N/A	Ceramide glucosyltransferase OS=Homo sapiens OX=9606 GN=UGCG PE=1 SV=1 Q16739 CEGT_HUMAN 2.61E-114	#N/A	#N/A	Intestine;Epidermal	#N/A
SMED30032050	2	SMED30032050.p1	dd_Smed_v4_698_0_1	#N/A	#N/A	Cell division control protein 42 homolog OS=Homo sapiens OX=9606 GN=CDC42 PE=1 SV=2 P60953 CDC42_HUMAN 4.2E-115	#N/A	#N/A	Cathepsin+ cell	#N/A
SMED30017042	2	SMED30017042.p1	dd_Smed_v4_1494_0_1	#N/A	#N/A	V-type proton ATPase subunit E 1 OS=Homo sapiens OX=9606 GN=ATP6V1E1 PE=1 SV=1 P36543 VATE1_HUMAN 9.8E-66	#N/A	#N/A	Neural;Cathepsin+ cell;Intestine	#N/A
SMED30012402	2	SMED30012402.p1	dd_Smed_v4_641_0_1	#N/A	#N/A	ADP-ribosylation factor 5 OS=Homo sapiens OX=9606 GN=ARF5 PE=1 SV=2 P84085 ARF5_HUMAN 6.76E-112	#N/A	#N/A	Epidermal;Parapharyngeal	#N/A
SMED30005965	2	SMED30005965.p1	dd_Smed_v4_7997_1_1;dd_Smed_v4_7997_1_10;dd_Smed_v4_7997_1_11;dd_Smed_v4_7997_1_12;dd_Smed_v4_7997_1_13;dd_Smed_v4_7997_1_14;dd_Smed_v4_7997_1_15;dd_Smed_v4_7997_1_16;dd_Smed_v4_7997_1_17;dd_Smed_v4_7997_1_18;dd_Smed_v4_7997_1_19;dd_Smed_v4_7997_1_2;dd_Smed_v4_7997_1_20;dd_Smed_v4_7997_1_22;dd_Smed_v4_7997_1_23;dd_Smed_v4_7997_1_24;dd_Smed_v4_7997_1_25;dd_Smed_v4_7997_1_26;dd_Smed_v4_7997_1_27;dd…	#N/A	#N/A	0	#N/A	#N/A	Neural;Epidermal	#N/A
SMED30033329	2	SMED30033329.p1	dd_Smed_v4_1592_0_1	#N/A	#N/A	ER lumen protein-retaining receptor 2 OS=Homo sapiens OX=9606 GN=KDELR2 PE=1 SV=1 P33947 ERD22_HUMAN 1.45E-118	#N/A	#N/A	Epidermal;Parapharyngeal	#N/A
SMED30024725	2	SMED30024725.p1	dd_Smed_v4_1009_0_1	#N/A	#N/A	Protein lin-7 homolog B OS=Homo sapiens OX=9606 GN=LIN7B PE=1 SV=1 Q9HAP6 LIN7B_HUMAN 9.69E-110	#N/A	#N/A	Neural;Protonephridia	#N/A
SMED30026595	2	SMED30026595.p1	dd_Smed_v4_3837_0_1	#N/A	#N/A	TNF receptor-associated factor 2 OS=Homo sapiens OX=9606 GN=TRAF2 PE=1 SV=2 Q12933 TRAF2_HUMAN 3.53E-71	#N/A	#N/A	Neural	#N/A
SMED30013881	2	SMED30013881.p1	dd_Smed_v4_9808_0_1	#N/A	#N/A	Transcription factor Adf-1 OS=Drosophila melanogaster OX=7227 GN=Adf1 PE=2 SV=2 E=0.000000215	#N/A	#N/A	Muscle	#N/A
SMED30032512	2	SMED30032512.p1	dd_Smed_v4_488_0_1	#N/A	#N/A	Ras-related protein Rab-1A OS=Homo sapiens OX=9606 GN=RAB1A PE=1 SV=3 P62820 RAB1A_HUMAN 1.62E-120	#N/A	#N/A	Epidermal	#N/A
SMED30000305	2	SMED30000305.p1	dd_Smed_v4_2098_0_1	#N/A	#N/A	CDGSH iron-sulfur domain-containing protein 2 OS=Homo sapiens OX=9606 GN=CISD2 PE=1 SV=1 Q8N5K1 CISD2_HUMAN 6.53E-33	#N/A	#N/A	Muscle;Phyarnx	#N/A
SMED30012192	2	SMED30012192.p1	dd_Smed_v4_9610_0_1	#N/A	#N/A	Metallophosphoesterase domain-containing protein 1 OS=Homo sapiens OX=9606 GN=MPPED1 PE=2 SV=3 O15442 MPPD1_HUMAN 0.000000000000000016	#N/A	#N/A	Cathepsin+ cell;Muscle;Neural	#N/A
SMED30016078	3	SMED30016078.p1	dd_Smed_v4_246_0_1;dd_Smed_v4_246_0_2;dd_Smed_v4_246_0_3;dd_Smed_v4_246_0_4;dd_Smed_v4_246_0_5;dd_Smed_v4_246_0_6;dd_Smed_v4_285_0_1	#N/A	Actin, cytoplasmic	Actin, cytoplasmic 2 OS=Homo sapiens OX=9606 GN=ACTG1 PE=1 SV=1 P63261 ACTG_HUMAN 0	#N/A	Pharyngeal lineage	Neural;Epidermal;Parapharyngeal;Phyarnx;Protonephridia	#N/A
SMED30010940	3	SMED30010940.p1	dd_Smed_v4_1257_0_1	#N/A	#N/A	CD151 antigen OS=Homo sapiens OX=9606 GN=CD151 PE=1 SV=3 P48509 CD151_HUMAN 2.94E-28	#N/A	#N/A	Epidermal;Intestine;Phyarnx	#N/A
SMED30034737	3	SMED30034737.p1	dd_Smed_v4_10467_0_1	#N/A	Protocadherin-1	Protocadherin-1 OS=Homo sapiens OX=9606 GN=PCDH1 PE=1 SV=2 Q08174 PCDH1_HUMAN 7.64E-67	#N/A	Pharyngeal lineage	Cathepsin+ cell;Neural	#N/A
SMED30026803	3	SMED30026803.p1	dd_Smed_v4_8540_0_1	#N/A	X1.D.D8.3	0	#N/A	#N/A	Neural;Epidermal;Phyarnx;Protonephridia	#N/A
SMED30004080	3	SMED30004080.p1	dd_Smed_v4_14648_0_3;dd_Smed_v4_14648_0_4;dd_Smed_v4_16306_0_1;dd_Smed_v4_16306_0_2	#N/A	PIM-1-like	Ribosomal protein S6 kinase alpha-5 OS=Homo sapiens OX=9606 GN=RPS6KA5 PE=1 SV=1 O75582 KS6A5_HUMAN 0.0000000000335	#N/A	Epidermal lineage	Neoblast	#N/A
SMED30028059	3	SMED30028059.p2	#N/A	#N/A	#N/A	0	#N/A	#N/A	#N/A	#N/A
SMED30032971	3	SMED30032971.p3	#N/A	#N/A	#N/A	0	#N/A	#N/A	#N/A	#N/A
SMED30035424	3	SMED30035424.p1	dd_Smed_v4_4172_0_1;dd_Smed_v4_4172_0_2;dd_Smed_v4_4172_0_3;dd_Smed_v4_4172_0_5;dd_Smed_v4_4172_0_6	nlk-1	NLK-1	Serine/threonine-protein kinase NLK OS=Homo sapiens OX=9606 GN=NLK PE=1 SV=2 Q9UBE8 NLK_HUMAN 4.03E-142	Sigma	Novel lineage	Neural;Muscle	#N/A
SMED30019390	3	SMED30019390.p1	dd_Smed_v4_7438_0_1	#N/A	#N/A	Kelch domain-containing protein 9 OS=Homo sapiens OX=9606 GN=KLHDC9 PE=1 SV=2 Q8NEP7 KLDC9_HUMAN 0.000000000000000385	#N/A	#N/A	#N/A	#N/A
SMED30006887	3	SMED30006887.p1	dd_Smed_v4_929_0_1	#N/A	#N/A	Advillin OS=Homo sapiens OX=9606 GN=AVIL PE=1 SV=3 O75366 AVIL_HUMAN 3.67E-62	#N/A	#N/A	Epidermal;Intestine;Cathepsin+ cell;Protonephridia	#N/A
SMED30018236	3	SMED30018236.p1	dd_Smed_v4_7394_0_1	#N/A	#N/A	Bromodomain adjacent to zinc finger domain protein 2A OS=Homo sapiens OX=9606 GN=BAZ2A PE=1 SV=4 Q9UIF9 BAZ2A_HUMAN 3.15E-42	#N/A	#N/A	Neural;Muscle;Cathepsin+ cell	MBD
SMED30004873	3	SMED30004873.p1	dd_Smed_v4_9381_0_1	#N/A	#N/A	Neuropeptide FF receptor 2 OS=Homo sapiens OX=9606 GN=NPFFR2 PE=1 SV=2 Q9Y5X5 NPFF2_HUMAN 2.82E-38	#N/A	#N/A	#N/A	#N/A
SMED30019120	3	SMED30019120.p1	dd_Smed_v4_4675_0_1;dd_Smed_v4_4675_0_2	#N/A	#N/A	0	#N/A	#N/A	Neural;Parapharyngeal	#N/A
SMED30023483	3	SMED30023483.p1	dd_Smed_v4_11501_0_1	inx-13	INX-13	Innexin unc-9 OS=Caenorhabditis elegans OX=6239 GN=unc-9 PE=2 SV=1 E=9.02E-52	Sigma	#N/A	Neural;Phyarnx	#N/A
SMED30034674	3	SMED30034674.p1	dd_Smed_v4_32019_0_1;dd_Smed_v4_3254_1_1	#N/A	IFI6-like	SPRY domain-containing SOCS box protein 1 OS=Homo sapiens OX=9606 GN=SPSB1 PE=1 SV=1 Q96BD6 SPSB1_HUMAN 2.84E-56	#N/A	Epidermal lineage	Intestine	#N/A
SMED30030310	3	SMED30030310.p1	dd_Smed_v4_1531_0_1	#N/A	#N/A	0	#N/A	#N/A	Intestine;Neural;Neoblast;Phyarnx	#N/A
SMED30021702	3	SMED30021702.p1	dd_Smed_v4_15473_0_1	#N/A	#N/A	Early growth response protein 3 OS=Homo sapiens OX=9606 GN=EGR3 PE=2 SV=1 Q06889 EGR3_HUMAN 0.000000000881	#N/A	#N/A	Neural	zf-H2C2_2
SMED30005554	3	SMED30005554.p1	dd_Smed_v4_507_0_1	#N/A	#N/A	0	#N/A	#N/A	Neural;Neoblast;Parapharyngeal	#N/A
SMED30003599	3	SMED30003599.p1	dd_Smed_v4_18547_0_1;dd_Smed_v4_18547_0_2;dd_Smed_v4_30278_0_1;dd_Smed_v4_53704_0_1	#N/A	transverse filament SYCP-1	0	#N/A	Epidermal lineage	Neoblast	#N/A
SMED30020919	3	SMED30020919.p1	dd_Smed_v4_12155_0_1;dd_Smed_v4_12155_0_2;dd_Smed_v4_12155_0_3;dd_Smed_v4_12155_0_4	#N/A	#N/A	PiggyBac transposable element-derived protein 4 OS=Homo sapiens OX=9606 GN=PGBD4 PE=2 SV=3 Q96DM1 PGBD4_HUMAN 0.00000119	#N/A	#N/A	#N/A	#N/A
SMED30000303	3	SMED30000303.p1	dd_Smed_v4_12467_0_1	#N/A	hoxC12	Homeobox protein Hox-C12 OS=Homo sapiens OX=9606 GN=HOXC12 PE=3 SV=2 P31275 HXC12_HUMAN 1.68E-17	#N/A	#N/A	#N/A	Homeobox
SMED30028350	3	SMED30028350.p2	#N/A	#N/A	#N/A	0	#N/A	Epidermal lineage	#N/A	#N/A
SMED30031695	3	SMED30031695.p1	dd_Smed_v4_18865_0_1;dd_Smed_v4_18865_0_2;dd_Smed_v4_18865_0_3	#N/A	#N/A	0	#N/A	#N/A	Cathepsin+ cell;Protonephridia	#N/A
SMED30030431	3	SMED30030431.p1	dd_Smed_v4_633_0_1	#N/A	#N/A	U1 small nuclear ribonucleoprotein 70 kDa OS=Homo sapiens OX=9606 GN=SNRNP70 PE=1 SV=2 P08621 RU17_HUMAN 5.32E-66	#N/A	#N/A	Neoblast;Intestine	#N/A
SMED30012546	3	SMED30012546.p1	dd_Smed_v4_6152_0_1	#N/A	#N/A	Dynein regulatory complex subunit 2 OS=Homo sapiens OX=9606 GN=CCDC65 PE=1 SV=2 Q8IXS2 DRC2_HUMAN 2.42E-140	#N/A	#N/A	Neural;Epidermal;Phyarnx;Protonephridia	#N/A
SMED30034470	3	SMED30034470.p1	dd_Smed_v4_5781_0_1;dd_Smed_v4_5781_0_2	#N/A	5F04 PDZ ring finger 4	PDZ domain-containing RING finger protein 4 OS=Homo sapiens OX=9606 GN=PDZRN4 PE=2 SV=3 Q6ZMN7 PZRN4_HUMAN 1.01E-21	#N/A	#N/A	Neural;Parapharyngeal;Muscle;Phyarnx	#N/A
SMED30012594	3	SMED30012594.p1	#N/A	#N/A	#N/A	0	#N/A	#N/A	#N/A	#N/A
SMED30033690	3	SMED30033690.p1	dd_Smed_v4_6182_0_1	#N/A	#N/A	Transmembrane protein 211 OS=Homo sapiens OX=9606 GN=TMEM211 PE=2 SV=2 Q6ICI0 TM211_HUMAN 3.09E-18	#N/A	#N/A	Cathepsin+ cell	#N/A
SMED30033977	3	SMED30033977.p1	dd_Smed_v4_6929_0_1	#N/A	#N/A	Neurogenic locus notch homolog protein 4 OS=Homo sapiens OX=9606 GN=NOTCH4 PE=1 SV=2 Q99466 NOTC4_HUMAN 1.8E-21	#N/A	#N/A	#N/A	#N/A
SMED30023487	3	SMED30023487.p1	dd_Smed_v4_1125_0_1	#N/A	#N/A	Protein LSM14 homolog A OS=Homo sapiens OX=9606 GN=LSM14A PE=1 SV=3 Q8ND56 LS14A_HUMAN 4.33E-37	#N/A	#N/A	Neoblast	#N/A
SMED30016905	3	SMED30016905.p1	dd_Smed_v4_8566_0_1	#N/A	#N/A	Reticulon-4-interacting protein 1, mitochondrial OS=Homo sapiens OX=9606 GN=RTN4IP1 PE=1 SV=2 Q8WWV3 RT4I1_HUMAN 7.37E-85	#N/A	#N/A	#N/A	#N/A
SMED30034477	3	SMED30034477.p1	dd_Smed_v4_7444_0_1	#N/A	#N/A	Protein Tob2 OS=Homo sapiens OX=9606 GN=TOB2 PE=1 SV=2 Q14106 TOB2_HUMAN 1.5E-29	#N/A	#N/A	Neural;Parapharyngeal;Intestine	#N/A
SMED30013810	3	SMED30013810.p1	dd_Smed_v4_9287_0_1	#N/A	Teashirt	Teashirt homolog 2 OS=Homo sapiens OX=9606 GN=TSHZ2 PE=1 SV=3 Q9NRE2 TSH2_HUMAN 0.0000000944	#N/A	#N/A	Neural	zf-C2H2
SMED30018542	3	SMED30018542.p1	dd_Smed_v4_3003_0_1;dd_Smed_v4_3003_0_2	#N/A	slc4a-1	Electroneutral sodium bicarbonate exchanger 1 OS=Homo sapiens OX=9606 GN=SLC4A8 PE=1 SV=1 Q2Y0W8 S4A8_HUMAN 0	#N/A	#N/A	Neural;Muscle;Neoblast	#N/A
SMED30024140	3	SMED30024140.p1	dd_Smed_v4_7988_0_1	#N/A	#N/A	Discoidin domain-containing receptor 2 OS=Homo sapiens OX=9606 GN=DDR2 PE=1 SV=2 Q16832 DDR2_HUMAN 6.95E-29	#N/A	#N/A	Intestine;Neoblast	#N/A
SMED30027707	3	SMED30027707.p1	dd_Smed_v4_1580_0_1	#N/A	#N/A	S-adenosylmethionine synthase isoform type-2 OS=Homo sapiens OX=9606 GN=MAT2A PE=1 SV=1 P31153 METK2_HUMAN 0	#N/A	#N/A	Epidermal;Phyarnx	#N/A
SMED30025215	3	SMED30025215.p1	dd_Smed_v4_6353_0_1	#N/A	TSA: Seq1	Frizzled-1 OS=Homo sapiens OX=9606 GN=FZD1 PE=1 SV=2 Q9UP38 FZD1_HUMAN 1.2E-178	#N/A	#N/A	Muscle	#N/A
SMED30003376	3	SMED30003376.p1	dd_Smed_v4_10110_0_1;dd_Smed_v4_10110_0_2	#N/A	#N/A	Transmembrane protein 18 OS=Homo sapiens OX=9606 GN=TMEM18 PE=1 SV=2 Q96B42 TMM18_HUMAN 2.84E-19	#N/A	#N/A	Epidermal	#N/A
SMED30030948	3	SMED30030948.p1	dd_Smed_v4_13691_0_1;dd_Smed_v4_7352_0_1	#N/A	#N/A	Thyroid hormone receptor alpha OS=Homo sapiens OX=9606 GN=THRA PE=1 SV=1 P10827 THA_HUMAN 2.67E-37	#N/A	#N/A	Muscle;Phyarnx;Protonephridia	THR-like
SMED30023391	3	SMED30023391.p1	dd_Smed_v4_3523_0_1	#N/A	#N/A	Ankyrin-2 OS=Homo sapiens OX=9606 GN=ANK2 PE=1 SV=4 Q01484 ANK2_HUMAN 0	#N/A	#N/A	Neural;Muscle;Cathepsin+ cell	#N/A
SMED30035066	3	SMED30035066.p1	dd_Smed_v4_5531_0_1;dd_Smed_v4_5818_0_1	#N/A	axinB	Axin-1 OS=Homo sapiens OX=9606 GN=AXIN1 PE=1 SV=2 O15169 AXIN1_HUMAN 1.54E-23	#N/A	#N/A	#N/A	#N/A
SMED30017794	3	SMED30017794.p1	dd_Smed_v4_8967_0_1;dd_Smed_v4_8967_0_2	#N/A	#N/A	Coiled-coil domain-containing protein 191 OS=Homo sapiens OX=9606 GN=CCDC191 PE=2 SV=1 Q8NCU4 CC191_HUMAN 5.28E-31	#N/A	#N/A	Neural;Epidermal;Phyarnx;Protonephridia	#N/A
SMED30027511	3	SMED30027511.p1	dd_Smed_v4_3300_0_1	#N/A	#N/A	Zinc finger protein 609 OS=Homo sapiens OX=9606 GN=ZNF609 PE=1 SV=2 O15014 ZN609_HUMAN 0.00000000000834	#N/A	#N/A	Neural	#N/A
SMED30031975	3	SMED30031975.p1	dd_Smed_v4_890_0_1	#N/A	#N/A	0	#N/A	#N/A	Epidermal;Neural;Protonephridia	#N/A
SMED30019471	3	SMED30019471.p1	dd_Smed_v4_6730_0_1	#N/A	#N/A	Synaptotagmin-1 OS=Homo sapiens OX=9606 GN=SYT1 PE=1 SV=1 P21579 SYT1_HUMAN 4.71E-148	#N/A	#N/A	Neural	#N/A
SMED30013445	3	SMED30013445.p1	dd_Smed_v4_1373_0_1;dd_Smed_v4_389_0_1	#N/A	#N/A	Tetraspanin-7 OS=Homo sapiens OX=9606 GN=TSPAN7 PE=1 SV=2 P41732 TSN7_HUMAN 0.000000000000169	#N/A	#N/A	Epidermal;Intestine;Phyarnx;Neural;Parapharyngeal	#N/A
SMED30008074	3	SMED30008074.p1	dd_Smed_v4_9151_0_1	#N/A	#N/A	Alpha-tocopherol transfer protein-like OS=Homo sapiens OX=9606 GN=TTPAL PE=1 SV=2 Q9BTX7 TTPAL_HUMAN 0.000000000000000244	#N/A	#N/A	Phyarnx	#N/A
SMED30031631	3	SMED30031631.p1	dd_Smed_v4_366_0_1	#N/A	#N/A	6-phosphogluconate dehydrogenase, decarboxylating OS=Homo sapiens OX=9606 GN=PGD PE=1 SV=3 P52209 6PGD_HUMAN 0	#N/A	#N/A	Intestine;Epidermal;Phyarnx;Protonephridia;Cathepsin+ cell;Neural	#N/A
SMED30003769	4	SMED30003769.p1	dd_Smed_v4_4944_0_1;dd_Smed_v4_4944_0_2	#N/A	#N/A	Sorcin OS=Homo sapiens OX=9606 GN=SRI PE=1 SV=1 P30626 SORCN_HUMAN 0.00000262	#N/A	#N/A	Muscle	#N/A
SMED30014105	4	SMED30014105.p1	dd_Smed_v4_9283_0_1	#N/A	Protocadherin gamma-A11	Protocadherin-11 Y-linked OS=Homo sapiens OX=9606 GN=PCDH11Y PE=1 SV=1 Q9BZA8 PC11Y_HUMAN 8.04E-81	#N/A	Muscle lineage	Cathepsin+ cell	#N/A
SMED30023158	4	SMED30023158.p1	dd_Smed_v4_13356_0_1	#N/A	TSA: Seq3	Frizzled-4 OS=Homo sapiens OX=9606 GN=FZD4 PE=1 SV=2 Q9ULV1 FZD4_HUMAN 1.42E-110	#N/A	#N/A	Neural	#N/A
SMED30002925	4	SMED30002925.p1	dd_Smed_v4_12472_0_1	#N/A	Protein jagged-1b	Delta-like protein 4 OS=Homo sapiens OX=9606 GN=DLL4 PE=1 SV=1 Q9NR61 DLL4_HUMAN 0.000000000000000813	#N/A	Muscle lineage	Cathepsin+ cell;Muscle	#N/A
SMED30002081	4	SMED30002081.p1	dd_Smed_v4_5128_0_1	#N/A	#N/A	0	#N/A	Muscle lineage	Neoblast;Protonephridia	#N/A
SMED30032456	4	SMED30032456.p1	dd_Smed_v4_400_0_1	#N/A	Schmidtea mediterranea	Aldehyde dehydrogenase, mitochondrial OS=Homo sapiens OX=9606 GN=ALDH2 PE=1 SV=2 P05091 ALDH2_HUMAN 0	#N/A	#N/A	Cathepsin+ cell;Intestine;Neoblast;Protonephridia	#N/A
SMED30010450	4	SMED30010450.p6	dd_Smed_v4_13055_0_1	#N/A	#N/A	0	#N/A	Muscle lineage	#N/A	#N/A
SMED30004214	4	SMED30004214.p1	dd_Smed_v4_857_0_1	#N/A	Smed_04444_V2	0	#N/A	#N/A	Intestine;Epidermal;Cathepsin+ cell;Muscle;Neoblast;Phyarnx	#N/A
SMED30016254	4	SMED30016254.p1	dd_Smed_v4_6268_0_1	#N/A	#N/A	KICSTOR complex protein C12orf66 OS=Homo sapiens OX=9606 GN=C12orf66 PE=1 SV=4 Q96MD2 CL066_HUMAN 5.1E-26	#N/A	#N/A	#N/A	#N/A
SMED30002877	4	SMED30002877.p1	dd_Smed_v4_8602_0_1	#N/A	IQ motif and SEC7 domain-containing protein 1	IQ motif and SEC7 domain-containing protein 1 OS=Homo sapiens OX=9606 GN=IQSEC1 PE=1 SV=1 Q6DN90 IQEC1_HUMAN 0.000000000000201	#N/A	Muscle lineage	Neoblast	#N/A
SMED30029016	4	SMED30029016.p1	dd_Smed_v4_234_0_1	#N/A	X1.A.H5.2	0	#N/A	#N/A	Cathepsin+ cell	#N/A
SMED30002616	4	SMED30002616.p1	dd_Smed_v4_9259_0_1	#N/A	nk4	0	#N/A	#N/A	Muscle;Cathepsin+ cell	#N/A
SMED30031622	4	SMED30031622.p1	dd_Smed_v4_1709_0_1	#N/A	#N/A	Fructose-1,6-bisphosphatase 1 OS=Homo sapiens OX=9606 GN=FBP1 PE=1 SV=5 P09467 F16P1_HUMAN 5.89E-155	#N/A	#N/A	Cathepsin+ cell;Intestine;Muscle	#N/A
SMED30030789	4	SMED30030789.p1	dd_Smed_v4_7324_0_1	#N/A	#N/A	Pre-B-cell leukemia transcription factor 4 OS=Homo sapiens OX=9606 GN=PBX4 PE=1 SV=2 Q9BYU1 PBX4_HUMAN 0.00000000000165	#N/A	#N/A	Cathepsin+ cell;Muscle	Homeobox
SMED30007744	4	SMED30007744.p1	dd_Smed_v4_9186_0_1	smad-6/7-1	SMED-SMAD6/7-1	Mothers against decapentaplegic homolog 7 OS=Homo sapiens OX=9606 GN=SMAD7 PE=1 SV=1 O15105 SMAD7_HUMAN 0.00000785	Sigma	Muscle lineage	Cathepsin+ cell;Phyarnx;Neural	#N/A
SMED30002774	4	SMED30002774.p2	dd_Smed_v4_613_0_1	#N/A	#N/A	Dynein light chain 2, cytoplasmic OS=Homo sapiens OX=9606 GN=DYNLL2 PE=1 SV=1 Q96FJ2 DYL2_HUMAN 3.15E-59	#N/A	#N/A	Phyarnx;Protonephridia	#N/A
SMED30023050	4	SMED30023050.p1	dd_Smed_v4_1339_0_1	#N/A	ALDH2-like	Aldehyde dehydrogenase, mitochondrial OS=Homo sapiens OX=9606 GN=ALDH2 PE=1 SV=2 P05091 ALDH2_HUMAN 0	#N/A	#N/A	Cathepsin+ cell;Epidermal;Phyarnx;Intestine	#N/A
SMED30036010	4	SMED30036010.p2	dd_Smed_v4_32516_0_1	#N/A	#N/A	0	#N/A	#N/A	#N/A	#N/A
SMED30031307	4	SMED30031307.p6	dd_Smed_v4_59198_0_1	#N/A	#N/A	0	#N/A	#N/A	#N/A	#N/A
SMED30002753	4	SMED30002753.p1	dd_Smed_v4_585_0_1	#N/A	X1.A5.1	0	#N/A	Muscle lineage	Cathepsin+ cell;Muscle;Neural	#N/A
SMED30022819	4	SMED30022819.p1	dd_Smed_v4_8264_0_1	#N/A	#N/A	0	#N/A	#N/A	Neoblast;Muscle	#N/A
SMED30007704	4	SMED30007704.p1	dd_Smed_v4_3_0_1	#N/A	#N/A	Actin, cytoplasmic 1 OS=Homo sapiens OX=9606 GN=ACTB PE=1 SV=1 P60709 ACTB_HUMAN 0	#N/A	#N/A	Cathepsin+ cell;Intestine;Neoblast	#N/A
SMED30011396	4	SMED30011396.p1	dd_Smed_v4_683_0_1	#N/A	#N/A	0	#N/A	#N/A	Cathepsin+ cell;Intestine	#N/A
SMED30026279	4	SMED30026279.p1	dd_Smed_v4_916_0_1;dd_Smed_v4_916_0_2	#N/A	#N/A	Fumarylacetoacetase OS=Homo sapiens OX=9606 GN=FAH PE=1 SV=2 P16930 FAAA_HUMAN 0	#N/A	#N/A	Cathepsin+ cell	#N/A
SMED30013043	4	SMED30013043.p1	dd_Smed_v4_3565_0_1;dd_Smed_v4_3565_0_2	#N/A	SMED_02961_V2 runt-2	Runt-related transcription factor 1 OS=Homo sapiens OX=9606 GN=RUNX1 PE=1 SV=3 Q01196 RUNX1_HUMAN 1.94E-41	#N/A	#N/A	Cathepsin+ cell;Intestine	Runt
SMED30022383	4	SMED30022383.p1	dd_Smed_v4_3201_0_1	#N/A	#N/A	TNF receptor-associated factor 3 OS=Homo sapiens OX=9606 GN=TRAF3 PE=1 SV=2 Q13114 TRAF3_HUMAN 4.09E-44	#N/A	#N/A	Cathepsin+ cell;Epidermal;Phyarnx	#N/A
SMED30027460	5	SMED30027460.p1	dd_Smed_v4_323_0_1;dd_Smed_v4_323_0_2	#N/A	#N/A	Troponin I, fast skeletal muscle OS=Homo sapiens OX=9606 GN=TNNI2 PE=1 SV=2 P48788 TNNI2_HUMAN 0.000000000000000345	#N/A	#N/A	Muscle	#N/A
SMED30009749	5	SMED30009749.p1	dd_Smed_v4_445_0_1	#N/A	Schmidtea mediterranea	Myosin regulatory light polypeptide 9 OS=Homo sapiens OX=9606 GN=MYL9 PE=1 SV=4 P24844 MYL9_HUMAN 1.88E-64	#N/A	Muscle lineage	Muscle	#N/A
SMED30006311	5	SMED30006311.p1	dd_Smed_v4_333_0_1	#N/A	#N/A	Calponin-2 OS=Homo sapiens OX=9606 GN=CNN2 PE=1 SV=4 Q99439 CNN2_HUMAN 1.07E-45	#N/A	#N/A	Muscle;Neural	#N/A
SMED30016281	5	SMED30016281.p1	dd_Smed_v4_1434_0_1;dd_Smed_v4_432_0_1	#N/A	M11 myosin heavy chain A	Myosin-7 OS=Homo sapiens OX=9606 GN=MYH7 PE=1 SV=5 P12883 MYH7_HUMAN 0	#N/A	#N/A	Muscle	#N/A
SMED30006180	5	SMED30006180.p1	dd_Smed_v4_702_0_1	collagen	colF-2	Collagen alpha-1(XXIV) chain OS=Homo sapiens OX=9606 GN=COL24A1 PE=1 SV=2 Q17RW2 COOA1_HUMAN 5.66E-107	muscle	#N/A	Muscle	#N/A
SMED30003183	5	SMED30003183.p1	dd_Smed_v4_3388_0_1	#N/A	#N/A	Universal stress protein Slr1101 OS=Synechocystis sp. (strain PCC 6803 / Kazusa) OX=1111708 GN=slr1101 PE=3 SV=1 E=0.00000000191	#N/A	#N/A	Muscle	#N/A
SMED30031625	5	SMED30031625.p1	dd_Smed_v4_402_0_1	#N/A	colF-8	Collagen alpha-1(XXIV) chain OS=Homo sapiens OX=9606 GN=COL24A1 PE=1 SV=2 Q17RW2 COOA1_HUMAN 2.48E-128	#N/A	#N/A	Muscle	#N/A
SMED30029432	5	SMED30029432.p1	dd_Smed_v4_450_0_1;dd_Smed_v4_533_0_1;dd_Smed_v4_635_0_1	#N/A	#N/A	Transgelin-3 OS=Homo sapiens OX=9606 GN=TAGLN3 PE=1 SV=2 Q9UI15 TAGL3_HUMAN 1.85E-39	#N/A	#N/A	Muscle	#N/A
SMED30003562	5	SMED30003562.p1	dd_Smed_v4_701_0_1	#N/A	colF-9	Collagen alpha-1(XXIV) chain OS=Homo sapiens OX=9606 GN=COL24A1 PE=1 SV=2 Q17RW2 COOA1_HUMAN 9.84E-106	#N/A	#N/A	Muscle	#N/A
SMED30023860	5	SMED30023860.p1	dd_Smed_v4_711_0_1	#N/A	#N/A	Myosin-1 OS=Homo sapiens OX=9606 GN=MYH1 PE=1 SV=3 P12882 MYH1_HUMAN 1.8E-113	#N/A	#N/A	Muscle	#N/A
SMED30018643	5	SMED30018643.p1	dd_Smed_v4_832_0_1	#N/A	colF-6	Collagen alpha-1(XXIV) chain OS=Homo sapiens OX=9606 GN=COL24A1 PE=1 SV=2 Q17RW2 COOA1_HUMAN 8.99E-104	#N/A	#N/A	Muscle	#N/A
SMED30030352	5	SMED30030352.p1	dd_Smed_v4_2888_0_1	#N/A	#N/A	PDZ and LIM domain protein 2 OS=Homo sapiens OX=9606 GN=PDLIM2 PE=1 SV=1 Q96JY6 PDLI2_HUMAN 0.0000000298	#N/A	#N/A	Muscle	#N/A
SMED30017945	5	SMED30017945.p1	dd_Smed_v4_840_0_1	#N/A	colF-7	Collagen alpha-1(XXIV) chain OS=Homo sapiens OX=9606 GN=COL24A1 PE=1 SV=2 Q17RW2 COOA1_HUMAN 6.17E-124	#N/A	#N/A	Muscle	#N/A
SMED30002458	5	SMED30002458.p1	dd_Smed_v4_2638_0_1	#N/A	#N/A	Ferritin heavy chain OS=Homo sapiens OX=9606 GN=FTH1 PE=1 SV=2 P02794 FRIH_HUMAN 4.33E-68	#N/A	#N/A	Neural;Muscle;Parapharyngeal	#N/A
SMED30027052	5	SMED30027052.p1	dd_Smed_v4_14068_0_1	#N/A	noggin-like 1	Noggin OS=Homo sapiens OX=9606 GN=NOG PE=1 SV=1 Q13253 NOGG_HUMAN 0.000000000000897	#N/A	#N/A	Muscle;Neural	#N/A
SMED30032833	5	SMED30032833.p1	dd_Smed_v4_475_0_1	#N/A	#N/A	Titin OS=Homo sapiens OX=9606 GN=TTN PE=1 SV=4 Q8WZ42 TITIN_HUMAN 8.13E-25	#N/A	#N/A	Muscle	#N/A
SMED30017388	5	SMED30017388.p1	dd_Smed_v4_740_0_1;dd_Smed_v4_740_0_2	#N/A	colF-5	Collagen alpha-1(XXIV) chain OS=Homo sapiens OX=9606 GN=COL24A1 PE=1 SV=2 Q17RW2 COOA1_HUMAN 8.77E-116	#N/A	#N/A	Muscle	#N/A
SMED30035878	5	SMED30035878.p1	dd_Smed_v4_649_0_1	#N/A	colF-3	Collagen alpha-1(XXIV) chain OS=Homo sapiens OX=9606 GN=COL24A1 PE=1 SV=2 Q17RW2 COOA1_HUMAN 1.61E-123	#N/A	#N/A	Muscle	#N/A
SMED30026663	5	SMED30026663.p1	dd_Smed_v4_405_0_1	#N/A	#N/A	Tropomyosin alpha-1 chain OS=Homo sapiens OX=9606 GN=TPM1 PE=1 SV=2 P09493 TPM1_HUMAN 2.28E-77	#N/A	#N/A	Muscle	#N/A
SMED30034531	5	SMED30034531.p1	dd_Smed_v4_1745_0_1	#N/A	#N/A	Filamin-A OS=Homo sapiens OX=9606 GN=FLNA PE=1 SV=4 P21333 FLNA_HUMAN 0	#N/A	#N/A	Muscle	#N/A
SMED30017516	5	SMED30017516.p1	dd_Smed_v4_2197_0_1	#N/A	col4-2	Collagen alpha-6(IV) chain OS=Homo sapiens OX=9606 GN=COL4A6 PE=1 SV=3 Q14031 CO4A6_HUMAN 4.73E-157	#N/A	#N/A	Muscle	#N/A
SMED30002983	5	SMED30002983.p1	dd_Smed_v4_436_0_1	#N/A	#N/A	Tropomyosin alpha-1 chain OS=Homo sapiens OX=9606 GN=TPM1 PE=1 SV=2 P09493 TPM1_HUMAN 3.59E-74	#N/A	#N/A	Muscle	#N/A
SMED30013408	5	SMED30013408.p1	dd_Smed_v4_1010_0_1	#N/A	#N/A	Sarcoplasmic calcium-binding protein OS=Perinereis vancaurica tetradentata OX=6357 PE=1 SV=1 E=0.00000000000000646	#N/A	#N/A	Muscle	#N/A
SMED30026887	5	SMED30026887.p1	dd_Smed_v4_223_0_1	#N/A	#N/A	Myosin light chain 6B OS=Homo sapiens OX=9606 GN=MYL6B PE=1 SV=1 P14649 MYL6B_HUMAN 4.21E-31	#N/A	#N/A	Muscle	#N/A
SMED30004485	5	SMED30004485.p1	dd_Smed_v4_1070_0_1	#N/A	colF-1	Collagen alpha-1(XXIV) chain OS=Homo sapiens OX=9606 GN=COL24A1 PE=1 SV=2 Q17RW2 COOA1_HUMAN 1.83E-119	#N/A	#N/A	Muscle	#N/A
SMED30015470	5	SMED30015470.p1	dd_Smed_v4_1021_0_1	#N/A	Smed_36636_V2 sparc-1	SPARC-like protein 1 OS=Homo sapiens OX=9606 GN=SPARCL1 PE=1 SV=2 Q14515 SPRL1_HUMAN 0.00000328	#N/A	#N/A	Muscle	#N/A
SMED30035218	5	SMED30035218.p1	dd_Smed_v4_1132_0_1	#N/A	#N/A	Villin-1 OS=Homo sapiens OX=9606 GN=VIL1 PE=1 SV=4 P09327 VILI_HUMAN 7.28E-58	#N/A	#N/A	Muscle;Neural	#N/A
SMED30020371	5	SMED30020371.p1	dd_Smed_v4_1161_0_1	#N/A	Smed-him-4	Hemicentin-1 OS=Homo sapiens OX=9606 GN=HMCN1 PE=1 SV=2 Q96RW7 HMCN1_HUMAN 0	#N/A	#N/A	Muscle	#N/A
SMED30024775	5	SMED30024775.p1	dd_Smed_v4_1512_0_1	#N/A	#N/A	Transgelin-3 OS=Homo sapiens OX=9606 GN=TAGLN3 PE=1 SV=2 Q9UI15 TAGL3_HUMAN 1.06E-45	#N/A	#N/A	Muscle	#N/A
SMED30015211	5	SMED30015211.p1	dd_Smed_v4_3134_0_1	#N/A	#N/A	0	#N/A	#N/A	Muscle	#N/A
SMED30009430	5	SMED30009430.p1	dd_Smed_v4_591_0_1;dd_Smed_v4_881_0_1	#N/A	#N/A	Fructose-bisphosphate aldolase A OS=Homo sapiens OX=9606 GN=ALDOA PE=1 SV=2 P04075 ALDOA_HUMAN 8.27E-175	#N/A	#N/A	Neural;Muscle;Phyarnx	#N/A
SMED30003613	5	SMED30003613.p1	dd_Smed_v4_660_0_1	#N/A	#N/A	Calmodulin-3 OS=Homo sapiens OX=9606 GN=CALM3 PE=1 SV=1 P0DP25 CALM3_HUMAN 2.6E-30	#N/A	#N/A	Muscle	#N/A
SMED30015575	5	SMED30015575.p1	dd_Smed_v4_2337_0_1	COL4A6A	col4-3	Collagen alpha-6(IV) chain OS=Homo sapiens OX=9606 GN=COL4A6 PE=1 SV=3 Q14031 CO4A6_HUMAN 2.95E-150	neoblast_muscle	#N/A	Muscle	#N/A
SMED30011970	5	SMED30011970.p1	dd_Smed_v4_4427_0_1	#N/A	unknown mRNA	0	#N/A	#N/A	Muscle	#N/A
SMED30028195	5	SMED30028195.p1	dd_Smed_v4_8456_0_1	#N/A	#N/A	0	#N/A	#N/A	Neural;Muscle	#N/A
SMED30008655	5	SMED30008655.p1	dd_Smed_v4_508_0_1;dd_Smed_v4_508_0_2;dd_Smed_v4_508_0_3;dd_Smed_v4_508_0_4;dd_Smed_v4_508_0_5	#N/A	#N/A	Tubulin alpha-3D chain OS=Homo sapiens OX=9606 GN=TUBA3D PE=1 SV=1 P0DPH8 TBA3D_HUMAN 0	#N/A	#N/A	Neural;Muscle	#N/A
SMED30025008	5	SMED30025008.p1	dd_Smed_v4_9692_0_1	#N/A	#N/A	0	#N/A	#N/A	Muscle;Neural	#N/A
SMED30015413	5	SMED30015413.p1	dd_Smed_v4_375_0_1	#N/A	Ras-related protein Rab-28	Troponin T, cardiac muscle OS=Homo sapiens OX=9606 GN=TNNT2 PE=1 SV=3 P45379 TNNT2_HUMAN 0.0000000493	#N/A	Muscle lineage	Muscle;Intestine	#N/A
SMED30018224	5	SMED30018224.p1	dd_Smed_v4_1229_0_1;dd_Smed_v4_1229_0_2	#N/A	#N/A	Adenylate kinase isoenzyme 1 OS=Homo sapiens OX=9606 GN=AK1 PE=1 SV=3 P00568 KAD1_HUMAN 1.18E-79	#N/A	#N/A	Cathepsin+ cell;Muscle;Phyarnx;Neural	#N/A
SMED30009776	5	SMED30009776.p1	dd_Smed_v4_2500_0_1;dd_Smed_v4_3747_0_1	#N/A	col4-4	Collagen alpha-6(IV) chain OS=Homo sapiens OX=9606 GN=COL4A6 PE=1 SV=3 Q14031 CO4A6_HUMAN 5.58E-169	#N/A	#N/A	Muscle;Protonephridia	#N/A
SMED30028040	5	SMED30028040.p1	dd_Smed_v4_373_0_1	#N/A	#N/A	Cysteine and glycine-rich protein 2 OS=Homo sapiens OX=9606 GN=CSRP2 PE=1 SV=3 Q16527 CSRP2_HUMAN 1.1E-51	#N/A	#N/A	Muscle	#N/A
SMED30007876	5	SMED30007876.p1	dd_Smed_v4_803_0_1	#N/A	#N/A	Myosin regulatory light chain 12B OS=Homo sapiens OX=9606 GN=MYL12B PE=1 SV=2 O14950 ML12B_HUMAN 3.75E-64	#N/A	#N/A	Muscle	#N/A
SMED30031256	5	SMED30031256.p1	dd_Smed_v4_7326_0_1	#N/A	wntP-2	Protein Wnt-4 OS=Homo sapiens OX=9606 GN=WNT4 PE=1 SV=4 P56705 WNT4_HUMAN 1.89E-78	#N/A	#N/A	Muscle	#N/A
SMED30011528	5	SMED30011528.p1	dd_Smed_v4_4618_0_1	#N/A	#N/A	PDZ and LIM domain protein 3 OS=Homo sapiens OX=9606 GN=PDLIM3 PE=1 SV=1 Q53GG5 PDLI3_HUMAN 4.11E-24	#N/A	#N/A	Muscle	#N/A
SMED30017720	5	SMED30017720.p1	dd_Smed_v4_6562_0_1	#N/A	#N/A	Erythrocyte band 7 integral membrane protein OS=Homo sapiens OX=9606 GN=STOM PE=1 SV=3 P27105 STOM_HUMAN 2.33E-99	#N/A	#N/A	Muscle;Neural	#N/A
SMED30034851	5	SMED30034851.p1	dd_Smed_v4_10276_0_1	#N/A	#N/A	Procollagen galactosyltransferase 1 OS=Homo sapiens OX=9606 GN=COLGALT1 PE=1 SV=1 Q8NBJ5 GT251_HUMAN 6.16E-160	#N/A	#N/A	Muscle;Phyarnx;Cathepsin+ cell	#N/A
SMED30022769	5	SMED30022769.p1	dd_Smed_v4_8110_0_1	#N/A	#N/A	Glycine receptor subunit alpha-2 OS=Homo sapiens OX=9606 GN=GLRA2 PE=1 SV=1 P23416 GLRA2_HUMAN 1.36E-82	#N/A	#N/A	Neural;Muscle	#N/A
SMED30023280	5	SMED30023280.p1	dd_Smed_v4_2928_0_1	#N/A	#N/A	Titin OS=Homo sapiens OX=9606 GN=TTN PE=1 SV=4 Q8WZ42 TITIN_HUMAN 1.24E-23	#N/A	#N/A	Muscle	#N/A
SMED30004708	5	SMED30004708.p1	dd_Smed_v4_1627_0_1	#N/A	#N/A	Calmodulin-3 OS=Homo sapiens OX=9606 GN=CALM3 PE=1 SV=1 P0DP25 CALM3_HUMAN 5.62E-28	#N/A	#N/A	Muscle	#N/A
SMED30009048	5	SMED30009048.p1	dd_Smed_v4_655_0_1	#N/A	#N/A	0	#N/A	#N/A	Neural;Cathepsin+ cell;Muscle;Epidermal	#N/A
SMED30034629	5	SMED30034629.p1	dd_Smed_v4_762_0_1;dd_Smed_v4_762_0_2;dd_Smed_v4_762_0_3	#N/A	Golgi-associated plant pathogenesis-related protein 1	Golgi-associated plant pathogenesis-related protein 1 OS=Homo sapiens OX=9606 GN=GLIPR2 PE=1 SV=3 Q9H4G4 GAPR1_HUMAN 1.58E-28	#N/A	Gastrovascular lineage	Epidermal;Intestine;Neural;Muscle;Parapharyngeal;Protonephridia	#N/A
SMED30021098	5	SMED30021098.p1	dd_Smed_v4_3190_0_2;dd_Smed_v4_3190_0_4	#N/A	glut4-like	Solute carrier family 2, facilitated glucose transporter member 1 OS=Homo sapiens OX=9606 GN=SLC2A1 PE=1 SV=2 P11166 GTR1_HUMAN 2.46E-88	#N/A	#N/A	#N/A	#N/A
SMED30032022	5	SMED30032022.p1	dd_Smed_v4_5263_0_1	#N/A	#N/A	Terminal nucleotidyltransferase 5A OS=Homo sapiens OX=9606 GN=TENT5A PE=1 SV=2 Q96IP4 TET5A_HUMAN 4.98E-70	#N/A	#N/A	Muscle;Neural;Cathepsin+ cell	#N/A
SMED30025553	5	SMED30025553.p1	dd_Smed_v4_4789_0_1;dd_Smed_v4_4789_0_2	#N/A	phred-1	Sushi, nidogen and EGF-like domain-containing protein 1 OS=Homo sapiens OX=9606 GN=SNED1 PE=2 SV=2 Q8TER0 SNED1_HUMAN 5.93E-32	#N/A	#N/A	Muscle;Cathepsin+ cell;Phyarnx;Protonephridia	#N/A
SMED30017785	5	SMED30017785.p1	dd_Smed_v4_1210_0_1	#N/A	#N/A	PDZ and LIM domain protein 7 OS=Homo sapiens OX=9606 GN=PDLIM7 PE=1 SV=1 Q9NR12 PDLI7_HUMAN 0.000000373	#N/A	#N/A	Muscle	#N/A
SMED30019200	5	SMED30019200.p1	dd_Smed_v4_4028_0_1	#N/A	#N/A	Ferric-chelate reductase 1 OS=Homo sapiens OX=9606 GN=FRRS1 PE=2 SV=2 Q6ZNA5 FRRS1_HUMAN 5.51E-33	#N/A	#N/A	Muscle	#N/A
SMED30011827	5	SMED30011827.p1	dd_Smed_v4_2373_0_1;dd_Smed_v4_2373_0_2	#N/A	#N/A	Protein SOGA3 OS=Homo sapiens OX=9606 GN=SOGA3 PE=3 SV=1 Q5TF21 SOGA3_HUMAN 1.15E-28	#N/A	#N/A	Muscle;Intestine;Cathepsin+ cell	#N/A
SMED30029437	5	SMED30029437.p1	dd_Smed_v4_8849_0_1	#N/A	#N/A	0	#N/A	#N/A	Muscle	#N/A
SMED30016760	5	SMED30016760.p1	dd_Smed_v4_20743_0_1;dd_Smed_v4_2265_0_1	#N/A	#N/A	Endoplasmin OS=Homo sapiens OX=9606 GN=HSP90B1 PE=1 SV=1 P14625 ENPL_HUMAN 1.41E-109	#N/A	#N/A	Muscle	#N/A
SMED30010755	5	SMED30010755.p1	dd_Smed_v4_3852_0_1	#N/A	#N/A	ADAMTS-like protein 3 OS=Homo sapiens OX=9606 GN=ADAMTSL3 PE=1 SV=4 P82987 ATL3_HUMAN 1.03E-22	#N/A	#N/A	Cathepsin+ cell;Muscle	#N/A
SMED30019884	5	SMED30019884.p1	dd_Smed_v4_3385_0_1	#N/A	#N/A	LIM domain-binding protein 3 OS=Homo sapiens OX=9606 GN=LDB3 PE=1 SV=2 O75112 LDB3_HUMAN 1.28E-23	#N/A	#N/A	Muscle	#N/A
SMED30024367	5	SMED30024367.p1	dd_Smed_v4_2736_0_1	#N/A	#N/A	Major egg antigen OS=Schistosoma mansoni OX=6183 PE=2 SV=1 E=2.23E-71	#N/A	#N/A	Muscle	#N/A
SMED30016206	5	SMED30016206.p1	dd_Smed_v4_4437_0_1	#N/A	hypothetical protein	Kazal-type serine protease inhibitor domain-containing protein 1 OS=Homo sapiens OX=9606 GN=KAZALD1 PE=1 SV=1 Q96I82 KAZD1_HUMAN 4.44E-31	#N/A	#N/A	Muscle	#N/A
SMED30016269	5	SMED30016269.p1	dd_Smed_v4_11380_0_1	#N/A	#N/A	0	#N/A	#N/A	Muscle	#N/A
SMED30015710	5	SMED30015710.p1	dd_Smed_v4_10794_0_1	#N/A	#N/A	Glycine receptor subunit beta OS=Homo sapiens OX=9606 GN=GLRB PE=1 SV=1 P48167 GLRB_HUMAN 4.11E-76	#N/A	#N/A	Neural;Muscle	#N/A
SMED30024211	5	SMED30024211.p1	dd_Smed_v4_13910_0_1;dd_Smed_v4_17069_0_1;dd_Smed_v4_33016_0_1	#N/A	#N/A	Titin OS=Homo sapiens OX=9606 GN=TTN PE=1 SV=4 Q8WZ42 TITIN_HUMAN 1.89E-98	#N/A	#N/A	Muscle	#N/A
SMED30002788	5	SMED30002788.p1	dd_Smed_v4_1244_0_1	#N/A	#N/A	Four and a half LIM domains protein 3 OS=Homo sapiens OX=9606 GN=FHL3 PE=1 SV=4 Q13643 FHL3_HUMAN 1.03E-21	#N/A	#N/A	Muscle	#N/A
SMED30009910	5	SMED30009910.p1	dd_Smed_v4_8302_0_1	#N/A	#N/A	Egalitarian protein homolog OS=Caenorhabditis elegans OX=6239 GN=egal-1 PE=1 SV=2 E=0.0000000000000295	#N/A	#N/A	Muscle	#N/A
SMED30013320	5	SMED30013320.p1	dd_Smed_v4_7811_0_1	#N/A	col4-5	Collagen alpha-6(IV) chain OS=Homo sapiens OX=9606 GN=COL4A6 PE=1 SV=3 Q14031 CO4A6_HUMAN 1.77E-147	#N/A	#N/A	Muscle	#N/A
SMED30006996	5	SMED30006996.p1	dd_Smed_v4_7273_0_1	#N/A	rerg	Ras-related and estrogen-regulated growth inhibitor OS=Homo sapiens OX=9606 GN=RERG PE=1 SV=1 Q96A58 RERG_HUMAN 2.92E-41	#N/A	#N/A	Muscle	#N/A
SMED30000773	5	SMED30000773.p1	dd_Smed_v4_5943_0_1	#N/A	#N/A	0	#N/A	#N/A	Muscle;Cathepsin+ cell;Intestine	#N/A
SMED30005936	5	SMED30005936.p1	dd_Smed_v4_22711_0_1;dd_Smed_v4_2438_0_1;dd_Smed_v4_2438_0_2;dd_Smed_v4_2438_0_3	#N/A	#N/A	Titin OS=Homo sapiens OX=9606 GN=TTN PE=1 SV=4 Q8WZ42 TITIN_HUMAN 8.16E-123	#N/A	#N/A	Parapharyngeal;Muscle	#N/A
SMED30024491	5	SMED30024491.p1	dd_Smed_v4_9111_0_1	#N/A	#N/A	0	#N/A	#N/A	Cathepsin+ cell	#N/A
SMED30019103	5	SMED30019103.p1	dd_Smed_v4_1650_0_1	#N/A	#N/A	Tetraspanin-7 OS=Homo sapiens OX=9606 GN=TSPAN7 PE=1 SV=2 P41732 TSN7_HUMAN 1.47E-26	#N/A	#N/A	Neural;Muscle;Parapharyngeal	#N/A
SMED30023110	5	SMED30023110.p1	dd_Smed_v4_810_0_1	#N/A	#N/A	Filamin-B OS=Homo sapiens OX=9606 GN=FLNB PE=1 SV=2 O75369 FLNB_HUMAN 0	#N/A	#N/A	Muscle;Neural	#N/A
SMED30015353	5	SMED30015353.p1	dd_Smed_v4_2544_0_1	#N/A	Smed_17304_V2	Titin OS=Homo sapiens OX=9606 GN=TTN PE=1 SV=4 Q8WZ42 TITIN_HUMAN 0	#N/A	#N/A	Muscle	#N/A
SMED30001679	5	SMED30001679.p1	dd_Smed_v4_1721_0_1;dd_Smed_v4_1721_0_3	#N/A	#N/A	Plasma membrane calcium-transporting ATPase 3 OS=Homo sapiens OX=9606 GN=ATP2B3 PE=1 SV=3 Q16720 AT2B3_HUMAN 0	#N/A	#N/A	Neural;Muscle;Cathepsin+ cell;Parapharyngeal	#N/A
SMED30025299	5	SMED30025299.p1	dd_Smed_v4_8386_0_1	#N/A	#N/A	E3 ubiquitin-protein ligase TRIM9 OS=Homo sapiens OX=9606 GN=TRIM9 PE=1 SV=1 Q9C026 TRIM9_HUMAN 9.36E-173	#N/A	#N/A	Neural;Muscle	#N/A
SMED30012307	5	SMED30012307.p1	dd_Smed_v4_477_0_1	#N/A	#N/A	Placenta-specific gene 8 protein OS=Homo sapiens OX=9606 GN=PLAC8 PE=2 SV=1 Q9NZF1 PLAC8_HUMAN 0.000000000493	#N/A	#N/A	Neural;Parapharyngeal;Muscle	#N/A
SMED30004487	5	SMED30004487.p1	dd_Smed_v4_1367_0_1	#N/A	#N/A	0	#N/A	#N/A	Muscle;Cathepsin+ cell;Neural	#N/A
SMED30001497	5	SMED30001497.p1	dd_Smed_v4_2922_0_1	#N/A	#N/A	Rho guanine nucleotide exchange factor 17 OS=Homo sapiens OX=9606 GN=ARHGEF17 PE=1 SV=1 Q96PE2 ARHGH_HUMAN 1.04E-61	#N/A	#N/A	Muscle;Neural	#N/A
SMED30004176	5	SMED30004176.p1	dd_Smed_v4_1693_0_1	#N/A	#N/A	0	#N/A	#N/A	Muscle	#N/A
SMED30008578	5	SMED30008578.p1	dd_Smed_v4_866_0_1	#N/A	#N/A	Titin OS=Homo sapiens OX=9606 GN=TTN PE=1 SV=4 Q8WZ42 TITIN_HUMAN 2.42E-26	#N/A	#N/A	Muscle;Protonephridia	#N/A
SMED30019451	5	SMED30019451.p2	dd_Smed_v4_2229_0_1	#N/A	#N/A	0	#N/A	#N/A	Muscle	#N/A
SMED30035110	5	SMED30035110.p1	dd_Smed_v4_10399_0_1	#N/A	gcr158	0	#N/A	#N/A	Cathepsin+ cell;Muscle	#N/A
SMED30033424	5	SMED30033424.p1	dd_Smed_v4_2554_0_1;dd_Smed_v4_2554_0_2	#N/A	#N/A	Smoothelin OS=Homo sapiens OX=9606 GN=SMTN PE=1 SV=7 P53814 SMTN_HUMAN 3.53E-40	#N/A	#N/A	Muscle	#N/A
SMED30019039	5	SMED30019039.p1	dd_Smed_v4_5652_0_1	#N/A	#N/A	Tolloid-like protein 1 OS=Homo sapiens OX=9606 GN=TLL1 PE=1 SV=1 O43897 TLL1_HUMAN 0	#N/A	#N/A	Muscle	#N/A
SMED30014501	5	SMED30014501.p1	dd_Smed_v4_13610_0_1;dd_Smed_v4_9030_0_1	#N/A	mp-2	Collagen alpha-1(XVIII) chain OS=Homo sapiens OX=9606 GN=COL18A1 PE=1 SV=5 P39060 COIA1_HUMAN 0.00000000000279	#N/A	#N/A	Muscle;Parapharyngeal	#N/A
SMED30026322	5	SMED30026322.p1	dd_Smed_v4_2972_0_1	#N/A	matrix metalloase	0	#N/A	#N/A	Muscle	#N/A
SMED30034772	5	SMED30034772.p1	dd_Smed_v4_9565_0_1	#N/A	colF-10	Collagen alpha-1(XXIV) chain OS=Homo sapiens OX=9606 GN=COL24A1 PE=1 SV=2 Q17RW2 COOA1_HUMAN 2.53E-61	#N/A	#N/A	Muscle	#N/A
SMED30010666	5	SMED30010666.p1	dd_Smed_v4_2877_0_1	#N/A	#N/A	Prolyl 4-hydroxylase subunit alpha-2 OS=Homo sapiens OX=9606 GN=P4HA2 PE=1 SV=1 O15460 P4HA2_HUMAN 9.48E-125	#N/A	#N/A	Muscle	#N/A
SMED30002064	5	SMED30002064.p1	dd_Smed_v4_6464_0_1	#N/A	#N/A	Doublecortin domain-containing protein 2 OS=Homo sapiens OX=9606 GN=DCDC2 PE=1 SV=2 Q9UHG0 DCDC2_HUMAN 5.32E-30	#N/A	#N/A	Muscle;Neural;Epidermal;Phyarnx;Protonephridia	#N/A
SMED30004488	5	SMED30004488.p1	dd_Smed_v4_6501_0_1	#N/A	#N/A	CD9 antigen OS=Homo sapiens OX=9606 GN=CD9 PE=1 SV=4 P21926 CD9_HUMAN 5.13E-27	#N/A	#N/A	Muscle	#N/A
SMED30032446	5	SMED30032446.p1	dd_Smed_v4_7213_0_1	#N/A	#N/A	RNA binding protein fox-1 homolog 3 OS=Homo sapiens OX=9606 GN=RBFOX3 PE=2 SV=4 A6NFN3 RFOX3_HUMAN 2.01E-43	#N/A	#N/A	Muscle;Epidermal	#N/A
SMED30021864	5	SMED30021864.p1	dd_Smed_v4_11635_0_1	#N/A	#N/A	Ras-like protein family member 12 OS=Homo sapiens OX=9606 GN=RASL12 PE=1 SV=1 Q9NYN1 RASLC_HUMAN 3.62E-24	#N/A	#N/A	Muscle	#N/A
SMED30003447	5	SMED30003447.p1	dd_Smed_v4_9217_0_1	#N/A	#N/A	0	#N/A	#N/A	Muscle	#N/A
SMED30016693	5	SMED30016693.p1	dd_Smed_v4_3985_0_1	#N/A	#N/A	Innexin unc-9 OS=Caenorhabditis elegans OX=6239 GN=unc-9 PE=2 SV=1 E=8.12E-86	#N/A	#N/A	Neural;Muscle;Parapharyngeal	#N/A
SMED30034837	5	SMED30034837.p1	dd_Smed_v4_13710_0_1	#N/A	#N/A	Potassium voltage-gated channel subfamily B member 2 OS=Homo sapiens OX=9606 GN=KCNB2 PE=2 SV=2 Q92953 KCNB2_HUMAN 4.44E-180	#N/A	#N/A	Neural;Muscle	#N/A
SMED30011980	5	SMED30011980.p1	dd_Smed_v4_14651_0_1	#N/A	#N/A	Somatostatin receptor type 5 OS=Homo sapiens OX=9606 GN=SSTR5 PE=1 SV=3 P35346 SSR5_HUMAN 0.0000000419	#N/A	#N/A	Neural	#N/A
SMED30022873	5	SMED30022873.p1	dd_Smed_v4_10527_0_1	#N/A	#N/A	0	#N/A	#N/A	Muscle	#N/A
SMED30002503	5	SMED30002503.p1	dd_Smed_v4_3686_0_1	#N/A	#N/A	0	#N/A	#N/A	Neural;Muscle	#N/A
SMED30014640	5	SMED30014640.p1	dd_Smed_v4_6399_0_1;dd_Smed_v4_6399_0_2	#N/A	#N/A	Major egg antigen OS=Schistosoma mansoni OX=6183 PE=2 SV=1 E=2.79E-51	#N/A	#N/A	Intestine;Muscle;Phyarnx;Protonephridia	#N/A
SMED30035836	5	SMED30035836.p1	dd_Smed_v4_11681_0_1	#N/A	#N/A	Procollagen galactosyltransferase 2 OS=Homo sapiens OX=9606 GN=COLGALT2 PE=1 SV=1 Q8IYK4 GT252_HUMAN 5.9E-101	#N/A	#N/A	Muscle	#N/A
SMED30002274	5	SMED30002274.p1	dd_Smed_v4_8804_0_1;dd_Smed_v4_8804_0_2;dd_Smed_v4_8804_0_3	#N/A	#N/A	0	#N/A	#N/A	Muscle;Epidermal	#N/A
SMED30011506	5	SMED30011506.p1	dd_Smed_v4_7305_0_1	#N/A	#N/A	Tensin-1 OS=Homo sapiens OX=9606 GN=TNS1 PE=1 SV=2 Q9HBL0 TENS1_HUMAN 3.34E-24	#N/A	#N/A	Muscle;Protonephridia	#N/A
SMED30024758	5	SMED30024758.p1	#N/A	#N/A	#N/A	Multifunctional procollagen lysine hydroxylase and glycosyltransferase LH3 OS=Homo sapiens OX=9606 GN=PLOD3 PE=1 SV=1 O60568 PLOD3_HUMAN 3.14E-37	#N/A	#N/A	#N/A	#N/A
SMED30007879	5	SMED30007879.p1	dd_Smed_v4_4641_0_1	#N/A	#N/A	Protein phosphatase 1 regulatory subunit 3B OS=Homo sapiens OX=9606 GN=PPP1R3B PE=1 SV=1 Q86XI6 PPR3B_HUMAN 0.00000136	#N/A	#N/A	Muscle;Phyarnx	#N/A
SMED30012710	5	SMED30012710.p1	dd_Smed_v4_4593_0_1	#N/A	#N/A	0	#N/A	#N/A	Muscle	#N/A
SMED30009429	5	SMED30009429.p1	dd_Smed_v4_7607_0_1;dd_Smed_v4_7607_0_2	#N/A	SMED_01282_V2 inhibin-1	Inhibin beta E chain OS=Homo sapiens OX=9606 GN=INHBE PE=1 SV=1 P58166 INHBE_HUMAN 0.00000000000511	#N/A	#N/A	#N/A	#N/A
SMED30017495	5	SMED30017495.p1	dd_Smed_v4_16978_0_1	#N/A	#N/A	0	#N/A	#N/A	Muscle	#N/A
SMED30015595	5	SMED30015595.p1	dd_Smed_v4_3879_0_1	#N/A	#N/A	Innexin unc-9 OS=Caenorhabditis elegans OX=6239 GN=unc-9 PE=2 SV=1 E=6.67E-82	#N/A	#N/A	Neural;Muscle;Parapharyngeal	#N/A
SMED30010919	5	SMED30010919.p1	dd_Smed_v4_11539_0_1	#N/A	#N/A	0	#N/A	#N/A	Muscle	#N/A
SMED30026678	5	SMED30026678.p1	dd_Smed_v4_3577_0_1	#N/A	#N/A	0	#N/A	Neuronal lineage	Neural;Muscle	#N/A
SMED30004514	5	SMED30004514.p1	dd_Smed_v4_18218_0_1;dd_Smed_v4_18218_0_2	#N/A	#N/A	Potassium voltage-gated channel subfamily A member 1 OS=Homo sapiens OX=9606 GN=KCNA1 PE=1 SV=2 Q09470 KCNA1_HUMAN 0	#N/A	#N/A	#N/A	#N/A
SMED30003012	5	SMED30003012.p1	dd_Smed_v4_14849_0_1	#N/A	#N/A	Orexin receptor type 2 OS=Homo sapiens OX=9606 GN=HCRTR2 PE=1 SV=2 O43614 OX2R_HUMAN 0.000000000000153	#N/A	#N/A	Neural;Muscle;Cathepsin+ cell	#N/A
SMED30020851	5	SMED30020851.p1	dd_Smed_v4_7331_0_1	#N/A	#N/A	Erythrocyte band 7 integral membrane protein OS=Homo sapiens OX=9606 GN=STOM PE=1 SV=3 P27105 STOM_HUMAN 3.44E-103	#N/A	#N/A	Neural	#N/A
SMED30017052	5	SMED30017052.p1	dd_Smed_v4_8461_0_1	#N/A	#N/A	Dual specificity protein kinase CLK2 OS=Homo sapiens OX=9606 GN=CLK2 PE=1 SV=1 P49760 CLK2_HUMAN 1.92E-171	#N/A	#N/A	Muscle	#N/A
SMED30032774	5	SMED30032774.p1	dd_Smed_v4_5014_0_1	#N/A	#N/A	Four and a half LIM domains protein 2 OS=Homo sapiens OX=9606 GN=FHL2 PE=1 SV=3 Q14192 FHL2_HUMAN 3.43E-118	#N/A	#N/A	Muscle	#N/A
SMED30023135	5	SMED30023135.p1	dd_Smed_v4_6723_0_1	#N/A	#N/A	Egalitarian protein homolog OS=Caenorhabditis elegans OX=6239 GN=egal-1 PE=1 SV=2 E=0.00000000000025	#N/A	#N/A	Muscle	#N/A
SMED30031472	5	SMED30031472.p1	dd_Smed_v4_10774_0_1	#N/A	#N/A	0	#N/A	#N/A	Muscle	#N/A
SMED30015069	5	SMED30015069.p1	dd_Smed_v4_10764_0_1;dd_Smed_v4_10764_0_2;dd_Smed_v4_10764_0_3;dd_Smed_v4_10764_0_4	#N/A	diversin	Ankyrin repeat domain-containing protein 6 OS=Homo sapiens OX=9606 GN=ANKRD6 PE=2 SV=3 Q9Y2G4 ANKR6_HUMAN 6.62E-47	#N/A	#N/A	Muscle;Phyarnx	#N/A
SMED30031602	5	SMED30031602.p1	dd_Smed_v4_11226_0_1	#N/A	#N/A	Potassium channel subfamily K member 9 OS=Homo sapiens OX=9606 GN=KCNK9 PE=1 SV=1 Q9NPC2 KCNK9_HUMAN 1.74E-18	#N/A	#N/A	Muscle	#N/A
SMED30002597	5	SMED30002597.p1	dd_Smed_v4_3441_0_1	#N/A	#N/A	Calmodulin-3 OS=Homo sapiens OX=9606 GN=CALM3 PE=1 SV=1 P0DP25 CALM3_HUMAN 6.04E-25	#N/A	#N/A	Neural;Muscle	#N/A
SMED30004704	5	SMED30004704.p1	dd_Smed_v4_15195_0_1	#N/A	#N/A	0	#N/A	#N/A	Parapharyngeal	#N/A
SMED30008707	5	SMED30008707.p1	dd_Smed_v4_3719_0_1;dd_Smed_v4_89164_0_1	#N/A	#N/A	F-box/LRR-repeat protein 20 OS=Homo sapiens OX=9606 GN=FBXL20 PE=1 SV=2 Q96IG2 FXL20_HUMAN 0.000000000021	#N/A	#N/A	Muscle	#N/A
SMED30032613	5	SMED30032613.p1	dd_Smed_v4_2442_0_1	#N/A	hoxD	Homeobox protein Hox-B7 OS=Homo sapiens OX=9606 GN=HOXB7 PE=1 SV=4 P09629 HXB7_HUMAN 1.66E-37	#N/A	#N/A	Muscle	Homeobox
SMED30002517	5	SMED30002517.p1	dd_Smed_v4_8607_0_1	#N/A	#N/A	0	#N/A	#N/A	Muscle;Phyarnx	#N/A
SMED30017648	5	SMED30017648.p1	dd_Smed_v4_14755_0_1;dd_Smed_v4_14755_0_2;dd_Smed_v4_14755_0_3;dd_Smed_v4_14755_0_4	#N/A	#N/A	0	#N/A	#N/A	Muscle	#N/A
SMED30027069	5	SMED30027069.p1	dd_Smed_v4_4494_0_1;dd_Smed_v4_4494_0_2	#N/A	#N/A	Tensin-1 OS=Homo sapiens OX=9606 GN=TNS1 PE=1 SV=2 Q9HBL0 TENS1_HUMAN 2.67E-55	#N/A	#N/A	Muscle;Neural;Cathepsin+ cell	#N/A
SMED30014121	5	SMED30014121.p1	dd_Smed_v4_10318_0_1	#N/A	#N/A	LIM domain-binding protein 3 OS=Homo sapiens OX=9606 GN=LDB3 PE=1 SV=2 O75112 LDB3_HUMAN 6.75E-41	#N/A	#N/A	Muscle	#N/A
SMED30015168	5	SMED30015168.p1	dd_Smed_v4_273_0_1	#N/A	#N/A	Calponin-1 OS=Homo sapiens OX=9606 GN=CNN1 PE=1 SV=2 P51911 CNN1_HUMAN 2.51E-18	#N/A	#N/A	Muscle	#N/A
SMED30005039	5	SMED30005039.p1	dd_Smed_v4_7371_0_1;dd_Smed_v4_7371_0_2	#N/A	#N/A	Striated muscle preferentially expressed protein kinase OS=Homo sapiens OX=9606 GN=SPEG PE=1 SV=4 Q15772 SPEG_HUMAN 1.15E-29	#N/A	#N/A	Muscle;Neural	#N/A
SMED30014747	5	SMED30014747.p1	dd_Smed_v4_8867_0_1	#N/A	#N/A	Synaptopodin 2-like protein OS=Homo sapiens OX=9606 GN=SYNPO2L PE=2 SV=3 Q9H987 SYP2L_HUMAN 0.00000000000642	#N/A	#N/A	Muscle;Neural	#N/A
SMED30008151	5	SMED30008151.p1	#N/A	#N/A	#N/A	0	#N/A	#N/A	#N/A	#N/A
SMED30027057	5	SMED30027057.p1	dd_Smed_v4_12500_0_1	#N/A	#N/A	Thyrotropin-releasing hormone receptor OS=Homo sapiens OX=9606 GN=TRHR PE=1 SV=1 P34981 TRFR_HUMAN 0.0000000499	#N/A	#N/A	#N/A	#N/A
SMED30028298	5	SMED30028298.p1	#N/A	#N/A	#N/A	0	#N/A	#N/A	#N/A	#N/A
SMED30019722	5	SMED30019722.p1	dd_Smed_v4_11070_0_1	#N/A	secreted frizzled related 3	Secreted frizzled-related protein 2 OS=Homo sapiens OX=9606 GN=SFRP2 PE=1 SV=2 Q96HF1 SFRP2_HUMAN 1.6E-25	#N/A	#N/A	Muscle	#N/A
SMED30021186	5	SMED30021186.p1	dd_Smed_v4_3230_0_1	#N/A	#N/A	Glyoxylate reductase/hydroxypyruvate reductase OS=Homo sapiens OX=9606 GN=GRHPR PE=1 SV=1 Q9UBQ7 GRHPR_HUMAN 1.07E-94	#N/A	#N/A	Neural;Muscle;Phyarnx	#N/A
SMED30018078	5	SMED30018078.p1	dd_Smed_v4_11342_0_1	#N/A	#N/A	Glycine receptor subunit alpha-3 OS=Homo sapiens OX=9606 GN=GLRA3 PE=1 SV=2 O75311 GLRA3_HUMAN 2.38E-88	#N/A	#N/A	Neural	#N/A
SMED30011726	5	SMED30011726.p1	dd_Smed_v4_15997_0_1	#N/A	#N/A	Neuroglobin OS=Homo sapiens OX=9606 GN=NGB PE=1 SV=1 Q9NPG2 NGB_HUMAN 0.000000621	#N/A	#N/A	#N/A	#N/A
SMED30021103	5	SMED30021103.p1	dd_Smed_v4_6524_0_1	#N/A	hypothetical protein	LDL receptor repeat-containing protein egg-1 OS=Caenorhabditis briggsae OX=6238 GN=egg-1 PE=3 SV=2 E=0.00000353	#N/A	#N/A	Muscle;Neural	#N/A
SMED30031687	5	SMED30031687.p1	dd_Smed_v4_4420_0_1;dd_Smed_v4_4420_0_2;dd_Smed_v4_4420_0_4	#N/A	#N/A	TNF receptor-associated factor 6 OS=Homo sapiens OX=9606 GN=TRAF6 PE=1 SV=1 Q9Y4K3 TRAF6_HUMAN 1.08E-26	#N/A	#N/A	Neural;Muscle;Cathepsin+ cell;Phyarnx;Parapharyngeal	#N/A
SMED30013581	5	SMED30013581.p1	dd_Smed_v4_17567_0_1	#N/A	gcr060	Neuromedin-B receptor OS=Homo sapiens OX=9606 GN=NMBR PE=1 SV=2 P28336 NMBR_HUMAN 6.53E-40	#N/A	#N/A	#N/A	#N/A
SMED30008241	5	SMED30008241.p1	dd_Smed_v4_14706_0_1;dd_Smed_v4_14706_0_2	#N/A	#N/A	0	#N/A	#N/A	Muscle	#N/A
SMED30008964	5	SMED30008964.p1	dd_Smed_v4_8925_0_1	#N/A	#N/A	0	#N/A	#N/A	Muscle;Cathepsin+ cell;Protonephridia;Neural	#N/A
SMED30012440	5	SMED30012440.p1	dd_Smed_v4_9946_0_1	#N/A	#N/A	0	#N/A	#N/A	Muscle	#N/A
SMED30000643	5	SMED30000643.p1	dd_Smed_v4_6576_0_1;dd_Smed_v4_6576_0_2	#N/A	#N/A	Leucine-rich repeats and immunoglobulin-like domains protein 2 OS=Homo sapiens OX=9606 GN=LRIG2 PE=2 SV=3 O94898 LRIG2_HUMAN 0.0000000000000605	#N/A	#N/A	Muscle;Cathepsin+ cell	#N/A
SMED30021982	5	SMED30021982.p1	dd_Smed_v4_7974_0_1	#N/A	#N/A	Troponin I, fast skeletal muscle OS=Homo sapiens OX=9606 GN=TNNI2 PE=1 SV=2 P48788 TNNI2_HUMAN 0.00000000000125	#N/A	#N/A	Muscle	#N/A
SMED30034539	5	SMED30034539.p1	dd_Smed_v4_13150_0_1	#N/A	#N/A	Neuropeptide S receptor OS=Homo sapiens OX=9606 GN=NPSR1 PE=1 SV=1 Q6W5P4 NPSR1_HUMAN 0.000000233	#N/A	#N/A	#N/A	#N/A
SMED30035881	5	SMED30035881.p1	dd_Smed_v4_10469_0_1	#N/A	nlg7	Noggin OS=Homo sapiens OX=9606 GN=NOG PE=1 SV=1 Q13253 NOGG_HUMAN 0.00000000000339	#N/A	#N/A	Muscle	#N/A
SMED30006805	5	SMED30006805.p1	dd_Smed_v4_9021_0_1	#N/A	#N/A	0	#N/A	#N/A	Muscle;Neural	#N/A
SMED30012970	5	SMED30012970.p1	dd_Smed_v4_13133_0_1	#N/A	#N/A	0	#N/A	#N/A	#N/A	#N/A
SMED30007022	5	SMED30007022.p1	dd_Smed_v4_14016_0_1	#N/A	#N/A	0	#N/A	#N/A	Cathepsin+ cell	#N/A
SMED30005148	5	SMED30005148.p1	dd_Smed_v4_7807_0_1	#N/A	#N/A	Protocadherin-11 X-linked OS=Homo sapiens OX=9606 GN=PCDH11X PE=2 SV=1 Q9BZA7 PC11X_HUMAN 1.13E-73	#N/A	#N/A	Neural;Muscle	#N/A
SMED30004739	5	SMED30004739.p1	dd_Smed_v4_4420_0_1;dd_Smed_v4_4420_0_2;dd_Smed_v4_4420_0_4	#N/A	#N/A	TNF receptor-associated factor 6 OS=Homo sapiens OX=9606 GN=TRAF6 PE=1 SV=1 Q9Y4K3 TRAF6_HUMAN 2.71E-25	#N/A	#N/A	Neural;Muscle;Cathepsin+ cell;Phyarnx;Parapharyngeal	#N/A
SMED30013798	5	SMED30013798.p1	dd_Smed_v4_653_0_1	#N/A	#N/A	Dual specificity protein phosphatase 6 OS=Homo sapiens OX=9606 GN=DUSP6 PE=1 SV=2 Q16828 DUS6_HUMAN 1.11E-33	#N/A	#N/A	Cathepsin+ cell;Epidermal;Phyarnx;Intestine	#N/A
SMED30014371	5	SMED30014371.p1	dd_Smed_v4_1778_0_1	#N/A	#N/A	0	#N/A	#N/A	Muscle;Neural	#N/A
SMED30028097	5	SMED30028097.p1	dd_Smed_v4_6976_0_1	#N/A	#N/A	cGMP-dependent 3',5'-cyclic phosphodiesterase OS=Homo sapiens OX=9606 GN=PDE2A PE=1 SV=1 O00408 PDE2A_HUMAN 0	#N/A	#N/A	Neural;Muscle	#N/A
SMED30014539	5	SMED30014539.p1	dd_Smed_v4_2902_0_1	#N/A	#N/A	cAMP-dependent protein kinase type II-alpha regulatory subunit OS=Homo sapiens OX=9606 GN=PRKAR2A PE=1 SV=2 P13861 KAP2_HUMAN 3.89E-114	#N/A	#N/A	Neural;Parapharyngeal;Muscle	#N/A
SMED30032778	5	SMED30032778.p1	#N/A	#N/A	#N/A	0	#N/A	Pharyngeal lineage	#N/A	#N/A
SMED30008926	5	SMED30008926.p1	dd_Smed_v4_6024_0_1	#N/A	#N/A	Uncharacterized protein C2orf50 OS=Homo sapiens OX=9606 GN=C2orf50 PE=1 SV=1 Q96LR7 CB050_HUMAN 8.49E-22	#N/A	#N/A	Neural;Muscle;Phyarnx	#N/A
SMED30033079	5	SMED30033079.p1	dd_Smed_v4_11502_0_1;dd_Smed_v4_13303_0_1	#N/A	#N/A	Innexin unc-9 OS=Caenorhabditis elegans OX=6239 GN=unc-9 PE=2 SV=1 E=2.77E-89	#N/A	#N/A	Muscle	#N/A
SMED30001657	5	SMED30001657.p1	dd_Smed_v4_2381_0_1;dd_Smed_v4_2381_0_2	#N/A	#N/A	Myosin-8 OS=Homo sapiens OX=9606 GN=MYH8 PE=1 SV=3 P13535 MYH8_HUMAN 5.98E-79	#N/A	#N/A	Muscle	#N/A
SMED30019890	5	SMED30019890.p6	#N/A	#N/A	#N/A	0	#N/A	Neuronal lineage	#N/A	#N/A
SMED30001807	5	SMED30001807.p1	dd_Smed_v4_249_0_1	#N/A	#N/A	Myosin-7 OS=Homo sapiens OX=9606 GN=MYH7 PE=1 SV=5 P12883 MYH7_HUMAN 2.98E-121	#N/A	#N/A	Muscle	#N/A
SMED30034400	5	SMED30034400.p1	dd_Smed_v4_4942_0_1	#N/A	#N/A	Procollagen-lysine,2-oxoglutarate 5-dioxygenase 1 OS=Homo sapiens OX=9606 GN=PLOD1 PE=1 SV=2 Q02809 PLOD1_HUMAN 2.34E-156	#N/A	#N/A	Muscle	#N/A
SMED30013228	5	SMED30013228.p1	dd_Smed_v4_5582_0_1;dd_Smed_v4_5582_0_2	#N/A	#N/A	Ryanodine receptor 2 OS=Homo sapiens OX=9606 GN=RYR2 PE=1 SV=3 Q92736 RYR2_HUMAN 0	#N/A	#N/A	Muscle;Neural	#N/A
SMED30018507	5	SMED30018507.p1	dd_Smed_v4_3170_0_1;dd_Smed_v4_3170_0_2;dd_Smed_v4_4559_0_1	#N/A	#N/A	Plasma membrane calcium-transporting ATPase 3 OS=Homo sapiens OX=9606 GN=ATP2B3 PE=1 SV=3 Q16720 AT2B3_HUMAN 0	#N/A	#N/A	Muscle;Neural;Epidermal;Phyarnx;Cathepsin+ cell	#N/A
SMED30016080	5	SMED30016080.p1	dd_Smed_v4_703_0_1;dd_Smed_v4_703_0_2	#N/A	Deoxyhypusine hydroxylase	Deoxyhypusine hydroxylase OS=Homo sapiens OX=9606 GN=DOHH PE=1 SV=1 Q9BU89 DOHH_HUMAN 2.17E-72	#N/A	Muscle lineage	Neural;Muscle;Intestine;Phyarnx	#N/A
SMED30019102	5	SMED30019102.p1	dd_Smed_v4_15058_0_1	#N/A	#N/A	0	#N/A	#N/A	Muscle	#N/A
SMED30032120	5	SMED30032120.p1	dd_Smed_v4_5753_0_1	#N/A	#N/A	DnaJ homolog subfamily C member 27 OS=Homo sapiens OX=9606 GN=DNAJC27 PE=1 SV=1 Q9NZQ0 DJC27_HUMAN 4.32E-27	#N/A	#N/A	Muscle	#N/A
SMED30006777	5	SMED30006777.p1	dd_Smed_v4_3516_1_1;dd_Smed_v4_3516_1_2	#N/A	mp-3	Collagen alpha-1(XV) chain OS=Homo sapiens OX=9606 GN=COL15A1 PE=1 SV=2 P39059 COFA1_HUMAN 0.000000166	#N/A	#N/A	Neural;Muscle	#N/A
SMED30033875	5	SMED30033875.p1	dd_Smed_v4_8154_0_1	#N/A	#N/A	GAS2-like protein 1 OS=Homo sapiens OX=9606 GN=GAS2L1 PE=1 SV=2 Q99501 GA2L1_HUMAN 1.19E-54	#N/A	#N/A	Neural	#N/A
SMED30026932	5	SMED30026932.p1	dd_Smed_v4_8738_0_1	#N/A	nlg8	Noggin OS=Homo sapiens OX=9606 GN=NOG PE=1 SV=1 Q13253 NOGG_HUMAN 0.0000000000729	#N/A	#N/A	Epidermal;Muscle	#N/A
SMED30020678	5	SMED30020678.p1	dd_Smed_v4_1237_0_1;dd_Smed_v4_1237_0_2	#N/A	Guanine nucleotide-binding protein subunit gamma-1	Guanine nucleotide-binding protein G(I)/G(S)/G(O) subunit gamma-7 OS=Homo sapiens OX=9606 GN=GNG7 PE=1 SV=1 O60262 GBG7_HUMAN 0.0000000000564	#N/A	Neuronal lineage	Neural;Muscle;Cathepsin+ cell;Protonephridia	#N/A
SMED30027364	5	SMED30027364.p1	dd_Smed_v4_6222_0_1	#N/A	epidermal growth factor Smed-egf-6	0	#N/A	#N/A	#N/A	#N/A
SMED30009565	5	SMED30009565.p1	dd_Smed_v4_2869_0_1	#N/A	#N/A	0	#N/A	#N/A	Muscle	#N/A
SMED30017209	5	SMED30017209.p1	dd_Smed_v4_3834_0_1;dd_Smed_v4_3834_0_2	#N/A	#N/A	Dixin OS=Homo sapiens OX=9606 GN=DIXDC1 PE=1 SV=2 Q155Q3 DIXC1_HUMAN 0.00000000000291	#N/A	#N/A	Muscle;Neural;Parapharyngeal	#N/A
SMED30028311	5	SMED30028311.p1	dd_Smed_v4_12996_0_1;dd_Smed_v4_7344_0_1	#N/A	#N/A	Spectrin beta chain, non-erythrocytic 1 OS=Homo sapiens OX=9606 GN=SPTBN1 PE=1 SV=2 Q01082 SPTB2_HUMAN 0	#N/A	#N/A	Neural;Muscle	#N/A
SMED30013478	5	SMED30013478.p1	dd_Smed_v4_11397_0_1	#N/A	#N/A	Probable G-protein coupled receptor 139 OS=Homo sapiens OX=9606 GN=GPR139 PE=2 SV=1 Q6DWJ6 GP139_HUMAN 0.00000000132	#N/A	#N/A	#N/A	#N/A
SMED30017555	5	SMED30017555.p1	dd_Smed_v4_2367_0_1	#N/A	#N/A	0	#N/A	#N/A	Intestine;Cathepsin+ cell;Muscle	#N/A
SMED30007012	5	SMED30007012.p1	dd_Smed_v4_3090_0_1	#N/A	#N/A	0	#N/A	#N/A	Muscle	#N/A
SMED30030847	5	SMED30030847.p1	dd_Smed_v4_7387_0_1	#N/A	#N/A	0	#N/A	#N/A	Neural;Epidermal;Intestine	#N/A
SMED30027947	5	SMED30027947.p1	dd_Smed_v4_15147_0_1	#N/A	#N/A	0	#N/A	#N/A	Muscle	#N/A
SMED30031735	5	SMED30031735.p1	dd_Smed_v4_4699_0_1	#N/A	#N/A	E3 ubiquitin-protein ligase PDZRN3 OS=Homo sapiens OX=9606 GN=PDZRN3 PE=1 SV=2 Q9UPQ7 PZRN3_HUMAN 3.61E-20	#N/A	#N/A	Neural;Muscle	#N/A
SMED30020213	5	SMED30020213.p1	dd_Smed_v4_5620_0_1;dd_Smed_v4_5620_0_10;dd_Smed_v4_5620_0_2;dd_Smed_v4_5620_0_3;dd_Smed_v4_5620_0_4;dd_Smed_v4_5620_0_5;dd_Smed_v4_5620_0_6;dd_Smed_v4_5620_0_7;dd_Smed_v4_5620_0_8;dd_Smed_v4_5620_0_9	#N/A	#N/A	Tensin-1 OS=Homo sapiens OX=9606 GN=TNS1 PE=1 SV=2 Q9HBL0 TENS1_HUMAN 2.65E-41	#N/A	#N/A	Muscle;Epidermal;Phyarnx;Protonephridia	#N/A
SMED30028535	5	SMED30028535.p1	dd_Smed_v4_1824_0_1	#N/A	#N/A	0	#N/A	#N/A	Neural;Epidermal	#N/A
SMED30007555	5	SMED30007555.p1	dd_Smed_v4_17729_0_1	#N/A	#N/A	0	#N/A	#N/A	#N/A	#N/A
SMED30010593	5	SMED30010593.p1	dd_Smed_v4_16209_0_1	#N/A	Wnt11-2	Protein Wnt-4 OS=Homo sapiens OX=9606 GN=WNT4 PE=1 SV=4 P56705 WNT4_HUMAN 4.82E-44	#N/A	#N/A	#N/A	#N/A
SMED30035469	5	SMED30035469.p1	dd_Smed_v4_3324_0_1	#N/A	activin	Inhibin beta A chain OS=Homo sapiens OX=9606 GN=INHBA PE=1 SV=2 P08476 INHBA_HUMAN 0.000000000000000201	#N/A	#N/A	Cathepsin+ cell	#N/A
SMED30022285	5	SMED30022285.p1	dd_Smed_v4_13065_0_1	#N/A	tr5_12233	Tumor necrosis factor receptor superfamily member 16 OS=Gallus gallus OX=9031 GN=NGFR PE=2 SV=1 E=0.00000347	#N/A	#N/A	Neural	#N/A
SMED30032297	5	SMED30032297.p1	dd_Smed_v4_8895_0_1	#N/A	#N/A	BTB/POZ domain-containing protein KCTD16 OS=Homo sapiens OX=9606 GN=KCTD16 PE=1 SV=1 Q68DU8 KCD16_HUMAN 3.34E-45	#N/A	#N/A	Neural	#N/A
SMED30001873	5	SMED30001873.p8	dd_Smed_v4_2556_0_1	#N/A	#N/A	0	#N/A	#N/A	Muscle	#N/A
SMED30035967	5	SMED30035967.p1	dd_Smed_v4_16861_0_1	#N/A	gcr328	Histamine H2 receptor OS=Homo sapiens OX=9606 GN=HRH2 PE=2 SV=1 P25021 HRH2_HUMAN 1.99E-29	#N/A	#N/A	#N/A	#N/A
SMED30014283	5	SMED30014283.p1	dd_Smed_v4_13445_0_1;dd_Smed_v4_16924_0_1;dd_Smed_v4_7540_0_1;dd_Smed_v4_7540_0_2	#N/A	#N/A	Nebulin-related-anchoring protein OS=Homo sapiens OX=9606 GN=NRAP PE=1 SV=2 Q86VF7 NRAP_HUMAN 0.0000000392	#N/A	#N/A	Muscle;Parapharyngeal	#N/A
SMED30028562	5	SMED30028562.p1	dd_Smed_v4_3394_0_1	#N/A	#N/A	cAMP-specific 3',5'-cyclic phosphodiesterase 4D OS=Homo sapiens OX=9606 GN=PDE4D PE=1 SV=2 Q08499 PDE4D_HUMAN 0	#N/A	#N/A	Neural;Parapharyngeal;Muscle	#N/A
SMED30003852	5	SMED30003852.p1	dd_Smed_v4_8885_0_1	#N/A	gcr159	Trace amine-associated receptor 2 OS=Homo sapiens OX=9606 GN=TAAR2 PE=2 SV=2 Q9P1P5 TAAR2_HUMAN 0.00000256	#N/A	#N/A	Neural;Muscle	#N/A
SMED30016950	5	SMED30016950.p1	dd_Smed_v4_5325_0_1;dd_Smed_v4_5325_0_2;dd_Smed_v4_5325_0_3;dd_Smed_v4_5325_0_4;dd_Smed_v4_5325_0_5;dd_Smed_v4_5325_0_6	#N/A	#N/A	Dystrophin OS=Homo sapiens OX=9606 GN=DMD PE=1 SV=3 P11532 DMD_HUMAN 7.82E-78	#N/A	#N/A	Neural;Cathepsin+ cell;Muscle;Epidermal;Phyarnx;Protonephridia;Parapharyngeal	#N/A
SMED30017721	5	SMED30017721.p1	dd_Smed_v4_4831_0_1	#N/A	#N/A	0	#N/A	#N/A	Cathepsin+ cell;Muscle;Protonephridia	TF_bZIP
SMED30009007	5	SMED30009007.p1	dd_Smed_v4_2438_0_1	#N/A	#N/A	0	#N/A	#N/A	Parapharyngeal;Muscle	#N/A
SMED30012149	5	SMED30012149.p1	dd_Smed_v4_3391_0_1;dd_Smed_v4_3391_0_2;dd_Smed_v4_3391_0_3;dd_Smed_v4_3391_0_6	#N/A	NPHS1-7	Nephrin OS=Homo sapiens OX=9606 GN=NPHS1 PE=1 SV=1 O60500 NPHN_HUMAN 0.000000000000021	#N/A	#N/A	Epidermal;Muscle;Cathepsin+ cell;Neural	#N/A
SMED30017073	5	SMED30017073.p1	dd_Smed_v4_10522_0_1	#N/A	#N/A	Amiloride-sensitive sodium channel subunit alpha OS=Homo sapiens OX=9606 GN=SCNN1A PE=1 SV=1 P37088 SCNNA_HUMAN 0.0000000057	#N/A	#N/A	Parapharyngeal	#N/A
SMED30012981	5	SMED30012981.p1	dd_Smed_v4_11034_0_1;dd_Smed_v4_11034_0_2	#N/A	#N/A	Potassium/sodium hyperpolarization-activated cyclic nucleotide-gated channel 1 OS=Homo sapiens OX=9606 GN=HCN1 PE=1 SV=3 O60741 HCN1_HUMAN 5.83E-175	#N/A	#N/A	Cathepsin+ cell;Muscle;Intestine;Epidermal;Protonephridia;Neural	#N/A
SMED30003663	5	SMED30003663.p1	dd_Smed_v4_18073_0_1	#N/A	#N/A	0	#N/A	#N/A	#N/A	#N/A
SMED30019888	5	SMED30019888.p1	dd_Smed_v4_16955_0_1	#N/A	#N/A	Homeobox protein aristaless-like 4 OS=Homo sapiens OX=9606 GN=ALX4 PE=1 SV=2 Q9H161 ALX4_HUMAN 1.48E-33	#N/A	#N/A	Muscle	Homeobox
SMED30022311	5	SMED30022311.p1	dd_Smed_v4_6384_0_1	#N/A	#N/A	Regulator of G-protein signaling 4 OS=Homo sapiens OX=9606 GN=RGS4 PE=1 SV=1 P49798 RGS4_HUMAN 1.93E-41	#N/A	#N/A	#N/A	#N/A
SMED30013222	5	SMED30013222.p1	dd_Smed_v4_5509_0_1	#N/A	#N/A	Calcium-activated potassium channel subunit alpha-1 OS=Homo sapiens OX=9606 GN=KCNMA1 PE=1 SV=2 Q12791 KCMA1_HUMAN 0	#N/A	#N/A	Muscle;Cathepsin+ cell	#N/A
SMED30003710	5	SMED30003710.p1	dd_Smed_v4_22039_0_1	#N/A	#N/A	0	#N/A	#N/A	#N/A	#N/A
SMED30012056	5	SMED30012056.p1	dd_Smed_v4_5383_0_1;dd_Smed_v4_9894_0_1	#N/A	#N/A	Protocadherin-11 Y-linked OS=Homo sapiens OX=9606 GN=PCDH11Y PE=1 SV=1 Q9BZA8 PC11Y_HUMAN 1.48E-61	#N/A	#N/A	Epidermal;Muscle;Cathepsin+ cell	#N/A
SMED30026807	5	SMED30026807.p1	dd_Smed_v4_964_0_1	#N/A	Smed_02142_V2	0	#N/A	#N/A	Neural;Cathepsin+ cell;Intestine	#N/A
SMED30025566	5	SMED30025566.p1	dd_Smed_v4_6014_0_1;dd_Smed_v4_6014_0_2	#N/A	#N/A	Prothrombin OS=Homo sapiens OX=9606 GN=F2 PE=1 SV=2 P00734 THRB_HUMAN 0.000000000000000425	#N/A	#N/A	Muscle	#N/A
SMED30013386	5	SMED30013386.p1	dd_Smed_v4_9795_0_1;dd_Smed_v4_9795_0_2	#N/A	netrin 1	Netrin-1 OS=Homo sapiens OX=9606 GN=NTN1 PE=1 SV=2 O95631 NET1_HUMAN 7.06E-107	#N/A	#N/A	Neoblast;Neural;Muscle;Phyarnx;Protonephridia	#N/A
SMED30008462	5	SMED30008462.p1	dd_Smed_v4_21924_0_1	#N/A	#N/A	Alpha-1B adrenergic receptor OS=Homo sapiens OX=9606 GN=ADRA1B PE=1 SV=3 P35368 ADA1B_HUMAN 3.27E-21	#N/A	#N/A	#N/A	#N/A
SMED30024011	5	SMED30024011.p1	dd_Smed_v4_6585_0_1;dd_Smed_v4_6585_0_2;dd_Smed_v4_6585_0_3;dd_Smed_v4_6585_0_4;dd_Smed_v4_6585_0_5;dd_Smed_v4_6585_0_6;dd_Smed_v4_6585_0_7;dd_Smed_v4_6585_0_8	#N/A	nidogen	Tenascin OS=Homo sapiens OX=9606 GN=TNC PE=1 SV=3 P24821 TENA_HUMAN 0.000000000000000525	#N/A	#N/A	Muscle	#N/A
SMED30033577	5	SMED30033577.p1	dd_Smed_v4_16583_0_1	#N/A	neuregulin-type 1	Pro-neuregulin-2, membrane-bound isoform OS=Homo sapiens OX=9606 GN=NRG2 PE=1 SV=1 O14511 NRG2_HUMAN 0.000000000751	#N/A	#N/A	#N/A	#N/A
SMED30003169	5	SMED30003169.p1	dd_Smed_v4_13717_0_1	#N/A	#N/A	Potassium voltage-gated channel subfamily A member 3 OS=Homo sapiens OX=9606 GN=KCNA3 PE=1 SV=3 P22001 KCNA3_HUMAN 0	#N/A	#N/A	#N/A	#N/A
SMED30004568	5	SMED30004568.p1	dd_Smed_v4_7012_0_1	#N/A	epidermal growth factor receptor Smed-egfr-4	Receptor tyrosine-protein kinase erbB-4 OS=Homo sapiens OX=9606 GN=ERBB4 PE=1 SV=1 Q15303 ERBB4_HUMAN 1.05E-78	#N/A	#N/A	Muscle;Neural;Phyarnx;Cathepsin+ cell	#N/A
SMED30014748	5	SMED30014748.p1	dd_Smed_v4_6999_0_1;dd_Smed_v4_6999_0_2	#N/A	Ptk7	Inactive tyrosine-protein kinase 7 OS=Homo sapiens OX=9606 GN=PTK7 PE=1 SV=2 Q13308 PTK7_HUMAN 5.99E-62	#N/A	Pharyngeal lineage	Muscle;Neural;Phyarnx	#N/A
SMED30018730	5	SMED30018730.p1	dd_Smed_v4_9937_0_1	#N/A	#N/A	0	#N/A	#N/A	Neural;Phyarnx	#N/A
SMED30025153	5	SMED30025153.p1	dd_Smed_v4_13914_0_1	#N/A	#N/A	0	#N/A	#N/A	Neural;Muscle;Phyarnx	#N/A
SMED30002350	5	SMED30002350.p1	dd_Smed_v4_13555_0_1	#N/A	#N/A	Leucine-rich repeats and immunoglobulin-like domains protein 2 OS=Homo sapiens OX=9606 GN=LRIG2 PE=2 SV=3 O94898 LRIG2_HUMAN 8.27E-18	#N/A	#N/A	Muscle	#N/A
SMED30025388	5	SMED30025388.p1	dd_Smed_v4_579_0_1;dd_Smed_v4_579_0_2	#N/A	#N/A	Myosin-7 OS=Homo sapiens OX=9606 GN=MYH7 PE=1 SV=5 P12883 MYH7_HUMAN 0	#N/A	#N/A	Muscle	#N/A
SMED30017246	5	SMED30017246.p1	dd_Smed_v4_12679_0_1;dd_Smed_v4_12679_0_2	#N/A	#N/A	Kinesin-like protein KIF26A OS=Homo sapiens OX=9606 GN=KIF26A PE=1 SV=3 Q9ULI4 KI26A_HUMAN 9.54E-51	#N/A	#N/A	Neural;Muscle	#N/A
SMED30002168	5	SMED30002168.p1	dd_Smed_v4_8655_0_1	#N/A	#N/A	Spondin-1 OS=Homo sapiens OX=9606 GN=SPON1 PE=1 SV=2 Q9HCB6 SPON1_HUMAN 2.05E-47	#N/A	#N/A	Neural;Muscle	#N/A
SMED30022290	5	SMED30022290.p1	dd_Smed_v4_16372_0_1	#N/A	#N/A	0	#N/A	#N/A	#N/A	#N/A
SMED30011674	5	SMED30011674.p1	dd_Smed_v4_8833_0_1	#N/A	#N/A	Hemicentin-2 OS=Homo sapiens OX=9606 GN=HMCN2 PE=2 SV=3 Q8NDA2 HMCN2_HUMAN 4.4E-18	#N/A	#N/A	Cathepsin+ cell;Muscle	#N/A
SMED30004313	5	SMED30004313.p1	dd_Smed_v4_4402_0_1	#N/A	#N/A	Trimeric intracellular cation channel type A OS=Homo sapiens OX=9606 GN=TMEM38A PE=1 SV=1 Q9H6F2 TM38A_HUMAN 1.46E-43	#N/A	#N/A	Muscle	#N/A
SMED30025753	5	SMED30025753.p2	dd_Smed_v4_10_0_1	#N/A	#N/A	0	#N/A	#N/A	Neural;Epidermal;Muscle;Cathepsin+ cell;Phyarnx;Protonephridia;Intestine;Parapharyngeal	#N/A
SMED30001376	5	SMED30001376.p1	dd_Smed_v4_1579_0_1	#N/A	col4-1	Collagen alpha-6(IV) chain OS=Homo sapiens OX=9606 GN=COL4A6 PE=1 SV=3 Q14031 CO4A6_HUMAN 2.46E-167	#N/A	#N/A	Muscle	#N/A
SMED30019036	5	SMED30019036.p1	dd_Smed_v4_10859_0_1;dd_Smed_v4_10859_0_2	#N/A	#N/A	0	#N/A	#N/A	Muscle	#N/A
SMED30021907	5	SMED30021907.p1	dd_Smed_v4_18195_0_1	#N/A	gcr001	5-hydroxytryptamine receptor 1A OS=Homo sapiens OX=9606 GN=HTR1A PE=1 SV=3 P08908 5HT1A_HUMAN 4.85E-61	#N/A	#N/A	Neural	#N/A
SMED30004124	5	SMED30004124.p1	dd_Smed_v4_138_0_1	#N/A	41701	14-3-3 protein zeta/delta OS=Homo sapiens OX=9606 GN=YWHAZ PE=1 SV=1 P63104 1433Z_HUMAN 1.07E-116	#N/A	#N/A	Neural;Muscle;Parapharyngeal;Cathepsin+ cell;Protonephridia	#N/A
SMED30025858	5	SMED30025858.p1	dd_Smed_v4_14704_0_1	#N/A	#N/A	0	#N/A	#N/A	#N/A	#N/A
SMED30018823	5	SMED30018823.p1	dd_Smed_v4_1604_0_1	#N/A	#N/A	ATP-dependent 6-phosphofructokinase, muscle type OS=Homo sapiens OX=9606 GN=PFKM PE=1 SV=2 P08237 PFKAM_HUMAN 0	#N/A	#N/A	Neural;Muscle;Phyarnx;Protonephridia	#N/A
SMED30035061	5	SMED30035061.p4	dd_Smed_v4_3400_0_1;dd_Smed_v4_3400_0_2	#N/A	#N/A	0	#N/A	#N/A	Neural;Muscle	#N/A
SMED30029104	5	SMED30029104.p1	dd_Smed_v4_9106_0_1	#N/A	Schmidtea mediterranea	Protocadherin-11 Y-linked OS=Homo sapiens OX=9606 GN=PCDH11Y PE=1 SV=1 Q9BZA8 PC11Y_HUMAN 3.23E-71	#N/A	#N/A	Muscle;Neural	#N/A
SMED30035631	5	SMED30035631.p1	dd_Smed_v4_339_0_1	#N/A	Smed_04428_V2 hypoxanthine guanine phosphoribosyltransferase-1	0	#N/A	#N/A	Muscle;Cathepsin+ cell;Protonephridia;Neural	#N/A
SMED30010468	5	SMED30010468.p1	dd_Smed_v4_3281_0_1	#N/A	#N/A	E3 ubiquitin-protein ligase ARIH1 OS=Homo sapiens OX=9606 GN=ARIH1 PE=1 SV=2 Q9Y4X5 ARI1_HUMAN 0.00000000000000928	#N/A	#N/A	Neural;Muscle;Epidermal;Phyarnx;Intestine	#N/A
SMED30000377	5	SMED30000377.p1	dd_Smed_v4_5498_0_1	#N/A	#N/A	Membrane-associated guanylate kinase, WW and PDZ domain-containing protein 2 OS=Homo sapiens OX=9606 GN=MAGI2 PE=1 SV=3 Q86UL8 MAGI2_HUMAN 2.37E-26	#N/A	#N/A	Muscle;Protonephridia;Neural	#N/A
SMED30024822	5	SMED30024822.p1	dd_Smed_v4_15128_0_1;dd_Smed_v4_15128_0_2	#N/A	#N/A	Heat shock protein beta-8 OS=Homo sapiens OX=9606 GN=HSPB8 PE=1 SV=1 Q9UJY1 HSPB8_HUMAN 0.000000000484	#N/A	#N/A	Muscle	#N/A
SMED30030448	5	SMED30030448.p1	dd_Smed_v4_3617_0_1	#N/A	#N/A	Dual specificity protein phosphatase 10 OS=Homo sapiens OX=9606 GN=DUSP10 PE=1 SV=1 Q9Y6W6 DUS10_HUMAN 6.3E-45	#N/A	#N/A	Neural;Cathepsin+ cell;Muscle;Phyarnx	#N/A
SMED30012867	5	SMED30012867.p1	dd_Smed_v4_12118_0_1	#N/A	NEPH-2	Kin of IRRE-like protein 1 OS=Homo sapiens OX=9606 GN=KIRREL1 PE=1 SV=2 Q96J84 KIRR1_HUMAN 9.5E-45	#N/A	#N/A	Neural;Epidermal;Muscle	#N/A
SMED30003554	5	SMED30003554.p1	dd_Smed_v4_5882_0_1;dd_Smed_v4_5882_0_3	#N/A	#N/A	0	#N/A	#N/A	Neural;Cathepsin+ cell;Muscle	PAX
SMED30003468	5	SMED30003468.p1	dd_Smed_v4_536_0_1	#N/A	#N/A	Phosphoenolpyruvate carboxykinase, cytosolic [GTP] OS=Homo sapiens OX=9606 GN=PCK1 PE=1 SV=3 P35558 PCKGC_HUMAN 0	#N/A	#N/A	Intestine;Neural;Muscle;Epidermal	#N/A
SMED30029564	5	SMED30029564.p1	dd_Smed_v4_12746_0_1	#N/A	#N/A	0	#N/A	#N/A	Muscle	#N/A
SMED30034766	5	SMED30034766.p1	dd_Smed_v4_510_0_1	#N/A	#N/A	Alpha-enolase OS=Homo sapiens OX=9606 GN=ENO1 PE=1 SV=2 P06733 ENOA_HUMAN 0	#N/A	#N/A	Neural;Muscle;Phyarnx	#N/A
SMED30002262	5	SMED30002262.p1	dd_Smed_v4_320_0_1;dd_Smed_v4_320_0_2;dd_Smed_v4_320_0_3	#N/A	#N/A	Heat shock cognate 71 kDa protein OS=Homo sapiens OX=9606 GN=HSPA8 PE=1 SV=1 P11142 HSP7C_HUMAN 0	#N/A	#N/A	Neoblast;Epidermal;Cathepsin+ cell	#N/A
SMED30023111	5	SMED30023111.p1	dd_Smed_v4_4845_0_1	#N/A	#N/A	0	#N/A	#N/A	Neural;Cathepsin+ cell;Epidermal;Phyarnx;Parapharyngeal	#N/A
SMED30019236	5	SMED30019236.p1	#N/A	#N/A	#N/A	0	#N/A	#N/A	#N/A	#N/A
SMED30030104	5	SMED30030104.p2	dd_Smed_v4_12282_0_1	#N/A	#N/A	0	#N/A	#N/A	#N/A	#N/A
SMED30018961	5	SMED30018961.p1	dd_Smed_v4_406_0_1	#N/A	1.C3.2	0	#N/A	#N/A	Cathepsin+ cell;Muscle;Protonephridia	#N/A
SMED30002663	5	SMED30002663.p1	dd_Smed_v4_4392_0_1	#N/A	Smed_19658_V2 TNF receptor associated factor-1	TNF receptor-associated factor 3 OS=Homo sapiens OX=9606 GN=TRAF3 PE=1 SV=2 Q13114 TRAF3_HUMAN 2.21E-52	#N/A	#N/A	Epidermal;Intestine;Cathepsin+ cell;Neural;Phyarnx	#N/A
SMED30002062	5	SMED30002062.p1	dd_Smed_v4_15106_0_1	#N/A	#N/A	Ras-related and estrogen-regulated growth inhibitor OS=Homo sapiens OX=9606 GN=RERG PE=1 SV=1 Q96A58 RERG_HUMAN 1.79E-21	#N/A	#N/A	Muscle	#N/A
SMED30034936	5	SMED30034936.p1	dd_Smed_v4_13714_0_1	#N/A	#N/A	0	#N/A	#N/A	Muscle;Neural;Protonephridia	#N/A
SMED30017834	5	SMED30017834.p1	dd_Smed_v4_6476_0_1	#N/A	#N/A	Enhancer of filamentation 1 OS=Homo sapiens OX=9606 GN=NEDD9 PE=1 SV=1 Q14511 CASL_HUMAN 0.000000000000000113	#N/A	#N/A	Neural;Muscle	#N/A
SMED30026351	5	SMED30026351.p1	dd_Smed_v4_22781_0_1	#N/A	#N/A	0	#N/A	#N/A	#N/A	#N/A
SMED30020158	5	SMED30020158.p1	dd_Smed_v4_4579_0_1	#N/A	#N/A	Talin-2 OS=Homo sapiens OX=9606 GN=TLN2 PE=1 SV=4 Q9Y4G6 TLN2_HUMAN 5.07E-118	#N/A	#N/A	Muscle;Cathepsin+ cell	#N/A
SMED30028658	5	SMED30028658.p1	dd_Smed_v4_12117_0_1;dd_Smed_v4_9410_0_1	#N/A	SMED_09938_V2 early growth response-4	Early growth response protein 1 OS=Homo sapiens OX=9606 GN=EGR1 PE=1 SV=1 P18146 EGR1_HUMAN 2.21E-31	#N/A	#N/A	Neural;Muscle	zf-H2C2_2
SMED30016265	5	SMED30016265.p1	dd_Smed_v4_341_0_1;dd_Smed_v4_83_0_4	#N/A	Tubulin beta chain	Tubulin beta-4B chain OS=Homo sapiens OX=9606 GN=TUBB4B PE=1 SV=1 P68371 TBB4B_HUMAN 1.14E-154	#N/A	Pharyngeal lineage	Neural;Parapharyngeal;Cathepsin+ cell;Protonephridia	#N/A
SMED30021467	5	SMED30021467.p1	dd_Smed_v4_1742_0_1	#N/A	#N/A	Phosphoglycerate mutase 2 OS=Homo sapiens OX=9606 GN=PGAM2 PE=1 SV=3 P15259 PGAM2_HUMAN 1.02E-93	#N/A	#N/A	Neural;Muscle;Phyarnx	#N/A
SMED30013416	5	SMED30013416.p5	dd_Smed_v4_1574_6_6;dd_Smed_v4_1574_6_7;dd_Smed_v4_5235_0_7;dd_Smed_v4_990_0_1	#N/A	#N/A	Calumenin OS=Homo sapiens OX=9606 GN=CALU PE=1 SV=2 O43852 CALU_HUMAN 0.000000000000000479	#N/A	#N/A	Muscle;Neural	#N/A
SMED30026477	5	SMED30026477.p1	dd_Smed_v4_275_0_1	#N/A	#N/A	0	#N/A	#N/A	Neural;Cathepsin+ cell;Muscle;Epidermal;Phyarnx;Protonephridia;Intestine	#N/A
SMED30013083	5	SMED30013083.p1	dd_Smed_v4_11991_0_1	#N/A	#N/A	0	#N/A	#N/A	Protonephridia	#N/A
SMED30027929	5	SMED30027929.p1	dd_Smed_v4_341_0_1;dd_Smed_v4_471_0_1	#N/A	Tubulin beta-4B chain	Tubulin beta-4B chain OS=Homo sapiens OX=9606 GN=TUBB4B PE=1 SV=1 P68371 TBB4B_HUMAN 0	#N/A	Pharyngeal lineage	Neural;Muscle;Parapharyngeal;Cathepsin+ cell;Protonephridia	#N/A
SMED30029805	5	SMED30029805.p1	dd_Smed_v4_13562_0_1;dd_Smed_v4_13562_0_2	#N/A	#N/A	Kinesin-like protein KIF26A OS=Homo sapiens OX=9606 GN=KIF26A PE=1 SV=3 Q9ULI4 KI26A_HUMAN 5.4E-105	#N/A	#N/A	Neural;Muscle;Protonephridia	#N/A
SMED30012386	5	SMED30012386.p1	dd_Smed_v4_1532_0_1	#N/A	#N/A	Glycogen phosphorylase, muscle form OS=Homo sapiens OX=9606 GN=PYGM PE=1 SV=6 P11217 PYGM_HUMAN 0	#N/A	#N/A	Neural;Muscle;Intestine;Phyarnx	#N/A
SMED30027388	5	SMED30027388.p1	dd_Smed_v4_6832_0_1	#N/A	#N/A	0	#N/A	#N/A	Neural;Muscle	#N/A
SMED30026131	5	SMED30026131.p1	dd_Smed_v4_1401_0_1	#N/A	#N/A	0	#N/A	#N/A	Muscle;Cathepsin+ cell;Phyarnx	#N/A
SMED30014623	5	SMED30014623.p1	dd_Smed_v4_1644_0_1	#N/A	#N/A	Polypeptide N-acetylgalactosaminyltransferase-like 6 OS=Homo sapiens OX=9606 GN=GALNTL6 PE=2 SV=2 Q49A17 GLTL6_HUMAN 0	#N/A	#N/A	Cathepsin+ cell	#N/A
SMED30022929	5	SMED30022929.p1	dd_Smed_v4_4877_0_1	#N/A	WntA	Protein Wnt-4 OS=Homo sapiens OX=9606 GN=WNT4 PE=1 SV=4 P56705 WNT4_HUMAN 4.51E-80	#N/A	#N/A	Muscle	#N/A
SMED30034775	5	SMED30034775.p1	dd_Smed_v4_3216_0_1	#N/A	#N/A	Ras-associated and pleckstrin homology domains-containing protein 1 OS=Homo sapiens OX=9606 GN=RAPH1 PE=1 SV=3 Q70E73 RAPH1_HUMAN 6.69E-26	#N/A	#N/A	Cathepsin+ cell;Muscle;Phyarnx;Protonephridia	#N/A
SMED30006773	5	SMED30006773.p1	dd_Smed_v4_1752_0_1;dd_Smed_v4_1752_0_2;dd_Smed_v4_1752_0_3;dd_Smed_v4_1752_0_4	#N/A	#N/A	Calpain-9 OS=Homo sapiens OX=9606 GN=CAPN9 PE=1 SV=1 O14815 CAN9_HUMAN 0	#N/A	#N/A	Muscle;Neural;Parapharyngeal;Intestine;Protonephridia;Cathepsin+ cell;Epidermal	#N/A
SMED30011968	5	SMED30011968.p1	dd_Smed_v4_6314_0_1;dd_Smed_v4_6314_0_2	#N/A	#N/A	0	#N/A	#N/A	Cathepsin+ cell;Neural	#N/A
SMED30006119	5	SMED30006119.p1	dd_Smed_v4_415_0_1	#N/A	#N/A	X-box-binding protein 1 OS=Homo sapiens OX=9606 GN=XBP1 PE=1 SV=2 P17861 XBP1_HUMAN 0.000000000000355	#N/A	#N/A	Epidermal;Muscle;Parapharyngeal	TF_bZIP
SMED30026643	5	SMED30026643.p1	dd_Smed_v4_6616_0_1	#N/A	slc6a-6	Sodium- and chloride-dependent glycine transporter 2 OS=Homo sapiens OX=9606 GN=SLC6A5 PE=1 SV=3 Q9Y345 SC6A5_HUMAN 5.14E-171	#N/A	#N/A	Neural;Muscle;Intestine	#N/A
SMED30035400	5	SMED30035400.p1	dd_Smed_v4_12790_0_1	#N/A	gcr074	Neuromedin-B receptor OS=Homo sapiens OX=9606 GN=NMBR PE=1 SV=2 P28336 NMBR_HUMAN 8.96E-32	#N/A	#N/A	#N/A	#N/A
SMED30005819	5	SMED30005819.p1	dd_Smed_v4_11062_0_1	#N/A	bambi	0	#N/A	#N/A	#N/A	#N/A
SMED30024996	5	SMED30024996.p1	dd_Smed_v4_13186_0_1;dd_Smed_v4_16926_0_1	#N/A	TSA: Seq2	Frizzled-10 OS=Homo sapiens OX=9606 GN=FZD10 PE=1 SV=1 Q9ULW2 FZD10_HUMAN 3.95E-98	#N/A	#N/A	#N/A	#N/A
SMED30029349	5	SMED30029349.p1	dd_Smed_v4_3408_0_1	#N/A	#N/A	Adenosylhomocysteinase 3 OS=Homo sapiens OX=9606 GN=AHCYL2 PE=1 SV=1 Q96HN2 SAHH3_HUMAN 0	#N/A	#N/A	Neural;Muscle;Phyarnx	#N/A
SMED30011869	5	SMED30011869.p1	dd_Smed_v4_4279_0_1	#N/A	X1.A2.3	0	#N/A	#N/A	Neural;Muscle	#N/A
SMED30035357	5	SMED30035357.p1	dd_Smed_v4_9584_0_1;dd_Smed_v4_9584_0_2;dd_Smed_v4_9584_0_3	#N/A	SMED_31833_V2 follistatin	Follistatin OS=Homo sapiens OX=9606 GN=FST PE=1 SV=2 P19883 FST_HUMAN 0.00000000000679	#N/A	#N/A	Neural;Muscle	#N/A
SMED30013313	5	SMED30013313.p1	dd_Smed_v4_11115_0_1;dd_Smed_v4_11115_0_2	#N/A	#N/A	0	#N/A	#N/A	Muscle;Protonephridia;Neural;Cathepsin+ cell	#N/A
SMED30015204	5	SMED30015204.p1	dd_Smed_v4_9677_0_1	#N/A	#N/A	Protocadherin-11 Y-linked OS=Homo sapiens OX=9606 GN=PCDH11Y PE=1 SV=1 Q9BZA8 PC11Y_HUMAN 2.45E-75	#N/A	#N/A	Muscle	#N/A
SMED30035262	5	SMED30035262.p1	dd_Smed_v4_7984_0_1	#N/A	#N/A	LIM domain-containing protein 1 OS=Homo sapiens OX=9606 GN=LIMD1 PE=1 SV=1 Q9UGP4 LIMD1_HUMAN 4.46E-59	#N/A	#N/A	Muscle;Cathepsin+ cell	#N/A
SMED30015546	5	SMED30015546.p1	dd_Smed_v4_1032_0_1	#N/A	#N/A	Cyclic AMP-responsive element-binding protein 3-like protein 1 OS=Homo sapiens OX=9606 GN=CREB3L1 PE=1 SV=1 Q96BA8 CR3L1_HUMAN 2.93E-35	#N/A	#N/A	Parapharyngeal;Muscle;Cathepsin+ cell;Protonephridia	TF_bZIP
SMED30025338	5	SMED30025338.p1	dd_Smed_v4_330_0_1	#N/A	#N/A	E3 ubiquitin-protein ligase CBL-B OS=Homo sapiens OX=9606 GN=CBLB PE=1 SV=2 Q13191 CBLB_HUMAN 1.98E-98	#N/A	#N/A	Neoblast;Epidermal;Intestine	#N/A
SMED30023573	5	SMED30023573.p1	dd_Smed_v4_10216_0_1	#N/A	snail-like	Zinc finger protein SNAI2 OS=Homo sapiens OX=9606 GN=SNAI2 PE=1 SV=1 O43623 SNAI2_HUMAN 2.03E-55	#N/A	#N/A	#N/A	zf-C2H2
SMED30023352	5	SMED30023352.p1	dd_Smed_v4_9100_0_1	#N/A	Vang-1	Vang-like protein 1 OS=Homo sapiens OX=9606 GN=VANGL1 PE=1 SV=1 Q8TAA9 VANG1_HUMAN 2.63E-88	#N/A	#N/A	Neural;Muscle	#N/A
SMED30007850	5	SMED30007850.p1	dd_Smed_v4_3418_0_1	#N/A	#N/A	0	#N/A	#N/A	Muscle;Cathepsin+ cell;Protonephridia	#N/A
SMED30033709	5	SMED30033709.p1	dd_Smed_v4_11471_0_1;dd_Smed_v4_11471_0_2;dd_Smed_v4_11471_0_3;dd_Smed_v4_11471_0_4;dd_Smed_v4_5118_0_1	#N/A	#N/A	Protein unc-80 homolog OS=Homo sapiens OX=9606 GN=UNC80 PE=1 SV=2 Q8N2C7 UNC80_HUMAN 0	#N/A	#N/A	Neural;Muscle	#N/A
SMED30023825	5	SMED30023825.p1	dd_Smed_v4_353_0_1	#N/A	#N/A	Lipopolysaccharide-induced tumor necrosis factor-alpha factor OS=Homo sapiens OX=9606 GN=LITAF PE=1 SV=2 Q99732 LITAF_HUMAN 9.75E-22	#N/A	#N/A	Epidermal;Muscle;Cathepsin+ cell;Neural;Protonephridia;Intestine;Phyarnx;Parapharyngeal	zf-LITAF-like
SMED30003560	5	SMED30003560.p1	dd_Smed_v4_5439_0_1;dd_Smed_v4_5439_0_2;dd_Smed_v4_5439_0_3	#N/A	#N/A	Teneurin-3 OS=Homo sapiens OX=9606 GN=TENM3 PE=2 SV=3 Q9P273 TEN3_HUMAN 4.28E-158	#N/A	#N/A	Neural;Muscle	#N/A
SMED30034374	5	SMED30034374.p1	dd_Smed_v4_9315_0_1	#N/A	#N/A	0	#N/A	#N/A	Muscle;Neural;Parapharyngeal	#N/A
SMED30011055	5	SMED30011055.p1	dd_Smed_v4_11629_0_1;dd_Smed_v4_9546_0_1;dd_Smed_v4_9546_0_2	#N/A	Evi/Wls	Protein wntless homolog OS=Homo sapiens OX=9606 GN=WLS PE=1 SV=2 Q5T9L3 WLS_HUMAN 1.18E-142	#N/A	#N/A	Muscle	#N/A
SMED30006095	5	SMED30006095.p1	dd_Smed_v4_2004_0_1	#N/A	#N/A	Aspartate aminotransferase, cytoplasmic OS=Homo sapiens OX=9606 GN=GOT1 PE=1 SV=3 P17174 AATC_HUMAN 1.05E-161	#N/A	#N/A	Neural;Muscle;Cathepsin+ cell;Protonephridia	#N/A
SMED30006179	5	SMED30006179.p1	dd_Smed_v4_647_1_1	#N/A	#N/A	Glycogenin-1 OS=Homo sapiens OX=9606 GN=GYG1 PE=1 SV=4 P46976 GLYG_HUMAN 1.43E-116	#N/A	#N/A	Muscle	#N/A
SMED30031239	5	SMED30031239.p1	dd_Smed_v4_7660_0_1	#N/A	#N/A	TNF receptor-associated factor 2 OS=Homo sapiens OX=9606 GN=TRAF2 PE=1 SV=2 Q12933 TRAF2_HUMAN 0.00000000103	#N/A	#N/A	Muscle	#N/A
SMED30029426	5	SMED30029426.p1	dd_Smed_v4_1187_0_1	#N/A	#N/A	Baculoviral IAP repeat-containing protein 2 OS=Homo sapiens OX=9606 GN=BIRC2 PE=1 SV=2 Q13490 BIRC2_HUMAN 0.00000202	#N/A	#N/A	Neural;Muscle;Cathepsin+ cell;Phyarnx	#N/A
SMED30017430	5	SMED30017430.p1	dd_Smed_v4_1058_0_1;dd_Smed_v4_250_0_1;dd_Smed_v4_250_0_2	#N/A	Protein disulfide-isomerase 2	Protein disulfide-isomerase OS=Homo sapiens OX=9606 GN=P4HB PE=1 SV=3 P07237 PDIA1_HUMAN 1.15E-180	#N/A	Pharyngeal lineage	Epidermal;Muscle;Parapharyngeal	#N/A
SMED30026686	5	SMED30026686.p1	dd_Smed_v4_5074_0_1	#N/A	#N/A	Dihydropyrimidine dehydrogenase [NADP(+)] OS=Homo sapiens OX=9606 GN=DPYD PE=1 SV=2 Q12882 DPYD_HUMAN 8.74E-20	#N/A	#N/A	Neural;Muscle;Parapharyngeal	#N/A
SMED30025270	5	SMED30025270.p1	dd_Smed_v4_3498_0_1	#N/A	#N/A	0	#N/A	#N/A	Muscle	#N/A
SMED30000805	5	SMED30000805.p1	dd_Smed_v4_9487_0_1	#N/A	#N/A	0	#N/A	#N/A	Muscle;Cathepsin+ cell	#N/A
SMED30000763	5	SMED30000763.p1	dd_Smed_v4_1671_0_1	#N/A	#N/A	0	#N/A	Pharyngeal lineage	Neural;Cathepsin+ cell;Muscle	#N/A
SMED30028898	5	SMED30028898.p1	dd_Smed_v4_1399_0_1	#N/A	Smed_03084_V2	0	#N/A	Neuronal lineage	Neural;Cathepsin+ cell;Epidermal;Phyarnx;Intestine	TF_bZIP
SMED30025736	5	SMED30025736.p1	dd_Smed_v4_5746_0_1	#N/A	#N/A	Stomatin-like protein 3 OS=Homo sapiens OX=9606 GN=STOML3 PE=2 SV=1 Q8TAV4 STML3_HUMAN 7.93E-103	#N/A	#N/A	Neural;Muscle;Parapharyngeal	#N/A
SMED30018214	5	SMED30018214.p1	dd_Smed_v4_176_0_2	#N/A	#N/A	Polyubiquitin-B OS=Homo sapiens OX=9606 GN=UBB PE=1 SV=1 P0CG47 UBB_HUMAN 1.89E-112	#N/A	#N/A	#N/A	#N/A
SMED30004524	5	SMED30004524.p1	dd_Smed_v4_8296_0_1;dd_Smed_v4_9039_0_1	#N/A	#N/A	cGMP-dependent protein kinase 1 OS=Homo sapiens OX=9606 GN=PRKG1 PE=1 SV=3 Q13976 KGP1_HUMAN 7.75E-165	#N/A	#N/A	Muscle	#N/A
SMED30035241	5	SMED30035241.p1	dd_Smed_v4_1526_0_1	#N/A	#N/A	Protein phosphatase 1 regulatory subunit 3B OS=Homo sapiens OX=9606 GN=PPP1R3B PE=1 SV=1 Q86XI6 PPR3B_HUMAN 4.56E-18	#N/A	#N/A	Muscle;Neural;Epidermal	#N/A
SMED30026043	5	SMED30026043.p1	dd_Smed_v4_3057_0_1	#N/A	#N/A	UTP--glucose-1-phosphate uridylyltransferase OS=Homo sapiens OX=9606 GN=UGP2 PE=1 SV=5 Q16851 UGPA_HUMAN 0	#N/A	#N/A	Neural;Cathepsin+ cell;Muscle;Intestine;Phyarnx	#N/A
SMED30022824	5	SMED30022824.p1	dd_Smed_v4_12651_0_1	#N/A	#N/A	Dual specificity protein phosphatase 14 OS=Homo sapiens OX=9606 GN=DUSP14 PE=1 SV=1 O95147 DUS14_HUMAN 9.38E-29	#N/A	#N/A	Neural	#N/A
SMED30005794	5	SMED30005794.p4	dd_Smed_v4_316_0_1	#N/A	#N/A	0	#N/A	#N/A	#N/A	#N/A
SMED30002647	5	SMED30002647.p1	dd_Smed_v4_2710_0_1	#N/A	#N/A	SH2 domain-containing adapter protein B OS=Homo sapiens OX=9606 GN=SHB PE=1 SV=2 Q15464 SHB_HUMAN 7.55E-23	#N/A	#N/A	#N/A	#N/A
SMED30007599	5	SMED30007599.p2	#N/A	#N/A	#N/A	0	#N/A	Neuronal lineage	#N/A	#N/A
SMED30000014	5	SMED30000014.p1	dd_Smed_v4_1270_0_1	#N/A	slc20a-1	Sodium-dependent phosphate transporter 1 OS=Homo sapiens OX=9606 GN=SLC20A1 PE=1 SV=1 Q8WUM9 S20A1_HUMAN 3.1E-83	#N/A	#N/A	Neural;Muscle;Phyarnx;Protonephridia;Parapharyngeal	#N/A
SMED30000714	5	SMED30000714.p1	dd_Smed_v4_6522_0_1	#N/A	#N/A	0	#N/A	#N/A	Muscle;Intestine	#N/A
SMED30012266	5	SMED30012266.p1	dd_Smed_v4_7732_0_1	#N/A	#N/A	Rho GTPase-activating protein 21 OS=Homo sapiens OX=9606 GN=ARHGAP21 PE=1 SV=2 Q5T5U3 RHG21_HUMAN 5.92E-37	#N/A	#N/A	Muscle;Parapharyngeal	#N/A
SMED30023928	5	SMED30023928.p1	dd_Smed_v4_8504_0_1	#N/A	netrin-4	Netrin-1 OS=Homo sapiens OX=9606 GN=NTN1 PE=1 SV=2 O95631 NET1_HUMAN 9.81E-113	#N/A	#N/A	Muscle;Cathepsin+ cell	#N/A
SMED30008553	5	SMED30008553.p1	dd_Smed_v4_196_0_1	#N/A	#N/A	Phosphoenolpyruvate carboxykinase [GTP], mitochondrial OS=Homo sapiens OX=9606 GN=PCK2 PE=1 SV=4 Q16822 PCKGM_HUMAN 0	#N/A	#N/A	Intestine;Neural;Muscle;Phyarnx;Cathepsin+ cell	#N/A
SMED30035680	5	SMED30035680.p1	dd_Smed_v4_7356_0_1	#N/A	#N/A	Calmodulin-regulated spectrin-associated protein 1 OS=Homo sapiens OX=9606 GN=CAMSAP1 PE=1 SV=2 Q5T5Y3 CAMP1_HUMAN 1.62E-37	#N/A	#N/A	Neural;Muscle	#N/A
SMED30016317	5	SMED30016317.p1	dd_Smed_v4_10252_0_1;dd_Smed_v4_11873_0_1	#N/A	slc16a-25	0	#N/A	#N/A	Neural	#N/A
SMED30024457	5	SMED30024457.p1	dd_Smed_v4_6608_0_1	#N/A	#N/A	Ephexin-1 OS=Homo sapiens OX=9606 GN=NGEF PE=1 SV=2 Q8N5V2 NGEF_HUMAN 2.99E-43	#N/A	#N/A	Muscle	#N/A
SMED30019324	5	SMED30019324.p1	dd_Smed_v4_2973_0_1	#N/A	#N/A	Clathrin light chain B OS=Homo sapiens OX=9606 GN=CLTB PE=1 SV=1 P09497 CLCB_HUMAN 0.0000000196	#N/A	#N/A	Neural;Muscle	#N/A
SMED30003268	5	SMED30003268.p1	dd_Smed_v4_13713_0_1	#N/A	#N/A	Transmembrane protein 246 OS=Homo sapiens OX=9606 GN=TMEM246 PE=1 SV=1 Q9BRR3 TM246_HUMAN 1.57E-25	#N/A	#N/A	#N/A	#N/A
SMED30006838	5	SMED30006838.p1	dd_Smed_v4_11444_0_1;dd_Smed_v4_11444_0_2	#N/A	#N/A	Fukutin-related protein OS=Homo sapiens OX=9606 GN=FKRP PE=1 SV=1 Q9H9S5 FKRP_HUMAN 0.000000202	#N/A	#N/A	Muscle	#N/A
SMED30007889	5	SMED30007889.p1	dd_Smed_v4_6700_0_1	#N/A	#N/A	0	#N/A	#N/A	Neural;Muscle	#N/A
SMED30001801	5	SMED30001801.p1	dd_Smed_v4_1096_0_1	#N/A	NME/NM23 nucleoside diphosphate kinase 1	Nucleoside diphosphate kinase A OS=Homo sapiens OX=9606 GN=NME1 PE=1 SV=1 P15531 NDKA_HUMAN 4.69E-68	#N/A	#N/A	Muscle;Phyarnx	#N/A
SMED30007150	5	SMED30007150.p2	dd_Smed_v4_12301_1_23;dd_Smed_v4_13323_0_1;dd_Smed_v4_18260_0_1;dd_Smed_v4_29248_0_1;dd_Smed_v4_29248_0_3;dd_Smed_v4_29248_0_4;dd_Smed_v4_29248_0_6;dd_Smed_v4_31423_0_1;dd_Smed_v4_31423_0_2	#N/A	#N/A	Endogenous retrovirus group K member 9 Pol protein OS=Homo sapiens OX=9606 GN=ERVK-9 PE=3 SV=3 P63128 POK9_HUMAN 0.00000275	#N/A	#N/A	Muscle	#N/A
SMED30029327	5	SMED30029327.p1	dd_Smed_v4_3303_0_1	#N/A	slc8a-1	Sodium/calcium exchanger 3 OS=Homo sapiens OX=9606 GN=SLC8A3 PE=1 SV=2 P57103 NAC3_HUMAN 0	#N/A	#N/A	Cathepsin+ cell;Neural;Muscle;Parapharyngeal	#N/A
SMED30012419	5	SMED30012419.p1	dd_Smed_v4_3244_0_1;dd_Smed_v4_3244_0_2;dd_Smed_v4_3244_0_4;dd_Smed_v4_3244_0_5;dd_Smed_v4_3244_0_7;dd_Smed_v4_3244_0_8;dd_Smed_v4_6414_0_1	#N/A	#N/A	Serine/threonine-protein kinase PAK 2 OS=Homo sapiens OX=9606 GN=PAK2 PE=1 SV=3 Q13177 PAK2_HUMAN 2.01E-28	#N/A	#N/A	Neural;Muscle;Epidermal;Phyarnx;Protonephridia	#N/A
SMED30035118	5	SMED30035118.p1	dd_Smed_v4_10393_0_1	#N/A	Smed_13474_V2 leucine rich repeat and fibronectin type III domain containing-1	Peroxidasin homolog OS=Homo sapiens OX=9606 GN=PXDN PE=1 SV=2 Q92626 PXDN_HUMAN 0.000000794	#N/A	#N/A	Cathepsin+ cell;Muscle	#N/A
SMED30032979	5	SMED30032979.p1	dd_Smed_v4_2109_0_1;dd_Smed_v4_5512_0_2	#N/A	slc6a-8	Beta-arrestin-1 OS=Homo sapiens OX=9606 GN=ARRB1 PE=1 SV=2 P49407 ARRB1_HUMAN 2.89E-171	#N/A	#N/A	Cathepsin+ cell;Intestine;Muscle;Protonephridia	#N/A
SMED30030253	5	SMED30030253.p1	dd_Smed_v4_10156_0_1;dd_Smed_v4_10156_0_2	#N/A	#N/A	Voltage-dependent L-type calcium channel subunit alpha-1C OS=Homo sapiens OX=9606 GN=CACNA1C PE=1 SV=4 Q13936 CAC1C_HUMAN 0	#N/A	#N/A	Muscle;Parapharyngeal;Neural	#N/A
SMED30035317	5	SMED30035317.p1	dd_Smed_v4_972_0_1	#N/A	#N/A	Phosphoglycerate kinase 1 OS=Homo sapiens OX=9606 GN=PGK1 PE=1 SV=3 P00558 PGK1_HUMAN 0	#N/A	#N/A	Neural;Muscle;Phyarnx;Protonephridia	#N/A
SMED30014144	5	SMED30014144.p1	dd_Smed_v4_1207_0_1	#N/A	#N/A	Phytanoyl-CoA dioxygenase domain-containing protein 1 homolog OS=Dictyostelium discoideum OX=44689 GN=phyhd1 PE=3 SV=1 E=0.00000376	#N/A	#N/A	Cathepsin+ cell;Neural;Epidermal	#N/A
SMED30015694	5	SMED30015694.p1	dd_Smed_v4_5156_0_1;dd_Smed_v4_5156_0_2	#N/A	#N/A	Histone H2A type 2-B OS=Homo sapiens OX=9606 GN=HIST2H2AB PE=1 SV=3 Q8IUE6 H2A2B_HUMAN 1.19E-71	#N/A	#N/A	Neural;Muscle	#N/A
SMED30020273	5	SMED30020273.p1	dd_Smed_v4_1511_0_1	#N/A	#N/A	Pyruvate kinase PKM OS=Homo sapiens OX=9606 GN=PKM PE=1 SV=4 P14618 KPYM_HUMAN 2.73E-165	#N/A	#N/A	Neural;Muscle;Cathepsin+ cell;Protonephridia	#N/A
SMED30031297	5	SMED30031297.p1	dd_Smed_v4_4451_0_1	#N/A	#N/A	Reticulon-3 OS=Homo sapiens OX=9606 GN=RTN3 PE=1 SV=2 O95197 RTN3_HUMAN 2.12E-29	#N/A	#N/A	Muscle	#N/A
SMED30018184	5	SMED30018184.p1	dd_Smed_v4_1844_0_1	#N/A	#N/A	Bestrophin-3 OS=Homo sapiens OX=9606 GN=BEST3 PE=2 SV=1 Q8N1M1 BEST3_HUMAN 5.48E-48	#N/A	#N/A	Neural;Cathepsin+ cell	#N/A
SMED30001608	5	SMED30001608.p1	dd_Smed_v4_13074_0_1	#N/A	#N/A	Vesicular acetylcholine transporter OS=Homo sapiens OX=9606 GN=SLC18A3 PE=1 SV=2 Q16572 VACHT_HUMAN 0.0000000000000184	#N/A	#N/A	Parapharyngeal	#N/A
SMED30016738	5	SMED30016738.p1	dd_Smed_v4_1438_0_1	#N/A	#N/A	Ankyrin-3 OS=Homo sapiens OX=9606 GN=ANK3 PE=1 SV=3 Q12955 ANK3_HUMAN 1.75E-24	#N/A	#N/A	Muscle	#N/A
SMED30025116	5	SMED30025116.p1	dd_Smed_v4_1860_0_1	#N/A	#N/A	0	#N/A	#N/A	Intestine	#N/A
SMED30035436	5	SMED30035436.p1	dd_Smed_v4_2773_0_1;dd_Smed_v4_2773_0_2	#N/A	#N/A	Transmembrane and coiled-coil domains protein 1 OS=Homo sapiens OX=9606 GN=TMCC1 PE=1 SV=3 O94876 TMCC1_HUMAN 0.0000000000313	#N/A	#N/A	Neural;Cathepsin+ cell;Muscle;Epidermal	#N/A
SMED30010838	5	SMED30010838.p1	dd_Smed_v4_4842_0_1	#N/A	#N/A	0	#N/A	#N/A	Cathepsin+ cell	#N/A
SMED30000699	5	SMED30000699.p1	dd_Smed_v4_6345_0_1	#N/A	#N/A	Slit homolog 1 protein OS=Homo sapiens OX=9606 GN=SLIT1 PE=2 SV=4 O75093 SLIT1_HUMAN 2.62E-20	#N/A	#N/A	Neural;Phyarnx	#N/A
SMED30021348	5	SMED30021348.p1	dd_Smed_v4_29364_0_1;dd_Smed_v4_2988_0_1	#N/A	#N/A	Alanine aminotransferase 2 OS=Homo sapiens OX=9606 GN=GPT2 PE=1 SV=1 Q8TD30 ALAT2_HUMAN 0	#N/A	#N/A	Neural;Muscle;Epidermal;Protonephridia	#N/A
SMED30016327	5	SMED30016327.p1	dd_Smed_v4_11115_0_1;dd_Smed_v4_11115_0_2;dd_Smed_v4_11115_0_3;dd_Smed_v4_19720_0_1	#N/A	#N/A	Disabled homolog 2-interacting protein OS=Homo sapiens OX=9606 GN=DAB2IP PE=1 SV=2 Q5VWQ8 DAB2P_HUMAN 9.99E-49	#N/A	#N/A	Muscle;Protonephridia;Neural;Cathepsin+ cell	#N/A
SMED30010969	5	SMED30010969.p1	dd_Smed_v4_3269_0_1;dd_Smed_v4_839_0_1	#N/A	#N/A	60S ribosomal protein L6 OS=Homo sapiens OX=9606 GN=RPL6 PE=1 SV=3 Q02878 RL6_HUMAN 1.49E-52	#N/A	#N/A	Neoblast;Neural;Muscle;Phyarnx;Protonephridia	#N/A
SMED30019938	5	SMED30019938.p1	dd_Smed_v4_16980_0_1;dd_Smed_v4_2159_0_1	#N/A	TPA_inf: brahma-related protein 1-like protein	Transcription activator BRG1 OS=Homo sapiens OX=9606 GN=SMARCA4 PE=1 SV=2 P51532 SMCA4_HUMAN 0	#N/A	#N/A	Neural;Cathepsin+ cell	#N/A
SMED30006028	5	SMED30006028.p1	dd_Smed_v4_5853_0_1	#N/A	Smed_03434_V2 cAMP responsive element binding -1	Cyclic AMP response element-binding protein B OS=Drosophila melanogaster OX=7227 GN=CrebB PE=1 SV=1 E=0.0000000684	#N/A	#N/A	#N/A	TF_bZIP
SMED30013845	5	SMED30013845.p1	dd_Smed_v4_3503_0_1	#N/A	#N/A	Phosphoglucomutase-1 OS=Homo sapiens OX=9606 GN=PGM1 PE=1 SV=3 P36871 PGM1_HUMAN 0	#N/A	#N/A	Neural;Muscle;Phyarnx	#N/A
SMED30011594	5	SMED30011594.p1	dd_Smed_v4_5730_0_1	#N/A	#N/A	Peripheral plasma membrane protein CASK OS=Homo sapiens OX=9606 GN=CASK PE=1 SV=3 O14936 CSKP_HUMAN 4.04E-112	#N/A	#N/A	Muscle	#N/A
SMED30022433	5	SMED30022433.p1	dd_Smed_v4_11599_0_1	#N/A	#N/A	0	#N/A	#N/A	Muscle;Neural	#N/A
SMED30002428	5	SMED30002428.p1	dd_Smed_v4_600_0_1	#N/A	#N/A	Gamma-aminobutyric acid receptor-associated protein OS=Homo sapiens OX=9606 GN=GABARAP PE=1 SV=1 O95166 GBRAP_HUMAN 1.96E-72	#N/A	#N/A	Neural;Muscle;Cathepsin+ cell;Epidermal;Phyarnx;Protonephridia	#N/A
SMED30026593	5	SMED30026593.p1	dd_Smed_v4_11715_0_1	#N/A	Smed_14072_V2 IAP domain containing-1	0	#N/A	#N/A	Cathepsin+ cell	#N/A
SMED30034946	5	SMED30034946.p1	dd_Smed_v4_4619_0_1	#N/A	#N/A	Dual specificity protein phosphatase 10 OS=Homo sapiens OX=9606 GN=DUSP10 PE=1 SV=1 Q9Y6W6 DUS10_HUMAN 9.02E-41	#N/A	#N/A	Neural	#N/A
SMED30009659	5	SMED30009659.p1	dd_Smed_v4_6621_0_1	#N/A	#N/A	General transcription factor IIF subunit 1 OS=Xenopus laevis OX=8355 GN=gtf2f1 PE=2 SV=1 E=0.00000000015	#N/A	#N/A	Neural	#N/A
SMED30013183	5	SMED30013183.p1	dd_Smed_v4_4477_0_1	#N/A	#N/A	Receptor-transporting protein 3 OS=Homo sapiens OX=9606 GN=RTP3 PE=1 SV=1 Q9BQQ7 RTP3_HUMAN 0.00000129	#N/A	#N/A	Epidermal;Phyarnx	#N/A
SMED30030025	5	SMED30030025.p1	dd_Smed_v4_1195_0_1	#N/A	#N/A	Putative synaptogyrin-2 like protein OS=Homo sapiens OX=9606 PE=5 SV=1 A8MWL6 SNG2L_HUMAN 1.13E-45	#N/A	#N/A	Muscle	#N/A
SMED30021154	5	SMED30021154.p1	dd_Smed_v4_603_0_1	#N/A	#N/A	Calmodulin-3 OS=Homo sapiens OX=9606 GN=CALM3 PE=1 SV=1 P0DP25 CALM3_HUMAN 5.12E-37	#N/A	#N/A	Neural;Intestine;Epidermal;Phyarnx	#N/A
SMED30028015	5	SMED30028015.p1	dd_Smed_v4_4738_0_1	#N/A	#N/A	Pyruvate kinase PKM OS=Homo sapiens OX=9606 GN=PKM PE=1 SV=4 P14618 KPYM_HUMAN 0	#N/A	#N/A	Muscle	#N/A
SMED30009120	5	SMED30009120.p1	dd_Smed_v4_2800_0_1	#N/A	#N/A	0	#N/A	#N/A	#N/A	#N/A
SMED30005367	5	SMED30005367.p1	dd_Smed_v4_8816_0_1	#N/A	#N/A	Glutamate receptor ionotropic, kainate 2 OS=Homo sapiens OX=9606 GN=GRIK2 PE=1 SV=1 Q13002 GRIK2_HUMAN 0	#N/A	#N/A	Neural;Muscle;Parapharyngeal	#N/A
SMED30009224	5	SMED30009224.p1	dd_Smed_v4_12410_0_1;dd_Smed_v4_14711_0_1	#N/A	SMED_07471_V2 early growth response-3	Early growth response protein 1 OS=Homo sapiens OX=9606 GN=EGR1 PE=1 SV=1 P18146 EGR1_HUMAN 3.66E-26	#N/A	#N/A	Epidermal;Cathepsin+ cell;Muscle;Phyarnx;Neural	zf-H2C2_2
SMED30004175	5	SMED30004175.p1	dd_Smed_v4_4423_0_1;dd_Smed_v4_4423_0_2	#N/A	#N/A	Rho guanine nucleotide exchange factor 7 OS=Homo sapiens OX=9606 GN=ARHGEF7 PE=1 SV=2 Q14155 ARHG7_HUMAN 9.79E-47	#N/A	#N/A	Neural;Muscle	#N/A
SMED30001802	5	SMED30001802.p1	dd_Smed_v4_5749_0_1	#N/A	Smed_03061_V2 1-Jun	0	#N/A	#N/A	Cathepsin+ cell;Neural;Muscle	TF_bZIP
SMED30015762	5	#N/A	#N/A	#N/A	Smed_14904_V2	#N/A	#N/A	#N/A	#N/A	#N/A
SMED30011922	5	SMED30011922.p1	dd_Smed_v4_5186_0_1	#N/A	#N/A	Tubulin-specific chaperone cofactor E-like protein OS=Homo sapiens OX=9606 GN=TBCEL PE=1 SV=2 Q5QJ74 TBCEL_HUMAN 6.67E-45	#N/A	#N/A	Neural	#N/A
SMED30000109	5	SMED30000109.p1	dd_Smed_v4_4980_0_1	#N/A	#N/A	0	#N/A	#N/A	#N/A	#N/A
SMED30003269	5	SMED30003269.p1	dd_Smed_v4_1796_0_1	#N/A	#N/A	Reticulon-4 OS=Homo sapiens OX=9606 GN=RTN4 PE=1 SV=2 Q9NQC3 RTN4_HUMAN 4.46E-19	#N/A	#N/A	Neural;Muscle;Cathepsin+ cell;Protonephridia	#N/A
SMED30032433	5	SMED30032433.p1	dd_Smed_v4_11316_0_1;dd_Smed_v4_2618_0_1	#N/A	#N/A	Neuron navigator 2 OS=Homo sapiens OX=9606 GN=NAV2 PE=1 SV=3 Q8IVL1 NAV2_HUMAN 3.29E-142	#N/A	#N/A	Muscle	#N/A
SMED30006731	5	SMED30006731.p1	dd_Smed_v4_5875_0_1	#N/A	#N/A	Transcription factor jun-D OS=Homo sapiens OX=9606 GN=JUND PE=1 SV=3 P17535 JUND_HUMAN 0.00000000000216	#N/A	#N/A	Neural	TF_bZIP
SMED30022612	5	SMED30022612.p1	dd_Smed_v4_1733_0_1;dd_Smed_v4_1733_0_2	#N/A	#N/A	Ester hydrolase C11orf54 OS=Homo sapiens OX=9606 GN=C11orf54 PE=1 SV=1 Q9H0W9 CK054_HUMAN 4.28E-65	#N/A	#N/A	Neural;Cathepsin+ cell;Muscle;Protonephridia	#N/A
SMED30034853	5	SMED30034853.p1	dd_Smed_v4_10676_0_1	#N/A	#N/A	Zinc finger protein 732 OS=Homo sapiens OX=9606 GN=ZNF732 PE=2 SV=1 B4DXR9 ZN732_HUMAN 3.67E-54	#N/A	#N/A	Neural	zf-H2C2_2
SMED30018825	5	SMED30018825.p1	dd_Smed_v4_13835_0_1	#N/A	5B07 rhomboid-like	Rhomboid-related protein 2 OS=Homo sapiens OX=9606 GN=RHBDL2 PE=1 SV=2 Q9NX52 RHBL2_HUMAN 4.89E-52	#N/A	#N/A	Cathepsin+ cell;Muscle	#N/A
SMED30030186	5	SMED30030186.p1	dd_Smed_v4_3963_0_1	#N/A	#N/A	0	#N/A	#N/A	Neural	#N/A
SMED30015117	5	SMED30015117.p1	#N/A	#N/A	#N/A	0	#N/A	#N/A	#N/A	#N/A
SMED30019353	5	SMED30019353.p1	dd_Smed_v4_4597_0_1	#N/A	#N/A	Homer protein homolog 2 OS=Homo sapiens OX=9606 GN=HOMER2 PE=1 SV=1 Q9NSB8 HOME2_HUMAN 5.9E-42	#N/A	#N/A	#N/A	#N/A
SMED30034254	5	SMED30034254.p1	dd_Smed_v4_220_0_1;dd_Smed_v4_220_0_2	#N/A	Smed_00466_V2 calreticulin-1	Calreticulin OS=Homo sapiens OX=9606 GN=CALR PE=1 SV=1 P27797 CALR_HUMAN 1.79E-162	#N/A	#N/A	Cathepsin+ cell;Epidermal;Protonephridia;Neural	#N/A
SMED30021209	5	SMED30021209.p1	dd_Smed_v4_1282_0_1	#N/A	#N/A	Mitogen-activated protein kinase 14 OS=Homo sapiens OX=9606 GN=MAPK14 PE=1 SV=3 Q16539 MK14_HUMAN 2.85E-152	#N/A	#N/A	Intestine;Cathepsin+ cell;Neural;Epidermal	#N/A
SMED30031715	5	SMED30031715.p1	dd_Smed_v4_1684_0_1	#N/A	#N/A	Spectrin beta chain, non-erythrocytic 1 OS=Homo sapiens OX=9606 GN=SPTBN1 PE=1 SV=2 Q01082 SPTB2_HUMAN 0	#N/A	#N/A	Neural;Parapharyngeal;Muscle	#N/A
SMED30015029	5	SMED30015029.p1	dd_Smed_v4_2872_0_1	#N/A	#N/A	Guanine nucleotide-binding protein subunit beta-4 OS=Homo sapiens OX=9606 GN=GNB4 PE=1 SV=3 Q9HAV0 GBB4_HUMAN 2.57E-120	#N/A	#N/A	Neural;Muscle	#N/A
SMED30019849	5	SMED30019849.p1	dd_Smed_v4_1656_0_2	#N/A	#N/A	Guanine nucleotide-binding protein G(o) subunit alpha OS=Homo sapiens OX=9606 GN=GNAO1 PE=1 SV=4 P09471 GNAO_HUMAN 0	#N/A	#N/A	#N/A	#N/A
SMED30028992	5	SMED30028992.p1	dd_Smed_v4_1615_0_1	#N/A	#N/A	Guanine nucleotide-binding protein subunit beta-4 OS=Homo sapiens OX=9606 GN=GNB4 PE=1 SV=3 Q9HAV0 GBB4_HUMAN 0	#N/A	#N/A	Neural;Muscle	#N/A
SMED30029009	5	SMED30029009.p1	dd_Smed_v4_4765_0_1	#N/A	#N/A	Schwannomin-interacting protein 1 OS=Homo sapiens OX=9606 GN=SCHIP1 PE=1 SV=1 P0DPB3 SCHI1_HUMAN 0.000000155	#N/A	#N/A	Muscle	#N/A
SMED30015238	5	SMED30015238.p1	dd_Smed_v4_10789_0_1	#N/A	#N/A	0	#N/A	#N/A	#N/A	#N/A
SMED30031260	5	SMED30031260.p1	dd_Smed_v4_2357_0_1	#N/A	#N/A	0	#N/A	#N/A	Neural;Epidermal;Phyarnx;Protonephridia	#N/A
SMED30012827	5	SMED30012827.p1	dd_Smed_v4_5361_0_1	#N/A	#N/A	0	#N/A	Neuronal lineage	Neural;Parapharyngeal	#N/A
SMED30035175	5	SMED30035175.p1	dd_Smed_v4_6809_0_1	#N/A	#N/A	Anoctamin-8 OS=Homo sapiens OX=9606 GN=ANO8 PE=1 SV=3 Q9HCE9 ANO8_HUMAN 3.03E-119	#N/A	#N/A	Muscle;Protonephridia	#N/A
SMED30013116	5	SMED30013116.p1	dd_Smed_v4_4399_0_1	#N/A	#N/A	MAP kinase-activated protein kinase 3 OS=Homo sapiens OX=9606 GN=MAPKAPK3 PE=1 SV=1 Q16644 MAPK3_HUMAN 7.57E-146	#N/A	#N/A	Intestine	#N/A
SMED30017378	5	SMED30017378.p1	dd_Smed_v4_1947_0_1	#N/A	#N/A	Aldose 1-epimerase OS=Homo sapiens OX=9606 GN=GALM PE=1 SV=1 Q96C23 GALM_HUMAN 1.31E-57	#N/A	#N/A	Cathepsin+ cell;Muscle	#N/A
SMED30023819	5	SMED30023819.p1	dd_Smed_v4_8835_0_1	#N/A	#N/A	Proto-oncogene c-Fos OS=Homo sapiens OX=9606 GN=FOS PE=1 SV=1 P01100 FOS_HUMAN 0.000000112	#N/A	#N/A	Muscle	TF_bZIP
SMED30030643	5	SMED30030643.p1	dd_Smed_v4_2046_0_1	#N/A	#N/A	Methylmalonic aciduria and homocystinuria type D protein, mitochondrial OS=Homo sapiens OX=9606 GN=MMADHC PE=1 SV=2 Q9H3L0 MMAD_HUMAN 8.24E-42	#N/A	#N/A	Muscle;Phyarnx;Protonephridia	#N/A
SMED30030897	5	SMED30030897.p1	dd_Smed_v4_2397_0_1	#N/A	#N/A	0	#N/A	#N/A	Muscle;Intestine	#N/A
SMED30021284	5	SMED30021284.p1	dd_Smed_v4_2356_0_1	#N/A	#N/A	0	#N/A	#N/A	Muscle;Neural;Epidermal	#N/A
SMED30018086	5	SMED30018086.p1	dd_Smed_v4_1233_0_1;dd_Smed_v4_2028_0_1;dd_Smed_v4_7313_0_1;dd_Smed_v4_7313_0_2;dd_Smed_v4_876_0_1;dd_Smed_v4_876_0_2	#N/A	#N/A	Talin-1 OS=Homo sapiens OX=9606 GN=TLN1 PE=1 SV=3 Q9Y490 TLN1_HUMAN 0	#N/A	#N/A	Neural;Cathepsin+ cell;Intestine	#N/A
SMED30023132	5	SMED30023132.p1	dd_Smed_v4_5411_0_1	#N/A	#N/A	Beta carbonic anhydrase 1 OS=Caenorhabditis briggsae OX=6238 GN=bca-1 PE=3 SV=2 E=1.48E-42	#N/A	#N/A	Neural;Muscle	#N/A
SMED30022087	5	SMED30022087.p1	dd_Smed_v4_3783_0_1;dd_Smed_v4_3783_0_2;dd_Smed_v4_3783_0_3;dd_Smed_v4_3783_0_4	#N/A	#N/A	Hemicentin-1 OS=Homo sapiens OX=9606 GN=HMCN1 PE=1 SV=2 Q96RW7 HMCN1_HUMAN 0.00000000000186	#N/A	#N/A	Neural;Muscle	#N/A
SMED30029370	5	SMED30029370.p1	dd_Smed_v4_1398_1_1	#N/A	#N/A	Glucose-6-phosphate isomerase OS=Homo sapiens OX=9606 GN=GPI PE=1 SV=4 P06744 G6PI_HUMAN 3.53E-146	#N/A	#N/A	Cathepsin+ cell;Muscle;Phyarnx	#N/A
SMED30027197	5	SMED30027197.p1	dd_Smed_v4_3353_0_1	#N/A	#N/A	UMP-CMP kinase OS=Homo sapiens OX=9606 GN=CMPK1 PE=1 SV=3 P30085 KCY_HUMAN 1.27E-67	#N/A	#N/A	Neural;Muscle;Protonephridia	#N/A
SMED30014645	5	SMED30014645.p1	dd_Smed_v4_4193_0_1	#N/A	#N/A	Supervillin OS=Homo sapiens OX=9606 GN=SVIL PE=1 SV=2 O95425 SVIL_HUMAN 1.02E-156	#N/A	#N/A	Muscle;Intestine;Neural	#N/A
SMED30009514	5	SMED30009514.p1	dd_Smed_v4_2520_0_1	#N/A	PL030007A10F10 histone H2B	Histone H2B type 1-L OS=Homo sapiens OX=9606 GN=HIST1H2BL PE=1 SV=3 Q99880 H2B1L_HUMAN 5.4E-60	#N/A	#N/A	Neural;Epidermal;Cathepsin+ cell;Protonephridia	#N/A
SMED30015261	5	SMED30015261.p1	dd_Smed_v4_9696_0_1	#N/A	bax-1	Apoptosis regulator BAX OS=Homo sapiens OX=9606 GN=BAX PE=1 SV=1 Q07812 BAX_HUMAN 0.000000246	#N/A	#N/A	#N/A	#N/A
SMED30034823	5	SMED30034823.p1	dd_Smed_v4_822_0_1	#N/A	#N/A	Tropomyosin alpha-3 chain OS=Homo sapiens OX=9606 GN=TPM3 PE=1 SV=2 P06753 TPM3_HUMAN 0.00000186	#N/A	#N/A	Muscle;Intestine;Protonephridia	#N/A
SMED30032842	5	SMED30032842.p1	dd_Smed_v4_2853_0_1	#N/A	#N/A	Protein yippee-like 5 OS=Homo sapiens OX=9606 GN=YPEL5 PE=1 SV=1 P62699 YPEL5_HUMAN 1.3E-54	#N/A	#N/A	Neural	#N/A
SMED30007586	5	SMED30007586.p1	dd_Smed_v4_16188_0_1;dd_Smed_v4_546_0_1	#N/A	#N/A	0	#N/A	#N/A	Cathepsin+ cell;Intestine	#N/A
SMED30006369	5	SMED30006369.p1	dd_Smed_v4_2017_0_1	#N/A	beta1-int	Integrin beta-1 OS=Homo sapiens OX=9606 GN=ITGB1 PE=1 SV=2 P05556 ITB1_HUMAN 4.05E-142	#N/A	#N/A	Muscle;Cathepsin+ cell;Neural	#N/A
SMED30002863	5	SMED30002863.p1	dd_Smed_v4_1158_0_1	#N/A	#N/A	Charged multivesicular body protein 5 OS=Homo sapiens OX=9606 GN=CHMP5 PE=1 SV=1 Q9NZZ3 CHMP5_HUMAN 1.24E-99	#N/A	#N/A	Cathepsin+ cell;Intestine	#N/A
SMED30023090	5	SMED30023090.p1	dd_Smed_v4_2260_0_1	#N/A	#N/A	0	#N/A	#N/A	Cathepsin+ cell;Muscle;Intestine	#N/A
SMED30004063	5	SMED30004063.p1	dd_Smed_v4_854_0_2;dd_Smed_v4_854_0_5;dd_Smed_v4_854_0_6;dd_Smed_v4_854_0_7;dd_Smed_v4_854_0_8	#N/A	#N/A	Ras-related protein Rab-1B OS=Homo sapiens OX=9606 GN=RAB1B PE=1 SV=1 Q9H0U4 RAB1B_HUMAN 5.57E-120	#N/A	#N/A	#N/A	#N/A
SMED30002914	5	SMED30002914.p1	dd_Smed_v4_6384_0_1;dd_Smed_v4_8889_0_1;dd_Smed_v4_8889_0_2	#N/A	cytoplasmic polyadenylation element binding 2	Nck-associated protein 1 OS=Homo sapiens OX=9606 GN=NCKAP1 PE=1 SV=1 Q9Y2A7 NCKP1_HUMAN 0	#N/A	#N/A	Neural	#N/A
SMED30008778	5	SMED30008778.p1	dd_Smed_v4_13872_0_1	#N/A	#N/A	0	#N/A	#N/A	Neural;Muscle	#N/A
SMED30017501	5	SMED30017501.p1	dd_Smed_v4_730_0_1	#N/A	#N/A	Rho GDP-dissociation inhibitor 1 OS=Homo sapiens OX=9606 GN=ARHGDIA PE=1 SV=3 P52565 GDIR1_HUMAN 1.11E-55	#N/A	#N/A	Cathepsin+ cell;Epidermal	#N/A
SMED30003609	5	SMED30003609.p1	dd_Smed_v4_2382_0_1	#N/A	#N/A	Chloride intracellular channel protein 4 OS=Homo sapiens OX=9606 GN=CLIC4 PE=1 SV=4 Q9Y696 CLIC4_HUMAN 5.4E-24	#N/A	#N/A	Epidermal;Phyarnx;Protonephridia	#N/A
SMED30006214	5	SMED30006214.p1	dd_Smed_v4_4422_0_1	#N/A	#N/A	Insulin-induced gene 2 protein OS=Homo sapiens OX=9606 GN=INSIG2 PE=1 SV=2 Q9Y5U4 INSI2_HUMAN 1.26E-48	#N/A	#N/A	#N/A	#N/A
SMED30008048	5	SMED30008048.p1	dd_Smed_v4_1239_0_1	#N/A	#N/A	Ras-related protein Rap-1b OS=Homo sapiens OX=9606 GN=RAP1B PE=1 SV=1 P61224 RAP1B_HUMAN 2.24E-111	#N/A	#N/A	Cathepsin+ cell	#N/A
SMED30004581	5	SMED30004581.p1	dd_Smed_v4_3551_0_1	#N/A	#N/A	Dual specificity protein phosphatase 10 OS=Homo sapiens OX=9606 GN=DUSP10 PE=1 SV=1 Q9Y6W6 DUS10_HUMAN 2.91E-37	#N/A	#N/A	Cathepsin+ cell;Protonephridia	#N/A
SMED30001970	5	SMED30001970.p1	dd_Smed_v4_4903_0_1	#N/A	#N/A	Spermidine/spermine N(1)-acetyltransferase-like protein 1 OS=Homo sapiens OX=9606 GN=SATL1 PE=2 SV=4 Q86VE3 SATL1_HUMAN 0.00000013	#N/A	#N/A	Neural	#N/A
SMED30016727	5	SMED30016727.p1	dd_Smed_v4_6344_0_1	#N/A	#N/A	Protein unc-45 homolog A OS=Homo sapiens OX=9606 GN=UNC45A PE=1 SV=1 Q9H3U1 UN45A_HUMAN 0	#N/A	#N/A	Muscle	#N/A
SMED30029416	5	SMED30029416.p1	dd_Smed_v4_4535_0_1	#N/A	#N/A	Lysosomal-associated transmembrane protein 4A OS=Homo sapiens OX=9606 GN=LAPTM4A PE=1 SV=1 Q15012 LAP4A_HUMAN 0.00000000922	#N/A	#N/A	Neural	#N/A
SMED30026328	5	SMED30026328.p1	dd_Smed_v4_17834_0_1;dd_Smed_v4_17834_0_2;dd_Smed_v4_6453_0_1	#N/A	#N/A	Apoptosis-stimulating of p53 protein 1 OS=Homo sapiens OX=9606 GN=PPP1R13B PE=1 SV=3 Q96KQ4 ASPP1_HUMAN 1.76E-53	#N/A	#N/A	Muscle	#N/A
SMED30025596	5	SMED30025596.p1	dd_Smed_v4_4439_0_1	#N/A	#N/A	Adenylate cyclase type 1 OS=Homo sapiens OX=9606 GN=ADCY1 PE=1 SV=2 Q08828 ADCY1_HUMAN 9.48E-32	#N/A	#N/A	Neural;Muscle;Cathepsin+ cell	#N/A
SMED30018819	5	SMED30018819.p1	dd_Smed_v4_8901_0_1	#N/A	#N/A	0	#N/A	#N/A	Cathepsin+ cell;Phyarnx	#N/A
SMED30034919	5	SMED30034919.p1	dd_Smed_v4_9008_0_1	#N/A	#N/A	Ras association domain-containing protein 5 OS=Homo sapiens OX=9606 GN=RASSF5 PE=1 SV=1 Q8WWW0 RASF5_HUMAN 0.000000000000355	#N/A	#N/A	Protonephridia	#N/A
SMED30030824	5	SMED30030824.p1	dd_Smed_v4_1065_0_1	#N/A	#N/A	Clathrin interactor 1 OS=Homo sapiens OX=9606 GN=CLINT1 PE=1 SV=1 Q14677 EPN4_HUMAN 9.93E-61	#N/A	#N/A	Muscle;Cathepsin+ cell;Epidermal;Protonephridia;Intestine	#N/A
SMED30013692	5	SMED30013692.p1	dd_Smed_v4_1039_0_1	#N/A	#N/A	Major egg antigen OS=Schistosoma mansoni OX=6183 PE=2 SV=1 E=0.00000765	#N/A	#N/A	Cathepsin+ cell;Neural;Phyarnx;Protonephridia	#N/A
SMED30024442	5	SMED30024442.p1	dd_Smed_v4_2586_0_1	#N/A	#N/A	Serine/threonine-protein kinase MRCK alpha OS=Homo sapiens OX=9606 GN=CDC42BPA PE=1 SV=1 Q5VT25 MRCKA_HUMAN 0	#N/A	#N/A	Cathepsin+ cell;Muscle;Neural;Protonephridia	#N/A
SMED30003233	5	SMED30003233.p1	dd_Smed_v4_4008_0_1	#N/A	#N/A	Choline-phosphate cytidylyltransferase B OS=Homo sapiens OX=9606 GN=PCYT1B PE=1 SV=1 Q9Y5K3 PCY1B_HUMAN 6.2E-91	#N/A	#N/A	Neural	#N/A
SMED30020676	5	SMED30020676.p1	dd_Smed_v4_4493_0_1;dd_Smed_v4_4493_0_2	#N/A	#N/A	Lysophospholipase D GDPD1 OS=Homo sapiens OX=9606 GN=GDPD1 PE=1 SV=2 Q8N9F7 GDPD1_HUMAN 0.00000000000000399	#N/A	#N/A	Neural	#N/A
SMED30016338	5	SMED30016338.p1	dd_Smed_v4_2345_0_1	#N/A	#N/A	Alpha-adducin OS=Homo sapiens OX=9606 GN=ADD1 PE=1 SV=2 P35611 ADDA_HUMAN 9.84E-86	#N/A	#N/A	Neural;Epidermal;Intestine;Phyarnx	#N/A
SMED30000943	5	SMED30000943.p1	dd_Smed_v4_5878_0_1	#N/A	#N/A	0	#N/A	#N/A	Cathepsin+ cell;Neural	#N/A
SMED30018615	5	SMED30018615.p1	dd_Smed_v4_6080_0_1	#N/A	#N/A	0	#N/A	#N/A	Neural	#N/A
SMED30028738	5	SMED30028738.p1	dd_Smed_v4_1613_0_1	#N/A	#N/A	Band 4.1-like protein 3 OS=Homo sapiens OX=9606 GN=EPB41L3 PE=1 SV=2 Q9Y2J2 E41L3_HUMAN 1.68E-79	#N/A	#N/A	Cathepsin+ cell;Neural;Parapharyngeal	#N/A
SMED30005117	5	SMED30005117.p1	dd_Smed_v4_2620_0_1;dd_Smed_v4_37518_0_1;dd_Smed_v4_37518_0_2	#N/A	#N/A	0	#N/A	#N/A	#N/A	#N/A
SMED30013480	5	SMED30013480.p1	dd_Smed_v4_2040_0_1	#N/A	#N/A	Dihydropyrimidinase-related protein 3 OS=Homo sapiens OX=9606 GN=DPYSL3 PE=1 SV=1 Q14195 DPYL3_HUMAN 1.42E-95	#N/A	#N/A	Neural;Cathepsin+ cell;Muscle	#N/A
SMED30015103	5	SMED30015103.p1	dd_Smed_v4_3721_0_1	#N/A	#N/A	Branched-chain-amino-acid aminotransferase, cytosolic OS=Homo sapiens OX=9606 GN=BCAT1 PE=1 SV=3 P54687 BCAT1_HUMAN 1.12E-146	#N/A	#N/A	Neural;Protonephridia	#N/A
SMED30024655	5	SMED30024655.p1	dd_Smed_v4_4763_0_1	#N/A	#N/A	Ligand of Numb protein X 2 OS=Homo sapiens OX=9606 GN=LNX2 PE=1 SV=1 Q8N448 LNX2_HUMAN 2.67E-80	#N/A	#N/A	Cathepsin+ cell;Intestine	#N/A
SMED30033339	5	SMED30033339.p1	dd_Smed_v4_3897_0_1	#N/A	#N/A	Phospholipid phosphatase 4 OS=Homo sapiens OX=9606 GN=PLPP4 PE=1 SV=2 Q5VZY2 PLPP4_HUMAN 8.17E-48	#N/A	#N/A	#N/A	#N/A
SMED30028486	5	SMED30028486.p1	dd_Smed_v4_3939_0_1	#N/A	#N/A	BAG family molecular chaperone regulator 3 OS=Homo sapiens OX=9606 GN=BAG3 PE=1 SV=3 O95817 BAG3_HUMAN 1.25E-17	#N/A	#N/A	#N/A	#N/A
SMED30023558	5	SMED30023558.p1	dd_Smed_v4_1915_0_1	#N/A	#N/A	Ubiquitin-like-conjugating enzyme ATG3 OS=Homo sapiens OX=9606 GN=ATG3 PE=1 SV=1 Q9NT62 ATG3_HUMAN 2.77E-109	#N/A	#N/A	Neural;Cathepsin+ cell	#N/A
SMED30034372	5	SMED30034372.p1	dd_Smed_v4_2055_0_1;dd_Smed_v4_2055_0_2	#N/A	#N/A	Protein YIPF3 OS=Homo sapiens OX=9606 GN=YIPF3 PE=1 SV=1 Q9GZM5 YIPF3_HUMAN 1.23E-40	#N/A	#N/A	#N/A	#N/A
SMED30031587	5	SMED30031587.p1	dd_Smed_v4_3119_0_1	#N/A	#N/A	Glycogen [starch] synthase, muscle OS=Homo sapiens OX=9606 GN=GYS1 PE=1 SV=2 P13807 GYS1_HUMAN 0	#N/A	#N/A	Intestine;Cathepsin+ cell	#N/A
SMED30035596	5	SMED30035596.p1	dd_Smed_v4_4578_0_1	#N/A	#N/A	Regulator of G-protein signaling 7 OS=Homo sapiens OX=9606 GN=RGS7 PE=1 SV=3 P49802 RGS7_HUMAN 1.47E-91	#N/A	#N/A	#N/A	#N/A
SMED30008295	5	SMED30008295.p1	dd_Smed_v4_320_0_1;dd_Smed_v4_320_0_2	#N/A	#N/A	Heat shock cognate 71 kDa protein OS=Homo sapiens OX=9606 GN=HSPA8 PE=1 SV=1 P11142 HSP7C_HUMAN 0	#N/A	#N/A	Neoblast;Epidermal;Cathepsin+ cell	#N/A
SMED30034702	5	SMED30034702.p1	dd_Smed_v4_1438_0_1	#N/A	#N/A	ATPase inhibitor, mitochondrial OS=Homo sapiens OX=9606 GN=ATP5IF1 PE=1 SV=1 Q9UII2 ATIF1_HUMAN 3.81E-17	#N/A	#N/A	Muscle	#N/A
SMED30021332	5	SMED30021332.p1	dd_Smed_v4_464_0_1	#N/A	#N/A	Cytochrome c OS=Homo sapiens OX=9606 GN=CYCS PE=1 SV=2 P99999 CYC_HUMAN 4.21E-59	#N/A	#N/A	Intestine;Phyarnx	#N/A
SMED30018888	5	SMED30018888.p1	dd_Smed_v4_2812_0_1	#N/A	#N/A	E3 ubiquitin-protein ligase HERC2 OS=Homo sapiens OX=9606 GN=HERC2 PE=1 SV=2 O95714 HERC2_HUMAN 0.00000179	#N/A	#N/A	Neural;Cathepsin+ cell	#N/A
SMED30033007	5	SMED30033007.p1	dd_Smed_v4_1599_0_1	#N/A	#N/A	Coronin-1B OS=Homo sapiens OX=9606 GN=CORO1B PE=1 SV=1 Q9BR76 COR1B_HUMAN 1.53E-75	#N/A	#N/A	Cathepsin+ cell;Intestine	#N/A
SMED30024136	5	SMED30024136.p1	dd_Smed_v4_7288_0_1	#N/A	#N/A	0	#N/A	#N/A	#N/A	#N/A
SMED30026445	5	SMED30026445.p1	dd_Smed_v4_5406_0_1	#N/A	#N/A	Heat shock protein Hsp-16.2 OS=Caenorhabditis elegans OX=6239 GN=hsp-16.2 PE=3 SV=1 E=0.000000111	#N/A	#N/A	#N/A	#N/A
SMED30030602	5	SMED30030602.p1	dd_Smed_v4_15533_0_1	#N/A	1.E7.3	0	#N/A	#N/A	Muscle	#N/A
SMED30000901	5	SMED30000901.p1	dd_Smed_v4_89_0_1	#N/A	#N/A	Thioredoxin OS=Homo sapiens OX=9606 GN=TXN PE=1 SV=3 P10599 THIO_HUMAN 1.81E-31	#N/A	#N/A	Neural;Intestine	#N/A
SMED30011127	5	SMED30011127.p1	dd_Smed_v4_9082_0_1	#N/A	#N/A	Uridine 5'-monophosphate synthase OS=Homo sapiens OX=9606 GN=UMPS PE=1 SV=1 P11172 UMPS_HUMAN 1.31E-98	#N/A	#N/A	Muscle	#N/A
SMED30003039	5	SMED30003039.p1	dd_Smed_v4_2931_0_1	#N/A	#N/A	Guanine nucleotide-binding protein subunit alpha-13 OS=Homo sapiens OX=9606 GN=GNA13 PE=1 SV=2 Q14344 GNA13_HUMAN 1.14E-73	#N/A	#N/A	Neural	#N/A
SMED30024358	5	SMED30024358.p1	dd_Smed_v4_2825_0_1;dd_Smed_v4_5331_0_1	#N/A	#N/A	Band 4.1-like protein 3 OS=Homo sapiens OX=9606 GN=EPB41L3 PE=1 SV=2 Q9Y2J2 E41L3_HUMAN 1.64E-106	#N/A	#N/A	Neural;Cathepsin+ cell;Epidermal;Phyarnx;Intestine;Parapharyngeal	#N/A
SMED30018013	5	SMED30018013.p1	dd_Smed_v4_3629_0_1;dd_Smed_v4_3629_0_2;dd_Smed_v4_3629_0_3;dd_Smed_v4_3629_0_4;dd_Smed_v4_3629_0_6	#N/A	#N/A	Protein F37C4.5 OS=Caenorhabditis elegans OX=6239 GN=F37C4.5 PE=1 SV=3 E=1.57E-18	#N/A	#N/A	Neural;Muscle;Cathepsin+ cell	#N/A
SMED30000346	5	SMED30000346.p1	dd_Smed_v4_6878_0_1;dd_Smed_v4_6878_0_2	#N/A	maf domain containing	Nuclear factor erythroid 2-related factor 3 OS=Homo sapiens OX=9606 GN=NFE2L3 PE=1 SV=1 Q9Y4A8 NF2L3_HUMAN 0.00000147	#N/A	#N/A	#N/A	#N/A
SMED30024713	5	SMED30024713.p1	dd_Smed_v4_2393_0_1	#N/A	#N/A	Pyruvate carboxylase, mitochondrial OS=Homo sapiens OX=9606 GN=PC PE=1 SV=2 P11498 PYC_HUMAN 0	#N/A	#N/A	Neural;Muscle;Cathepsin+ cell;Parapharyngeal	#N/A
SMED30031551	5	SMED30031551.p1	dd_Smed_v4_9026_0_1;dd_Smed_v4_9026_0_2;dd_Smed_v4_9026_0_3;dd_Smed_v4_9026_0_4	#N/A	#N/A	RING finger protein 10 OS=Homo sapiens OX=9606 GN=RNF10 PE=1 SV=2 Q8N5U6 RNF10_HUMAN 0.00000000045	#N/A	#N/A	Muscle	#N/A
SMED30000291	5	SMED30000291.p1	dd_Smed_v4_5505_0_1;dd_Smed_v4_5505_0_2;dd_Smed_v4_5505_0_3;dd_Smed_v4_5505_0_4	#N/A	#N/A	Intersectin-1 OS=Homo sapiens OX=9606 GN=ITSN1 PE=1 SV=3 Q15811 ITSN1_HUMAN 0	#N/A	#N/A	Neural;Cathepsin+ cell;Muscle	#N/A
SMED30013719	5	SMED30013719.p1	dd_Smed_v4_1151_0_1	#N/A	#N/A	Polyubiquitin-B OS=Homo sapiens OX=9606 GN=UBB PE=1 SV=1 P0CG47 UBB_HUMAN 0.00000617	#N/A	#N/A	#N/A	#N/A
SMED30007795	5	SMED30007795.p1	dd_Smed_v4_559_0_1	#N/A	#N/A	Myosin light chain 1/3, skeletal muscle isoform OS=Homo sapiens OX=9606 GN=MYL1 PE=2 SV=3 P05976 MYL1_HUMAN 1.52E-43	#N/A	#N/A	Epidermal;Protonephridia	#N/A
SMED30030980	5	SMED30030980.p1	dd_Smed_v4_1337_0_1	#N/A	#N/A	S-phase kinase-associated protein 1 OS=Homo sapiens OX=9606 GN=SKP1 PE=1 SV=2 P63208 SKP1_HUMAN 3.13E-88	#N/A	#N/A	Neural;Muscle	#N/A
SMED30001548	5	SMED30001548.p1	dd_Smed_v4_2039_0_1	#N/A	#N/A	Tripartite motif-containing protein 59 OS=Homo sapiens OX=9606 GN=TRIM59 PE=1 SV=1 Q8IWR1 TRI59_HUMAN 0.00000000827	#N/A	#N/A	Neural	#N/A
SMED30027361	5	SMED30027361.p1	dd_Smed_v4_9001_0_1	#N/A	#N/A	UMP-CMP kinase OS=Homo sapiens OX=9606 GN=CMPK1 PE=1 SV=3 P30085 KCY_HUMAN 0.000000000000111	#N/A	#N/A	#N/A	#N/A
SMED30000949	6	SMED30000949.p1	dd_Smed_v4_10988_0_1	tgs1	tgs-1	0	sigma	Novel lineage	Neoblast	#N/A
SMED30033646	6	SMED30033646.p2	dd_Smed_v4_2191_0_1	#N/A	#N/A	0	#N/A	Novel lineage	Neural	#N/A
SMED30006092	6	SMED30006092.p1	dd_Smed_v4_11220_0_1	#N/A	#N/A	0	#N/A	#N/A	Muscle;Cathepsin+ cell;Intestine	#N/A
SMED30002872	6	SMED30002872.p1	dd_Smed_v4_10988_0_1	dd_10988	tgs-1	0	dd_10988	Novel lineage	Neoblast	#N/A
SMED30011091	6	SMED30011091.p1	dd_Smed_v4_10394_0_1	#N/A	#N/A	Ski oncogene OS=Homo sapiens OX=9606 GN=SKI PE=1 SV=1 P12755 SKI_HUMAN 9.97E-38	#N/A	#N/A	Neural	#N/A
SMED30022580	6	SMED30022580.p1	dd_Smed_v4_16222_0_1	runt-1	runt-like 1	Runt-related transcription factor 3 OS=Homo sapiens OX=9606 GN=RUNX3 PE=1 SV=2 Q13761 RUNX3_HUMAN 2.07E-28	Sigma	#N/A	#N/A	Runt
SMED30023082	6	SMED30023082.p1	dd_Smed_v4_18900_0_1	#N/A	#N/A	0	#N/A	Novel lineage	Neural	#N/A
SMED30005609	6	SMED30005609.p1	dd_Smed_v4_9354_0_1	#N/A	#N/A	0	#N/A	#N/A	Neural	#N/A
SMED30019915	6	SMED30019915.p1	dd_Smed_v4_15133_0_1	#N/A	#N/A	Potassium voltage-gated channel subfamily A member 2 OS=Homo sapiens OX=9606 GN=KCNA2 PE=1 SV=2 P16389 KCNA2_HUMAN 3.48E-129	#N/A	#N/A	Parapharyngeal;Neural	#N/A
SMED30009172	6	SMED30009172.p1	dd_Smed_v4_8058_0_1	#N/A	#N/A	CHRNA7-FAM7A fusion protein OS=Homo sapiens OX=9606 GN=CHRFAM7A PE=1 SV=1 Q494W8 CRFM7_HUMAN 0.0000000000966	#N/A	#N/A	Neural;Phyarnx	#N/A
SMED30019097	6	SMED30019097.p1	dd_Smed_v4_7227_0_1;dd_Smed_v4_7227_0_2	soxP-1	SOXP-1	Transcription factor SOX-6 OS=Homo sapiens OX=9606 GN=SOX6 PE=1 SV=3 P35712 SOX6_HUMAN 0.000000000000000204	NB2；Sigma	Novel lineage	Neoblast;Neural;Protonephridia	HMG
SMED30010096	6	SMED30010096.p1	dd_Smed_v4_1566_0_1	#N/A	TPA_inf: prohormone convertase 2	Neuroendocrine convertase 2 OS=Homo sapiens OX=9606 GN=PCSK2 PE=1 SV=2 P16519 NEC2_HUMAN 0	#N/A	#N/A	Neural	#N/A
SMED30006416	6	SMED30006416.p1	dd_Smed_v4_5520_0_1	#N/A	Smed_07823_V2 cell division cycle 25-1	M-phase inducer phosphatase 3 OS=Homo sapiens OX=9606 GN=CDC25C PE=1 SV=2 P30307 MPIP3_HUMAN 6.22E-24	#N/A	#N/A	#N/A	#N/A
SMED30003764	6	SMED30003764.p1	dd_Smed_v4_5816_0_1	#N/A	N-alpha-acetyltransferase 40	N-alpha-acetyltransferase 40 OS=Homo sapiens OX=9606 GN=NAA40 PE=1 SV=1 Q86UY6 NAA40_HUMAN 3.58E-36	#N/A	Novel lineage	Neoblast;Neural	#N/A
SMED30019717	6	SMED30019717.p1	dd_Smed_v4_2174_0_1	#N/A	#N/A	Inositol phosphoceramide mannosyltransferase 3 OS=Schizosaccharomyces pombe (strain 972 / ATCC 24843) OX=284812 GN=SPAC17G8.11c PE=1 SV=1 E=2.07E-22	#N/A	#N/A	Intestine;Epidermal;Phyarnx	#N/A
SMED30022468	6	SMED30022468.p1	dd_Smed_v4_13985_0_1	#N/A	secreted frizzled -like protein	Secreted frizzled-related protein 5 OS=Homo sapiens OX=9606 GN=SFRP5 PE=2 SV=3 Q5T4F7 SFRP5_HUMAN 4.17E-40	#N/A	#N/A	Muscle	#N/A
SMED30013860	6	SMED30013860.p1	dd_Smed_v4_7863_0_1;dd_Smed_v4_7863_0_2	#N/A	homeobox meis-like protein	Homeobox protein Meis2 OS=Homo sapiens OX=9606 GN=MEIS2 PE=1 SV=2 O14770 MEIS2_HUMAN 0.0000000000000177	#N/A	#N/A	Neural;Muscle;Cathepsin+ cell	Homeobox
SMED30010415	6	SMED30010415.p1	dd_Smed_v4_343_0_1;dd_Smed_v4_343_0_2	#N/A	pmp-10	0	#N/A	#N/A	Epidermal	#N/A
SMED30016537	6	SMED30016537.p1	dd_Smed_v4_16549_0_1	#N/A	#N/A	0	#N/A	#N/A	Neoblast	#N/A
SMED30012300	6	SMED30012300.p1	dd_Smed_v4_5519_0_1	#N/A	#N/A	0	#N/A	#N/A	Neoblast;Cathepsin+ cell;Protonephridia	#N/A
SMED30008508	6	SMED30008508.p1	dd_Smed_v4_921_0_1	#N/A	#N/A	LIM domain and actin-binding protein 1 OS=Homo sapiens OX=9606 GN=LIMA1 PE=1 SV=1 Q9UHB6 LIMA1_HUMAN 4.52E-19	#N/A	#N/A	Neural;Cathepsin+ cell;Parapharyngeal	#N/A
SMED30007270	6	SMED30007270.p1	dd_Smed_v4_1503_0_1	#N/A	#N/A	0	#N/A	#N/A	Neoblast;Intestine;Epidermal	#N/A
SMED30016342	6	SMED30016342.p1	dd_Smed_v4_4528_0_1;dd_Smed_v4_4528_0_2;dd_Smed_v4_4528_0_3;dd_Smed_v4_4528_0_4;dd_Smed_v4_4528_0_5;dd_Smed_v4_4528_0_6;dd_Smed_v4_4528_0_8	#N/A	#N/A	TNF receptor-associated factor 6 OS=Homo sapiens OX=9606 GN=TRAF6 PE=1 SV=1 Q9Y4K3 TRAF6_HUMAN 0.00000000363	#N/A	#N/A	Neoblast;Epidermal	#N/A
SMED30009035	6	SMED30009035.p1	dd_Smed_v4_6243_0_1;dd_Smed_v4_6243_0_2	#N/A	#N/A	Zinc finger CCCH domain-containing protein 6 OS=Homo sapiens OX=9606 GN=ZC3H6 PE=1 SV=2 P61129 ZC3H6_HUMAN 2.36E-23	#N/A	#N/A	Neoblast;Neural	#N/A
SMED30030505	6	SMED30030505.p1	dd_Smed_v4_13371_0_1	#N/A	#N/A	LIM homeobox transcription factor 1-alpha OS=Homo sapiens OX=9606 GN=LMX1A PE=1 SV=1 Q8TE12 LMX1A_HUMAN 4.34E-48	#N/A	#N/A	#N/A	Homeobox
SMED30017897	6	SMED30017897.p2	#N/A	#N/A	#N/A	Tubulin beta-3 chain OS=Homo sapiens OX=9606 GN=TUBB3 PE=1 SV=2 Q13509 TBB3_HUMAN 1.35E-64	#N/A	#N/A	#N/A	#N/A
SMED30020269	6	SMED30020269.p1	dd_Smed_v4_395_0_1	#N/A	#N/A	Transgelin-3 OS=Homo sapiens OX=9606 GN=TAGLN3 PE=1 SV=2 Q9UI15 TAGL3_HUMAN 3.2E-23	#N/A	#N/A	Epidermal;Cathepsin+ cell;Intestine;Phyarnx;Protonephridia	#N/A
SMED30032895	6	SMED30032895.p1	dd_Smed_v4_5356_0_1	#N/A	#N/A	Survival of motor neuron-related-splicing factor 30 OS=Homo sapiens OX=9606 GN=SMNDC1 PE=1 SV=1 O75940 SPF30_HUMAN 0.00000321	#N/A	#N/A	Neoblast	#N/A
SMED30000190	6	SMED30000190.p1	dd_Smed_v4_3018_0_1;dd_Smed_v4_3018_0_2	#N/A	#N/A	0	#N/A	#N/A	Neoblast	#N/A
SMED30027844	6	SMED30027844.p1	#N/A	#N/A	#N/A	0	#N/A	#N/A	#N/A	#N/A
SMED30027770	6	SMED30027770.p1	dd_Smed_v4_1646_0_1	HMG-2	Smed_09062_V2 high mobility group-2	High mobility group protein B1 OS=Homo sapiens OX=9606 GN=HMGB1 PE=1 SV=3 P09429 HMGB1_HUMAN 5.96E-39	pan-neoblast	#N/A	Neoblast;Neural	HMG
SMED30000035	6	SMED30000035.p1	dd_Smed_v4_8577_0_1	#N/A	#N/A	0	#N/A	#N/A	Protonephridia	#N/A
SMED30017151	6	SMED30017151.p1	dd_Smed_v4_2422_0_1	#N/A	#N/A	E3 ubiquitin-protein ligase UBR4 OS=Homo sapiens OX=9606 GN=UBR4 PE=1 SV=1 Q5T4S7 UBR4_HUMAN 7.92E-66	#N/A	#N/A	Neural	#N/A
SMED30035063	6	SMED30035063.p1	dd_Smed_v4_8483_0_1	soxP-2	SOXP-2	Transcription factor SOX-12 OS=Homo sapiens OX=9606 GN=SOX12 PE=2 SV=2 O15370 SOX12_HUMAN 0.0000000000000264	sigma	#N/A	#N/A	HMG
SMED30029804	6	SMED30029804.p1	dd_Smed_v4_5071_0_1	#N/A	#N/A	0	#N/A	#N/A	#N/A	#N/A
SMED30026622	6	SMED30026622.p1	dd_Smed_v4_12381_0_1	#N/A	#N/A	Beta-1,3-galactosyl-O-glycosyl-glycoprotein beta-1,6-N-acetylglucosaminyltransferase OS=Homo sapiens OX=9606 GN=GCNT1 PE=1 SV=2 Q02742 GCNT1_HUMAN 1.85E-54	#N/A	#N/A	Neoblast	#N/A
SMED30014487	6	SMED30014487.p1	dd_Smed_v4_18874_0_1	#N/A	#N/A	0	#N/A	#N/A	#N/A	#N/A
SMED30035742	6	SMED30035742.p2	#N/A	#N/A	#N/A	0	#N/A	#N/A	#N/A	#N/A
SMED30017456	6	SMED30017456.p1	dd_Smed_v4_10624_0_1	#N/A	egfr-3	Receptor tyrosine-protein kinase erbB-4 OS=Homo sapiens OX=9606 GN=ERBB4 PE=1 SV=1 Q15303 ERBB4_HUMAN 1.14E-71	#N/A	#N/A	Neural;Phyarnx	#N/A
SMED30020312	6	SMED30020312.p1	dd_Smed_v4_8001_0_1	#N/A	#N/A	ATP-dependent RNA helicase DHX8 OS=Homo sapiens OX=9606 GN=DHX8 PE=1 SV=1 Q14562 DHX8_HUMAN 1.9E-89	#N/A	#N/A	Neoblast;Protonephridia	#N/A
SMED30007406	6	SMED30007406.p1	dd_Smed_v4_659_0_1	smedwi-1	PIWI-like 1	Piwi-like protein 1 OS=Homo sapiens OX=9606 GN=PIWIL1 PE=1 SV=1 Q96J94 PIWL1_HUMAN 2.16E-56	neoblast	#N/A	Neoblast	#N/A
SMED30001462	6	SMED30001462.p1	#N/A	#N/A	#N/A	0	#N/A	#N/A	#N/A	#N/A
SMED30031463	6	SMED30031463.p1	dd_Smed_v4_1985_0_1;dd_Smed_v4_1985_0_2	vasa-1	VASA-1	Probable ATP-dependent RNA helicase DDX4 OS=Homo sapiens OX=9606 GN=DDX4 PE=1 SV=2 Q9NQI0 DDX4_HUMAN 2.88E-135	neoblast	#N/A	Neoblast	#N/A
SMED30031235	6	SMED30031235.p1	dd_Smed_v4_648_0_1	#N/A	#N/A	Tubulin alpha-3D chain OS=Homo sapiens OX=9606 GN=TUBA3D PE=1 SV=1 P0DPH8 TBA3D_HUMAN 0	#N/A	#N/A	Neoblast	#N/A
SMED30032797	6	SMED30032797.p1	dd_Smed_v4_147_0_1	#N/A	Schmidtea mediterranea	DnaJ homolog subfamily A member 1 OS=Homo sapiens OX=9606 GN=DNAJA1 PE=1 SV=2 P31689 DNJA1_HUMAN 1.96E-167	#N/A	#N/A	Neoblast	#N/A
SMED30033565	6	SMED30033565.p1	dd_Smed_v4_3777_0_1	#N/A	#N/A	0	#N/A	#N/A	Neoblast	#N/A
SMED30008579	6	SMED30008579.p1	dd_Smed_v4_668_0_1	#N/A	Smed_34297_V2	Hsc70-interacting protein OS=Homo sapiens OX=9606 GN=ST13 PE=1 SV=2 P50502 F10A1_HUMAN 1.28E-79	#N/A	#N/A	Neoblast;Cathepsin+ cell	#N/A
SMED30013909	6	SMED30013909.p1	dd_Smed_v4_1582_0_1	#N/A	tud-1	0	#N/A	#N/A	Neoblast;Neural	#N/A
SMED30030198	6	SMED30030198.p1	dd_Smed_v4_2016_0_1	#N/A	#N/A	Delta(14)-sterol reductase LBR OS=Homo sapiens OX=9606 GN=LBR PE=1 SV=2 Q14739 LBR_HUMAN 3.5E-66	#N/A	#N/A	Neoblast;Neural;Muscle;Protonephridia	#N/A
SMED30026659	6	SMED30026659.p1	dd_Smed_v4_5862_0_1	#N/A	Smed_05893_V2 ribonucleoside diphosphate reductase subunit M2	Ribonucleoside-diphosphate reductase subunit M2 B OS=Homo sapiens OX=9606 GN=RRM2B PE=1 SV=1 Q7LG56 RIR2B_HUMAN 1.22E-35	#N/A	#N/A	Neoblast	#N/A

## Sheet: epidermal
gene	cl$cluster	Prot	V4	Known.markers.gene	Symbol	Uniprot.blastp.homo	Known.markers.cell.type	Cell.type.Zengan	Cell.type.MIT	TF.AnimalTFDB
SMED30022232	1	SMED30022232.p1	dd_Smed_v4_1206_0_1	#N/A	#N/A	Hematopoietic prostaglandin D synthase OS=Homo sapiens OX=9606 GN=HPGDS PE=1 SV=3 O60760 HPGDS_HUMAN 5.57E-25	#N/A	#N/A	Neural;Cathepsin+ cell;Muscle;Parapharyngeal;Protonephridia	#N/A
SMED30003764	1	SMED30003764.p1	dd_Smed_v4_5816_0_1	#N/A	N-alpha-acetyltransferase 40	N-alpha-acetyltransferase 40 OS=Homo sapiens OX=9606 GN=NAA40 PE=1 SV=1 Q86UY6 NAA40_HUMAN 3.58E-36	#N/A	Novel lineage	Neoblast;Neural	#N/A
SMED30006416	1	SMED30006416.p1	dd_Smed_v4_5520_0_1	#N/A	Smed_07823_V2 cell division cycle 25-1	M-phase inducer phosphatase 3 OS=Homo sapiens OX=9606 GN=CDC25C PE=1 SV=2 P30307 MPIP3_HUMAN 6.22E-24	#N/A	#N/A	#N/A	#N/A
SMED30010096	1	SMED30010096.p1	dd_Smed_v4_1566_0_1	#N/A	TPA_inf: prohormone convertase 2	Neuroendocrine convertase 2 OS=Homo sapiens OX=9606 GN=PCSK2 PE=1 SV=2 P16519 NEC2_HUMAN 0	#N/A	#N/A	Neural	#N/A
SMED30010458	1	SMED30010458.p1	dd_Smed_v4_7664_0_1	#N/A	#N/A	Zinc finger protein 91 OS=Homo sapiens OX=9606 GN=ZNF91 PE=2 SV=2 Q05481 ZNF91_HUMAN 3.64E-21	#N/A	#N/A	Neural	zf-C2H2
SMED30021485	1	SMED30021485.p1	dd_Smed_v4_1328_0_1	#N/A	#N/A	0	#N/A	#N/A	Neural;Muscle;Cathepsin+ cell;Parapharyngeal;Intestine	#N/A
SMED30034275	1	SMED30034275.p1	dd_Smed_v4_10016_0_1;dd_Smed_v4_10016_0_2	#N/A	#N/A	Zinc finger MIZ domain-containing protein 2 OS=Homo sapiens OX=9606 GN=ZMIZ2 PE=1 SV=2 Q8NF64 ZMIZ2_HUMAN 1.34E-30	#N/A	#N/A	Neural	zf-MIZ
SMED30000378	1	SMED30000378.p1	dd_Smed_v4_512_0_1;dd_Smed_v4_512_0_2	#N/A	#N/A	0	#N/A	#N/A	Neoblast;Neural;Protonephridia	#N/A
SMED30016265	1	SMED30016265.p1	dd_Smed_v4_341_0_1;dd_Smed_v4_83_0_4	#N/A	Tubulin beta chain	Tubulin beta-4B chain OS=Homo sapiens OX=9606 GN=TUBB4B PE=1 SV=1 P68371 TBB4B_HUMAN 1.14E-154	#N/A	Pharyngeal lineage	Neural;Parapharyngeal;Cathepsin+ cell;Protonephridia	#N/A
SMED30035336	1	SMED30035336.p1	dd_Smed_v4_2164_0_1	#N/A	Lethal(2) giant larvae protein homolog 1	Lethal(2) giant larvae protein homolog 1 OS=Homo sapiens OX=9606 GN=LLGL1 PE=1 SV=3 Q15334 L2GL1_HUMAN 3.55E-22	#N/A	Pharyngeal lineage	Neural;Parapharyngeal	#N/A
SMED30023483	1	SMED30023483.p1	dd_Smed_v4_11501_0_1	inx-13	INX-13	Innexin unc-9 OS=Caenorhabditis elegans OX=6239 GN=unc-9 PE=2 SV=1 E=9.02E-52	Sigma	#N/A	Neural;Phyarnx	#N/A
SMED30033302	1	SMED30033302.p1	dd_Smed_v4_1999_0_1;dd_Smed_v4_1999_0_2	#N/A	#N/A	RNA-binding protein MEX3D OS=Homo sapiens OX=9606 GN=MEX3D PE=1 SV=3 Q86XN8 MEX3D_HUMAN 0.00000000000000455	#N/A	#N/A	Neural;Epidermal;Cathepsin+ cell;Muscle;Protonephridia	#N/A
SMED30019717	1	SMED30019717.p1	dd_Smed_v4_2174_0_1	#N/A	#N/A	Inositol phosphoceramide mannosyltransferase 3 OS=Schizosaccharomyces pombe (strain 972 / ATCC 24843) OX=284812 GN=SPAC17G8.11c PE=1 SV=1 E=2.07E-22	#N/A	#N/A	Intestine;Epidermal;Phyarnx	#N/A
SMED30035066	1	SMED30035066.p1	dd_Smed_v4_5531_0_1;dd_Smed_v4_5818_0_1	#N/A	axinB	Axin-1 OS=Homo sapiens OX=9606 GN=AXIN1 PE=1 SV=2 O15169 AXIN1_HUMAN 1.54E-23	#N/A	#N/A	#N/A	#N/A
SMED30019120	1	SMED30019120.p1	dd_Smed_v4_4675_0_1;dd_Smed_v4_4675_0_2	#N/A	#N/A	0	#N/A	#N/A	Neural;Parapharyngeal	#N/A
SMED30034005	1	SMED30034005.p1	dd_Smed_v4_4861_0_1;dd_Smed_v4_4861_0_2	#N/A	#N/A	Glutaminyl-peptide cyclotransferase OS=Homo sapiens OX=9606 GN=QPCT PE=1 SV=1 Q16769 QPCT_HUMAN 1.05E-65	#N/A	#N/A	Muscle	#N/A
SMED30007103	1	SMED30007103.p1	dd_Smed_v4_2179_0_1	#N/A	slc7a-7	Y+L amino acid transporter 2 OS=Homo sapiens OX=9606 GN=SLC7A6 PE=1 SV=3 Q92536 YLAT2_HUMAN 1.71E-135	#N/A	#N/A	Neural;Epidermal;Parapharyngeal;Muscle;Cathepsin+ cell	#N/A
SMED30026622	1	SMED30026622.p1	dd_Smed_v4_12381_0_1	#N/A	#N/A	Beta-1,3-galactosyl-O-glycosyl-glycoprotein beta-1,6-N-acetylglucosaminyltransferase OS=Homo sapiens OX=9606 GN=GCNT1 PE=1 SV=2 Q02742 GCNT1_HUMAN 1.85E-54	#N/A	#N/A	Neoblast	#N/A
SMED30002896	1	SMED30002896.p1	dd_Smed_v4_7442_0_1;dd_Smed_v4_7442_0_2;dd_Smed_v4_7442_0_3;dd_Smed_v4_7442_0_4;dd_Smed_v4_7442_0_5;dd_Smed_v4_7442_0_6	#N/A	#N/A	Zinc finger protein 418 OS=Homo sapiens OX=9606 GN=ZNF418 PE=1 SV=2 Q8TF45 ZN418_HUMAN 0.000000000000427	#N/A	#N/A	Neural;Muscle;Parapharyngeal	zf-C2H2
SMED30024754	1	SMED30024754.p1	dd_Smed_v4_423_0_1	#N/A	#N/A	Cystatin-A OS=Homo sapiens OX=9606 GN=CSTA PE=1 SV=1 P01040 CYTA_HUMAN 5.95E-18	#N/A	#N/A	Cathepsin+ cell;Protonephridia;Intestine	#N/A
SMED30007420	1	SMED30007420.p1	dd_Smed_v4_10376_0_1;dd_Smed_v4_10376_0_2	#N/A	Smed_35689_V2	0	#N/A	#N/A	Neoblast	#N/A
SMED30001256	1	SMED30001256.p1	dd_Smed_v4_14562_0_4	#N/A	#N/A	0	#N/A	#N/A	#N/A	#N/A
SMED30001462	1	SMED30001462.p1	#N/A	#N/A	#N/A	0	#N/A	#N/A	#N/A	#N/A
SMED30030198	1	SMED30030198.p1	dd_Smed_v4_2016_0_1	#N/A	#N/A	Delta(14)-sterol reductase LBR OS=Homo sapiens OX=9606 GN=LBR PE=1 SV=2 Q14739 LBR_HUMAN 3.5E-66	#N/A	#N/A	Neoblast;Neural;Muscle;Protonephridia	#N/A
SMED30033565	1	SMED30033565.p1	dd_Smed_v4_3777_0_1	#N/A	#N/A	0	#N/A	#N/A	Neoblast	#N/A
SMED30008579	1	SMED30008579.p1	dd_Smed_v4_668_0_1	#N/A	Smed_34297_V2	Hsc70-interacting protein OS=Homo sapiens OX=9606 GN=ST13 PE=1 SV=2 P50502 F10A1_HUMAN 1.28E-79	#N/A	#N/A	Neoblast;Cathepsin+ cell	#N/A
SMED30013177	1	SMED30013177.p1	dd_Smed_v4_590_0_1	#N/A	#N/A	Importin subunit alpha-3 OS=Homo sapiens OX=9606 GN=KPNA4 PE=1 SV=1 O00629 IMA3_HUMAN 0	#N/A	#N/A	#N/A	#N/A
SMED30034254	1	SMED30034254.p1	dd_Smed_v4_220_0_1;dd_Smed_v4_220_0_2	#N/A	Smed_00466_V2 calreticulin-1	Calreticulin OS=Homo sapiens OX=9606 GN=CALR PE=1 SV=1 P27797 CALR_HUMAN 1.79E-162	#N/A	#N/A	Cathepsin+ cell;Epidermal;Protonephridia;Neural	#N/A
SMED30026659	1	SMED30026659.p1	dd_Smed_v4_5862_0_1	#N/A	Smed_05893_V2 ribonucleoside diphosphate reductase subunit M2	Ribonucleoside-diphosphate reductase subunit M2 B OS=Homo sapiens OX=9606 GN=RRM2B PE=1 SV=1 Q7LG56 RIR2B_HUMAN 1.22E-35	#N/A	#N/A	Neoblast	#N/A
SMED30030477	1	SMED30030477.p1	dd_Smed_v4_1921_0_1	#N/A	Smed_02590_V2 peptidyl prolyl cis trans isomerase FKBP-1	Peptidyl-prolyl cis-trans isomerase FKBP4 OS=Homo sapiens OX=9606 GN=FKBP4 PE=1 SV=3 Q02790 FKBP4_HUMAN 2.77E-122	#N/A	#N/A	Epidermal;Cathepsin+ cell;Neoblast	#N/A
SMED30028154	1	SMED30028154.p1	dd_Smed_v4_12461_0_1	#N/A	#N/A	Serine/threonine-protein kinase 33 OS=Homo sapiens OX=9606 GN=STK33 PE=1 SV=1 Q9BYT3 STK33_HUMAN 1.29E-64	#N/A	#N/A	Neoblast	#N/A
SMED30021461	1	SMED30021461.p1	dd_Smed_v4_4808_0_1	H2b	H2b	Histone H2B type 1-L OS=Homo sapiens OX=9606 GN=HIST1H2BL PE=1 SV=3 Q99880 H2B1L_HUMAN 8.09E-60	pan-neoblast	#N/A	Neoblast	#N/A
SMED30033690	2	SMED30033690.p1	dd_Smed_v4_6182_0_1	#N/A	#N/A	Transmembrane protein 211 OS=Homo sapiens OX=9606 GN=TMEM211 PE=2 SV=2 Q6ICI0 TM211_HUMAN 3.09E-18	#N/A	#N/A	Cathepsin+ cell	#N/A
SMED30009076	2	SMED30009076.p1	dd_Smed_v4_37_0_1;dd_Smed_v4_90_0_1;dd_Smed_v4_90_0_2	#N/A	Actin-2	Actin, cytoplasmic 2 OS=Homo sapiens OX=9606 GN=ACTG1 PE=1 SV=1 P63261 ACTG_HUMAN 0	#N/A	Muscle lineage	Neural;Muscle;Cathepsin+ cell;Protonephridia	#N/A
SMED30028059	2	SMED30028059.p2	#N/A	#N/A	#N/A	0	#N/A	#N/A	#N/A	#N/A
SMED30035424	2	SMED30035424.p1	dd_Smed_v4_4172_0_1;dd_Smed_v4_4172_0_2;dd_Smed_v4_4172_0_3;dd_Smed_v4_4172_0_5;dd_Smed_v4_4172_0_6	nlk-1	NLK-1	Serine/threonine-protein kinase NLK OS=Homo sapiens OX=9606 GN=NLK PE=1 SV=2 Q9UBE8 NLK_HUMAN 4.03E-142	Sigma	Novel lineage	Neural;Muscle	#N/A
SMED30004873	2	SMED30004873.p1	dd_Smed_v4_9381_0_1	#N/A	#N/A	Neuropeptide FF receptor 2 OS=Homo sapiens OX=9606 GN=NPFFR2 PE=1 SV=2 Q9Y5X5 NPFF2_HUMAN 2.82E-38	#N/A	#N/A	#N/A	#N/A
SMED30015762	2	#N/A	#N/A	#N/A	Smed_14904_V2	#N/A	#N/A	#N/A	#N/A	#N/A
SMED30034477	2	SMED30034477.p1	dd_Smed_v4_7444_0_1	#N/A	#N/A	Protein Tob2 OS=Homo sapiens OX=9606 GN=TOB2 PE=1 SV=2 Q14106 TOB2_HUMAN 1.5E-29	#N/A	#N/A	Neural;Parapharyngeal;Intestine	#N/A
SMED30002753	2	SMED30002753.p1	dd_Smed_v4_585_0_1	#N/A	X1.A5.1	0	#N/A	Muscle lineage	Cathepsin+ cell;Muscle;Neural	#N/A
SMED30028350	2	SMED30028350.p2	#N/A	#N/A	#N/A	0	#N/A	Epidermal lineage	#N/A	#N/A
SMED30033594	2	SMED30033594.p1	dd_Smed_v4_1301_0_1;dd_Smed_v4_1301_0_2;dd_Smed_v4_3654_0_1	#N/A	#N/A	Microtubule-associated protein 1B OS=Homo sapiens OX=9606 GN=MAP1B PE=1 SV=2 P46821 MAP1B_HUMAN 0.00000000000268	#N/A	#N/A	Neural;Muscle;Cathepsin+ cell;Protonephridia	#N/A
SMED30035063	2	SMED30035063.p1	dd_Smed_v4_8483_0_1	soxP-2	SOXP-2	Transcription factor SOX-12 OS=Homo sapiens OX=9606 GN=SOX12 PE=2 SV=2 O15370 SOX12_HUMAN 0.0000000000000264	sigma	#N/A	#N/A	HMG
SMED30002797	2	SMED30002797.p1	dd_Smed_v4_3026_1_1;dd_Smed_v4_3026_1_2	#N/A	#N/A	0	#N/A	#N/A	Neoblast	#N/A
SMED30019390	2	SMED30019390.p1	dd_Smed_v4_7438_0_1	#N/A	#N/A	Kelch domain-containing protein 9 OS=Homo sapiens OX=9606 GN=KLHDC9 PE=1 SV=2 Q8NEP7 KLDC9_HUMAN 0.000000000000000385	#N/A	#N/A	#N/A	#N/A
SMED30010360	2	SMED30010360.p1	dd_Smed_v4_2769_0_1	#N/A	IGFALS	Insulin-like growth factor-binding protein complex acid labile subunit OS=Homo sapiens OX=9606 GN=IGFALS PE=1 SV=1 P35858 ALS_HUMAN 6.76E-24	#N/A	#N/A	Neural;Muscle	#N/A
SMED30001376	2	SMED30001376.p1	dd_Smed_v4_1579_0_1	#N/A	col4-1	Collagen alpha-6(IV) chain OS=Homo sapiens OX=9606 GN=COL4A6 PE=1 SV=3 Q14031 CO4A6_HUMAN 2.46E-167	#N/A	#N/A	Muscle	#N/A
SMED30004080	2	SMED30004080.p1	dd_Smed_v4_14648_0_3;dd_Smed_v4_14648_0_4;dd_Smed_v4_16306_0_1;dd_Smed_v4_16306_0_2	#N/A	PIM-1-like	Ribosomal protein S6 kinase alpha-5 OS=Homo sapiens OX=9606 GN=RPS6KA5 PE=1 SV=1 O75582 KS6A5_HUMAN 0.0000000000335	#N/A	Epidermal lineage	Neoblast	#N/A
SMED30017151	2	SMED30017151.p1	dd_Smed_v4_2422_0_1	#N/A	#N/A	E3 ubiquitin-protein ligase UBR4 OS=Homo sapiens OX=9606 GN=UBR4 PE=1 SV=1 Q5T4S7 UBR4_HUMAN 7.92E-66	#N/A	#N/A	Neural	#N/A
SMED30013810	2	SMED30013810.p1	dd_Smed_v4_9287_0_1	#N/A	Teashirt	Teashirt homolog 2 OS=Homo sapiens OX=9606 GN=TSHZ2 PE=1 SV=3 Q9NRE2 TSH2_HUMAN 0.0000000944	#N/A	#N/A	Neural	zf-C2H2
SMED30018236	2	SMED30018236.p1	dd_Smed_v4_7394_0_1	#N/A	#N/A	Bromodomain adjacent to zinc finger domain protein 2A OS=Homo sapiens OX=9606 GN=BAZ2A PE=1 SV=4 Q9UIF9 BAZ2A_HUMAN 3.15E-42	#N/A	#N/A	Neural;Muscle;Cathepsin+ cell	MBD
SMED30032279	2	SMED30032279.p1	dd_Smed_v4_20048_0_1	#N/A	gcr156	0	#N/A	#N/A	#N/A	#N/A
SMED30007383	2	SMED30007383.p1	dd_Smed_v4_7534_0_1	#N/A	#N/A	0	#N/A	#N/A	#N/A	#N/A
SMED30021702	2	SMED30021702.p1	dd_Smed_v4_15473_0_1	#N/A	#N/A	Early growth response protein 3 OS=Homo sapiens OX=9606 GN=EGR3 PE=2 SV=1 Q06889 EGR3_HUMAN 0.000000000881	#N/A	#N/A	Neural	zf-H2C2_2
SMED30023391	2	SMED30023391.p1	dd_Smed_v4_3523_0_1	#N/A	#N/A	Ankyrin-2 OS=Homo sapiens OX=9606 GN=ANK2 PE=1 SV=4 Q01484 ANK2_HUMAN 0	#N/A	#N/A	Neural;Muscle;Cathepsin+ cell	#N/A
SMED30008311	2	SMED30008311.p13	dd_Smed_v4_9073_0_1	#N/A	#N/A	0	#N/A	#N/A	Neural;Muscle	#N/A
SMED30024140	2	SMED30024140.p1	dd_Smed_v4_7988_0_1	#N/A	#N/A	Discoidin domain-containing receptor 2 OS=Homo sapiens OX=9606 GN=DDR2 PE=1 SV=2 Q16832 DDR2_HUMAN 6.95E-29	#N/A	#N/A	Intestine;Neoblast	#N/A
SMED30020283	2	SMED30020283.p1	dd_Smed_v4_9050_0_1	#N/A	Smed_01958_V2 soxP-5	Transcription factor SOX-5 OS=Homo sapiens OX=9606 GN=SOX5 PE=1 SV=3 P35711 SOX5_HUMAN 1.73E-47	#N/A	#N/A	Muscle	HMG
SMED30027302	2	SMED30027302.p1	dd_Smed_v4_718_0_1	#N/A	#N/A	Tubulin alpha-1A chain OS=Homo sapiens OX=9606 GN=TUBA1A PE=1 SV=1 Q71U36 TBA1A_HUMAN 0	#N/A	#N/A	Cathepsin+ cell;Muscle;Intestine;Neural	#N/A
SMED30023708	3	SMED30023708.p1	dd_Smed_v4_8720_0_1	zfp-1	ZFP-1	Zinc finger protein 341 OS=Homo sapiens OX=9606 GN=ZNF341 PE=1 SV=2 Q9BYN7 ZN341_HUMAN 0.000000000000347	Zeta	Epidermal lineage	Neoblast;Cathepsin+ cell	zf-C2H2
SMED30026364	3	SMED30026364.p1	dd_Smed_v4_5563_0_1	#N/A	SMED-P53	Tumor protein 63 OS=Homo sapiens OX=9606 GN=TP63 PE=1 SV=1 Q9H3D4 P63_HUMAN 0.0000000000000264	#N/A	Epidermal lineage	Epidermal;Phyarnx	P53
SMED30006464	3	SMED30006464.p1	dd_Smed_v4_4998_1_1	#N/A	TCF15	Transcription factor 15 OS=Homo sapiens OX=9606 GN=TCF15 PE=2 SV=3 Q12870 TCF15_HUMAN 5.25E-24	#N/A	Epidermal lineage	Neoblast;Cathepsin+ cell;Intestine;Muscle	bHLH
SMED30022344	3	SMED30022344.p1	dd_Smed_v4_1131_0_1	#N/A	Smed_23858_V2 FERM domain containing-1	Moesin OS=Homo sapiens OX=9606 GN=MSN PE=1 SV=3 P26038 MOES_HUMAN 2.03E-180	#N/A	#N/A	Epidermal;Phyarnx;Protonephridia	#N/A
SMED30031307	3	SMED30031307.p6	dd_Smed_v4_59198_0_1	#N/A	#N/A	0	#N/A	#N/A	#N/A	#N/A
SMED30013808	3	SMED30013808.p1	dd_Smed_v4_2789_0_1	#N/A	SMED_00055_V2 fos-1	Transcription factor AP-1 OS=Homo sapiens OX=9606 GN=JUN PE=1 SV=2 P05412 JUN_HUMAN 0.00000548	#N/A	#N/A	Neural;Cathepsin+ cell;Muscle;Phyarnx	TF_bZIP
SMED30008505	3	SMED30008505.p1	dd_Smed_v4_5942_0_1	soxP-3	SOXP-3	Transcription factor SOX-8 OS=Homo sapiens OX=9606 GN=SOX8 PE=2 SV=1 P57073 SOX8_HUMAN 7.19E-25	NB1；Zeta	Epidermal lineage	Epidermal	HMG
SMED30002081	3	SMED30002081.p1	dd_Smed_v4_5128_0_1	#N/A	#N/A	0	#N/A	Muscle lineage	Neoblast;Protonephridia	#N/A
SMED30027707	3	SMED30027707.p1	dd_Smed_v4_1580_0_1	#N/A	#N/A	S-adenosylmethionine synthase isoform type-2 OS=Homo sapiens OX=9606 GN=MAT2A PE=1 SV=1 P31153 METK2_HUMAN 0	#N/A	#N/A	Epidermal;Phyarnx	#N/A
SMED30005488	3	SMED30005488.p1	dd_Smed_v4_3257_0_1	#N/A	Smed_04167_V2	0	#N/A	Neuronal lineage	Cathepsin+ cell;Neural;Muscle;Phyarnx;Intestine	#N/A
SMED30000690	3	SMED30000690.p1	dd_Smed_v4_2654_0_1	#N/A	Protocadherin-9	Protocadherin-1 OS=Homo sapiens OX=9606 GN=PCDH1 PE=1 SV=2 Q08174 PCDH1_HUMAN 2.63E-76	#N/A	Epidermal lineage	Epidermal;Cathepsin+ cell;Intestine	#N/A
SMED30020269	3	SMED30020269.p1	dd_Smed_v4_395_0_1	#N/A	#N/A	Transgelin-3 OS=Homo sapiens OX=9606 GN=TAGLN3 PE=1 SV=2 Q9UI15 TAGL3_HUMAN 3.2E-23	#N/A	#N/A	Epidermal;Cathepsin+ cell;Intestine;Phyarnx;Protonephridia	#N/A
SMED30002663	3	SMED30002663.p1	dd_Smed_v4_4392_0_1	#N/A	Smed_19658_V2 TNF receptor associated factor-1	TNF receptor-associated factor 3 OS=Homo sapiens OX=9606 GN=TRAF3 PE=1 SV=2 Q13114 TRAF3_HUMAN 2.21E-52	#N/A	#N/A	Epidermal;Intestine;Cathepsin+ cell;Neural;Phyarnx	#N/A
SMED30002774	3	SMED30002774.p2	dd_Smed_v4_613_0_1	#N/A	#N/A	Dynein light chain 2, cytoplasmic OS=Homo sapiens OX=9606 GN=DYNLL2 PE=1 SV=1 Q96FJ2 DYL2_HUMAN 3.15E-59	#N/A	#N/A	Phyarnx;Protonephridia	#N/A
SMED30014702	3	SMED30014702.p1	dd_Smed_v4_12876_0_1	#N/A	#N/A	0	#N/A	Epidermal lineage	Protonephridia	#N/A
SMED30005491	3	SMED30005491.p1	dd_Smed_v4_7419_0_1	#N/A	#N/A	0	#N/A	Epidermal lineage	Epidermal	#N/A
SMED30012332	3	SMED30012332.p1	dd_Smed_v4_3935_0_1	egr-1	EGR-1	Early growth response protein 3 OS=Homo sapiens OX=9606 GN=EGR3 PE=2 SV=1 Q06889 EGR3_HUMAN 7.69E-27	Zeta	Epidermal lineage	Epidermal	zf-H2C2_2
SMED30002228	3	SMED30002228.p1	dd_Smed_v4_7050_0_1	#N/A	#N/A	Immunoglobulin superfamily containing leucine-rich repeat protein 2 OS=Homo sapiens OX=9606 GN=ISLR2 PE=2 SV=1 Q6UXK2 ISLR2_HUMAN 0.00000000000301	#N/A	#N/A	Cathepsin+ cell;Protonephridia;Phyarnx	#N/A
SMED30026808	3	SMED30026808.p1	dd_Smed_v4_446_0_1	#N/A	#N/A	Calcium-binding protein 7 OS=Homo sapiens OX=9606 GN=CABP7 PE=1 SV=1 Q86V35 CABP7_HUMAN 0.00000577	#N/A	#N/A	Epidermal;Phyarnx;Protonephridia	#N/A
SMED30022628	3	SMED30022628.p1	dd_Smed_v4_361_0_1	#N/A	#N/A	Placenta-specific gene 8 protein OS=Homo sapiens OX=9606 GN=PLAC8 PE=2 SV=1 Q9NZF1 PLAC8_HUMAN 0.0000000000137	#N/A	#N/A	Epidermal	#N/A
SMED30003468	3	SMED30003468.p1	dd_Smed_v4_536_0_1	#N/A	#N/A	Phosphoenolpyruvate carboxykinase, cytosolic [GTP] OS=Homo sapiens OX=9606 GN=PCK1 PE=1 SV=3 P35558 PCKGC_HUMAN 0	#N/A	#N/A	Intestine;Neural;Muscle;Epidermal	#N/A
SMED30006887	3	SMED30006887.p1	dd_Smed_v4_929_0_1	#N/A	#N/A	Advillin OS=Homo sapiens OX=9606 GN=AVIL PE=1 SV=3 O75366 AVIL_HUMAN 3.67E-62	#N/A	#N/A	Epidermal;Intestine;Cathepsin+ cell;Protonephridia	#N/A
SMED30033977	3	SMED30033977.p1	dd_Smed_v4_6929_0_1	#N/A	#N/A	Neurogenic locus notch homolog protein 4 OS=Homo sapiens OX=9606 GN=NOTCH4 PE=1 SV=2 Q99466 NOTC4_HUMAN 1.8E-21	#N/A	#N/A	#N/A	#N/A
SMED30029960	3	SMED30029960.p3	dd_Smed_v4_270_0_1	#N/A	#N/A	0	#N/A	#N/A	Epidermal;Cathepsin+ cell;Intestine	#N/A
SMED30000938	3	SMED30000938.p1	dd_Smed_v4_15471_0_1	#N/A	#N/A	Homeobox protein SIX1 OS=Homo sapiens OX=9606 GN=SIX1 PE=1 SV=1 Q15475 SIX1_HUMAN 4.31E-52	#N/A	#N/A	Epidermal	Homeobox
SMED30023874	3	SMED30023874.p1	dd_Smed_v4_1519_0_1	#N/A	Aminoacylase-1A	Aminoacylase-1 OS=Homo sapiens OX=9606 GN=ACY1 PE=1 SV=1 Q03154 ACY1_HUMAN 3.76E-104	#N/A	Gastrovascular lineage	Intestine;Cathepsin+ cell;Neoblast	#N/A
SMED30032456	3	SMED30032456.p1	dd_Smed_v4_400_0_1	#N/A	Schmidtea mediterranea	Aldehyde dehydrogenase, mitochondrial OS=Homo sapiens OX=9606 GN=ALDH2 PE=1 SV=2 P05091 ALDH2_HUMAN 0	#N/A	#N/A	Cathepsin+ cell;Intestine;Neoblast;Protonephridia	#N/A
SMED30023969	3	SMED30023969.p1	dd_Smed_v4_6263_0_1	#N/A	Rhombotin-1	Rhombotin-1 OS=Homo sapiens OX=9606 GN=LMO1 PE=1 SV=1 P25800 RBTN1_HUMAN 3.24E-57	#N/A	Epidermal lineage	Neural	#N/A
SMED30013319	3	SMED30013319.p1	dd_Smed_v4_1026_0_1	#N/A	#N/A	Long-chain-fatty-acid--CoA ligase ACSBG2 OS=Homo sapiens OX=9606 GN=ACSBG2 PE=1 SV=2 Q5FVE4 ACBG2_HUMAN 0	#N/A	#N/A	Epidermal;Phyarnx;Intestine	#N/A
SMED30034936	3	SMED30034936.p1	dd_Smed_v4_13714_0_1	#N/A	#N/A	0	#N/A	#N/A	Muscle;Neural;Protonephridia	#N/A
SMED30034490	3	SMED30034490.p1	dd_Smed_v4_6020_0_1	fgfr-1	FGFR1	Fibroblast growth factor receptor 1 OS=Homo sapiens OX=9606 GN=FGFR1 PE=1 SV=3 P11362 FGFR1_HUMAN 4.52E-57	Zeta	#N/A	Epidermal;Phyarnx	#N/A
SMED30006533	3	SMED30006533.p1	dd_Smed_v4_3383_0_1	#N/A	#N/A	ADP-ribosylation factor 3 OS=Homo sapiens OX=9606 GN=ARF3 PE=1 SV=2 P61204 ARF3_HUMAN 1.48E-67	#N/A	#N/A	Neural;Cathepsin+ cell	#N/A
SMED30000949	4	SMED30000949.p1	dd_Smed_v4_10988_0_1	tgs1	tgs-1	0	sigma	Novel lineage	Neoblast	#N/A
SMED30033646	4	SMED30033646.p2	dd_Smed_v4_2191_0_1	#N/A	#N/A	0	#N/A	Novel lineage	Neural	#N/A
SMED30005609	4	SMED30005609.p1	dd_Smed_v4_9354_0_1	#N/A	#N/A	0	#N/A	#N/A	Neural	#N/A
SMED30002872	4	SMED30002872.p1	dd_Smed_v4_10988_0_1	dd_10988	tgs-1	0	dd_10988	Novel lineage	Neoblast	#N/A
SMED30011091	4	SMED30011091.p1	dd_Smed_v4_10394_0_1	#N/A	#N/A	Ski oncogene OS=Homo sapiens OX=9606 GN=SKI PE=1 SV=1 P12755 SKI_HUMAN 9.97E-38	#N/A	#N/A	Neural	#N/A
SMED30022468	4	SMED30022468.p1	dd_Smed_v4_13985_0_1	#N/A	secreted frizzled -like protein	Secreted frizzled-related protein 5 OS=Homo sapiens OX=9606 GN=SFRP5 PE=2 SV=3 Q5T4F7 SFRP5_HUMAN 4.17E-40	#N/A	#N/A	Muscle	#N/A
SMED30006583	4	SMED30006583.p1	dd_Smed_v4_11650_0_1	#N/A	frizzled receptor-like	Frizzled-10 OS=Homo sapiens OX=9606 GN=FZD10 PE=1 SV=1 Q9ULW2 FZD10_HUMAN 1.29E-117	#N/A	#N/A	Muscle	#N/A
SMED30012777	4	SMED30012777.p1	dd_Smed_v4_7254_0_1	#N/A	#N/A	Universal stress protein A-like protein OS=Arabidopsis thaliana OX=3702 GN=At3g01520 PE=1 SV=2 E=0.000000000373	#N/A	#N/A	Neural;Muscle;Intestine	#N/A
SMED30019915	4	SMED30019915.p1	dd_Smed_v4_15133_0_1	#N/A	#N/A	Potassium voltage-gated channel subfamily A member 2 OS=Homo sapiens OX=9606 GN=KCNA2 PE=1 SV=2 P16389 KCNA2_HUMAN 3.48E-129	#N/A	#N/A	Parapharyngeal;Neural	#N/A
SMED30009172	4	SMED30009172.p1	dd_Smed_v4_8058_0_1	#N/A	#N/A	CHRNA7-FAM7A fusion protein OS=Homo sapiens OX=9606 GN=CHRFAM7A PE=1 SV=1 Q494W8 CRFM7_HUMAN 0.0000000000966	#N/A	#N/A	Neural;Phyarnx	#N/A
SMED30023082	4	SMED30023082.p1	dd_Smed_v4_18900_0_1	#N/A	#N/A	0	#N/A	Novel lineage	Neural	#N/A
SMED30017897	4	SMED30017897.p2	#N/A	#N/A	#N/A	Tubulin beta-3 chain OS=Homo sapiens OX=9606 GN=TUBB3 PE=1 SV=2 Q13509 TBB3_HUMAN 1.35E-64	#N/A	#N/A	#N/A	#N/A
SMED30010415	4	SMED30010415.p1	dd_Smed_v4_343_0_1;dd_Smed_v4_343_0_2	#N/A	pmp-10	0	#N/A	#N/A	Epidermal	#N/A
SMED30008508	4	SMED30008508.p1	dd_Smed_v4_921_0_1	#N/A	#N/A	LIM domain and actin-binding protein 1 OS=Homo sapiens OX=9606 GN=LIMA1 PE=1 SV=1 Q9UHB6 LIMA1_HUMAN 4.52E-19	#N/A	#N/A	Neural;Cathepsin+ cell;Parapharyngeal	#N/A
SMED30035848	4	SMED30035848.p1	dd_Smed_v4_83_0_1;dd_Smed_v4_83_0_3	#N/A	Schmidtea mediterranea	Tubulin beta-4B chain OS=Homo sapiens OX=9606 GN=TUBB4B PE=1 SV=1 P68371 TBB4B_HUMAN 0	#N/A	#N/A	Neural;Muscle;Parapharyngeal;Cathepsin+ cell;Epidermal;Protonephridia;Phyarnx	#N/A
SMED30020341	4	SMED30020341.p1	dd_Smed_v4_2071_0_1;dd_Smed_v4_2071_0_2	#N/A	#N/A	General transcription factor 3C polypeptide 5 OS=Homo sapiens OX=9606 GN=GTF3C5 PE=1 SV=2 Q9Y5Q8 TF3C5_HUMAN 6.25E-19	#N/A	#N/A	Cathepsin+ cell;Protonephridia	#N/A
SMED30001656	4	SMED30001656.p4	dd_Smed_v4_9792_0_1	#N/A	#N/A	0	#N/A	#N/A	#N/A	#N/A
SMED30017222	4	SMED30017222.p1	dd_Smed_v4_1484_0_1	#N/A	#N/A	Histone H2A.Z OS=Homo sapiens OX=9606 GN=H2AFZ PE=1 SV=2 P0C0S5 H2AZ_HUMAN 1.29E-78	#N/A	#N/A	Neoblast	#N/A
SMED30009941	4	SMED30009941.p1	dd_Smed_v4_672_0_1	#N/A	#N/A	Peptidyl-prolyl cis-trans isomerase FKBP1B OS=Homo sapiens OX=9606 GN=FKBP1B PE=1 SV=2 P68106 FKB1B_HUMAN 1.31E-53	#N/A	#N/A	Neoblast;Neural	#N/A
SMED30000190	4	SMED30000190.p1	dd_Smed_v4_3018_0_1;dd_Smed_v4_3018_0_2	#N/A	#N/A	0	#N/A	#N/A	Neoblast	#N/A
SMED30016384	4	SMED30016384.p1	dd_Smed_v4_2090_0_1;dd_Smed_v4_2090_0_3;dd_Smed_v4_2090_0_4;dd_Smed_v4_3849_0_1;dd_Smed_v4_3849_0_2;dd_Smed_v4_3849_0_3	#N/A	#N/A	Thymidylate kinase OS=Homo sapiens OX=9606 GN=DTYMK PE=1 SV=4 P23919 KTHY_HUMAN 3.55E-55	#N/A	#N/A	Neoblast;Neural;Cathepsin+ cell;Protonephridia	#N/A
SMED30014582	4	SMED30014582.p1	dd_Smed_v4_8888_0_1	#N/A	#N/A	0	#N/A	#N/A	Neoblast	#N/A
SMED30012192	4	SMED30012192.p1	dd_Smed_v4_9610_0_1	#N/A	#N/A	Metallophosphoesterase domain-containing protein 1 OS=Homo sapiens OX=9606 GN=MPPED1 PE=2 SV=3 O15442 MPPD1_HUMAN 0.000000000000000016	#N/A	#N/A	Cathepsin+ cell;Muscle;Neural	#N/A
SMED30000475	4	SMED30000475.p1	dd_Smed_v4_10097_0_1	#N/A	#N/A	Bestrophin-4 OS=Homo sapiens OX=9606 GN=BEST4 PE=2 SV=1 Q8NFU0 BEST4_HUMAN 1.73E-40	#N/A	#N/A	Muscle	#N/A
SMED30028520	4	SMED30028520.p1	dd_Smed_v4_5114_0_1	#N/A	#N/A	Ubiquitin-60S ribosomal protein L40 OS=Homo sapiens OX=9606 GN=UBA52 PE=1 SV=2 P62987 RL40_HUMAN 0.000000000000000821	#N/A	#N/A	Cathepsin+ cell;Intestine	#N/A
SMED30018579	4	SMED30018579.p1	dd_Smed_v4_13580_0_1;dd_Smed_v4_13580_0_2	#N/A	#N/A	DNA replication factor Cdt1 OS=Homo sapiens OX=9606 GN=CDT1 PE=1 SV=3 Q9H211 CDT1_HUMAN 0.00000000739	#N/A	#N/A	Neoblast	#N/A
SMED30020089	4	SMED30020089.p1	dd_Smed_v4_13163_0_1	#N/A	#N/A	0	#N/A	#N/A	#N/A	#N/A
SMED30024501	4	SMED30024501.p1	dd_Smed_v4_5309_0_1	#N/A	#N/A	Regulator of nonsense transcripts 3A OS=Homo sapiens OX=9606 GN=UPF3A PE=1 SV=1 Q9H1J1 REN3A_HUMAN 0.00000000000000107	#N/A	#N/A	Neural	#N/A
SMED30032966	4	SMED30032966.p1	dd_Smed_v4_12736_0_1;dd_Smed_v4_12736_0_2	#N/A	#N/A	Ubiquitin-conjugating enzyme E2 J2 OS=Homo sapiens OX=9606 GN=UBE2J2 PE=1 SV=3 Q8N2K1 UB2J2_HUMAN 4.68E-31	#N/A	#N/A	#N/A	#N/A
SMED30002262	4	SMED30002262.p1	dd_Smed_v4_320_0_1;dd_Smed_v4_320_0_2;dd_Smed_v4_320_0_3	#N/A	#N/A	Heat shock cognate 71 kDa protein OS=Homo sapiens OX=9606 GN=HSPA8 PE=1 SV=1 P11142 HSP7C_HUMAN 0	#N/A	#N/A	Neoblast;Epidermal;Cathepsin+ cell	#N/A
SMED30011041	4	SMED30011041.p1	dd_Smed_v4_1310_1_1;dd_Smed_v4_758_1_1	#N/A	#N/A	Zinc finger BED domain-containing protein 1 OS=Homo sapiens OX=9606 GN=ZBED1 PE=1 SV=1 O96006 ZBED1_HUMAN 5.72E-18	#N/A	#N/A	Epidermal;Cathepsin+ cell;Parapharyngeal;Neural	zf-BED
SMED30032944	4	SMED30032944.p1	#N/A	#N/A	#N/A	0	#N/A	#N/A	#N/A	#N/A
SMED30013385	4	SMED30013385.p1	dd_Smed_v4_26944_0_1	#N/A	#N/A	BTB/POZ domain-containing protein 17 OS=Homo sapiens OX=9606 GN=BTBD17 PE=3 SV=1 A6NE02 BTBDH_HUMAN 0.0000000000153	#N/A	#N/A	#N/A	#N/A
SMED30033077	4	SMED30033077.p1	dd_Smed_v4_879_0_1	#N/A	#N/A	Histone H2B type 2-F OS=Homo sapiens OX=9606 GN=HIST2H2BF PE=1 SV=3 Q5QNW6 H2B2F_HUMAN 2.99E-63	#N/A	#N/A	Neoblast	#N/A
SMED30005605	4	SMED30005605.p1	dd_Smed_v4_1558_0_1	#N/A	#N/A	0	#N/A	#N/A	#N/A	#N/A
SMED30034470	5	SMED30034470.p1	dd_Smed_v4_5781_0_1;dd_Smed_v4_5781_0_2	#N/A	5F04 PDZ ring finger 4	PDZ domain-containing RING finger protein 4 OS=Homo sapiens OX=9606 GN=PDZRN4 PE=2 SV=3 Q6ZMN7 PZRN4_HUMAN 1.01E-21	#N/A	#N/A	Neural;Parapharyngeal;Muscle;Phyarnx	#N/A
SMED30026883	5	SMED30026883.p1	dd_Smed_v4_33575_0_1;dd_Smed_v4_33575_0_2	#N/A	#N/A	Homeobox protein Nkx-3.2 OS=Homo sapiens OX=9606 GN=NKX3-2 PE=2 SV=2 P78367 NKX32_HUMAN 7.67E-26	#N/A	#N/A	#N/A	Homeobox
SMED30007406	5	SMED30007406.p1	dd_Smed_v4_659_0_1	smedwi-1	PIWI-like 1	Piwi-like protein 1 OS=Homo sapiens OX=9606 GN=PIWIL1 PE=1 SV=1 Q96J94 PIWL1_HUMAN 2.16E-56	neoblast	#N/A	Neoblast	#N/A
SMED30011869	5	SMED30011869.p1	dd_Smed_v4_4279_0_1	#N/A	X1.A2.3	0	#N/A	#N/A	Neural;Muscle	#N/A
SMED30016905	5	SMED30016905.p1	dd_Smed_v4_8566_0_1	#N/A	#N/A	Reticulon-4-interacting protein 1, mitochondrial OS=Homo sapiens OX=9606 GN=RTN4IP1 PE=1 SV=2 Q8WWV3 RT4I1_HUMAN 7.37E-85	#N/A	#N/A	#N/A	#N/A
SMED30016429	5	SMED30016429.p1	dd_Smed_v4_14562_0_3;dd_Smed_v4_14562_0_4	#N/A	#N/A	0	#N/A	#N/A	#N/A	#N/A
SMED30025671	5	SMED30025671.p1	dd_Smed_v4_4012_0_1	#N/A	Smed_06551_V2 pim-1	Serine/threonine-protein kinase pim-1 OS=Homo sapiens OX=9606 GN=PIM1 PE=1 SV=4 P11309 PIM1_HUMAN 6.42E-79	#N/A	#N/A	Neural;Cathepsin+ cell;Muscle	#N/A
SMED30019763	5	SMED30019763.p1	dd_Smed_v4_3736_0_1	#N/A	NudC domain-containing protein 1	NudC domain-containing protein 1 OS=Homo sapiens OX=9606 GN=NUDCD1 PE=1 SV=2 Q96RS6 NUDC1_HUMAN 6.92E-23	#N/A	Muscle lineage	Neoblast	#N/A
SMED30030310	5	SMED30030310.p1	dd_Smed_v4_1531_0_1	#N/A	#N/A	0	#N/A	#N/A	Intestine;Neural;Neoblast;Phyarnx	#N/A
SMED30003599	5	SMED30003599.p1	dd_Smed_v4_18547_0_1;dd_Smed_v4_18547_0_2;dd_Smed_v4_30278_0_1;dd_Smed_v4_53704_0_1	#N/A	transverse filament SYCP-1	0	#N/A	Epidermal lineage	Neoblast	#N/A
SMED30016826	5	SMED30016826.p2	dd_Smed_v4_16851_0_1;dd_Smed_v4_8096_0_1	#N/A	fer3l-1	Fer3-like protein OS=Homo sapiens OX=9606 GN=FERD3L PE=1 SV=1 Q96RJ6 FER3L_HUMAN 6.32E-32	#N/A	#N/A	Parapharyngeal	bHLH
SMED30006092	6	SMED30006092.p1	dd_Smed_v4_11220_0_1	#N/A	#N/A	0	#N/A	#N/A	Muscle;Cathepsin+ cell;Intestine	#N/A
SMED30025753	6	SMED30025753.p2	dd_Smed_v4_10_0_1	#N/A	#N/A	0	#N/A	#N/A	Neural;Epidermal;Muscle;Cathepsin+ cell;Phyarnx;Protonephridia;Intestine;Parapharyngeal	#N/A
SMED30034737	6	SMED30034737.p1	dd_Smed_v4_10467_0_1	#N/A	Protocadherin-1	Protocadherin-1 OS=Homo sapiens OX=9606 GN=PCDH1 PE=1 SV=2 Q08174 PCDH1_HUMAN 7.64E-67	#N/A	Pharyngeal lineage	Cathepsin+ cell;Neural	#N/A
SMED30019097	6	SMED30019097.p1	dd_Smed_v4_7227_0_1;dd_Smed_v4_7227_0_2	soxP-1	SOXP-1	Transcription factor SOX-6 OS=Homo sapiens OX=9606 GN=SOX6 PE=1 SV=3 P35712 SOX6_HUMAN 0.000000000000000204	NB2；Sigma	Novel lineage	Neoblast;Neural;Protonephridia	HMG
SMED30013860	6	SMED30013860.p1	dd_Smed_v4_7863_0_1;dd_Smed_v4_7863_0_2	#N/A	homeobox meis-like protein	Homeobox protein Meis2 OS=Homo sapiens OX=9606 GN=MEIS2 PE=1 SV=2 O14770 MEIS2_HUMAN 0.0000000000000177	#N/A	#N/A	Neural;Muscle;Cathepsin+ cell	Homeobox
SMED30022580	6	SMED30022580.p1	dd_Smed_v4_16222_0_1	runt-1	runt-like 1	Runt-related transcription factor 3 OS=Homo sapiens OX=9606 GN=RUNX3 PE=1 SV=2 Q13761 RUNX3_HUMAN 2.07E-28	Sigma	#N/A	#N/A	Runt
SMED30027929	6	SMED30027929.p1	dd_Smed_v4_341_0_1;dd_Smed_v4_471_0_1	#N/A	Tubulin beta-4B chain	Tubulin beta-4B chain OS=Homo sapiens OX=9606 GN=TUBB4B PE=1 SV=1 P68371 TBB4B_HUMAN 0	#N/A	Pharyngeal lineage	Neural;Muscle;Parapharyngeal;Cathepsin+ cell;Protonephridia	#N/A
SMED30005029	6	SMED30005029.p1	dd_Smed_v4_13790_0_1	#N/A	#N/A	0	#N/A	#N/A	Neoblast	TF_bZIP
SMED30016537	6	SMED30016537.p1	dd_Smed_v4_16549_0_1	#N/A	#N/A	0	#N/A	#N/A	Neoblast	#N/A
SMED30012300	6	SMED30012300.p1	dd_Smed_v4_5519_0_1	#N/A	#N/A	0	#N/A	#N/A	Neoblast;Cathepsin+ cell;Protonephridia	#N/A
SMED30007270	6	SMED30007270.p1	dd_Smed_v4_1503_0_1	#N/A	#N/A	0	#N/A	#N/A	Neoblast;Intestine;Epidermal	#N/A
SMED30031869	6	SMED30031869.p1	dd_Smed_v4_2079_0_1	#N/A	#N/A	0	#N/A	#N/A	Epidermal	#N/A
SMED30030505	6	SMED30030505.p1	dd_Smed_v4_13371_0_1	#N/A	#N/A	LIM homeobox transcription factor 1-alpha OS=Homo sapiens OX=9606 GN=LMX1A PE=1 SV=1 Q8TE12 LMX1A_HUMAN 4.34E-48	#N/A	#N/A	#N/A	Homeobox
SMED30032737	6	SMED30032737.p1	dd_Smed_v4_5424_0_1	#N/A	#N/A	0	#N/A	#N/A	Neoblast	#N/A
SMED30032895	6	SMED30032895.p1	dd_Smed_v4_5356_0_1	#N/A	#N/A	Survival of motor neuron-related-splicing factor 30 OS=Homo sapiens OX=9606 GN=SMNDC1 PE=1 SV=1 O75940 SPF30_HUMAN 0.00000321	#N/A	#N/A	Neoblast	#N/A
SMED30004253	6	SMED30004253.p1	dd_Smed_v4_6589_0_1	#N/A	#N/A	Putative UDP-GlcNAc:betaGal beta-1,3-N-acetylglucosaminyltransferase LOC100288842 OS=Homo sapiens OX=9606 PE=5 SV=2 A8MXE2 YI036_HUMAN 0.00000000000379	#N/A	#N/A	Muscle;Neural;Cathepsin+ cell;Phyarnx	#N/A
SMED30021902	6	SMED30021902.p1	dd_Smed_v4_12244_0_1	#N/A	#N/A	0	#N/A	#N/A	Muscle	#N/A
SMED30034605	6	SMED30034605.p1	dd_Smed_v4_14495_0_1;dd_Smed_v4_17127_0_1;dd_Smed_v4_17127_0_2;dd_Smed_v4_17127_0_3;dd_Smed_v4_17127_0_4;dd_Smed_v4_22084_0_1;dd_Smed_v4_22084_0_2	#N/A	#N/A	0	#N/A	#N/A	#N/A	#N/A
SMED30027844	6	SMED30027844.p1	#N/A	#N/A	#N/A	0	#N/A	#N/A	#N/A	#N/A
SMED30017456	6	SMED30017456.p1	dd_Smed_v4_10624_0_1	#N/A	egfr-3	Receptor tyrosine-protein kinase erbB-4 OS=Homo sapiens OX=9606 GN=ERBB4 PE=1 SV=1 Q15303 ERBB4_HUMAN 1.14E-71	#N/A	#N/A	Neural;Phyarnx	#N/A
SMED30013363	6	SMED30013363.p1	#N/A	#N/A	#N/A	0	#N/A	#N/A	#N/A	#N/A
SMED30012642	6	SMED30012642.p1	dd_Smed_v4_4536_0_1;dd_Smed_v4_4536_0_2;dd_Smed_v4_4536_0_3;dd_Smed_v4_4536_0_4	#N/A	#N/A	Putative RNA-binding protein Luc7-like 1 OS=Homo sapiens OX=9606 GN=LUC7L PE=1 SV=1 Q9NQ29 LUC7L_HUMAN 2.18E-90	#N/A	#N/A	Neural	#N/A
SMED30006293	6	SMED30006293.p1	dd_Smed_v4_10685_0_1	#N/A	#N/A	0	#N/A	#N/A	Muscle;Cathepsin+ cell	#N/A
SMED30016275	6	SMED30016275.p1	#N/A	#N/A	#N/A	0	#N/A	#N/A	#N/A	#N/A
SMED30007622	6	SMED30007622.p1	dd_Smed_v4_3504_0_1	#N/A	#N/A	U1 small nuclear ribonucleoprotein C OS=Homo sapiens OX=9606 GN=SNRPC PE=1 SV=1 P09234 RU1C_HUMAN 1.76E-22	#N/A	#N/A	#N/A	#N/A
SMED30007558	6	SMED30007558.p1	dd_Smed_v4_4209_0_1	#N/A	#N/A	0	#N/A	#N/A	Neural;Protonephridia	#N/A
SMED30009455	6	SMED30009455.p1	dd_Smed_v4_3272_0_1	#N/A	#N/A	Protein Red OS=Homo sapiens OX=9606 GN=IK PE=1 SV=3 Q13123 RED_HUMAN 8.95E-92	#N/A	#N/A	#N/A	#N/A
SMED30034773	6	SMED30034773.p1	dd_Smed_v4_3800_0_1	#N/A	#N/A	N-alpha-acetyltransferase 38, NatC auxiliary subunit OS=Homo sapiens OX=9606 GN=NAA38 PE=1 SV=1 Q9BRA0 LSMD1_HUMAN 0.000000000815	#N/A	#N/A	Protonephridia	#N/A
SMED30000189	6	SMED30000189.p1	dd_Smed_v4_7786_0_1	#N/A	#N/A	Archaemetzincin-2 OS=Homo sapiens OX=9606 GN=AMZ2 PE=1 SV=2 Q86W34 AMZ2_HUMAN 2.42E-20	#N/A	#N/A	#N/A	#N/A
SMED30020043	6	SMED30020043.p1	dd_Smed_v4_7237_0_1	#N/A	#N/A	0	#N/A	#N/A	Neoblast	#N/A
SMED30003243	6	SMED30003243.p3	dd_Smed_v4_19848_0_1	#N/A	#N/A	0	#N/A	#N/A	#N/A	#N/A
SMED30024725	6	SMED30024725.p1	dd_Smed_v4_1009_0_1	#N/A	#N/A	Protein lin-7 homolog B OS=Homo sapiens OX=9606 GN=LIN7B PE=1 SV=1 Q9HAP6 LIN7B_HUMAN 9.69E-110	#N/A	#N/A	Neural;Protonephridia	#N/A
SMED30000035	6	SMED30000035.p1	dd_Smed_v4_8577_0_1	#N/A	#N/A	0	#N/A	#N/A	Protonephridia	#N/A
SMED30017865	6	SMED30017865.p1	dd_Smed_v4_4860_0_1	#N/A	nuclear factor Y complex A	Nuclear transcription factor Y subunit alpha OS=Homo sapiens OX=9606 GN=NFYA PE=1 SV=2 P23511 NFYA_HUMAN 2.85E-30	#N/A	#N/A	#N/A	NF-YA
SMED30029804	6	SMED30029804.p1	dd_Smed_v4_5071_0_1	#N/A	#N/A	0	#N/A	#N/A	#N/A	#N/A
SMED30022105	6	SMED30022105.p1	dd_Smed_v4_10952_0_1	#N/A	#N/A	Frataxin, mitochondrial OS=Homo sapiens OX=9606 GN=FXN PE=1 SV=2 Q16595 FRDA_HUMAN 1.59E-32	#N/A	#N/A	#N/A	#N/A
SMED30013216	6	SMED30013216.p1	dd_Smed_v4_12815_0_1;dd_Smed_v4_7985_0_1	#N/A	#N/A	Chromodomain-helicase-DNA-binding protein 9 OS=Homo sapiens OX=9606 GN=CHD9 PE=1 SV=2 Q3L8U1 CHD9_HUMAN 0	#N/A	#N/A	Neural	#N/A

## Sheet: intestine
gene	cl$cluster	Prot	V4	Known.markers.gene	Symbol	Uniprot.blastp.homo	Known.markers.cell.type	Cell.type.Zengan	Cell.type.MIT	TF.AnimalTFDB
SMED30023874	1	SMED30023874.p1	dd_Smed_v4_1519_0_1	#N/A	Aminoacylase-1A	Aminoacylase-1 OS=Homo sapiens OX=9606 GN=ACY1 PE=1 SV=1 Q03154 ACY1_HUMAN 3.76E-104	#N/A	Gastrovascular lineage	Intestine;Cathepsin+ cell;Neoblast	#N/A
SMED30030204	1	SMED30030204.p1	dd_Smed_v4_10059_0_1	#N/A	#N/A	0	#N/A	Gastrovascular lineage	Intestine;Neoblast;Protonephridia	#N/A
SMED30019800	1	SMED30019800.p1	dd_Smed_v4_19037_0_1;dd_Smed_v4_19037_0_2	#N/A	Smed_02069_V2 tyrosine kinase-7	0	#N/A	#N/A	Neoblast	#N/A
SMED30005941	1	SMED30005941.p1	dd_Smed_v4_7676_0_1	#N/A	#N/A	Cholesterol 24-hydroxylase OS=Homo sapiens OX=9606 GN=CYP46A1 PE=1 SV=1 Q9Y6A2 CP46A_HUMAN 3.74E-75	#N/A	#N/A	Neoblast;Intestine	#N/A
SMED30005748	1	SMED30005748.p1	dd_Smed_v4_1694_0_1;dd_Smed_v4_1694_0_2;dd_Smed_v4_1694_0_3;dd_Smed_v4_1694_0_4	hnf-4	hnf4	Hepatocyte nuclear factor 4-gamma OS=Homo sapiens OX=9606 GN=HNF4G PE=1 SV=3 Q14541 HNF4G_HUMAN 5.47E-115	neoblast_intestinal；NB5；gamma	Gastrovascular lineage	Cathepsin+ cell;Intestine;Neoblast	RXR-like
SMED30019006	1	SMED30019006.p1	dd_Smed_v4_341_0_1	#N/A	#N/A	Tubulin beta-4B chain OS=Homo sapiens OX=9606 GN=TUBB4B PE=1 SV=1 P68371 TBB4B_HUMAN 0	#N/A	#N/A	Neural;Parapharyngeal;Cathepsin+ cell;Protonephridia	#N/A
SMED30023708	1	SMED30023708.p1	dd_Smed_v4_8720_0_1	zfp-1	ZFP-1	Zinc finger protein 341 OS=Homo sapiens OX=9606 GN=ZNF341 PE=1 SV=2 Q9BYN7 ZN341_HUMAN 0.000000000000347	Zeta	Epidermal lineage	Neoblast;Cathepsin+ cell	zf-C2H2
SMED30003468	1	SMED30003468.p1	dd_Smed_v4_536_0_1	#N/A	#N/A	Phosphoenolpyruvate carboxykinase, cytosolic [GTP] OS=Homo sapiens OX=9606 GN=PCK1 PE=1 SV=3 P35558 PCKGC_HUMAN 0	#N/A	#N/A	Intestine;Neural;Muscle;Epidermal	#N/A
SMED30026364	1	SMED30026364.p1	dd_Smed_v4_5563_0_1	#N/A	SMED-P53	Tumor protein 63 OS=Homo sapiens OX=9606 GN=TP63 PE=1 SV=1 Q9H3D4 P63_HUMAN 0.0000000000000264	#N/A	Epidermal lineage	Epidermal;Phyarnx	P53
SMED30022665	1	SMED30022665.p1	dd_Smed_v4_4947_0_1	#N/A	#N/A	2-acylglycerol O-acyltransferase 2 OS=Homo sapiens OX=9606 GN=MOGAT2 PE=1 SV=2 Q3SYC2 MOGT2_HUMAN 7.71E-124	#N/A	#N/A	Intestine	#N/A
SMED30032456	1	SMED30032456.p1	dd_Smed_v4_400_0_1	#N/A	Schmidtea mediterranea	Aldehyde dehydrogenase, mitochondrial OS=Homo sapiens OX=9606 GN=ALDH2 PE=1 SV=2 P05091 ALDH2_HUMAN 0	#N/A	#N/A	Cathepsin+ cell;Intestine;Neoblast;Protonephridia	#N/A
SMED30001601	1	SMED30001601.p1	dd_Smed_v4_2946_0_1	#N/A	Zinc finger protein sens	Zinc finger protein Gfi-1 OS=Homo sapiens OX=9606 GN=GFI1 PE=1 SV=2 Q99684 GFI1_HUMAN 0.00000000000076	#N/A	Protonephridia lineage	Epidermal;Intestine;Protonephridia	zf-C2H2
SMED30034637	1	SMED30034637.p1	dd_Smed_v4_6826_0_1;dd_Smed_v4_6826_0_2;dd_Smed_v4_6826_0_3;dd_Smed_v4_6826_0_4;dd_Smed_v4_6826_0_5	#N/A	#N/A	Fukutin-related protein OS=Homo sapiens OX=9606 GN=FKRP PE=1 SV=1 Q9H9S5 FKRP_HUMAN 0.00000125	#N/A	#N/A	Intestine;Cathepsin+ cell;Neoblast	#N/A
SMED30013591	1	SMED30013591.p1	dd_Smed_v4_398_0_1	#N/A	#N/A	Fructose-bisphosphate aldolase C OS=Homo sapiens OX=9606 GN=ALDOC PE=1 SV=2 P09972 ALDOC_HUMAN 5.39E-161	#N/A	#N/A	Intestine;Cathepsin+ cell;Neoblast;Protonephridia	#N/A
SMED30002081	1	SMED30002081.p1	dd_Smed_v4_5128_0_1	#N/A	#N/A	0	#N/A	Muscle lineage	Neoblast;Protonephridia	#N/A
SMED30002925	1	SMED30002925.p1	dd_Smed_v4_12472_0_1	#N/A	Protein jagged-1b	Delta-like protein 4 OS=Homo sapiens OX=9606 GN=DLL4 PE=1 SV=1 Q9NR61 DLL4_HUMAN 0.000000000000000813	#N/A	Muscle lineage	Cathepsin+ cell;Muscle	#N/A
SMED30028890	1	SMED30028890.p1	dd_Smed_v4_1294_0_1;dd_Smed_v4_1294_0_2	#N/A	#N/A	0	#N/A	#N/A	Cathepsin+ cell;Epidermal;Phyarnx	#N/A
SMED30018167	1	SMED30018167.p1	dd_Smed_v4_5220_0_1	#N/A	#N/A	Probable imidazolonepropionase OS=Homo sapiens OX=9606 GN=AMDHD1 PE=1 SV=2 Q96NU7 HUTI_HUMAN 5.52E-142	#N/A	#N/A	Intestine;Cathepsin+ cell	#N/A
SMED30035864	1	SMED30035864.p1	dd_Smed_v4_7176_0_1;dd_Smed_v4_7176_0_2	#N/A	CDC25-2	M-phase inducer phosphatase 3 OS=Homo sapiens OX=9606 GN=CDC25C PE=1 SV=2 P30307 MPIP3_HUMAN 8.02E-27	#N/A	#N/A	#N/A	#N/A
SMED30030310	1	SMED30030310.p1	dd_Smed_v4_1531_0_1	#N/A	#N/A	0	#N/A	#N/A	Intestine;Neural;Neoblast;Phyarnx	#N/A
SMED30002603	1	SMED30002603.p1	dd_Smed_v4_597_0_1	#N/A	#N/A	0	#N/A	#N/A	Intestine;Neoblast	#N/A
SMED30022093	1	SMED30022093.p1	dd_Smed_v4_15025_0_1	#N/A	#N/A	0	#N/A	#N/A	Epidermal	#N/A
SMED30030431	1	SMED30030431.p1	dd_Smed_v4_633_0_1	#N/A	#N/A	U1 small nuclear ribonucleoprotein 70 kDa OS=Homo sapiens OX=9606 GN=SNRNP70 PE=1 SV=2 P08621 RU17_HUMAN 5.32E-66	#N/A	#N/A	Neoblast;Intestine	#N/A
SMED30033554	1	SMED30033554.p1	dd_Smed_v4_492_0_1	#N/A	#N/A	Prostamide/prostaglandin F synthase OS=Salmo salar OX=8030 GN=prxl2b PE=2 SV=1 E=0.00000000432	#N/A	#N/A	Intestine	#N/A
SMED30021015	1	SMED30021015.p3	#N/A	#N/A	#N/A	0	#N/A	#N/A	#N/A	#N/A
SMED30027855	1	SMED30027855.p1	dd_Smed_v4_1769_0_1	#N/A	#N/A	Putative L-aspartate dehydrogenase OS=Homo sapiens OX=9606 GN=ASPDH PE=1 SV=2 A6ND91 ASPD_HUMAN 8.88E-63	#N/A	#N/A	Intestine	#N/A
SMED30016591	1	SMED30016591.p1	dd_Smed_v4_2875_0_1;dd_Smed_v4_2875_0_2;dd_Smed_v4_2875_0_3;dd_Smed_v4_2875_0_4;dd_Smed_v4_2875_0_5;dd_Smed_v4_2875_0_6	#N/A	#N/A	Core-binding factor subunit beta OS=Homo sapiens OX=9606 GN=CBFB PE=1 SV=2 Q13951 PEBB_HUMAN 1.01E-21	#N/A	#N/A	Neoblast;Epidermal;Cathepsin+ cell;Muscle;Phyarnx;Protonephridia	CBF
SMED30008540	1	SMED30008540.p1	dd_Smed_v4_4278_0_1;dd_Smed_v4_4278_0_2	#N/A	#N/A	Sterol O-acyltransferase 1 OS=Homo sapiens OX=9606 GN=SOAT1 PE=1 SV=3 P35610 SOAT1_HUMAN 1.45E-132	#N/A	#N/A	Cathepsin+ cell;Intestine;Neoblast	#N/A
SMED30004505	1	SMED30004505.p1	dd_Smed_v4_498_0_1	#N/A	#N/A	START domain-containing protein 10 OS=Homo sapiens OX=9606 GN=STARD10 PE=1 SV=2 Q9Y365 STA10_HUMAN 2.07E-76	#N/A	#N/A	Cathepsin+ cell;Parapharyngeal;Protonephridia;Intestine	#N/A
SMED30019342	1	SMED30019342.p1	dd_Smed_v4_7862_0_1	#N/A	#N/A	SH3 and multiple ankyrin repeat domains protein 3 OS=Homo sapiens OX=9606 GN=SHANK3 PE=1 SV=3 Q9BYB0 SHAN3_HUMAN 2.2E-94	#N/A	#N/A	Intestine	#N/A
SMED30025676	1	SMED30025676.p1	dd_Smed_v4_3339_0_1	#N/A	#N/A	PDZ and LIM domain protein 7 OS=Homo sapiens OX=9606 GN=PDLIM7 PE=1 SV=1 Q9NR12 PDLI7_HUMAN 4.51E-25	#N/A	#N/A	Cathepsin+ cell	#N/A
SMED30030203	1	SMED30030203.p1	dd_Smed_v4_12462_0_1;dd_Smed_v4_12462_0_2	#N/A	#N/A	0	#N/A	#N/A	Cathepsin+ cell	#N/A
SMED30028513	1	SMED30028513.p1	dd_Smed_v4_346_0_1	#N/A	#N/A	Transcriptional activator protein Pur-alpha OS=Homo sapiens OX=9606 GN=PURA PE=1 SV=2 Q00577 PURA_HUMAN 1.85E-74	#N/A	#N/A	Epidermal;Intestine	#N/A
SMED30014430	1	SMED30014430.p1	dd_Smed_v4_11605_0_1	#N/A	#N/A	Protocadherin-11 Y-linked OS=Homo sapiens OX=9606 GN=PCDH11Y PE=1 SV=1 Q9BZA8 PC11Y_HUMAN 1.02E-79	#N/A	#N/A	Intestine;Neural	#N/A
SMED30015227	1	SMED30015227.p1	dd_Smed_v4_1977_0_1	#N/A	#N/A	Elongation of very long chain fatty acids protein 4 OS=Homo sapiens OX=9606 GN=ELOVL4 PE=1 SV=1 Q9GZR5 ELOV4_HUMAN 5.79E-57	#N/A	#N/A	Epidermal;Intestine	#N/A
SMED30019982	1	SMED30019982.p1	dd_Smed_v4_2775_0_1	#N/A	#N/A	0	#N/A	#N/A	Intestine	#N/A
SMED30034127	1	SMED30034127.p1	dd_Smed_v4_7541_0_1	#N/A	#N/A	Enteropeptidase OS=Homo sapiens OX=9606 GN=TMPRSS15 PE=1 SV=3 P98073 ENTK_HUMAN 1.89E-22	#N/A	#N/A	Intestine	#N/A
SMED30034490	1	SMED30034490.p1	dd_Smed_v4_6020_0_1	fgfr-1	FGFR1	Fibroblast growth factor receptor 1 OS=Homo sapiens OX=9606 GN=FGFR1 PE=1 SV=3 P11362 FGFR1_HUMAN 4.52E-57	Zeta	#N/A	Epidermal;Phyarnx	#N/A
SMED30011303	1	SMED30011303.p1	dd_Smed_v4_387_0_1	#N/A	#N/A	Syntenin-1 OS=Homo sapiens OX=9606 GN=SDCBP PE=1 SV=1 O00560 SDCB1_HUMAN 2.45E-106	#N/A	#N/A	Intestine;Cathepsin+ cell;Neoblast;Phyarnx	#N/A
SMED30034563	1	SMED30034563.p1	dd_Smed_v4_17337_0_1;dd_Smed_v4_17337_0_2;dd_Smed_v4_17337_0_3;dd_Smed_v4_17337_0_4;dd_Smed_v4_3509_0_1	#N/A	#N/A	Bcl-2/adenovirus E1B 19 kDa-interacting protein 2-like protein OS=Homo sapiens OX=9606 GN=BNIPL PE=1 SV=1 Q7Z465 BNIPL_HUMAN 8.28E-29	#N/A	#N/A	Intestine;Cathepsin+ cell	#N/A
SMED30032970	1	SMED30032970.p1	dd_Smed_v4_8943_0_1	#N/A	alpha-int-3	Integrin alpha-3 OS=Homo sapiens OX=9606 GN=ITGA3 PE=1 SV=5 P26006 ITA3_HUMAN 1.14E-45	#N/A	#N/A	Intestine;Phyarnx	#N/A
SMED30034385	1	SMED30034385.p1	dd_Smed_v4_2311_0_1	#N/A	#N/A	Elongation of very long chain fatty acids protein 4 OS=Homo sapiens OX=9606 GN=ELOVL4 PE=1 SV=1 Q9GZR5 ELOV4_HUMAN 2.21E-76	#N/A	#N/A	Cathepsin+ cell;Muscle;Intestine;Neoblast	#N/A
SMED30004348	1	SMED30004348.p1	dd_Smed_v4_568_0_1;dd_Smed_v4_568_0_2;dd_Smed_v4_568_0_3;dd_Smed_v4_568_0_4;dd_Smed_v4_568_0_5;dd_Smed_v4_568_0_6	#N/A	#N/A	Alpha-2-macroglobulin-like protein 1 OS=Homo sapiens OX=9606 GN=A2ML1 PE=1 SV=3 A8K2U0 A2ML1_HUMAN 9.19E-104	#N/A	#N/A	Cathepsin+ cell;Intestine;Neoblast	#N/A
SMED30034152	1	SMED30034152.p1	dd_Smed_v4_144_0_1	#N/A	#N/A	60S ribosomal protein L11 OS=Homo sapiens OX=9606 GN=RPL11 PE=1 SV=2 P62913 RL11_HUMAN 2.34E-91	#N/A	#N/A	Neoblast;Epidermal;Intestine	#N/A
SMED30021508	1	SMED30021508.p1	dd_Smed_v4_932_0_1	#N/A	#N/A	Glutamate dehydrogenase 1, mitochondrial OS=Homo sapiens OX=9606 GN=GLUD1 PE=1 SV=2 P00367 DHE3_HUMAN 0	#N/A	#N/A	Cathepsin+ cell;Intestine;Neoblast	#N/A
SMED30006378	1	SMED30006378.p1	dd_Smed_v4_922_1_1	#N/A	#N/A	PRELI domain containing protein 3B OS=Homo sapiens OX=9606 GN=PRELID3B PE=1 SV=2 Q9Y3B1 PLD3B_HUMAN 6.16E-33	#N/A	#N/A	Intestine;Neoblast	#N/A
SMED30002228	1	SMED30002228.p1	dd_Smed_v4_7050_0_1	#N/A	#N/A	Immunoglobulin superfamily containing leucine-rich repeat protein 2 OS=Homo sapiens OX=9606 GN=ISLR2 PE=2 SV=1 Q6UXK2 ISLR2_HUMAN 0.00000000000301	#N/A	#N/A	Cathepsin+ cell;Protonephridia;Phyarnx	#N/A
SMED30014036	1	SMED30014036.p1	dd_Smed_v4_7930_0_1	#N/A	#N/A	Protocadherin-11 X-linked OS=Homo sapiens OX=9606 GN=PCDH11X PE=2 SV=1 Q9BZA7 PC11X_HUMAN 4.43E-55	#N/A	#N/A	Cathepsin+ cell;Parapharyngeal	#N/A
SMED30025388	1	SMED30025388.p1	dd_Smed_v4_579_0_1;dd_Smed_v4_579_0_2	#N/A	#N/A	Myosin-7 OS=Homo sapiens OX=9606 GN=MYH7 PE=1 SV=5 P12883 MYH7_HUMAN 0	#N/A	#N/A	Muscle	#N/A
SMED30017845	1	SMED30017845.p1	dd_Smed_v4_568_0_1;dd_Smed_v4_568_0_2;dd_Smed_v4_568_0_3;dd_Smed_v4_568_0_4;dd_Smed_v4_568_0_5;dd_Smed_v4_568_0_6	#N/A	#N/A	Alpha-2-macroglobulin-like protein 1 OS=Homo sapiens OX=9606 GN=A2ML1 PE=1 SV=3 A8K2U0 A2ML1_HUMAN 3.69E-102	#N/A	#N/A	Cathepsin+ cell;Intestine;Neoblast	#N/A
SMED30030498	1	SMED30030498.p1	dd_Smed_v4_1296_0_1;dd_Smed_v4_4397_0_1	#N/A	#N/A	0	#N/A	#N/A	Cathepsin+ cell;Intestine;Neoblast	#N/A
SMED30019507	1	SMED30019507.p1	dd_Smed_v4_2472_0_1	#N/A	#N/A	Diacylglycerol O-acyltransferase 1 OS=Homo sapiens OX=9606 GN=DGAT1 PE=1 SV=2 O75907 DGAT1_HUMAN 4.8E-104	#N/A	#N/A	#N/A	#N/A
SMED30035772	1	SMED30035772.p1	dd_Smed_v4_6951_0_1;dd_Smed_v4_6951_0_2	#N/A	#N/A	TLC domain-containing protein 1 OS=Homo sapiens OX=9606 GN=TLCD1 PE=2 SV=1 Q96CP7 TLCD1_HUMAN 3.11E-23	#N/A	#N/A	Epidermal	TRAM_LAG1_CLN8
SMED30022677	1	SMED30022677.p1	dd_Smed_v4_1100_0_1	#N/A	#N/A	Sphingolipid delta(4)-desaturase DES1 OS=Homo sapiens OX=9606 GN=DEGS1 PE=1 SV=1 O15121 DEGS1_HUMAN 6.45E-139	#N/A	#N/A	Epidermal;Cathepsin+ cell;Protonephridia;Neural	#N/A
SMED30033970	1	SMED30033970.p1	dd_Smed_v4_101_0_1;dd_Smed_v4_101_0_2	#N/A	#N/A	Eppin OS=Homo sapiens OX=9606 GN=EPPIN PE=1 SV=1 O95925 EPPI_HUMAN 0.0000000000000564	#N/A	#N/A	Intestine	#N/A
SMED30031622	1	SMED30031622.p1	dd_Smed_v4_1709_0_1	#N/A	#N/A	Fructose-1,6-bisphosphatase 1 OS=Homo sapiens OX=9606 GN=FBP1 PE=1 SV=5 P09467 F16P1_HUMAN 5.89E-155	#N/A	#N/A	Cathepsin+ cell;Intestine;Muscle	#N/A
SMED30027148	1	SMED30027148.p1	dd_Smed_v4_3770_0_1	#N/A	#N/A	Isocitrate dehydrogenase [NADP] cytoplasmic OS=Homo sapiens OX=9606 GN=IDH1 PE=1 SV=2 O75874 IDHC_HUMAN 0	#N/A	#N/A	Intestine	#N/A
SMED30015413	1	SMED30015413.p1	dd_Smed_v4_375_0_1	#N/A	Ras-related protein Rab-28	Troponin T, cardiac muscle OS=Homo sapiens OX=9606 GN=TNNT2 PE=1 SV=3 P45379 TNNT2_HUMAN 0.0000000493	#N/A	Muscle lineage	Muscle;Intestine	#N/A
SMED30010890	1	SMED30010890.p1	dd_Smed_v4_347_0_1	#N/A	#N/A	Y-box-binding protein 2 OS=Homo sapiens OX=9606 GN=YBX2 PE=1 SV=2 Q9Y2T7 YBOX2_HUMAN 9.25E-31	#N/A	#N/A	Cathepsin+ cell;Intestine;Muscle;Protonephridia	CSD
SMED30024295	1	SMED30024295.p1	dd_Smed_v4_1319_0_1	#N/A	#N/A	Mitogen-activated protein kinase 3 OS=Homo sapiens OX=9606 GN=MAPK3 PE=1 SV=4 P27361 MK03_HUMAN 2.68E-177	#N/A	#N/A	Intestine;Cathepsin+ cell;Protonephridia	#N/A
SMED30027542	1	SMED30027542.p1	dd_Smed_v4_1619_0_1	#N/A	#N/A	Clavesin-2 OS=Homo sapiens OX=9606 GN=CLVS2 PE=2 SV=1 Q5SYC1 CLVS2_HUMAN 0.0000000000153	#N/A	#N/A	Epidermal;Parapharyngeal;Phyarnx	#N/A
SMED30005237	1	SMED30005237.p1	dd_Smed_v4_8858_0_1	#N/A	#N/A	Zinc finger protein 577 OS=Homo sapiens OX=9606 GN=ZNF577 PE=2 SV=3 Q9BSK1 ZN577_HUMAN 2.32E-18	#N/A	#N/A	Cathepsin+ cell;Protonephridia;Neural	zf-H2C2_2
SMED30004676	1	SMED30004676.p1	dd_Smed_v4_4946_0_1	#N/A	#N/A	1-acyl-sn-glycerol-3-phosphate acyltransferase delta OS=Homo sapiens OX=9606 GN=AGPAT4 PE=1 SV=1 Q9NRZ5 PLCD_HUMAN 4.99E-79	#N/A	#N/A	Intestine	#N/A
SMED30033846	1	SMED30033846.p1	dd_Smed_v4_1689_0_1	#N/A	#N/A	Trans-1,2-dihydrobenzene-1,2-diol dehydrogenase OS=Homo sapiens OX=9606 GN=DHDH PE=1 SV=1 Q9UQ10 DHDH_HUMAN 0.00000000425	#N/A	#N/A	Protonephridia	#N/A
SMED30004729	1	SMED30004729.p1	dd_Smed_v4_13837_0_1;dd_Smed_v4_13837_0_2;dd_Smed_v4_13837_0_3;dd_Smed_v4_13837_0_4	#N/A	#N/A	tRNA (guanine(10)-N2)-methyltransferase homolog OS=Homo sapiens OX=9606 GN=TRMT11 PE=1 SV=1 Q7Z4G4 TRM11_HUMAN 8.63E-83	#N/A	#N/A	Cathepsin+ cell	#N/A
SMED30013107	1	SMED30013107.p1	dd_Smed_v4_78_0_1	#N/A	Glyceraldehyde-3-phosphate dehydrogenase	Glyceraldehyde-3-phosphate dehydrogenase OS=Homo sapiens OX=9606 GN=GAPDH PE=1 SV=3 P04406 G3P_HUMAN 0	#N/A	Muscle lineage	Muscle;Intestine;Phyarnx;Protonephridia;Cathepsin+ cell	#N/A
SMED30033797	1	SMED30033797.p1	dd_Smed_v4_5133_0_1;dd_Smed_v4_5133_0_2	#N/A	#N/A	0	#N/A	#N/A	Protonephridia	#N/A
SMED30013043	1	SMED30013043.p1	dd_Smed_v4_3565_0_1;dd_Smed_v4_3565_0_2	#N/A	SMED_02961_V2 runt-2	Runt-related transcription factor 1 OS=Homo sapiens OX=9606 GN=RUNX1 PE=1 SV=3 Q01196 RUNX1_HUMAN 1.94E-41	#N/A	#N/A	Cathepsin+ cell;Intestine	Runt
SMED30000758	1	SMED30000758.p1	dd_Smed_v4_1451_0_1	#N/A	#N/A	0	#N/A	#N/A	Intestine;Cathepsin+ cell	#N/A
SMED30020521	1	SMED30020521.p1	dd_Smed_v4_2445_0_1	#N/A	#N/A	Glycerol-3-phosphate acyltransferase 4 OS=Homo sapiens OX=9606 GN=GPAT4 PE=1 SV=1 Q86UL3 GPAT4_HUMAN 2.03E-143	#N/A	#N/A	Intestine;Phyarnx	#N/A
SMED30032348	1	SMED30032348.p1	dd_Smed_v4_6653_0_1	#N/A	#N/A	0	#N/A	#N/A	Neoblast;Intestine	#N/A
SMED30011818	1	SMED30011818.p1	dd_Smed_v4_892_0_1	#N/A	#N/A	Zinc finger protein 593 homolog OS=Caenorhabditis elegans OX=6239 GN=Y56A3A.18 PE=3 SV=1 E=0.00000000000112	#N/A	#N/A	Neoblast;Intestine	#N/A
SMED30005334	1	SMED30005334.p3	dd_Smed_v4_344_0_1	#N/A	#N/A	0	#N/A	#N/A	Neoblast;Intestine;Epidermal;Muscle	#N/A
SMED30002592	1	SMED30002592.p1	dd_Smed_v4_1078_1_1	#N/A	#N/A	NADH dehydrogenase [ubiquinone] 1 beta subcomplex subunit 3 OS=Homo sapiens OX=9606 GN=NDUFB3 PE=1 SV=3 O43676 NDUB3_HUMAN 0.000000416	#N/A	#N/A	Intestine;Neoblast	#N/A
SMED30011053	1	SMED30011053.p1	dd_Smed_v4_2625_0_1	#N/A	#N/A	Voltage-dependent anion-selective channel protein 1 OS=Homo sapiens OX=9606 GN=VDAC1 PE=1 SV=2 P21796 VDAC1_HUMAN 0.0000000000000282	#N/A	#N/A	Intestine;Neoblast;Phyarnx	#N/A
SMED30034232	1	SMED30034232.p1	dd_Smed_v4_4044_0_1	#N/A	#N/A	Dual specificity protein phosphatase 22 OS=Homo sapiens OX=9606 GN=DUSP22 PE=1 SV=1 Q9NRW4 DUS22_HUMAN 1.87E-36	#N/A	#N/A	#N/A	#N/A
SMED30032334	1	SMED30032334.p1	dd_Smed_v4_425_0_1	#N/A	#N/A	0	#N/A	#N/A	Intestine;Epidermal;Neural	#N/A
SMED30015291	1	SMED30015291.p1	dd_Smed_v4_470_0_1	#N/A	#N/A	0	#N/A	#N/A	Intestine	#N/A
SMED30011793	2	SMED30011793.p1	dd_Smed_v4_2716_0_1;dd_Smed_v4_2716_0_2;dd_Smed_v4_2716_0_3;dd_Smed_v4_2716_0_4	nkx2.2	nkx2.2	Homeobox protein Nkx-2.2 OS=Homo sapiens OX=9606 GN=NKX2-2 PE=2 SV=1 O95096 NKX22_HUMAN 2.25E-37	neoblast_intestinal；gamma	Gastrovascular lineage	Intestine;Neoblast	Homeobox
SMED30008411	2	SMED30008411.p1	dd_Smed_v4_487_0_1	#N/A	#N/A	Glutamate--cysteine ligase regulatory subunit OS=Homo sapiens OX=9606 GN=GCLM PE=1 SV=1 P48507 GSH0_HUMAN 7.31E-32	#N/A	#N/A	Intestine;Epidermal;Neoblast	#N/A
SMED30013469	2	SMED30013469.p1	dd_Smed_v4_27192_0_1	#N/A	#N/A	Oxysterol-binding protein-related protein 9 OS=Homo sapiens OX=9606 GN=OSBPL9 PE=1 SV=2 Q96SU4 OSBL9_HUMAN 9.62E-111	#N/A	#N/A	#N/A	#N/A
SMED30029533	2	SMED30029533.p1	dd_Smed_v4_2982_0_1;dd_Smed_v4_2982_0_2	#N/A	#N/A	Inositol phosphoceramide mannosyltransferase 2 OS=Schizosaccharomyces pombe (strain 972 / ATCC 24843) OX=284812 GN=SPCC4F11.04c PE=3 SV=1 E=1.5E-26	#N/A	#N/A	Epidermal;Cathepsin+ cell	#N/A
SMED30028688	2	SMED30028688.p1	dd_Smed_v4_26059_0_1	#N/A	#N/A	0	#N/A	#N/A	#N/A	#N/A
SMED30034936	2	SMED30034936.p1	dd_Smed_v4_13714_0_1	#N/A	#N/A	0	#N/A	#N/A	Muscle;Neural;Protonephridia	#N/A
SMED30034411	2	SMED30034411.p1	dd_Smed_v4_11552_0_1	#N/A	#N/A	ATP-binding cassette sub-family F member 3 OS=Homo sapiens OX=9606 GN=ABCF3 PE=1 SV=2 Q9NUQ8 ABCF3_HUMAN 5.44E-89	#N/A	#N/A	Neoblast	#N/A
SMED30025522	2	SMED30025522.p1	dd_Smed_v4_141_0_1	#N/A	Hsp60	60 kDa heat shock protein, mitochondrial OS=Homo sapiens OX=9606 GN=HSPD1 PE=1 SV=2 P10809 CH60_HUMAN 0	#N/A	#N/A	Neoblast;Epidermal;Cathepsin+ cell;Intestine	#N/A
SMED30017114	2	SMED30017114.p1	dd_Smed_v4_308_0_1	#N/A	#N/A	Elongation factor 1-gamma OS=Homo sapiens OX=9606 GN=EEF1G PE=1 SV=3 P26641 EF1G_HUMAN 1.95E-129	#N/A	#N/A	Neoblast;Epidermal;Cathepsin+ cell;Intestine	#N/A
SMED30006199	2	SMED30006199.p1	dd_Smed_v4_1817_0_1	#N/A	#N/A	Acetyl-coenzyme A synthetase, cytoplasmic OS=Homo sapiens OX=9606 GN=ACSS2 PE=1 SV=1 Q9NR19 ACSA_HUMAN 0	#N/A	#N/A	Neural	#N/A
SMED30004748	2	SMED30004748.p1	dd_Smed_v4_24476_0_1	#N/A	#N/A	0	#N/A	#N/A	#N/A	#N/A
SMED30012568	2	SMED30012568.p1	dd_Smed_v4_10169_0_1;dd_Smed_v4_25955_0_1	#N/A	#N/A	Glycerol kinase OS=Homo sapiens OX=9606 GN=GK PE=1 SV=3 P32189 GLPK_HUMAN 6.61E-49	#N/A	#N/A	Neoblast	#N/A
SMED30010091	2	SMED30010091.p1	#N/A	#N/A	#N/A	0	#N/A	#N/A	#N/A	#N/A
SMED30006216	2	SMED30006216.p1	dd_Smed_v4_156_0_1	#N/A	#N/A	40S ribosomal protein S8 OS=Homo sapiens OX=9606 GN=RPS8 PE=1 SV=2 P62241 RS8_HUMAN 1.59E-93	#N/A	#N/A	Neoblast;Epidermal;Cathepsin+ cell;Intestine	#N/A
SMED30013690	2	SMED30013690.p1	dd_Smed_v4_32297_0_1;dd_Smed_v4_44202_0_1	#N/A	#N/A	COUP transcription factor 2 OS=Homo sapiens OX=9606 GN=NR2F2 PE=1 SV=1 P24468 COT2_HUMAN 1.11E-38	#N/A	#N/A	#N/A	RXR-like
SMED30027280	2	SMED30027280.p1	dd_Smed_v4_161_0_1	#N/A	#N/A	60S acidic ribosomal protein P0 OS=Homo sapiens OX=9606 GN=RPLP0 PE=1 SV=1 P05388 RLA0_HUMAN 1.14E-89	#N/A	#N/A	Neoblast;Epidermal;Cathepsin+ cell;Intestine	#N/A
SMED30018542	2	SMED30018542.p1	dd_Smed_v4_3003_0_1;dd_Smed_v4_3003_0_2	#N/A	slc4a-1	Electroneutral sodium bicarbonate exchanger 1 OS=Homo sapiens OX=9606 GN=SLC4A8 PE=1 SV=1 Q2Y0W8 S4A8_HUMAN 0	#N/A	#N/A	Neural;Muscle;Neoblast	#N/A
SMED30012510	2	SMED30012510.p1	dd_Smed_v4_7091_0_1	#N/A	#N/A	Early growth response protein 1 OS=Homo sapiens OX=9606 GN=EGR1 PE=1 SV=1 P18146 EGR1_HUMAN 4.2E-36	#N/A	#N/A	Epidermal;Neural	zf-H2C2_2
SMED30027407	2	SMED30027407.p1	dd_Smed_v4_697_0_1	#N/A	#N/A	Plasminogen activator inhibitor 1 RNA-binding protein OS=Homo sapiens OX=9606 GN=SERBP1 PE=1 SV=2 Q8NC51 PAIRB_HUMAN 0.000000017	#N/A	#N/A	Neoblast;Epidermal;Intestine	#N/A
SMED30024839	2	SMED30024839.p1	dd_Smed_v4_905_0_1	#N/A	#N/A	ATP synthase F(0) complex subunit B1, mitochondrial OS=Homo sapiens OX=9606 GN=ATP5PB PE=1 SV=2 P24539 AT5F1_HUMAN 2.04E-26	#N/A	#N/A	Epidermal;Neoblast;Intestine	#N/A
SMED30006454	2	SMED30006454.p1	dd_Smed_v4_9007_0_1	#N/A	#N/A	Nuclear factor interleukin-3-regulated protein OS=Homo sapiens OX=9606 GN=NFIL3 PE=1 SV=2 Q16649 NFIL3_HUMAN 0.0000000000193	#N/A	#N/A	Neoblast;Intestine	TF_bZIP
SMED30030948	2	SMED30030948.p1	dd_Smed_v4_13691_0_1;dd_Smed_v4_7352_0_1	#N/A	#N/A	Thyroid hormone receptor alpha OS=Homo sapiens OX=9606 GN=THRA PE=1 SV=1 P10827 THA_HUMAN 2.67E-37	#N/A	#N/A	Muscle;Phyarnx;Protonephridia	THR-like
SMED30010208	2	SMED30010208.p1	dd_Smed_v4_1954_0_1	#N/A	#N/A	Malate dehydrogenase, mitochondrial OS=Homo sapiens OX=9606 GN=MDH2 PE=1 SV=3 P40926 MDHM_HUMAN 3.35E-125	#N/A	#N/A	Neoblast;Intestine;Parapharyngeal	#N/A
SMED30034464	2	SMED30034464.p1	dd_Smed_v4_2864_0_1	#N/A	#N/A	Leucine-rich repeat-containing protein 24 OS=Homo sapiens OX=9606 GN=LRRC24 PE=2 SV=2 Q50LG9 LRC24_HUMAN 0.000000000000000101	#N/A	#N/A	Muscle;Parapharyngeal;Cathepsin+ cell;Protonephridia	#N/A
SMED30003249	2	SMED30003249.p1	dd_Smed_v4_1038_0_1	#N/A	#N/A	Prohibitin OS=Homo sapiens OX=9606 GN=PHB PE=1 SV=1 P35232 PHB_HUMAN 3.23E-134	#N/A	#N/A	Neoblast;Epidermal;Intestine	#N/A
SMED30026045	2	SMED30026045.p1	dd_Smed_v4_1350_0_1	#N/A	#N/A	0	#N/A	#N/A	Epidermal;Intestine;Neoblast	#N/A
SMED30001039	2	SMED30001039.p1	dd_Smed_v4_204_0_1	#N/A	#N/A	40S ribosomal protein S7 OS=Homo sapiens OX=9606 GN=RPS7 PE=1 SV=1 P62081 RS7_HUMAN 1.39E-76	#N/A	#N/A	Neoblast;Epidermal;Intestine	#N/A
SMED30026732	2	SMED30026732.p1	dd_Smed_v4_849_0_1	#N/A	#N/A	NADH dehydrogenase [ubiquinone] iron-sulfur protein 8, mitochondrial OS=Homo sapiens OX=9606 GN=NDUFS8 PE=1 SV=1 O00217 NDUS8_HUMAN 4.66E-103	#N/A	#N/A	Epidermal	#N/A
SMED30006638	2	SMED30006638.p1	dd_Smed_v4_818_0_1	#N/A	#N/A	Elongation factor Tu, mitochondrial OS=Homo sapiens OX=9606 GN=TUFM PE=1 SV=2 P49411 EFTU_HUMAN 8.57E-169	#N/A	#N/A	Neoblast;Epidermal;Intestine	#N/A
SMED30004297	2	SMED30004297.p1	dd_Smed_v4_621_0_1	#N/A	#N/A	Eukaryotic translation initiation factor 3 subunit K OS=Homo sapiens OX=9606 GN=EIF3K PE=1 SV=1 Q9UBQ5 EIF3K_HUMAN 7.39E-63	#N/A	#N/A	Epidermal;Neoblast	#N/A
SMED30010650	2	SMED30010650.p1	dd_Smed_v4_19035_0_2;dd_Smed_v4_2176_0_1	#N/A	#N/A	Programmed cell death protein 4 OS=Homo sapiens OX=9606 GN=PDCD4 PE=1 SV=2 Q53EL6 PDCD4_HUMAN 1.98E-61	#N/A	#N/A	Epidermal	#N/A
SMED30001026	2	SMED30001026.p1	dd_Smed_v4_1121_0_1	#N/A	#N/A	60S ribosomal protein L7 OS=Homo sapiens OX=9606 GN=RPL7 PE=1 SV=1 P18124 RL7_HUMAN 1.76E-42	#N/A	#N/A	Neoblast;Intestine	#N/A
SMED30027697	2	SMED30027697.p1	dd_Smed_v4_1776_0_1	#N/A	#N/A	0	#N/A	#N/A	Intestine;Neoblast;Protonephridia;Cathepsin+ cell	#N/A
SMED30024140	2	SMED30024140.p1	dd_Smed_v4_7988_0_1	#N/A	#N/A	Discoidin domain-containing receptor 2 OS=Homo sapiens OX=9606 GN=DDR2 PE=1 SV=2 Q16832 DDR2_HUMAN 6.95E-29	#N/A	#N/A	Intestine;Neoblast	#N/A
SMED30001990	2	SMED30001990.p1	dd_Smed_v4_514_0_1	#N/A	#N/A	Mitochondrial import inner membrane translocase subunit Tim8 A OS=Homo sapiens OX=9606 GN=TIMM8A PE=1 SV=1 O60220 TIM8A_HUMAN 0.000000000144	#N/A	#N/A	Neoblast;Intestine	#N/A
SMED30014496	2	SMED30014496.p1	dd_Smed_v4_1012_0_1	#N/A	#N/A	Ribosome biogenesis protein NSA2 homolog OS=Homo sapiens OX=9606 GN=NSA2 PE=1 SV=1 O95478 NSA2_HUMAN 1.5E-116	#N/A	#N/A	Neoblast;Epidermal;Intestine	#N/A
SMED30016315	2	SMED30016315.p1	dd_Smed_v4_6853_0_1	#N/A	#N/A	Epithelial discoidin domain-containing receptor 1 OS=Homo sapiens OX=9606 GN=DDR1 PE=1 SV=1 Q08345 DDR1_HUMAN 4.85E-36	#N/A	#N/A	Neural	#N/A
SMED30017941	2	SMED30017941.p1	dd_Smed_v4_1597_0_1	#N/A	#N/A	Clustered mitochondria protein homolog OS=Homo sapiens OX=9606 GN=CLUH PE=1 SV=2 O75153 CLU_HUMAN 0	#N/A	#N/A	Neoblast;Intestine	#N/A
SMED30022855	2	SMED30022855.p1	dd_Smed_v4_691_0_1	#N/A	#N/A	Reactive oxygen species modulator 1 OS=Homo sapiens OX=9606 GN=ROMO1 PE=1 SV=1 P60602 ROMO1_HUMAN 1.45E-23	#N/A	#N/A	Neoblast;Epidermal;Intestine	#N/A
SMED30023538	2	SMED30023538.p1	dd_Smed_v4_438_0_1	#N/A	#N/A	Probable assembly chaperone of rpl4 OS=Schizosaccharomyces pombe (strain 972 / ATCC 24843) OX=284812 GN=SPBC16D10.01c PE=3 SV=2 E=2.18E-17	#N/A	#N/A	Neoblast;Epidermal;Intestine	#N/A
SMED30004634	2	SMED30004634.p1	dd_Smed_v4_729_0_1	#N/A	#N/A	Cytochrome b-c1 complex subunit 1, mitochondrial OS=Homo sapiens OX=9606 GN=UQCRC1 PE=1 SV=3 P31930 QCR1_HUMAN 2.33E-138	#N/A	#N/A	Intestine;Neoblast	#N/A
SMED30021464	2	SMED30021464.p1	dd_Smed_v4_2965_0_1	#N/A	Smed_01699_V2 glucose 6 phosphate 1 dehydrogenase	Glucose-6-phosphate 1-dehydrogenase OS=Homo sapiens OX=9606 GN=G6PD PE=1 SV=4 P11413 G6PD_HUMAN 0	#N/A	#N/A	Epidermal	#N/A
SMED30014469	2	SMED30014469.p1	dd_Smed_v4_1938_0_1	#N/A	#N/A	0	#N/A	#N/A	Epidermal;Intestine;Cathepsin+ cell;Neoblast;Phyarnx;Neural	#N/A
SMED30026658	2	SMED30026658.p1	dd_Smed_v4_376_0_1	#N/A	#N/A	0	#N/A	#N/A	Neoblast;Epidermal;Intestine	#N/A
SMED30013425	2	SMED30013425.p1	dd_Smed_v4_2640_0_1	#N/A	#N/A	0	#N/A	#N/A	Intestine;Neoblast	#N/A
SMED30025422	2	SMED30025422.p1	dd_Smed_v4_1172_0_1	#N/A	#N/A	GrpE protein homolog 1, mitochondrial OS=Homo sapiens OX=9606 GN=GRPEL1 PE=1 SV=2 Q9HAV7 GRPE1_HUMAN 2.63E-53	#N/A	#N/A	Neoblast;Epidermal;Intestine	#N/A
SMED30003788	2	SMED30003788.p1	dd_Smed_v4_2190_0_1	#N/A	#N/A	Mitochondrial import receptor subunit TOM70 OS=Homo sapiens OX=9606 GN=TOMM70 PE=1 SV=1 O94826 TOM70_HUMAN 3.99E-72	#N/A	#N/A	Intestine;Neoblast	#N/A
SMED30022209	2	SMED30022209.p1	dd_Smed_v4_1807_0_1	#N/A	#N/A	ATPase family AAA domain-containing protein 3B OS=Homo sapiens OX=9606 GN=ATAD3B PE=1 SV=1 Q5T9A4 ATD3B_HUMAN 0	#N/A	#N/A	Neoblast;Epidermal;Cathepsin+ cell;Intestine	#N/A
SMED30016302	2	SMED30016302.p1	dd_Smed_v4_2402_0_1	#N/A	#N/A	NADH-ubiquinone oxidoreductase 75 kDa subunit, mitochondrial OS=Homo sapiens OX=9606 GN=NDUFS1 PE=1 SV=3 P28331 NDUS1_HUMAN 0	#N/A	#N/A	Intestine	#N/A
SMED30016351	2	SMED30016351.p1	dd_Smed_v4_2295_0_1;dd_Smed_v4_2295_0_2;dd_Smed_v4_2295_0_3	#N/A	#N/A	Nucleolar and coiled-body phosphoprotein 1 OS=Homo sapiens OX=9606 GN=NOLC1 PE=1 SV=2 Q14978 NOLC1_HUMAN 7.77E-17	#N/A	#N/A	Neoblast;Intestine	#N/A
SMED30007709	2	SMED30007709.p1	dd_Smed_v4_3284_0_1	#N/A	#N/A	RNA-binding protein NOB1 OS=Homo sapiens OX=9606 GN=NOB1 PE=1 SV=1 Q9ULX3 NOB1_HUMAN 2.81E-46	#N/A	#N/A	#N/A	#N/A
SMED30000800	2	SMED30000800.p1	dd_Smed_v4_1750_0_1;dd_Smed_v4_1786_0_1	#N/A	#N/A	60S ribosomal protein L10a OS=Homo sapiens OX=9606 GN=RPL10A PE=1 SV=2 P62906 RL10A_HUMAN 1.56E-102	#N/A	#N/A	Neoblast;Intestine	#N/A
SMED30011313	2	SMED30011313.p1	dd_Smed_v4_638_0_1	#N/A	#N/A	Acyl-protein thioesterase 1 OS=Homo sapiens OX=9606 GN=LYPLA1 PE=1 SV=1 O75608 LYPA1_HUMAN 2.58E-72	#N/A	#N/A	Cathepsin+ cell;Intestine	#N/A
SMED30018944	2	SMED30018944.p1	dd_Smed_v4_592_0_1	#N/A	#N/A	0	#N/A	#N/A	Neoblast;Epidermal;Intestine	#N/A
SMED30005862	2	SMED30005862.p1	dd_Smed_v4_2165_0_1	#N/A	#N/A	Carbonyl reductase [NADPH] 1 OS=Homo sapiens OX=9606 GN=CBR1 PE=1 SV=3 P16152 CBR1_HUMAN 2.38E-82	#N/A	#N/A	Epidermal;Intestine;Neoblast	#N/A
SMED30026515	2	SMED30026515.p1	dd_Smed_v4_3445_0_1	#N/A	#N/A	Bifunctional purine biosynthesis protein PURH OS=Homo sapiens OX=9606 GN=ATIC PE=1 SV=3 P31939 PUR9_HUMAN 0	#N/A	#N/A	Neoblast	#N/A
SMED30004640	2	SMED30004640.p1	dd_Smed_v4_956_0_1	#N/A	#N/A	Hydroxysteroid dehydrogenase-like protein 2 OS=Homo sapiens OX=9606 GN=HSDL2 PE=1 SV=1 Q6YN16 HSDL2_HUMAN 1.66E-155	#N/A	#N/A	Intestine;Neoblast	#N/A
SMED30008895	2	SMED30008895.p1	dd_Smed_v4_1761_0_1	#N/A	#N/A	ATP-binding cassette sub-family F member 1 OS=Homo sapiens OX=9606 GN=ABCF1 PE=1 SV=2 Q8NE71 ABCF1_HUMAN 0	#N/A	#N/A	Neoblast;Epidermal	#N/A
SMED30025753	3	SMED30025753.p2	dd_Smed_v4_10_0_1	#N/A	#N/A	0	#N/A	#N/A	Neural;Epidermal;Muscle;Cathepsin+ cell;Phyarnx;Protonephridia;Intestine;Parapharyngeal	#N/A
SMED30004253	3	SMED30004253.p1	dd_Smed_v4_6589_0_1	#N/A	#N/A	Putative UDP-GlcNAc:betaGal beta-1,3-N-acetylglucosaminyltransferase LOC100288842 OS=Homo sapiens OX=9606 PE=5 SV=2 A8MXE2 YI036_HUMAN 0.00000000000379	#N/A	#N/A	Muscle;Neural;Cathepsin+ cell;Phyarnx	#N/A
SMED30002262	3	SMED30002262.p1	dd_Smed_v4_320_0_1;dd_Smed_v4_320_0_2;dd_Smed_v4_320_0_3	#N/A	#N/A	Heat shock cognate 71 kDa protein OS=Homo sapiens OX=9606 GN=HSPA8 PE=1 SV=1 P11142 HSP7C_HUMAN 0	#N/A	#N/A	Neoblast;Epidermal;Cathepsin+ cell	#N/A
SMED30008917	3	SMED30008917.p1	dd_Smed_v4_124_0_1	#N/A	#N/A	Tubulin alpha-3D chain OS=Homo sapiens OX=9606 GN=TUBA3D PE=1 SV=1 P0DPH8 TBA3D_HUMAN 0	#N/A	#N/A	Cathepsin+ cell;Epidermal;Intestine	#N/A
SMED30001802	3	SMED30001802.p1	dd_Smed_v4_5749_0_1	#N/A	Smed_03061_V2 1-Jun	0	#N/A	#N/A	Cathepsin+ cell;Neural;Muscle	TF_bZIP
SMED30006464	3	SMED30006464.p1	dd_Smed_v4_4998_1_1	#N/A	TCF15	Transcription factor 15 OS=Homo sapiens OX=9606 GN=TCF15 PE=2 SV=3 Q12870 TCF15_HUMAN 5.25E-24	#N/A	Epidermal lineage	Neoblast;Cathepsin+ cell;Intestine;Muscle	bHLH
SMED30020662	3	SMED30020662.p1	dd_Smed_v4_602_0_1	#N/A	#N/A	NPC intracellular cholesterol transporter 2 OS=Homo sapiens OX=9606 GN=NPC2 PE=1 SV=1 P61916 NPC2_HUMAN 1.96E-35	#N/A	#N/A	Cathepsin+ cell;Intestine	#N/A
SMED30010515	3	SMED30010515.p1	dd_Smed_v4_1705_0_1	#N/A	#N/A	0	#N/A	#N/A	Cathepsin+ cell;Intestine;Neural	#N/A
SMED30021504	3	SMED30021504.p1	dd_Smed_v4_3869_0_1	#N/A	#N/A	0	#N/A	#N/A	Cathepsin+ cell;Phyarnx	#N/A
SMED30014151	3	SMED30014151.p1	dd_Smed_v4_1275_0_1	#N/A	#N/A	Lengsin OS=Homo sapiens OX=9606 GN=LGSN PE=1 SV=1 Q5TDP6 LGSN_HUMAN 8.24E-41	#N/A	#N/A	Cathepsin+ cell;Intestine	#N/A
SMED30002094	3	SMED30002094.p1	dd_Smed_v4_2294_0_1	#N/A	#N/A	0	#N/A	#N/A	Cathepsin+ cell;Protonephridia	#N/A
SMED30000459	3	SMED30000459.p1	dd_Smed_v4_388_0_1	#N/A	#N/A	Dynamin-1-like protein OS=Homo sapiens OX=9606 GN=DNM1L PE=1 SV=2 O00429 DNM1L_HUMAN 5.65E-138	#N/A	#N/A	Cathepsin+ cell;Intestine	#N/A
SMED30009355	3	SMED30009355.p1	dd_Smed_v4_3228_0_1	#N/A	#N/A	0	#N/A	#N/A	Cathepsin+ cell	#N/A
SMED30026807	3	SMED30026807.p1	dd_Smed_v4_964_0_1	#N/A	Smed_02142_V2	0	#N/A	#N/A	Neural;Cathepsin+ cell;Intestine	#N/A
SMED30023751	3	SMED30023751.p1	dd_Smed_v4_63_0_1	#N/A	Coactosin-like protein	Coactosin-like protein OS=Homo sapiens OX=9606 GN=COTL1 PE=1 SV=3 Q14019 COTL1_HUMAN 1.37E-39	#N/A	Gastrovascular lineage	Epidermal;Cathepsin+ cell;Intestine;Phyarnx;Protonephridia	#N/A
SMED30014184	3	SMED30014184.p1	dd_Smed_v4_2386_0_1	#N/A	#N/A	Tumor necrosis factor alpha-induced protein 8-like protein 1 OS=Homo sapiens OX=9606 GN=TNFAIP8L1 PE=1 SV=2 Q8WVP5 TP8L1_HUMAN 3.66E-20	#N/A	#N/A	Cathepsin+ cell;Epidermal;Phyarnx;Protonephridia	#N/A
SMED30017940	3	SMED30017940.p1	dd_Smed_v4_175_0_1	CTSL2	CTSL2	Cathepsin L2 OS=Homo sapiens OX=9606 GN=CTSV PE=1 SV=2 O60911 CATL2_HUMAN 7.3E-126	cathepsin	#N/A	Cathepsin+ cell	#N/A
SMED30010061	3	SMED30010061.p1	dd_Smed_v4_2228_0_1	#N/A	#N/A	APOBEC1 complementation factor OS=Homo sapiens OX=9606 GN=A1CF PE=1 SV=1 Q9NQ94 A1CF_HUMAN 4.91E-121	#N/A	#N/A	Cathepsin+ cell;Protonephridia;Intestine	#N/A
SMED30003809	3	SMED30003809.p1	dd_Smed_v4_636_0_1	#N/A	#N/A	Kielin/chordin-like protein OS=Homo sapiens OX=9606 GN=KCP PE=2 SV=3 Q6ZWJ8 KCP_HUMAN 0.000000000993	#N/A	#N/A	Intestine	#N/A
SMED30021545	3	SMED30021545.p1	dd_Smed_v4_20_0_1	#N/A	GST	Hematopoietic prostaglandin D synthase OS=Homo sapiens OX=9606 GN=HPGDS PE=1 SV=3 O60760 HPGDS_HUMAN 2.54E-31	#N/A	Gastrovascular lineage	Intestine;Cathepsin+ cell	#N/A
SMED30028184	3	SMED30028184.p1	dd_Smed_v4_1037_0_1	#N/A	#N/A	Ras-related protein Rab-32 OS=Homo sapiens OX=9606 GN=RAB32 PE=1 SV=3 Q13637 RAB32_HUMAN 2E-89	#N/A	#N/A	Cathepsin+ cell;Intestine	#N/A
SMED30016252	3	SMED30016252.p1	dd_Smed_v4_266_0_1	#N/A	#N/A	Prosaposin OS=Homo sapiens OX=9606 GN=PSAP PE=1 SV=2 P07602 SAP_HUMAN 0.00000000000000136	#N/A	#N/A	Cathepsin+ cell;Epidermal	#N/A
SMED30024093	3	SMED30024093.p1	dd_Smed_v4_440_0_1	#N/A	#N/A	CD63 antigen OS=Homo sapiens OX=9606 GN=CD63 PE=1 SV=2 P08962 CD63_HUMAN 3.78E-21	#N/A	#N/A	Cathepsin+ cell;Protonephridia;Intestine	#N/A
SMED30015727	3	SMED30015727.p1	dd_Smed_v4_3112_1_1;dd_Smed_v4_3112_1_2	#N/A	#N/A	0	#N/A	#N/A	Cathepsin+ cell	#N/A
SMED30005770	3	SMED30005770.p1	dd_Smed_v4_743_0_1	#N/A	#N/A	Placenta-specific gene 8 protein OS=Homo sapiens OX=9606 GN=PLAC8 PE=2 SV=1 Q9NZF1 PLAC8_HUMAN 0.000000000000155	#N/A	#N/A	Cathepsin+ cell;Phyarnx;Protonephridia;Intestine;Parapharyngeal	#N/A
SMED30024365	3	SMED30024365.p4	dd_Smed_v4_9356_0_1	#N/A	#N/A	0	#N/A	#N/A	Cathepsin+ cell;Intestine	#N/A
SMED30035840	3	SMED30035840.p1	dd_Smed_v4_564_0_1	#N/A	#N/A	PLAC8-like protein 1 OS=Homo sapiens OX=9606 GN=PLAC8L1 PE=2 SV=1 A1L4L8 PL8L1_HUMAN 0.000000000149	#N/A	#N/A	Intestine	#N/A
SMED30034659	3	SMED30034659.p1	dd_Smed_v4_6018_0_1	#N/A	#N/A	0	#N/A	#N/A	Intestine;Cathepsin+ cell	#N/A
SMED30022565	3	SMED30022565.p1	dd_Smed_v4_5934_0_1	#N/A	#N/A	0	#N/A	#N/A	Cathepsin+ cell;Phyarnx	#N/A
SMED30015310	3	SMED30015310.p1	dd_Smed_v4_54_0_1	#N/A	#N/A	0	#N/A	Gastrovascular lineage	Cathepsin+ cell;Intestine;Protonephridia	#N/A
SMED30016801	3	SMED30016801.p1	dd_Smed_v4_1306_0_1	#N/A	#N/A	Group XV phospholipase A2 OS=Homo sapiens OX=9606 GN=PLA2G15 PE=1 SV=2 Q8NCC3 PAG15_HUMAN 5.87E-69	#N/A	#N/A	Cathepsin+ cell;Intestine	#N/A
SMED30001635	3	SMED30001635.p1	dd_Smed_v4_81_0_1	#N/A	Cathepsin B	Cathepsin B OS=Homo sapiens OX=9606 GN=CTSB PE=1 SV=3 P07858 CATB_HUMAN 1.79E-135	#N/A	Gastrovascular lineage	Cathepsin+ cell;Protonephridia;Intestine	#N/A
SMED30033522	3	SMED30033522.p1	dd_Smed_v4_642_0_1	#N/A	#N/A	Dipeptidyl peptidase 1 OS=Homo sapiens OX=9606 GN=CTSC PE=1 SV=2 P53634 CATC_HUMAN 9.46E-155	#N/A	#N/A	Cathepsin+ cell	#N/A
SMED30016919	3	SMED30016919.p1	dd_Smed_v4_10569_0_1	#N/A	Smed_12880_V2 TNF receptor associated factor-3	TNF receptor-associated factor 6 OS=Homo sapiens OX=9606 GN=TRAF6 PE=1 SV=1 Q9Y4K3 TRAF6_HUMAN 0.00000000000109	#N/A	#N/A	Cathepsin+ cell	#N/A
SMED30008623	3	SMED30008623.p1	dd_Smed_v4_485_0_1	#N/A	#N/A	Putative phospholipase B-like 2 OS=Homo sapiens OX=9606 GN=PLBD2 PE=1 SV=2 Q8NHP8 PLBL2_HUMAN 9.92E-125	#N/A	#N/A	Cathepsin+ cell;Intestine	#N/A
SMED30000119	3	SMED30000119.p1	dd_Smed_v4_1960_0_1	#N/A	#N/A	0	#N/A	#N/A	Cathepsin+ cell	#N/A
SMED30035215	3	SMED30035215.p1	dd_Smed_v4_32_0_1	#N/A	#N/A	Placenta-specific gene 8 protein OS=Homo sapiens OX=9606 GN=PLAC8 PE=2 SV=1 Q9NZF1 PLAC8_HUMAN 0.00000479	#N/A	Gastrovascular lineage	Cathepsin+ cell;Intestine	#N/A
SMED30000967	3	SMED30000967.p1	dd_Smed_v4_87_0_1;dd_Smed_v4_87_0_2	#N/A	#N/A	0	#N/A	Gastrovascular lineage	Intestine;Cathepsin+ cell	#N/A
SMED30020058	3	SMED30020058.p1	dd_Smed_v4_1054_0_1	#N/A	low density lipo receptor-related 3	Basement membrane-specific heparan sulfate proteoglycan core protein OS=Homo sapiens OX=9606 GN=HSPG2 PE=1 SV=4 P98160 PGBM_HUMAN 5.55E-31	#N/A	#N/A	Cathepsin+ cell	#N/A
SMED30015642	3	SMED30015642.p1	dd_Smed_v4_1581_0_1	#N/A	Smed_05022_V2 low density lipo receptor-1	Basement membrane-specific heparan sulfate proteoglycan core protein OS=Homo sapiens OX=9606 GN=HSPG2 PE=1 SV=4 P98160 PGBM_HUMAN 1.19E-31	#N/A	#N/A	Cathepsin+ cell;Neural	#N/A
SMED30000013	3	SMED30000013.p1	dd_Smed_v4_1088_0_1	#N/A	#N/A	Transforming growth factor-beta-induced protein ig-h3 OS=Homo sapiens OX=9606 GN=TGFBI PE=1 SV=1 Q15582 BGH3_HUMAN 4.71E-24	#N/A	#N/A	Intestine	#N/A
SMED30026924	3	SMED30026924.p2	#N/A	#N/A	#N/A	0	#N/A	#N/A	#N/A	#N/A
SMED30024487	3	SMED30024487.p1	dd_Smed_v4_4853_0_1	#N/A	#N/A	0	#N/A	#N/A	Cathepsin+ cell	#N/A
SMED30016907	3	SMED30016907.p1	dd_Smed_v4_6544_0_1	#N/A	#N/A	Dual serine/threonine and tyrosine protein kinase OS=Homo sapiens OX=9606 GN=DSTYK PE=1 SV=2 Q6XUX3 DUSTY_HUMAN 4.99E-36	#N/A	#N/A	Cathepsin+ cell;Intestine	#N/A
SMED30026004	3	SMED30026004.p1	dd_Smed_v4_3108_0_1	#N/A	#N/A	0	#N/A	#N/A	Intestine;Phyarnx	#N/A
SMED30008798	3	SMED30008798.p1	dd_Smed_v4_1362_0_1	#N/A	#N/A	cAMP-dependent protein kinase type II-alpha regulatory subunit OS=Homo sapiens OX=9606 GN=PRKAR2A PE=1 SV=2 P13861 KAP2_HUMAN 1.56E-73	#N/A	#N/A	Intestine	#N/A
SMED30021716	3	SMED30021716.p1	dd_Smed_v4_6910_0_1	foxF-1	forkhead F-1	Forkhead box protein F1 OS=Homo sapiens OX=9606 GN=FOXF1 PE=1 SV=2 Q12946 FOXF1_HUMAN 1.84E-48	Pigment progenitor	#N/A	Cathepsin+ cell	Fork_head
SMED30023654	3	SMED30023654.p1	dd_Smed_v4_8063_0_1	#N/A	#N/A	0	#N/A	#N/A	Cathepsin+ cell	#N/A
SMED30012713	3	SMED30012713.p1	dd_Smed_v4_198_0_1	#N/A	#N/A	Chymotrypsin-like elastase family member 1 OS=Homo sapiens OX=9606 GN=CELA1 PE=1 SV=2 Q9UNI1 CELA1_HUMAN 1.16E-33	#N/A	#N/A	Cathepsin+ cell	#N/A
SMED30029223	3	SMED30029223.p1	dd_Smed_v4_3198_0_1	#N/A	#N/A	ADP-ribosylation factor 3 OS=Homo sapiens OX=9606 GN=ARF3 PE=1 SV=2 P61204 ARF3_HUMAN 1.18E-50	#N/A	#N/A	Cathepsin+ cell	#N/A
SMED30026736	3	SMED30026736.p1	dd_Smed_v4_2328_0_1	#N/A	#N/A	S-methyl-5'-thioadenosine phosphorylase OS=Homo sapiens OX=9606 GN=MTAP PE=1 SV=2 Q13126 MTAP_HUMAN 8.68E-102	#N/A	#N/A	Cathepsin+ cell;Intestine	#N/A
SMED30030062	3	SMED30030062.p2	dd_Smed_v4_3251_0_1	#N/A	#N/A	0	#N/A	#N/A	Cathepsin+ cell	#N/A
SMED30014235	3	SMED30014235.p1	dd_Smed_v4_4532_0_1	#N/A	#N/A	Myeloid differentiation primary response protein MyD88 OS=Homo sapiens OX=9606 GN=MYD88 PE=1 SV=1 Q99836 MYD88_HUMAN 0.0000000419	#N/A	#N/A	Intestine;Cathepsin+ cell	#N/A
SMED30017555	3	SMED30017555.p1	dd_Smed_v4_2367_0_1	#N/A	#N/A	0	#N/A	#N/A	Intestine;Cathepsin+ cell;Muscle	#N/A
SMED30032778	3	SMED30032778.p1	#N/A	#N/A	#N/A	0	#N/A	Pharyngeal lineage	#N/A	#N/A
SMED30004277	3	SMED30004277.p1	dd_Smed_v4_3659_0_1	#N/A	#N/A	Innexin unc-9 OS=Caenorhabditis elegans OX=6239 GN=unc-9 PE=2 SV=1 E=1.97E-71	#N/A	#N/A	Intestine;Cathepsin+ cell	#N/A
SMED30003373	3	SMED30003373.p1	dd_Smed_v4_5189_0_1;dd_Smed_v4_8649_0_1	#N/A	#N/A	Sodium-dependent nutrient amino acid transporter 1 OS=Drosophila mojavensis OX=7230 GN=NAAT1 PE=3 SV=2 E=0.0000000413	#N/A	#N/A	Cathepsin+ cell	#N/A
SMED30034597	3	SMED30034597.p1	dd_Smed_v4_1505_0_1	#N/A	#N/A	Periostin OS=Homo sapiens OX=9606 GN=POSTN PE=1 SV=2 Q15063 POSTN_HUMAN 2.28E-26	#N/A	#N/A	Intestine	#N/A
SMED30007604	3	SMED30007604.p1	dd_Smed_v4_3016_0_1;dd_Smed_v4_4756_0_1	#N/A	#N/A	0	#N/A	#N/A	Intestine;Protonephridia	#N/A
SMED30001853	3	SMED30001853.p1	dd_Smed_v4_1897_0_1	#N/A	#N/A	Serine/threonine-protein kinase Nek4 OS=Homo sapiens OX=9606 GN=NEK4 PE=1 SV=2 P51957 NEK4_HUMAN 0.0000000000000545	#N/A	#N/A	Intestine;Cathepsin+ cell;Epidermal;Protonephridia	#N/A
SMED30024160	3	SMED30024160.p1	dd_Smed_v4_1394_0_1;dd_Smed_v4_142_0_1	#N/A	#N/A	0	#N/A	#N/A	Intestine;Cathepsin+ cell;Neoblast	#N/A
SMED30021960	3	SMED30021960.p1	dd_Smed_v4_2224_0_1;dd_Smed_v4_2224_0_2	#N/A	#N/A	Glutamyl aminopeptidase OS=Homo sapiens OX=9606 GN=ENPEP PE=1 SV=3 Q07075 AMPE_HUMAN 2.79E-80	#N/A	#N/A	Intestine;Protonephridia;Phyarnx	#N/A
SMED30021445	3	SMED30021445.p1	dd_Smed_v4_907_0_1	mat	mat	S-adenosylmethionine synthase isoform type-2 OS=Homo sapiens OX=9606 GN=MAT2A PE=1 SV=1 P31153 METK2_HUMAN 0	intestine	#N/A	Intestine	#N/A
SMED30031855	3	SMED30031855.p1	dd_Smed_v4_646_0_1	#N/A	#N/A	Glutamine synthetase OS=Homo sapiens OX=9606 GN=GLUL PE=1 SV=4 P15104 GLNA_HUMAN 0	#N/A	#N/A	Cathepsin+ cell;Intestine	#N/A
SMED30009611	3	SMED30009611.p1	dd_Smed_v4_1480_0_1	#N/A	#N/A	Adipocyte plasma membrane-associated protein OS=Homo sapiens OX=9606 GN=APMAP PE=1 SV=2 Q9HDC9 APMAP_HUMAN 8.65E-42	#N/A	#N/A	Cathepsin+ cell;Intestine	#N/A
SMED30018711	3	SMED30018711.p1	dd_Smed_v4_13272_0_1	#N/A	#N/A	0	#N/A	#N/A	Intestine	#N/A
SMED30014798	3	SMED30014798.p1	dd_Smed_v4_2675_0_1	#N/A	#N/A	Ubiquitin-60S ribosomal protein L40 OS=Homo sapiens OX=9606 GN=UBA52 PE=1 SV=2 P62987 RL40_HUMAN 0.0000000963	#N/A	#N/A	Cathepsin+ cell	#N/A
SMED30035502	3	SMED30035502.p1	dd_Smed_v4_2083_0_1	#N/A	#N/A	Cytochrome P450 2A13 OS=Homo sapiens OX=9606 GN=CYP2A13 PE=1 SV=3 Q16696 CP2AD_HUMAN 3.93E-75	#N/A	#N/A	Intestine;Cathepsin+ cell	#N/A
SMED30002034	3	SMED30002034.p1	dd_Smed_v4_3076_0_1	#N/A	#N/A	0	#N/A	#N/A	Cathepsin+ cell;Intestine	#N/A
SMED30019264	3	SMED30019264.p1	dd_Smed_v4_2061_0_1	#N/A	#N/A	Natterin-4 OS=Thalassophryne nattereri OX=289382 PE=2 SV=1 E=0.000000295	#N/A	#N/A	Intestine;Cathepsin+ cell	#N/A
SMED30020519	3	SMED30020519.p1	dd_Smed_v4_8719_0_1	#N/A	#N/A	0	#N/A	#N/A	#N/A	#N/A
SMED30004147	3	SMED30004147.p1	dd_Smed_v4_785_0_1	#N/A	#N/A	Lysosomal protective protein OS=Homo sapiens OX=9606 GN=CTSA PE=1 SV=2 P10619 PPGB_HUMAN 5.19E-51	#N/A	#N/A	Cathepsin+ cell;Intestine	#N/A
SMED30002110	3	SMED30002110.p1	dd_Smed_v4_219_0_1	#N/A	#N/A	Dipeptidyl peptidase 1 OS=Homo sapiens OX=9606 GN=CTSC PE=1 SV=2 P53634 CATC_HUMAN 2.23E-162	#N/A	#N/A	Cathepsin+ cell;Intestine	#N/A
SMED30014265	3	SMED30014265.p1	dd_Smed_v4_1726_0_1	#N/A	#N/A	Neutral ceramidase OS=Homo sapiens OX=9606 GN=ASAH2 PE=1 SV=2 Q9NR71 ASAH2_HUMAN 0	#N/A	#N/A	Cathepsin+ cell;Intestine;Protonephridia;Phyarnx	#N/A
SMED30005617	3	SMED30005617.p1	dd_Smed_v4_1074_0_1	#N/A	#N/A	Dynamin-1-like protein OS=Homo sapiens OX=9606 GN=DNM1L PE=1 SV=2 O00429 DNM1L_HUMAN 3.93E-73	#N/A	#N/A	Cathepsin+ cell	#N/A
SMED30029060	3	SMED30029060.p1	dd_Smed_v4_2316_0_1	#N/A	#N/A	0	#N/A	#N/A	Cathepsin+ cell;Protonephridia	#N/A
SMED30015364	3	SMED30015364.p1	dd_Smed_v4_3851_0_1;dd_Smed_v4_3851_0_3;dd_Smed_v4_3851_0_4	#N/A	#N/A	Group 3 secretory phospholipase A2 OS=Homo sapiens OX=9606 GN=PLA2G3 PE=1 SV=2 Q9NZ20 PA2G3_HUMAN 2.91E-19	#N/A	#N/A	Cathepsin+ cell;Intestine	#N/A
SMED30015024	3	SMED30015024.p1	dd_Smed_v4_2258_0_1	#N/A	#N/A	0	#N/A	#N/A	Cathepsin+ cell	#N/A
SMED30002835	3	SMED30002835.p1	dd_Smed_v4_2134_0_1	#N/A	#N/A	Lysine-specific histone demethylase 1B OS=Homo sapiens OX=9606 GN=KDM1B PE=1 SV=3 Q8NB78 KDM1B_HUMAN 0.000000000000179	#N/A	#N/A	Cathepsin+ cell;Intestine	#N/A
SMED30000562	3	SMED30000562.p1	dd_Smed_v4_2832_0_1	#N/A	#N/A	Acyl-CoA synthetase short-chain family member 3, mitochondrial OS=Homo sapiens OX=9606 GN=ACSS3 PE=1 SV=1 Q9H6R3 ACSS3_HUMAN 2.95E-89	#N/A	#N/A	Epidermal;Intestine;Cathepsin+ cell	#N/A
SMED30019668	3	SMED30019668.p1	dd_Smed_v4_241_0_1;dd_Smed_v4_390_0_1	#N/A	#N/A	Prosaposin OS=Homo sapiens OX=9606 GN=PSAP PE=1 SV=2 P07602 SAP_HUMAN 1.14E-18	#N/A	#N/A	Cathepsin+ cell;Protonephridia;Intestine	#N/A
SMED30009048	3	SMED30009048.p1	dd_Smed_v4_655_0_1	#N/A	#N/A	0	#N/A	#N/A	Neural;Cathepsin+ cell;Muscle;Epidermal	#N/A
SMED30030128	3	SMED30030128.p1	dd_Smed_v4_933_0_1	#N/A	#N/A	Lipid storage droplets surface-binding protein 2 OS=Drosophila melanogaster OX=7227 GN=Lsd-2 PE=1 SV=1 E=0.0000000192	#N/A	#N/A	Intestine;Cathepsin+ cell;Phyarnx	#N/A
SMED30021019	3	SMED30021019.p1	dd_Smed_v4_181_0_1	#N/A	#N/A	Cytosol aminopeptidase OS=Homo sapiens OX=9606 GN=LAP3 PE=1 SV=3 P28838 AMPL_HUMAN 2.14E-18	#N/A	#N/A	Cathepsin+ cell;Intestine;Epidermal;Phyarnx;Protonephridia	#N/A
SMED30023825	3	SMED30023825.p1	dd_Smed_v4_353_0_1	#N/A	#N/A	Lipopolysaccharide-induced tumor necrosis factor-alpha factor OS=Homo sapiens OX=9606 GN=LITAF PE=1 SV=2 Q99732 LITAF_HUMAN 9.75E-22	#N/A	#N/A	Epidermal;Muscle;Cathepsin+ cell;Neural;Protonephridia;Intestine;Phyarnx;Parapharyngeal	zf-LITAF-like
SMED30014343	3	SMED30014343.p1	#N/A	#N/A	#N/A	0	#N/A	#N/A	#N/A	#N/A
SMED30017953	3	SMED30017953.p1	dd_Smed_v4_3820_0_1;dd_Smed_v4_3820_0_2	#N/A	#N/A	0	#N/A	#N/A	Intestine;Cathepsin+ cell;Protonephridia	#N/A
SMED30027085	3	SMED30027085.p1	dd_Smed_v4_7231_0_1	#N/A	#N/A	0	#N/A	#N/A	Cathepsin+ cell	#N/A
SMED30029960	3	SMED30029960.p3	dd_Smed_v4_270_0_1	#N/A	#N/A	0	#N/A	#N/A	Epidermal;Cathepsin+ cell;Intestine	#N/A
SMED30027349	3	SMED30027349.p1	dd_Smed_v4_1706_0_1;dd_Smed_v4_396_0_1;dd_Smed_v4_6531_0_1	#N/A	#N/A	Proactivator polypeptide-like 1 OS=Homo sapiens OX=9606 GN=PSAPL1 PE=2 SV=2 Q6NUJ1 SAPL1_HUMAN 0.000000000151	#N/A	#N/A	Cathepsin+ cell;Intestine	#N/A
SMED30032067	3	SMED30032067.p1	dd_Smed_v4_2391_0_1	#N/A	#N/A	TNF receptor-associated factor 6 OS=Homo sapiens OX=9606 GN=TRAF6 PE=1 SV=1 Q9Y4K3 TRAF6_HUMAN 0.000000183	#N/A	#N/A	Cathepsin+ cell	#N/A
SMED30006119	3	SMED30006119.p1	dd_Smed_v4_415_0_1	#N/A	#N/A	X-box-binding protein 1 OS=Homo sapiens OX=9606 GN=XBP1 PE=1 SV=2 P17861 XBP1_HUMAN 0.000000000000355	#N/A	#N/A	Epidermal;Muscle;Parapharyngeal	TF_bZIP
SMED30018303	3	SMED30018303.p1	dd_Smed_v4_3891_0_1	#N/A	#N/A	0	#N/A	#N/A	Cathepsin+ cell;Intestine	#N/A
SMED30014842	3	SMED30014842.p1	dd_Smed_v4_8366_0_1	#N/A	#N/A	Tyrosine-protein phosphatase OS=Nostoc commune OX=1178 GN=iphP PE=1 SV=1 E=0.00000000000668	#N/A	#N/A	Intestine	#N/A
SMED30008405	3	SMED30008405.p1	dd_Smed_v4_2304_0_1;dd_Smed_v4_43813_0_1	#N/A	#N/A	Lysosome membrane protein 2 OS=Homo sapiens OX=9606 GN=SCARB2 PE=1 SV=2 Q14108 SCRB2_HUMAN 2.66E-97	#N/A	#N/A	Intestine	#N/A
SMED30017430	3	SMED30017430.p1	dd_Smed_v4_1058_0_1;dd_Smed_v4_250_0_1;dd_Smed_v4_250_0_2	#N/A	Protein disulfide-isomerase 2	Protein disulfide-isomerase OS=Homo sapiens OX=9606 GN=P4HB PE=1 SV=3 P07237 PDIA1_HUMAN 1.15E-180	#N/A	Pharyngeal lineage	Epidermal;Muscle;Parapharyngeal	#N/A
SMED30001490	3	SMED30001490.p1	dd_Smed_v4_260_0_1	#N/A	#N/A	Cofilin-1 OS=Homo sapiens OX=9606 GN=CFL1 PE=1 SV=3 P23528 COF1_HUMAN 0.000000000026	#N/A	#N/A	Cathepsin+ cell;Intestine;Epidermal;Phyarnx;Protonephridia	#N/A
SMED30019890	3	SMED30019890.p6	#N/A	#N/A	#N/A	0	#N/A	Neuronal lineage	#N/A	#N/A
SMED30033380	3	SMED30033380.p1	dd_Smed_v4_576_0_1	#N/A	#N/A	Beta-hexosaminidase subunit beta OS=Homo sapiens OX=9606 GN=HEXB PE=1 SV=3 P07686 HEXB_HUMAN 8.57E-162	#N/A	#N/A	Cathepsin+ cell;Protonephridia;Intestine	#N/A
SMED30020253	3	SMED30020253.p1	#N/A	#N/A	#N/A	0	#N/A	#N/A	#N/A	#N/A
SMED30033387	3	SMED30033387.p1	dd_Smed_v4_583_0_1	#N/A	#N/A	0	#N/A	#N/A	Cathepsin+ cell;Intestine	#N/A
SMED30025789	3	SMED30025789.p1	dd_Smed_v4_7399_0_1	#N/A	#N/A	Phospholipid phosphatase 1 OS=Homo sapiens OX=9606 GN=PLPP1 PE=1 SV=1 O14494 PLPP1_HUMAN 1.45E-19	#N/A	#N/A	Cathepsin+ cell	#N/A
SMED30002663	3	SMED30002663.p1	dd_Smed_v4_4392_0_1	#N/A	Smed_19658_V2 TNF receptor associated factor-1	TNF receptor-associated factor 3 OS=Homo sapiens OX=9606 GN=TRAF3 PE=1 SV=2 Q13114 TRAF3_HUMAN 2.21E-52	#N/A	#N/A	Epidermal;Intestine;Cathepsin+ cell;Neural;Phyarnx	#N/A
SMED30032022	3	SMED30032022.p1	dd_Smed_v4_5263_0_1	#N/A	#N/A	Terminal nucleotidyltransferase 5A OS=Homo sapiens OX=9606 GN=TENT5A PE=1 SV=2 Q96IP4 TET5A_HUMAN 4.98E-70	#N/A	#N/A	Muscle;Neural;Cathepsin+ cell	#N/A
SMED30014243	3	SMED30014243.p1	dd_Smed_v4_329_0_1	#N/A	#N/A	Cathepsin D OS=Homo sapiens OX=9606 GN=CTSD PE=1 SV=1 P07339 CATD_HUMAN 3.74E-126	#N/A	#N/A	Cathepsin+ cell;Epidermal;Intestine	#N/A
SMED30000621	3	SMED30000621.p1	dd_Smed_v4_2019_0_1	#N/A	#N/A	Neuronal acetylcholine receptor subunit alpha-10 OS=Homo sapiens OX=9606 GN=CHRNA10 PE=1 SV=1 Q9GZZ6 ACH10_HUMAN 7.25E-54	#N/A	#N/A	Cathepsin+ cell	#N/A
SMED30027540	3	SMED30027540.p1	dd_Smed_v4_456_0_1	#N/A	#N/A	Cathepsin F OS=Homo sapiens OX=9606 GN=CTSF PE=1 SV=1 Q9UBX1 CATF_HUMAN 3.14E-95	#N/A	#N/A	Cathepsin+ cell;Intestine	#N/A
SMED30002133	3	SMED30002133.p1	dd_Smed_v4_34_0_1;dd_Smed_v4_34_0_2	#N/A	#N/A	Polyubiquitin-B OS=Homo sapiens OX=9606 GN=UBB PE=1 SV=1 P0CG47 UBB_HUMAN 6.51E-105	#N/A	#N/A	Neural;Cathepsin+ cell;Muscle;Epidermal;Phyarnx;Protonephridia;Intestine;Parapharyngeal	#N/A
SMED30003251	3	SMED30003251.p1	dd_Smed_v4_3268_0_12;dd_Smed_v4_3268_0_14;dd_Smed_v4_3268_0_3;dd_Smed_v4_3268_0_7;dd_Smed_v4_953_0_1	#N/A	#N/A	Tyrosine-protein kinase Lyn OS=Homo sapiens OX=9606 GN=LYN PE=1 SV=3 P07948 LYN_HUMAN 3.63E-50	#N/A	#N/A	Cathepsin+ cell	#N/A
SMED30028808	3	SMED30028808.p1	dd_Smed_v4_220_0_3;dd_Smed_v4_220_0_4	#N/A	calreticulin-2	Calreticulin OS=Homo sapiens OX=9606 GN=CALR PE=1 SV=1 P27797 CALR_HUMAN 1.8E-170	#N/A	#N/A	#N/A	#N/A
SMED30031707	3	SMED30031707.p1	dd_Smed_v4_11964_0_1	#N/A	#N/A	0	#N/A	#N/A	Cathepsin+ cell	#N/A
SMED30021209	3	SMED30021209.p1	dd_Smed_v4_1282_0_1	#N/A	#N/A	Mitogen-activated protein kinase 14 OS=Homo sapiens OX=9606 GN=MAPK14 PE=1 SV=3 Q16539 MK14_HUMAN 2.85E-152	#N/A	#N/A	Intestine;Cathepsin+ cell;Neural;Epidermal	#N/A
SMED30035642	3	SMED30035642.p1	dd_Smed_v4_1017_0_1;dd_Smed_v4_162_0_1;dd_Smed_v4_442_0_1	#N/A	#N/A	Progranulin OS=Homo sapiens OX=9606 GN=GRN PE=1 SV=2 P28799 GRN_HUMAN 1.41E-86	#N/A	#N/A	Cathepsin+ cell;Intestine	#N/A
SMED30025067	3	SMED30025067.p1	dd_Smed_v4_320_0_4;dd_Smed_v4_511_0_1	#N/A	#N/A	Endoplasmic reticulum chaperone BiP OS=Homo sapiens OX=9606 GN=HSPA5 PE=1 SV=2 P11021 BIP_HUMAN 0	#N/A	#N/A	Epidermal;Cathepsin+ cell;Parapharyngeal	#N/A
SMED30029036	3	SMED30029036.p1	dd_Smed_v4_24743_0_1;dd_Smed_v4_24743_0_2	#N/A	#N/A	0	#N/A	#N/A	Intestine;Cathepsin+ cell	Homeobox
SMED30016340	3	SMED30016340.p1	dd_Smed_v4_913_0_1	#N/A	#N/A	Ras-related C3 botulinum toxin substrate 1 OS=Homo sapiens OX=9606 GN=RAC1 PE=1 SV=1 P63000 RAC1_HUMAN 5.08E-92	#N/A	#N/A	Cathepsin+ cell;Intestine	#N/A
SMED30030448	3	SMED30030448.p1	dd_Smed_v4_3617_0_1	#N/A	#N/A	Dual specificity protein phosphatase 10 OS=Homo sapiens OX=9606 GN=DUSP10 PE=1 SV=1 Q9Y6W6 DUS10_HUMAN 6.3E-45	#N/A	#N/A	Neural;Cathepsin+ cell;Muscle;Phyarnx	#N/A
SMED30031662	3	SMED30031662.p1	dd_Smed_v4_4145_0_1	#N/A	#N/A	Neuronal acetylcholine receptor subunit alpha-7 OS=Homo sapiens OX=9606 GN=CHRNA7 PE=1 SV=5 P36544 ACHA7_HUMAN 4.84E-62	#N/A	#N/A	Neural;Cathepsin+ cell;Muscle;Intestine	#N/A
SMED30016265	3	SMED30016265.p1	dd_Smed_v4_341_0_1;dd_Smed_v4_83_0_4	#N/A	Tubulin beta chain	Tubulin beta-4B chain OS=Homo sapiens OX=9606 GN=TUBB4B PE=1 SV=1 P68371 TBB4B_HUMAN 1.14E-154	#N/A	Pharyngeal lineage	Neural;Parapharyngeal;Cathepsin+ cell;Protonephridia	#N/A
SMED30034254	3	SMED30034254.p1	dd_Smed_v4_220_0_1;dd_Smed_v4_220_0_2	#N/A	Smed_00466_V2 calreticulin-1	Calreticulin OS=Homo sapiens OX=9606 GN=CALR PE=1 SV=1 P27797 CALR_HUMAN 1.79E-162	#N/A	#N/A	Cathepsin+ cell;Epidermal;Protonephridia;Neural	#N/A
SMED30026421	3	SMED30026421.p3	#N/A	#N/A	#N/A	0	#N/A	#N/A	#N/A	#N/A
SMED30020410	3	SMED30020410.p1	dd_Smed_v4_7938_0_1	#N/A	mitfl-1	Microphthalmia-associated transcription factor OS=Homo sapiens OX=9606 GN=MITF PE=1 SV=2 O75030 MITF_HUMAN 0.0000000000013	#N/A	#N/A	Cathepsin+ cell;Intestine	bHLH
SMED30026411	3	SMED30026411.p1	dd_Smed_v4_973_0_1	#N/A	#N/A	Bis(5'-adenosyl)-triphosphatase ENPP4 OS=Homo sapiens OX=9606 GN=ENPP4 PE=1 SV=3 Q9Y6X5 ENPP4_HUMAN 1.05E-86	#N/A	#N/A	Cathepsin+ cell;Intestine	#N/A
SMED30027929	3	SMED30027929.p1	dd_Smed_v4_341_0_1;dd_Smed_v4_471_0_1	#N/A	Tubulin beta-4B chain	Tubulin beta-4B chain OS=Homo sapiens OX=9606 GN=TUBB4B PE=1 SV=1 P68371 TBB4B_HUMAN 0	#N/A	Pharyngeal lineage	Neural;Muscle;Parapharyngeal;Cathepsin+ cell;Protonephridia	#N/A
SMED30009514	3	SMED30009514.p1	dd_Smed_v4_2520_0_1	#N/A	PL030007A10F10 histone H2B	Histone H2B type 1-L OS=Homo sapiens OX=9606 GN=HIST1H2BL PE=1 SV=3 Q99880 H2B1L_HUMAN 5.4E-60	#N/A	#N/A	Neural;Epidermal;Cathepsin+ cell;Protonephridia	#N/A
SMED30028898	3	SMED30028898.p1	dd_Smed_v4_1399_0_1	#N/A	Smed_03084_V2	0	#N/A	Neuronal lineage	Neural;Cathepsin+ cell;Epidermal;Phyarnx;Intestine	TF_bZIP
SMED30028449	3	SMED30028449.p1	dd_Smed_v4_553_0_1	#N/A	#N/A	Vigilin OS=Homo sapiens OX=9606 GN=HDLBP PE=1 SV=2 Q00341 VIGLN_HUMAN 0	#N/A	#N/A	Epidermal;Muscle;Parapharyngeal;Intestine	#N/A
SMED30029848	3	SMED30029848.p1	dd_Smed_v4_763_0_1	#N/A	#N/A	0	#N/A	#N/A	Neural;Cathepsin+ cell	#N/A
SMED30007938	3	SMED30007938.p1	dd_Smed_v4_915_0_1	#N/A	#N/A	Progranulin OS=Homo sapiens OX=9606 GN=GRN PE=1 SV=2 P28799 GRN_HUMAN 1.36E-55	#N/A	#N/A	Cathepsin+ cell	#N/A
SMED30000763	3	SMED30000763.p1	dd_Smed_v4_1671_0_1	#N/A	#N/A	0	#N/A	Pharyngeal lineage	Neural;Cathepsin+ cell;Muscle	#N/A
SMED30001181	3	SMED30001181.p1	dd_Smed_v4_1219_1_2;dd_Smed_v4_1219_1_4;dd_Smed_v4_1219_1_5	#N/A	#N/A	PLAC8-like protein 1 OS=Homo sapiens OX=9606 GN=PLAC8L1 PE=2 SV=1 A1L4L8 PL8L1_HUMAN 0.0000000000000218	#N/A	#N/A	#N/A	#N/A
SMED30006186	3	SMED30006186.p2	#N/A	#N/A	#N/A	0	#N/A	#N/A	#N/A	#N/A
SMED30020872	3	SMED30020872.p1	dd_Smed_v4_1626_0_1	#N/A	#N/A	Unconventional myosin-Ie OS=Homo sapiens OX=9606 GN=MYO1E PE=1 SV=2 Q12965 MYO1E_HUMAN 0	#N/A	#N/A	Neoblast	#N/A
SMED30010468	3	SMED30010468.p1	dd_Smed_v4_3281_0_1	#N/A	#N/A	E3 ubiquitin-protein ligase ARIH1 OS=Homo sapiens OX=9606 GN=ARIH1 PE=1 SV=2 Q9Y4X5 ARI1_HUMAN 0.00000000000000928	#N/A	#N/A	Neural;Muscle;Epidermal;Phyarnx;Intestine	#N/A
SMED30034660	3	SMED30034660.p1	dd_Smed_v4_2514_0_1;dd_Smed_v4_2514_0_2;dd_Smed_v4_2514_0_3;dd_Smed_v4_2514_0_4	#N/A	#N/A	Spectrin beta chain, non-erythrocytic 1 OS=Homo sapiens OX=9606 GN=SPTBN1 PE=1 SV=2 Q01082 SPTB2_HUMAN 2.26E-177	#N/A	#N/A	Epidermal;Intestine;Phyarnx;Protonephridia	#N/A
SMED30011041	3	SMED30011041.p1	dd_Smed_v4_1310_1_1;dd_Smed_v4_758_1_1	#N/A	#N/A	Zinc finger BED domain-containing protein 1 OS=Homo sapiens OX=9606 GN=ZBED1 PE=1 SV=1 O96006 ZBED1_HUMAN 5.72E-18	#N/A	#N/A	Epidermal;Cathepsin+ cell;Parapharyngeal;Neural	zf-BED
SMED30012826	3	SMED30012826.p2	dd_Smed_v4_309_0_1	#N/A	#N/A	0	#N/A	#N/A	Epidermal;Cathepsin+ cell;Neural;Protonephridia;Intestine	#N/A
SMED30031869	3	SMED30031869.p1	dd_Smed_v4_2079_0_1	#N/A	#N/A	0	#N/A	#N/A	Epidermal	#N/A
SMED30017471	3	SMED30017471.p1	#N/A	#N/A	#N/A	0	#N/A	#N/A	#N/A	#N/A
SMED30026870	3	SMED30026870.p1	dd_Smed_v4_5330_0_1	#N/A	#N/A	Kyphoscoliosis peptidase OS=Homo sapiens OX=9606 GN=KY PE=1 SV=2 Q8NBH2 KY_HUMAN 6.33E-30	#N/A	#N/A	Neural;Epidermal;Protonephridia;Phyarnx;Intestine	#N/A
SMED30009224	3	SMED30009224.p1	dd_Smed_v4_12410_0_1;dd_Smed_v4_14711_0_1	#N/A	SMED_07471_V2 early growth response-3	Early growth response protein 1 OS=Homo sapiens OX=9606 GN=EGR1 PE=1 SV=1 P18146 EGR1_HUMAN 3.66E-26	#N/A	#N/A	Epidermal;Cathepsin+ cell;Muscle;Phyarnx;Neural	zf-H2C2_2
SMED30033007	3	SMED30033007.p1	dd_Smed_v4_1599_0_1	#N/A	#N/A	Coronin-1B OS=Homo sapiens OX=9606 GN=CORO1B PE=1 SV=1 Q9BR76 COR1B_HUMAN 1.53E-75	#N/A	#N/A	Cathepsin+ cell;Intestine	#N/A
SMED30022956	3	SMED30022956.p1	dd_Smed_v4_502_0_1	#N/A	#N/A	Regulator of microtubule dynamics protein 1 OS=Homo sapiens OX=9606 GN=RMDN1 PE=1 SV=1 Q96DB5 RMD1_HUMAN 5.92E-50	#N/A	#N/A	Epidermal;Cathepsin+ cell;Intestine;Neural	#N/A
SMED30007599	3	SMED30007599.p2	#N/A	#N/A	#N/A	0	#N/A	Neuronal lineage	#N/A	#N/A
SMED30028199	3	SMED30028199.p1	dd_Smed_v4_865_0_1	#N/A	#N/A	PLAC8-like protein 1 OS=Homo sapiens OX=9606 GN=PLAC8L1 PE=2 SV=1 A1L4L8 PL8L1_HUMAN 0.000000000000000757	#N/A	#N/A	Cathepsin+ cell;Muscle;Neural	#N/A
SMED30034315	3	SMED30034315.p1	dd_Smed_v4_727_0_1	#N/A	#N/A	Adenylyl cyclase-associated protein 1 OS=Homo sapiens OX=9606 GN=CAP1 PE=1 SV=5 Q01518 CAP1_HUMAN 4.17E-134	#N/A	#N/A	Cathepsin+ cell;Epidermal;Phyarnx	#N/A
SMED30002766	3	SMED30002766.p1	dd_Smed_v4_1502_0_1	#N/A	#N/A	Endoplasmic reticulum resident protein 29 OS=Homo sapiens OX=9606 GN=ERP29 PE=1 SV=4 P30040 ERP29_HUMAN 4.69E-47	#N/A	#N/A	Cathepsin+ cell	#N/A
SMED30002454	3	SMED30002454.p1	dd_Smed_v4_906_0_1	#N/A	#N/A	Staphylococcal nuclease domain-containing protein 1 OS=Homo sapiens OX=9606 GN=SND1 PE=1 SV=1 Q7KZF4 SND1_HUMAN 0	#N/A	#N/A	Epidermal;Parapharyngeal	#N/A
SMED30035683	3	SMED30035683.p1	dd_Smed_v4_833_0_1;dd_Smed_v4_833_0_2;dd_Smed_v4_833_0_3	#N/A	#N/A	V-type proton ATPase 116 kDa subunit a isoform 1 OS=Homo sapiens OX=9606 GN=ATP6V0A1 PE=1 SV=3 Q93050 VPP1_HUMAN 0	#N/A	#N/A	Intestine;Cathepsin+ cell;Phyarnx	#N/A
SMED30013863	3	SMED30013863.p1	dd_Smed_v4_610_0_1	#N/A	Rac-1	Ras-related C3 botulinum toxin substrate 1 OS=Homo sapiens OX=9606 GN=RAC1 PE=1 SV=1 P63000 RAC1_HUMAN 5.41E-118	#N/A	#N/A	Cathepsin+ cell;Protonephridia;Intestine	#N/A
SMED30014164	3	SMED30014164.p1	dd_Smed_v4_1727_0_1	#N/A	#N/A	Vacuolar protein sorting-associated protein 29 OS=Homo sapiens OX=9606 GN=VPS29 PE=1 SV=1 Q9UBQ0 VPS29_HUMAN 8.29E-96	#N/A	#N/A	Cathepsin+ cell;Protonephridia;Intestine	#N/A
SMED30018961	3	SMED30018961.p1	dd_Smed_v4_406_0_1	#N/A	1.C3.2	0	#N/A	#N/A	Cathepsin+ cell;Muscle;Protonephridia	#N/A
SMED30033662	3	SMED30033662.p1	dd_Smed_v4_3957_0_1	#N/A	#N/A	Unconventional myosin-Id OS=Homo sapiens OX=9606 GN=MYO1D PE=1 SV=2 O94832 MYO1D_HUMAN 0	#N/A	#N/A	Cathepsin+ cell;Neural;Epidermal;Protonephridia	#N/A
SMED30026420	3	SMED30026420.p1	dd_Smed_v4_2903_0_1;dd_Smed_v4_2903_0_2	#N/A	#N/A	Probable aminopeptidase NPEPL1 OS=Homo sapiens OX=9606 GN=NPEPL1 PE=1 SV=3 Q8NDH3 PEPL1_HUMAN 6.57E-18	#N/A	#N/A	Cathepsin+ cell;Intestine;Phyarnx	#N/A
SMED30002822	3	SMED30002822.p1	dd_Smed_v4_645_0_1;dd_Smed_v4_645_0_2	#N/A	#N/A	E3 ubiquitin-protein ligase MIB2 OS=Homo sapiens OX=9606 GN=MIB2 PE=1 SV=3 Q96AX9 MIB2_HUMAN 0.000000000865	#N/A	#N/A	Cathepsin+ cell;Neural;Epidermal;Phyarnx;Intestine	#N/A
SMED30000212	3	SMED30000212.p1	dd_Smed_v4_912_0_1	#N/A	#N/A	Vacuolar protein sorting-associated protein 26B OS=Homo sapiens OX=9606 GN=VPS26B PE=1 SV=2 Q4G0F5 VP26B_HUMAN 5.15E-93	#N/A	#N/A	Cathepsin+ cell;Phyarnx;Protonephridia;Intestine	#N/A
SMED30011350	3	SMED30011350.p1	dd_Smed_v4_1567_0_1	#N/A	#N/A	Serine palmitoyltransferase 1 OS=Homo sapiens OX=9606 GN=SPTLC1 PE=1 SV=1 O15269 SPTC1_HUMAN 5.33E-146	#N/A	#N/A	Epidermal	#N/A
SMED30004124	3	SMED30004124.p1	dd_Smed_v4_138_0_1	#N/A	41701	14-3-3 protein zeta/delta OS=Homo sapiens OX=9606 GN=YWHAZ PE=1 SV=1 P63104 1433Z_HUMAN 1.07E-116	#N/A	#N/A	Neural;Muscle;Parapharyngeal;Cathepsin+ cell;Protonephridia	#N/A
SMED30014987	3	SMED30014987.p4	#N/A	#N/A	#N/A	0	#N/A	#N/A	#N/A	#N/A
SMED30025572	3	SMED30025572.p1	dd_Smed_v4_2641_0_1	#N/A	#N/A	Septin-7 OS=Homo sapiens OX=9606 GN=SEPTIN7 PE=1 SV=2 Q16181 SEPT7_HUMAN 3.48E-151	#N/A	#N/A	Neural;Cathepsin+ cell	#N/A
SMED30019934	3	SMED30019934.p1	dd_Smed_v4_815_0_1	#N/A	#N/A	0	#N/A	#N/A	Neural;Muscle;Cathepsin+ cell	#N/A
SMED30012219	3	SMED30012219.p1	dd_Smed_v4_426_0_1	#N/A	#N/A	Protein disulfide-isomerase A3 OS=Homo sapiens OX=9606 GN=PDIA3 PE=1 SV=4 P30101 PDIA3_HUMAN 8.09E-95	#N/A	#N/A	Cathepsin+ cell;Parapharyngeal	#N/A
SMED30018214	3	SMED30018214.p1	dd_Smed_v4_176_0_2	#N/A	#N/A	Polyubiquitin-B OS=Homo sapiens OX=9606 GN=UBB PE=1 SV=1 P0CG47 UBB_HUMAN 1.89E-112	#N/A	#N/A	#N/A	#N/A
SMED30034849	3	SMED30034849.p1	dd_Smed_v4_1109_0_1;dd_Smed_v4_1846_0_1	#N/A	#N/A	Kyphoscoliosis peptidase OS=Homo sapiens OX=9606 GN=KY PE=1 SV=2 Q8NBH2 KY_HUMAN 9.86E-38	#N/A	#N/A	Cathepsin+ cell;Intestine;Epidermal;Phyarnx;Protonephridia;Neural	#N/A
SMED30027629	3	SMED30027629.p2	#N/A	#N/A	#N/A	0	#N/A	#N/A	#N/A	#N/A
SMED30011213	3	SMED30011213.p1	dd_Smed_v4_2235_0_1	#N/A	#N/A	Osteoclast-stimulating factor 1 OS=Homo sapiens OX=9606 GN=OSTF1 PE=1 SV=2 Q92882 OSTF1_HUMAN 9.62E-73	#N/A	#N/A	Cathepsin+ cell;Protonephridia;Intestine	#N/A
SMED30010203	3	SMED30010203.p1	dd_Smed_v4_1455_0_1	#N/A	#N/A	Zinc finger protein 346 OS=Homo sapiens OX=9606 GN=ZNF346 PE=1 SV=1 Q9UL40 ZN346_HUMAN 0.00000753	#N/A	#N/A	Cathepsin+ cell;Intestine;Neural	#N/A
SMED30019007	3	SMED30019007.p1	dd_Smed_v4_3189_0_1	#N/A	#N/A	Wiskott-Aldrich syndrome protein family member 3 OS=Homo sapiens OX=9606 GN=WASF3 PE=1 SV=2 Q9UPY6 WASF3_HUMAN 5.91E-35	#N/A	#N/A	Cathepsin+ cell	#N/A
SMED30016722	3	SMED30016722.p1	dd_Smed_v4_4849_0_1;dd_Smed_v4_4849_0_2	#N/A	#N/A	Mitogen-activated protein kinase kinase kinase 5 OS=Homo sapiens OX=9606 GN=MAP3K5 PE=1 SV=1 Q99683 M3K5_HUMAN 0	#N/A	#N/A	Cathepsin+ cell;Muscle	#N/A
SMED30026477	3	SMED30026477.p1	dd_Smed_v4_275_0_1	#N/A	#N/A	0	#N/A	#N/A	Neural;Cathepsin+ cell;Muscle;Epidermal;Phyarnx;Protonephridia;Intestine	#N/A
SMED30025126	3	SMED30025126.p1	dd_Smed_v4_2461_0_1	#N/A	Smed_00097_V2 transmembrane 111 like-1	Manganese-dependent ADP-ribose/CDP-alcohol diphosphatase OS=Homo sapiens OX=9606 GN=ADPRM PE=1 SV=1 Q3LIE5 ADPRM_HUMAN 0.00000000000000118	#N/A	#N/A	#N/A	#N/A
SMED30028938	3	SMED30028938.p1	dd_Smed_v4_1058_0_1;dd_Smed_v4_250_0_1;dd_Smed_v4_250_0_2	#N/A	Probable protein disulfide-isomerase A6	Protein disulfide-isomerase A6 OS=Homo sapiens OX=9606 GN=PDIA6 PE=1 SV=1 Q15084 PDIA6_HUMAN 9.41E-168	#N/A	Pharyngeal lineage	Epidermal;Muscle;Parapharyngeal	#N/A
SMED30005661	3	SMED30005661.p1	dd_Smed_v4_491_0_1	#N/A	#N/A	Ras-related protein Rab-7a OS=Homo sapiens OX=9606 GN=RAB7A PE=1 SV=1 P51149 RAB7A_HUMAN 9.2E-120	#N/A	#N/A	Cathepsin+ cell;Epidermal;Protonephridia;Intestine	#N/A
SMED30017937	3	SMED30017937.p1	dd_Smed_v4_1987_0_1;dd_Smed_v4_1987_0_2;dd_Smed_v4_1987_0_3;dd_Smed_v4_1987_0_4	#N/A	#N/A	Wiskott-Aldrich syndrome protein OS=Homo sapiens OX=9606 GN=WAS PE=1 SV=4 P42768 WASP_HUMAN 4.14E-25	#N/A	#N/A	Cathepsin+ cell;Epidermal;Protonephridia	#N/A
SMED30007715	3	SMED30007715.p2	dd_Smed_v4_8747_0_1	#N/A	Smed_10375_V2	0	#N/A	#N/A	Cathepsin+ cell;Muscle	#N/A
SMED30014371	3	SMED30014371.p1	dd_Smed_v4_1778_0_1	#N/A	#N/A	0	#N/A	#N/A	Muscle;Neural	#N/A
SMED30030229	3	SMED30030229.p1	dd_Smed_v4_1035_1_1;dd_Smed_v4_1035_1_2	#N/A	#N/A	E3 ubiquitin-protein ligase CBL-B OS=Homo sapiens OX=9606 GN=CBLB PE=1 SV=2 Q13191 CBLB_HUMAN 3.54E-22	#N/A	#N/A	Cathepsin+ cell	#N/A
SMED30029426	3	SMED30029426.p1	dd_Smed_v4_1187_0_1	#N/A	#N/A	Baculoviral IAP repeat-containing protein 2 OS=Homo sapiens OX=9606 GN=BIRC2 PE=1 SV=2 Q13490 BIRC2_HUMAN 0.00000202	#N/A	#N/A	Neural;Muscle;Cathepsin+ cell;Phyarnx	#N/A
SMED30033329	3	SMED30033329.p1	dd_Smed_v4_1592_0_1	#N/A	#N/A	ER lumen protein-retaining receptor 2 OS=Homo sapiens OX=9606 GN=KDELR2 PE=1 SV=1 P33947 ERD22_HUMAN 1.45E-118	#N/A	#N/A	Epidermal;Parapharyngeal	#N/A
SMED30002863	3	SMED30002863.p1	dd_Smed_v4_1158_0_1	#N/A	#N/A	Charged multivesicular body protein 5 OS=Homo sapiens OX=9606 GN=CHMP5 PE=1 SV=1 Q9NZZ3 CHMP5_HUMAN 1.24E-99	#N/A	#N/A	Cathepsin+ cell;Intestine	#N/A
SMED30012672	3	SMED30012672.p1	dd_Smed_v4_4184_0_1;dd_Smed_v4_4184_0_2	#N/A	#N/A	Ectonucleoside triphosphate diphosphohydrolase 1 OS=Homo sapiens OX=9606 GN=ENTPD1 PE=1 SV=1 P49961 ENTP1_HUMAN 8.07E-81	#N/A	#N/A	Cathepsin+ cell	#N/A
SMED30002344	3	SMED30002344.p1	dd_Smed_v4_319_0_1	#N/A	#N/A	Bax inhibitor 1 OS=Homo sapiens OX=9606 GN=TMBIM6 PE=1 SV=2 P55061 BI1_HUMAN 2E-66	#N/A	#N/A	Cathepsin+ cell;Neural;Epidermal;Protonephridia;Intestine	#N/A
SMED30000901	3	SMED30000901.p1	dd_Smed_v4_89_0_1	#N/A	#N/A	Thioredoxin OS=Homo sapiens OX=9606 GN=TXN PE=1 SV=3 P10599 THIO_HUMAN 1.81E-31	#N/A	#N/A	Neural;Intestine	#N/A
SMED30030025	3	SMED30030025.p1	dd_Smed_v4_1195_0_1	#N/A	#N/A	Putative synaptogyrin-2 like protein OS=Homo sapiens OX=9606 PE=5 SV=1 A8MWL6 SNG2L_HUMAN 1.13E-45	#N/A	#N/A	Muscle	#N/A
SMED30014525	3	SMED30014525.p1	dd_Smed_v4_948_0_1	#N/A	#N/A	Dolichyl-diphosphooligosaccharide--protein glycosyltransferase 48 kDa subunit OS=Homo sapiens OX=9606 GN=DDOST PE=1 SV=4 P39656 OST48_HUMAN 0	#N/A	#N/A	Epidermal;Cathepsin+ cell	#N/A
SMED30018819	3	SMED30018819.p1	dd_Smed_v4_8901_0_1	#N/A	#N/A	0	#N/A	#N/A	Cathepsin+ cell;Phyarnx	#N/A
SMED30022232	3	SMED30022232.p1	dd_Smed_v4_1206_0_1	#N/A	#N/A	Hematopoietic prostaglandin D synthase OS=Homo sapiens OX=9606 GN=HPGDS PE=1 SV=3 O60760 HPGDS_HUMAN 5.57E-25	#N/A	#N/A	Neural;Cathepsin+ cell;Muscle;Parapharyngeal;Protonephridia	#N/A
SMED30013132	3	SMED30013132.p1	dd_Smed_v4_13451_0_4;dd_Smed_v4_1509_0_1	#N/A	#N/A	Septin-10 OS=Homo sapiens OX=9606 GN=SEPTIN10 PE=1 SV=2 Q9P0V9 SEP10_HUMAN 3.05E-168	#N/A	#N/A	Intestine;Cathepsin+ cell	#N/A
SMED30018184	3	SMED30018184.p1	dd_Smed_v4_1844_0_1	#N/A	#N/A	Bestrophin-3 OS=Homo sapiens OX=9606 GN=BEST3 PE=2 SV=1 Q8N1M1 BEST3_HUMAN 5.48E-48	#N/A	#N/A	Neural;Cathepsin+ cell	#N/A
SMED30019984	3	SMED30019984.p1	dd_Smed_v4_1836_0_1	#N/A	#N/A	V-type proton ATPase subunit G 2 OS=Homo sapiens OX=9606 GN=ATP6V1G2 PE=1 SV=1 O95670 VATG2_HUMAN 8.86E-20	#N/A	#N/A	Cathepsin+ cell;Intestine	#N/A
SMED30014645	3	SMED30014645.p1	dd_Smed_v4_4193_0_1	#N/A	#N/A	Supervillin OS=Homo sapiens OX=9606 GN=SVIL PE=1 SV=2 O95425 SVIL_HUMAN 1.02E-156	#N/A	#N/A	Muscle;Intestine;Neural	#N/A
SMED30016201	3	SMED30016201.p1	dd_Smed_v4_253_0_1	#N/A	#N/A	V-type proton ATPase 16 kDa proteolipid subunit OS=Homo sapiens OX=9606 GN=ATP6V0C PE=1 SV=1 P27449 VATL_HUMAN 7.57E-80	#N/A	#N/A	Neural;Cathepsin+ cell;Intestine	#N/A
SMED30017501	3	SMED30017501.p1	dd_Smed_v4_730_0_1	#N/A	#N/A	Rho GDP-dissociation inhibitor 1 OS=Homo sapiens OX=9606 GN=ARHGDIA PE=1 SV=3 P52565 GDIR1_HUMAN 1.11E-55	#N/A	#N/A	Cathepsin+ cell;Epidermal	#N/A
SMED30026545	3	SMED30026545.p1	dd_Smed_v4_3129_0_1	#N/A	#N/A	0	#N/A	#N/A	#N/A	#N/A
SMED30017841	3	SMED30017841.p1	dd_Smed_v4_835_0_1;dd_Smed_v4_835_0_2	#N/A	#N/A	Sorting nexin-2 OS=Homo sapiens OX=9606 GN=SNX2 PE=1 SV=2 O60749 SNX2_HUMAN 1.94E-122	#N/A	#N/A	Cathepsin+ cell;Epidermal;Protonephridia;Intestine	#N/A
SMED30028026	3	SMED30028026.p1	dd_Smed_v4_690_0_1;dd_Smed_v4_987_0_1	#N/A	#N/A	Abl interactor 2 OS=Homo sapiens OX=9606 GN=ABI2 PE=1 SV=1 Q9NYB9 ABI2_HUMAN 5.69E-29	#N/A	#N/A	Cathepsin+ cell;Muscle;Intestine	#N/A
SMED30005911	3	SMED30005911.p2	dd_Smed_v4_12_0_1	#N/A	#N/A	0	#N/A	#N/A	Neural;Cathepsin+ cell;Muscle;Protonephridia	#N/A
SMED30021252	3	SMED30021252.p1	dd_Smed_v4_1354_0_1	#N/A	#N/A	Sorting nexin-12 OS=Homo sapiens OX=9606 GN=SNX12 PE=1 SV=4 Q9UMY4 SNX12_HUMAN 8.51E-84	#N/A	#N/A	Cathepsin+ cell;Protonephridia;Intestine	#N/A
SMED30011617	3	SMED30011617.p1	dd_Smed_v4_977_0_1	#N/A	#N/A	Actin-related protein 2/3 complex subunit 4 OS=Homo sapiens OX=9606 GN=ARPC4 PE=1 SV=3 P59998 ARPC4_HUMAN 9.4E-97	#N/A	#N/A	Cathepsin+ cell;Epidermal;Intestine	#N/A
SMED30016322	3	SMED30016322.p1	dd_Smed_v4_1198_0_1	#N/A	#N/A	Septin-7 OS=Homo sapiens OX=9606 GN=SEPTIN7 PE=1 SV=2 Q16181 SEPT7_HUMAN 7.81E-135	#N/A	#N/A	Cathepsin+ cell;Protonephridia	#N/A
SMED30016517	3	SMED30016517.p1	dd_Smed_v4_3847_0_1	#N/A	Smed_00780_V2 ATFl1	Cyclic AMP-dependent transcription factor ATF-6 beta OS=Homo sapiens OX=9606 GN=ATF6B PE=1 SV=2 Q99941 ATF6B_HUMAN 2.65E-18	#N/A	#N/A	Neural;Protonephridia	TF_bZIP
SMED30025671	3	SMED30025671.p1	dd_Smed_v4_4012_0_1	#N/A	Smed_06551_V2 pim-1	Serine/threonine-protein kinase pim-1 OS=Homo sapiens OX=9606 GN=PIM1 PE=1 SV=4 P11309 PIM1_HUMAN 6.42E-79	#N/A	#N/A	Neural;Cathepsin+ cell;Muscle	#N/A
SMED30023558	3	SMED30023558.p1	dd_Smed_v4_1915_0_1	#N/A	#N/A	Ubiquitin-like-conjugating enzyme ATG3 OS=Homo sapiens OX=9606 GN=ATG3 PE=1 SV=1 Q9NT62 ATG3_HUMAN 2.77E-109	#N/A	#N/A	Neural;Cathepsin+ cell	#N/A
SMED30028738	3	SMED30028738.p1	dd_Smed_v4_1613_0_1	#N/A	#N/A	Band 4.1-like protein 3 OS=Homo sapiens OX=9606 GN=EPB41L3 PE=1 SV=2 Q9Y2J2 E41L3_HUMAN 1.68E-79	#N/A	#N/A	Cathepsin+ cell;Neural;Parapharyngeal	#N/A
SMED30016338	3	SMED30016338.p1	dd_Smed_v4_2345_0_1	#N/A	#N/A	Alpha-adducin OS=Homo sapiens OX=9606 GN=ADD1 PE=1 SV=2 P35611 ADDA_HUMAN 9.84E-86	#N/A	#N/A	Neural;Epidermal;Intestine;Phyarnx	#N/A
SMED30019822	3	SMED30019822.p1	dd_Smed_v4_4833_0_1	#N/A	#N/A	Methyltransferase-like protein 24 OS=Homo sapiens OX=9606 GN=METTL24 PE=2 SV=1 Q5JXM2 MET24_HUMAN 0.00000426	#N/A	#N/A	Cathepsin+ cell	#N/A
SMED30031771	3	SMED30031771.p1	dd_Smed_v4_3021_0_1	#N/A	#N/A	Long-chain-fatty-acid--CoA ligase 4 OS=Homo sapiens OX=9606 GN=ACSL4 PE=1 SV=2 O60488 ACSL4_HUMAN 0	#N/A	#N/A	Intestine;Cathepsin+ cell	#N/A
SMED30035549	3	SMED30035549.p1	dd_Smed_v4_876_0_1;dd_Smed_v4_876_0_2	#N/A	#N/A	Transmembrane 9 superfamily member 2 OS=Homo sapiens OX=9606 GN=TM9SF2 PE=1 SV=1 Q99805 TM9S2_HUMAN 0	#N/A	#N/A	Neural;Cathepsin+ cell	#N/A
SMED30007742	3	SMED30007742.p1	dd_Smed_v4_282_0_1	#N/A	#N/A	Protein transport protein Sec61 subunit alpha isoform 2 OS=Homo sapiens OX=9606 GN=SEC61A2 PE=2 SV=3 Q9H9S3 S61A2_HUMAN 0	#N/A	#N/A	Epidermal;Parapharyngeal	#N/A
SMED30012256	3	SMED30012256.p1	dd_Smed_v4_2537_0_1	#N/A	#N/A	Gamma-secretase subunit APH-1A OS=Homo sapiens OX=9606 GN=APH1A PE=1 SV=1 Q96BI3 APH1A_HUMAN 3.66E-28	#N/A	#N/A	#N/A	#N/A
SMED30009659	3	SMED30009659.p1	dd_Smed_v4_6621_0_1	#N/A	#N/A	General transcription factor IIF subunit 1 OS=Xenopus laevis OX=8355 GN=gtf2f1 PE=2 SV=1 E=0.00000000015	#N/A	#N/A	Neural	#N/A
SMED30028486	3	SMED30028486.p1	dd_Smed_v4_3939_0_1	#N/A	#N/A	BAG family molecular chaperone regulator 3 OS=Homo sapiens OX=9606 GN=BAG3 PE=1 SV=3 O95817 BAG3_HUMAN 1.25E-17	#N/A	#N/A	#N/A	#N/A
SMED30029550	3	SMED30029550.p1	dd_Smed_v4_2261_0_1	#N/A	#N/A	Arf-GAP with coiled-coil, ANK repeat and PH domain-containing protein 2 OS=Homo sapiens OX=9606 GN=ACAP2 PE=1 SV=3 Q15057 ACAP2_HUMAN 2.13E-93	#N/A	#N/A	Cathepsin+ cell;Protonephridia	#N/A
SMED30004783	3	SMED30004783.p1	dd_Smed_v4_2579_0_1;dd_Smed_v4_2579_0_2	#N/A	#N/A	DnaJ homolog subfamily C member 13 OS=Homo sapiens OX=9606 GN=DNAJC13 PE=1 SV=5 O75165 DJC13_HUMAN 0	#N/A	#N/A	Cathepsin+ cell;Neural;Intestine	#N/A
SMED30032512	3	SMED30032512.p1	dd_Smed_v4_488_0_1	#N/A	#N/A	Ras-related protein Rab-1A OS=Homo sapiens OX=9606 GN=RAB1A PE=1 SV=3 P62820 RAB1A_HUMAN 1.62E-120	#N/A	#N/A	Epidermal	#N/A
SMED30020317	3	SMED30020317.p1	dd_Smed_v4_678_0_1	#N/A	#N/A	Heat shock protein HSP 90-alpha OS=Homo sapiens OX=9606 GN=HSP90AA1 PE=1 SV=5 P07900 HS90A_HUMAN 0	#N/A	#N/A	Epidermal;Cathepsin+ cell;Neural	#N/A
SMED30033014	3	SMED30033014.p1	dd_Smed_v4_1079_0_1	#N/A	#N/A	Type 2 phosphatidylinositol 4,5-bisphosphate 4-phosphatase OS=Homo sapiens OX=9606 GN=PIP4P2 PE=1 SV=1 Q8N4L2 PP4P2_HUMAN 4.98E-49	#N/A	#N/A	Cathepsin+ cell;Intestine	#N/A
SMED30016109	3	SMED30016109.p1	dd_Smed_v4_2632_0_1	#N/A	#N/A	Small integral membrane protein 14 OS=Homo sapiens OX=9606 GN=SMIM14 PE=1 SV=1 Q96QK8 SIM14_HUMAN 2.35E-22	#N/A	#N/A	Parapharyngeal	#N/A
SMED30011401	3	SMED30011401.p3	#N/A	#N/A	#N/A	0	#N/A	#N/A	#N/A	#N/A
SMED30006369	3	SMED30006369.p1	dd_Smed_v4_2017_0_1	#N/A	beta1-int	Integrin beta-1 OS=Homo sapiens OX=9606 GN=ITGB1 PE=1 SV=2 P05556 ITB1_HUMAN 4.05E-142	#N/A	#N/A	Muscle;Cathepsin+ cell;Neural	#N/A
SMED30006106	3	SMED30006106.p1	dd_Smed_v4_968_0_1	#N/A	#N/A	Calcium-activated chloride channel regulator 4 OS=Homo sapiens OX=9606 GN=CLCA4 PE=1 SV=2 Q14CN2 CLCA4_HUMAN 1.61E-44	#N/A	#N/A	Cathepsin+ cell;Neural	#N/A
SMED30010777	3	SMED30010777.p1	dd_Smed_v4_495_0_1	#N/A	#N/A	Lysosomal-associated transmembrane protein 4B OS=Homo sapiens OX=9606 GN=LAPTM4B PE=1 SV=2 Q86VI4 LAP4B_HUMAN 0.000000969	#N/A	#N/A	Neural;Cathepsin+ cell;Protonephridia	#N/A
SMED30018435	3	SMED30018435.p1	dd_Smed_v4_3365_0_1	#N/A	alpha-int-2	Integrin alpha-V OS=Homo sapiens OX=9606 GN=ITGAV PE=1 SV=2 P06756 ITAV_HUMAN 0.000000000000000908	#N/A	#N/A	Cathepsin+ cell;Phyarnx;Protonephridia	#N/A
SMED30019353	3	SMED30019353.p1	dd_Smed_v4_4597_0_1	#N/A	#N/A	Homer protein homolog 2 OS=Homo sapiens OX=9606 GN=HOMER2 PE=1 SV=1 Q9NSB8 HOME2_HUMAN 5.9E-42	#N/A	#N/A	#N/A	#N/A
SMED30003152	3	SMED30003152.p1	dd_Smed_v4_1696_0_1	#N/A	#N/A	Lambda-crystallin homolog OS=Homo sapiens OX=9606 GN=CRYL1 PE=1 SV=3 Q9Y2S2 CRYL1_HUMAN 2.75E-57	#N/A	#N/A	Cathepsin+ cell;Protonephridia	#N/A
SMED30012306	3	SMED30012306.p1	dd_Smed_v4_1391_0_1	#N/A	#N/A	V-type proton ATPase subunit D OS=Homo sapiens OX=9606 GN=ATP6V1D PE=1 SV=1 Q9Y5K8 VATD_HUMAN 5.68E-112	#N/A	#N/A	Intestine	#N/A
SMED30007744	3	SMED30007744.p1	dd_Smed_v4_9186_0_1	smad-6/7-1	SMED-SMAD6/7-1	Mothers against decapentaplegic homolog 7 OS=Homo sapiens OX=9606 GN=SMAD7 PE=1 SV=1 O15105 SMAD7_HUMAN 0.00000785	Sigma	Muscle lineage	Cathepsin+ cell;Phyarnx;Neural	#N/A
SMED30031389	3	SMED30031389.p1	dd_Smed_v4_632_0_1	#N/A	#N/A	Calnexin OS=Homo sapiens OX=9606 GN=CANX PE=1 SV=2 P27824 CALX_HUMAN 0	#N/A	#N/A	Cathepsin+ cell;Protonephridia	#N/A
SMED30009710	3	SMED30009710.p1	dd_Smed_v4_1666_0_1	#N/A	#N/A	Sortilin OS=Homo sapiens OX=9606 GN=SORT1 PE=1 SV=3 Q99523 SORT_HUMAN 6.23E-137	#N/A	#N/A	Cathepsin+ cell;Epidermal	#N/A
SMED30027302	3	SMED30027302.p1	dd_Smed_v4_718_0_1	#N/A	#N/A	Tubulin alpha-1A chain OS=Homo sapiens OX=9606 GN=TUBA1A PE=1 SV=1 Q71U36 TBA1A_HUMAN 0	#N/A	#N/A	Cathepsin+ cell;Muscle;Intestine;Neural	#N/A
SMED30007839	3	SMED30007839.p1	dd_Smed_v4_2180_0_1;dd_Smed_v4_2858_0_1	#N/A	#N/A	cAMP-dependent protein kinase type I-beta regulatory subunit OS=Homo sapiens OX=9606 GN=PRKAR1B PE=1 SV=4 P31321 KAP1_HUMAN 2.56E-176	#N/A	#N/A	Cathepsin+ cell;Protonephridia	#N/A
SMED30010101	3	SMED30010101.p1	dd_Smed_v4_1174_0_1	#N/A	#N/A	Dolichyl-diphosphooligosaccharide--protein glycosyltransferase subunit STT3A OS=Homo sapiens OX=9606 GN=STT3A PE=1 SV=2 P46977 STT3A_HUMAN 0	#N/A	#N/A	Epidermal;Parapharyngeal	#N/A
SMED30003846	3	SMED30003846.p1	dd_Smed_v4_3595_0_1	#N/A	#N/A	0	#N/A	#N/A	Epidermal	#N/A
SMED30005741	3	SMED30005741.p1	dd_Smed_v4_978_0_1	#N/A	#N/A	Actin-related protein 2/3 complex subunit 1A OS=Homo sapiens OX=9606 GN=ARPC1A PE=2 SV=2 Q92747 ARC1A_HUMAN 2.71E-108	#N/A	#N/A	Cathepsin+ cell;Epidermal;Intestine	#N/A
SMED30030860	3	SMED30030860.p1	dd_Smed_v4_1739_0_1	#N/A	#N/A	WD repeat-containing protein 1 OS=Homo sapiens OX=9606 GN=WDR1 PE=1 SV=4 O75083 WDR1_HUMAN 2.68E-159	#N/A	#N/A	Cathepsin+ cell;Epidermal;Intestine	#N/A
SMED30026534	3	SMED30026534.p1	dd_Smed_v4_578_0_1	#N/A	#N/A	Transforming protein RhoA OS=Homo sapiens OX=9606 GN=RHOA PE=1 SV=1 P61586 RHOA_HUMAN 5.19E-115	#N/A	#N/A	Neural;Cathepsin+ cell;Epidermal;Protonephridia;Intestine;Phyarnx	#N/A
SMED30000103	3	SMED30000103.p1	dd_Smed_v4_3588_0_1	#N/A	Hsp40	DnaJ homolog subfamily B member 4 OS=Homo sapiens OX=9606 GN=DNAJB4 PE=1 SV=1 Q9UDY4 DNJB4_HUMAN 7.22E-117	#N/A	#N/A	#N/A	#N/A
SMED30022961	3	SMED30022961.p1	dd_Smed_v4_1976_0_1	#N/A	#N/A	V-type proton ATPase subunit d 1 OS=Homo sapiens OX=9606 GN=ATP6V0D1 PE=1 SV=1 P61421 VA0D1_HUMAN 0	#N/A	#N/A	Neural;Cathepsin+ cell;Intestine	#N/A
SMED30034766	3	SMED30034766.p1	dd_Smed_v4_510_0_1	#N/A	#N/A	Alpha-enolase OS=Homo sapiens OX=9606 GN=ENO1 PE=1 SV=2 P06733 ENOA_HUMAN 0	#N/A	#N/A	Neural;Muscle;Phyarnx	#N/A
SMED30024738	3	SMED30024738.p1	dd_Smed_v4_1465_0_1;dd_Smed_v4_1465_1_1	#N/A	#N/A	Transmembrane emp24 domain-containing protein 7 OS=Homo sapiens OX=9606 GN=TMED7 PE=1 SV=2 Q9Y3B3 TMED7_HUMAN 4.57E-72	#N/A	#N/A	Epidermal	#N/A
SMED30035597	3	SMED30035597.p1	dd_Smed_v4_1765_0_1	#N/A	#N/A	Serine/threonine-protein kinase PAK 1 OS=Homo sapiens OX=9606 GN=PAK1 PE=1 SV=2 Q13153 PAK1_HUMAN 1.07E-123	#N/A	#N/A	Cathepsin+ cell;Epidermal;Intestine	#N/A
SMED30006028	3	SMED30006028.p1	dd_Smed_v4_5853_0_1	#N/A	Smed_03434_V2 cAMP responsive element binding -1	Cyclic AMP response element-binding protein B OS=Drosophila melanogaster OX=7227 GN=CrebB PE=1 SV=1 E=0.0000000684	#N/A	#N/A	#N/A	TF_bZIP
SMED30018188	3	SMED30018188.p1	dd_Smed_v4_722_0_1	#N/A	#N/A	Lysosome-associated membrane glycoprotein 1 OS=Homo sapiens OX=9606 GN=LAMP1 PE=1 SV=3 P11279 LAMP1_HUMAN 0.00000000032	#N/A	#N/A	Cathepsin+ cell;Protonephridia;Intestine	#N/A
SMED30009430	3	SMED30009430.p1	dd_Smed_v4_591_0_1;dd_Smed_v4_881_0_1	#N/A	#N/A	Fructose-bisphosphate aldolase A OS=Homo sapiens OX=9606 GN=ALDOA PE=1 SV=2 P04075 ALDOA_HUMAN 8.27E-175	#N/A	#N/A	Neural;Muscle;Phyarnx	#N/A
SMED30026043	3	SMED30026043.p1	dd_Smed_v4_3057_0_1	#N/A	#N/A	UTP--glucose-1-phosphate uridylyltransferase OS=Homo sapiens OX=9606 GN=UGP2 PE=1 SV=5 Q16851 UGPA_HUMAN 0	#N/A	#N/A	Neural;Cathepsin+ cell;Muscle;Intestine;Phyarnx	#N/A
SMED30010710	3	SMED30010710.p1	dd_Smed_v4_1482_0_1	#N/A	#N/A	Signal peptidase complex subunit 2 OS=Homo sapiens OX=9606 GN=SPCS2 PE=1 SV=3 Q15005 SPCS2_HUMAN 2.57E-49	#N/A	#N/A	Epidermal	#N/A
SMED30011988	3	SMED30011988.p1	dd_Smed_v4_1411_0_1	#N/A	#N/A	3-ketoacyl-CoA thiolase, mitochondrial OS=Homo sapiens OX=9606 GN=ACAA2 PE=1 SV=2 P42765 THIM_HUMAN 0	#N/A	#N/A	Intestine;Cathepsin+ cell	#N/A
SMED30015654	3	SMED30015654.p1	dd_Smed_v4_2636_0_1	#N/A	#N/A	cAMP-regulated phosphoprotein 19 OS=Homo sapiens OX=9606 GN=ARPP19 PE=1 SV=2 P56211 ARP19_HUMAN 0.000000000232	#N/A	#N/A	Cathepsin+ cell	#N/A
SMED30017811	3	SMED30017811.p1	dd_Smed_v4_1492_0_1;dd_Smed_v4_6167_0_1	#N/A	#N/A	Alpha-actinin-4 OS=Homo sapiens OX=9606 GN=ACTN4 PE=1 SV=2 O43707 ACTN4_HUMAN 0	#N/A	#N/A	Cathepsin+ cell;Neural;Intestine;Phyarnx	#N/A
SMED30024997	3	SMED30024997.p1	dd_Smed_v4_4309_0_1;dd_Smed_v4_4870_0_1	#N/A	#N/A	RUN and SH3 domain-containing protein 1 OS=Homo sapiens OX=9606 GN=RUSC1 PE=1 SV=3 Q9BVN2 RUSC1_HUMAN 0.00000000346	#N/A	#N/A	Neural;Protonephridia;Phyarnx;Parapharyngeal	#N/A
SMED30002820	3	SMED30002820.p1	dd_Smed_v4_4631_0_1	#N/A	#N/A	Macrophage migration inhibitory factor OS=Homo sapiens OX=9606 GN=MIF PE=1 SV=4 P14174 MIF_HUMAN 0.000000000000000034	#N/A	#N/A	Cathepsin+ cell	#N/A
SMED30004435	3	SMED30004435.p1	dd_Smed_v4_2264_0_1;dd_Smed_v4_2264_0_2	#N/A	#N/A	SLIT-ROBO Rho GTPase-activating protein 1 OS=Homo sapiens OX=9606 GN=SRGAP1 PE=1 SV=1 Q7Z6B7 SRGP1_HUMAN 4.37E-91	#N/A	#N/A	Cathepsin+ cell	#N/A
SMED30001300	3	SMED30001300.p1	dd_Smed_v4_5384_0_1;dd_Smed_v4_5518_0_1	#N/A	#N/A	Deoxynucleoside triphosphate triphosphohydrolase SAMHD1 OS=Homo sapiens OX=9606 GN=SAMHD1 PE=1 SV=2 Q9Y3Z3 SAMH1_HUMAN 2.65E-41	#N/A	#N/A	Protonephridia	#N/A
SMED30021467	3	SMED30021467.p1	dd_Smed_v4_1742_0_1	#N/A	#N/A	Phosphoglycerate mutase 2 OS=Homo sapiens OX=9606 GN=PGAM2 PE=1 SV=3 P15259 PGAM2_HUMAN 1.02E-93	#N/A	#N/A	Neural;Muscle;Phyarnx	#N/A
SMED30000921	3	SMED30000921.p1	dd_Smed_v4_679_0_1;dd_Smed_v4_8705_0_1	#N/A	#N/A	RNA-binding protein Nova-2 OS=Homo sapiens OX=9606 GN=NOVA2 PE=1 SV=1 Q9UNW9 NOVA2_HUMAN 2.06E-41	#N/A	#N/A	Neural;Cathepsin+ cell;Phyarnx	#N/A
SMED30012402	3	SMED30012402.p1	dd_Smed_v4_641_0_1	#N/A	#N/A	ADP-ribosylation factor 5 OS=Homo sapiens OX=9606 GN=ARF5 PE=1 SV=2 P84085 ARF5_HUMAN 6.76E-112	#N/A	#N/A	Epidermal;Parapharyngeal	#N/A
SMED30019477	3	SMED30019477.p1	dd_Smed_v4_1730_0_1	#N/A	#N/A	Glucosidase 2 subunit beta OS=Homo sapiens OX=9606 GN=PRKCSH PE=1 SV=2 P14314 GLU2B_HUMAN 3.87E-65	#N/A	#N/A	Cathepsin+ cell	#N/A
SMED30014692	3	SMED30014692.p1	dd_Smed_v4_506_0_1	#N/A	#N/A	Histone H4 OS=Homo sapiens OX=9606 GN=HIST1H4A PE=1 SV=2 P62805 H4_HUMAN 2.15E-68	#N/A	#N/A	Neural;Cathepsin+ cell;Protonephridia	#N/A
SMED30009368	3	SMED30009368.p1	dd_Smed_v4_1346_0_1	#N/A	#N/A	Porphobilinogen deaminase OS=Homo sapiens OX=9606 GN=HMBS PE=1 SV=2 P08397 HEM3_HUMAN 8.51E-97	#N/A	#N/A	Intestine	#N/A
SMED30016875	3	SMED30016875.p1	dd_Smed_v4_2914_0_1	#N/A	Rho-associated kinase	Rho-associated protein kinase 1 OS=Homo sapiens OX=9606 GN=ROCK1 PE=1 SV=1 Q13464 ROCK1_HUMAN 2.25E-98	#N/A	#N/A	Cathepsin+ cell;Intestine;Neural;Epidermal;Phyarnx;Protonephridia;Parapharyngeal	#N/A
SMED30014307	3	SMED30014307.p8	dd_Smed_v4_5431_0_1	#N/A	#N/A	0	#N/A	#N/A	Neural;Cathepsin+ cell	#N/A
SMED30022331	3	SMED30022331.p1	dd_Smed_v4_1265_0_1	#N/A	#N/A	Translocon-associated protein subunit gamma OS=Homo sapiens OX=9606 GN=SSR3 PE=1 SV=1 Q9UNL2 SSRG_HUMAN 5.68E-75	#N/A	#N/A	Epidermal	#N/A
SMED30025465	3	SMED30025465.p1	dd_Smed_v4_2341_0_1;dd_Smed_v4_2341_0_2;dd_Smed_v4_2341_0_3;dd_Smed_v4_2341_0_4	#N/A	Smed_01183_V2 disintegrin and metalloase domain containing protein-2	Disintegrin and metalloproteinase domain-containing protein 10 OS=Homo sapiens OX=9606 GN=ADAM10 PE=1 SV=1 O14672 ADA10_HUMAN 7.71E-153	#N/A	#N/A	Cathepsin+ cell	#N/A
SMED30009189	3	SMED30009189.p1	dd_Smed_v4_1630_0_1;dd_Smed_v4_1630_0_2;dd_Smed_v4_1630_0_3;dd_Smed_v4_1630_0_4;dd_Smed_v4_1630_0_5	#N/A	#N/A	Mitogen-activated protein kinase kinase kinase 3 OS=Homo sapiens OX=9606 GN=MAP3K3 PE=1 SV=2 Q99759 M3K3_HUMAN 1.27E-33	#N/A	#N/A	Neural;Cathepsin+ cell	#N/A
SMED30009038	3	SMED30009038.p1	dd_Smed_v4_1067_0_1	#N/A	#N/A	Renin receptor OS=Homo sapiens OX=9606 GN=ATP6AP2 PE=1 SV=2 O75787 RENR_HUMAN 0.000000000000176	#N/A	#N/A	Neural;Cathepsin+ cell;Protonephridia;Intestine	#N/A
SMED30015615	3	SMED30015615.p1	dd_Smed_v4_1840_0_1	#N/A	#N/A	V-type proton ATPase subunit S1 OS=Homo sapiens OX=9606 GN=ATP6AP1 PE=1 SV=2 Q15904 VAS1_HUMAN 1.22E-17	#N/A	#N/A	Cathepsin+ cell;Intestine	#N/A
SMED30018978	3	SMED30018978.p1	dd_Smed_v4_2757_0_1	#N/A	#N/A	Ceramide glucosyltransferase OS=Homo sapiens OX=9606 GN=UGCG PE=1 SV=1 Q16739 CEGT_HUMAN 2.61E-114	#N/A	#N/A	Intestine;Epidermal	#N/A
SMED30025367	3	SMED30025367.p1	dd_Smed_v4_959_0_1	#N/A	#N/A	V-type proton ATPase catalytic subunit A OS=Homo sapiens OX=9606 GN=ATP6V1A PE=1 SV=2 P38606 VATA_HUMAN 0	#N/A	#N/A	Cathepsin+ cell;Intestine	#N/A
SMED30030550	3	SMED30030550.p1	dd_Smed_v4_3113_1_2;dd_Smed_v4_3113_1_3;dd_Smed_v4_3368_0_1;dd_Smed_v4_3368_0_2	#N/A	#N/A	Mitogen-activated protein kinase kinase kinase 4 OS=Homo sapiens OX=9606 GN=MAP3K4 PE=1 SV=2 Q9Y6R4 M3K4_HUMAN 2.48E-76	#N/A	#N/A	Cathepsin+ cell	#N/A
SMED30006358	3	SMED30006358.p1	dd_Smed_v4_1762_0_1	#N/A	#N/A	Charged multivesicular body protein 6 OS=Homo sapiens OX=9606 GN=CHMP6 PE=1 SV=3 Q96FZ7 CHMP6_HUMAN 7.91E-55	#N/A	#N/A	#N/A	#N/A
SMED30011412	3	SMED30011412.p1	dd_Smed_v4_74_0_1;dd_Smed_v4_97_0_1	#N/A	#N/A	60S ribosomal protein L37 OS=Homo sapiens OX=9606 GN=RPL37 PE=1 SV=2 P61927 RL37_HUMAN 1.38E-32	#N/A	#N/A	Neoblast;Intestine;Cathepsin+ cell	#N/A
SMED30009226	3	SMED30009226.p1	dd_Smed_v4_4713_0_1;dd_Smed_v4_4713_0_2	#N/A	#N/A	RILP-like protein 1 OS=Homo sapiens OX=9606 GN=RILPL1 PE=1 SV=1 Q5EBL4 RIPL1_HUMAN 6.63E-45	#N/A	#N/A	Neural;Cathepsin+ cell	#N/A
SMED30008522	4	SMED30008522.p1	dd_Smed_v4_271_0_1	#N/A	#N/A	Fatty acid-binding protein, heart OS=Homo sapiens OX=9606 GN=FABP3 PE=1 SV=4 P05413 FABPH_HUMAN 7.28E-27	#N/A	#N/A	Epidermal;Intestine;Cathepsin+ cell	#N/A
SMED30021063	4	SMED30021063.p1	dd_Smed_v4_17_0_1	#N/A	Thymosin beta	Thymosin beta OS=Caenorhabditis elegans OX=6239 GN=tth-1 PE=1 SV=2 E=0.0000000671	#N/A	Gastrovascular lineage	Cathepsin+ cell;Intestine;Neoblast;Protonephridia	#N/A
SMED30034629	4	SMED30034629.p1	dd_Smed_v4_762_0_1;dd_Smed_v4_762_0_2;dd_Smed_v4_762_0_3	#N/A	Golgi-associated plant pathogenesis-related protein 1	Golgi-associated plant pathogenesis-related protein 1 OS=Homo sapiens OX=9606 GN=GLIPR2 PE=1 SV=3 Q9H4G4 GAPR1_HUMAN 1.58E-28	#N/A	Gastrovascular lineage	Epidermal;Intestine;Neural;Muscle;Parapharyngeal;Protonephridia	#N/A
SMED30006714	4	SMED30006714.p1	dd_Smed_v4_212_0_1	#N/A	#N/A	0	#N/A	#N/A	Cathepsin+ cell;Intestine;Epidermal;Protonephridia;Phyarnx	#N/A
SMED30007704	4	SMED30007704.p1	dd_Smed_v4_3_0_1	#N/A	#N/A	Actin, cytoplasmic 1 OS=Homo sapiens OX=9606 GN=ACTB PE=1 SV=1 P60709 ACTB_HUMAN 0	#N/A	#N/A	Cathepsin+ cell;Intestine;Neoblast	#N/A
SMED30004939	4	SMED30004939.p1	dd_Smed_v4_272_0_1	#N/A	#N/A	DNA-directed RNA polymerase II subunit RPB1 OS=Homo sapiens OX=9606 GN=POLR2A PE=1 SV=2 P24928 RPB1_HUMAN 0.00000225	#N/A	Gastrovascular lineage	Cathepsin+ cell;Intestine	#N/A
SMED30029016	4	SMED30029016.p1	dd_Smed_v4_234_0_1	#N/A	X1.A.H5.2	0	#N/A	#N/A	Cathepsin+ cell	#N/A
SMED30005863	4	SMED30005863.p1	dd_Smed_v4_11_0_1	#N/A	#N/A	0	#N/A	Gastrovascular lineage	Cathepsin+ cell;Intestine	#N/A
SMED30014561	4	SMED30014561.p1	dd_Smed_v4_862_0_1	#N/A	#N/A	0	#N/A	#N/A	Cathepsin+ cell;Intestine;Protonephridia	#N/A
SMED30018045	4	SMED30018045.p2	#N/A	#N/A	X1.B.B5.3	0	#N/A	#N/A	#N/A	#N/A
SMED30022596	4	SMED30022596.p1	dd_Smed_v4_245_0_1	#N/A	DNA-directed RNA polymerase II subunit RPB1 (Fragment)	0	#N/A	Gastrovascular lineage	Intestine;Cathepsin+ cell;Neoblast	#N/A
SMED30004081	4	SMED30004081.p1	dd_Smed_v4_1144_0_1	#N/A	#N/A	Tenascin-X OS=Homo sapiens OX=9606 GN=TNXB PE=1 SV=5 P22105 TENX_HUMAN 0.0000000425	#N/A	Gastrovascular lineage	Intestine;Neoblast	#N/A
SMED30013808	4	SMED30013808.p1	dd_Smed_v4_2789_0_1	#N/A	SMED_00055_V2 fos-1	Transcription factor AP-1 OS=Homo sapiens OX=9606 GN=JUN PE=1 SV=2 P05412 JUN_HUMAN 0.00000548	#N/A	#N/A	Neural;Cathepsin+ cell;Muscle;Phyarnx	TF_bZIP
SMED30015783	4	SMED30015783.p1	dd_Smed_v4_2567_0_1	#N/A	#N/A	Sterol O-acyltransferase 1 OS=Homo sapiens OX=9606 GN=SOAT1 PE=1 SV=3 P35610 SOAT1_HUMAN 2.1E-96	#N/A	#N/A	Intestine;Cathepsin+ cell	#N/A
SMED30034573	4	SMED30034573.p1	dd_Smed_v4_34270_0_1;dd_Smed_v4_640_0_1	#N/A	#N/A	Tubulin beta-4B chain OS=Homo sapiens OX=9606 GN=TUBB4B PE=1 SV=1 P68371 TBB4B_HUMAN 0	#N/A	#N/A	#N/A	#N/A
SMED30012694	4	SMED30012694.p1	dd_Smed_v4_3638_0_1	#N/A	#N/A	Krueppel-like factor 13 OS=Homo sapiens OX=9606 GN=KLF13 PE=1 SV=1 Q9Y2Y9 KLF13_HUMAN 8.37E-38	#N/A	#N/A	Protonephridia	zf-C2H2
SMED30032979	4	SMED30032979.p1	dd_Smed_v4_2109_0_1;dd_Smed_v4_5512_0_2	#N/A	slc6a-8	Beta-arrestin-1 OS=Homo sapiens OX=9606 GN=ARRB1 PE=1 SV=2 P49407 ARRB1_HUMAN 2.89E-171	#N/A	#N/A	Cathepsin+ cell;Intestine;Muscle;Protonephridia	#N/A
SMED30007385	4	SMED30007385.p1	dd_Smed_v4_780_0_1	#N/A	#N/A	0	#N/A	#N/A	Cathepsin+ cell;Intestine;Protonephridia	#N/A
SMED30008856	4	SMED30008856.p1	dd_Smed_v4_1422_0_1	#N/A	#N/A	Thymosin beta OS=Caenorhabditis elegans OX=6239 GN=tth-1 PE=1 SV=2 E=0.00000269	#N/A	#N/A	Epidermal;Phyarnx;Intestine;Protonephridia	#N/A
SMED30031307	4	SMED30031307.p6	dd_Smed_v4_59198_0_1	#N/A	#N/A	0	#N/A	#N/A	#N/A	#N/A
SMED30005488	4	SMED30005488.p1	dd_Smed_v4_3257_0_1	#N/A	Smed_04167_V2	0	#N/A	Neuronal lineage	Cathepsin+ cell;Neural;Muscle;Phyarnx;Intestine	#N/A
SMED30002513	4	SMED30002513.p1	dd_Smed_v4_2219_0_1;dd_Smed_v4_2970_0_1	#N/A	#N/A	Histidine ammonia-lyase OS=Homo sapiens OX=9606 GN=HAL PE=1 SV=1 P42357 HUTH_HUMAN 0	#N/A	#N/A	Intestine	#N/A
SMED30011396	4	SMED30011396.p1	dd_Smed_v4_683_0_1	#N/A	#N/A	0	#N/A	#N/A	Cathepsin+ cell;Intestine	#N/A
SMED30032303	4	SMED30032303.p1	dd_Smed_v4_3132_0_1	#N/A	#N/A	0	#N/A	#N/A	Cathepsin+ cell;Intestine	#N/A
SMED30028877	4	SMED30028877.p1	dd_Smed_v4_2011_0_1	#N/A	#N/A	Epoxide hydrolase 4 OS=Homo sapiens OX=9606 GN=EPHX4 PE=2 SV=2 Q8IUS5 EPHX4_HUMAN 2.17E-71	#N/A	#N/A	Intestine;Cathepsin+ cell	#N/A
SMED30002139	4	SMED30002139.p1	dd_Smed_v4_1156_0_1;dd_Smed_v4_1156_0_2	#N/A	#N/A	Vacuole membrane protein 1 OS=Homo sapiens OX=9606 GN=VMP1 PE=1 SV=1 Q96GC9 VMP1_HUMAN 6.39E-100	#N/A	#N/A	Epidermal;Intestine;Phyarnx;Neural	#N/A
SMED30014224	4	SMED30014224.p1	dd_Smed_v4_4287_0_1	#N/A	#N/A	0	#N/A	#N/A	Intestine;Cathepsin+ cell	#N/A
SMED30008553	4	SMED30008553.p1	dd_Smed_v4_196_0_1	#N/A	#N/A	Phosphoenolpyruvate carboxykinase [GTP], mitochondrial OS=Homo sapiens OX=9606 GN=PCK2 PE=1 SV=4 Q16822 PCKGM_HUMAN 0	#N/A	#N/A	Intestine;Neural;Muscle;Phyarnx;Cathepsin+ cell	#N/A
SMED30029190	4	SMED30029190.p1	dd_Smed_v4_5161_0_1	#N/A	X1.D.H1.3	0	#N/A	#N/A	Cathepsin+ cell	#N/A
SMED30002198	4	SMED30002198.p1	#N/A	#N/A	#N/A	0	#N/A	#N/A	#N/A	#N/A
SMED30015825	4	SMED30015825.p1	dd_Smed_v4_2174_0_1	#N/A	#N/A	Mannosyl phosphorylinositol ceramide synthase SUR1 OS=Saccharomyces cerevisiae (strain ATCC 204508 / S288c) OX=559292 GN=SUR1 PE=1 SV=1 E=1.64E-21	#N/A	#N/A	Intestine;Epidermal;Phyarnx	#N/A
SMED30020269	4	SMED30020269.p1	dd_Smed_v4_395_0_1	#N/A	#N/A	Transgelin-3 OS=Homo sapiens OX=9606 GN=TAGLN3 PE=1 SV=2 Q9UI15 TAGL3_HUMAN 3.2E-23	#N/A	#N/A	Epidermal;Cathepsin+ cell;Intestine;Phyarnx;Protonephridia	#N/A
SMED30002741	4	SMED30002741.p1	dd_Smed_v4_1543_0_3;dd_Smed_v4_1543_0_4;dd_Smed_v4_1543_0_5	#N/A	#N/A	0	#N/A	#N/A	#N/A	#N/A
SMED30018899	4	SMED30018899.p1	dd_Smed_v4_354_0_1	#N/A	Tetraspanin-3	CD82 antigen OS=Homo sapiens OX=9606 GN=CD82 PE=1 SV=1 P27701 CD82_HUMAN 8.22E-20	#N/A	Gastrovascular lineage	Intestine;Cathepsin+ cell	#N/A
SMED30020689	4	SMED30020689.p1	dd_Smed_v4_6626_0_1	#N/A	#N/A	ETS-related transcription factor Elf-4 OS=Homo sapiens OX=9606 GN=ELF4 PE=1 SV=1 Q99607 ELF4_HUMAN 5.29E-29	#N/A	#N/A	Epidermal;Phyarnx;Cathepsin+ cell	ETS
SMED30020105	4	SMED30020105.p1	dd_Smed_v4_1543_0_2	#N/A	#N/A	0	#N/A	#N/A	#N/A	#N/A
SMED30011723	4	SMED30011723.p1	dd_Smed_v4_944_0_1	#N/A	#N/A	Persulfide dioxygenase ETHE1, mitochondrial OS=Homo sapiens OX=9606 GN=ETHE1 PE=1 SV=2 O95571 ETHE1_HUMAN 7.29E-97	#N/A	#N/A	Intestine;Epidermal	#N/A
SMED30007442	4	SMED30007442.p1	dd_Smed_v4_5530_0_1	#N/A	#N/A	0	#N/A	#N/A	Intestine	#N/A
SMED30017876	4	SMED30017876.p1	dd_Smed_v4_3613_0_1	#N/A	#N/A	ATP-dependent 6-phosphofructokinase, liver type OS=Homo sapiens OX=9606 GN=PFKL PE=1 SV=6 P17858 PFKAL_HUMAN 0	#N/A	#N/A	Cathepsin+ cell;Muscle	#N/A
SMED30027834	4	SMED30027834.p1	dd_Smed_v4_12711_0_1;dd_Smed_v4_12711_0_2;dd_Smed_v4_12711_0_3;dd_Smed_v4_12711_0_4;dd_Smed_v4_12711_0_6;dd_Smed_v4_12711_0_7;dd_Smed_v4_869_0_1	#N/A	#N/A	Thymidine phosphorylase OS=Homo sapiens OX=9606 GN=TYMP PE=1 SV=2 P19971 TYPH_HUMAN 1.68E-106	#N/A	#N/A	Epidermal;Cathepsin+ cell;Protonephridia	#N/A
SMED30000038	4	SMED30000038.p1	dd_Smed_v4_1111_0_1;dd_Smed_v4_1111_0_2	#N/A	#N/A	0	#N/A	#N/A	Epidermal;Intestine;Muscle;Cathepsin+ cell;Parapharyngeal;Phyarnx	#N/A
SMED30015218	4	SMED30015218.p1	dd_Smed_v4_5671_0_1	#N/A	#N/A	Microsomal triglyceride transfer protein large subunit OS=Homo sapiens OX=9606 GN=MTTP PE=1 SV=1 P55157 MTP_HUMAN 0.000000000676	#N/A	#N/A	Intestine	#N/A
SMED30013319	4	SMED30013319.p1	dd_Smed_v4_1026_0_1	#N/A	#N/A	Long-chain-fatty-acid--CoA ligase ACSBG2 OS=Homo sapiens OX=9606 GN=ACSBG2 PE=1 SV=2 Q5FVE4 ACBG2_HUMAN 0	#N/A	#N/A	Epidermal;Phyarnx;Intestine	#N/A
SMED30011048	4	SMED30011048.p1	dd_Smed_v4_5472_0_1	#N/A	#N/A	0	#N/A	#N/A	Cathepsin+ cell	#N/A
SMED30001663	4	SMED30001663.p3	dd_Smed_v4_4288_0_1;dd_Smed_v4_6533_0_1	#N/A	#N/A	0	#N/A	#N/A	Muscle;Neural;Epidermal	#N/A
SMED30019288	4	SMED30019288.p1	dd_Smed_v4_1417_0_1	#N/A	#N/A	Calumenin OS=Homo sapiens OX=9606 GN=CALU PE=1 SV=2 O43852 CALU_HUMAN 1.42E-98	#N/A	#N/A	Cathepsin+ cell;Muscle;Phyarnx;Protonephridia;Neural	#N/A
SMED30014667	4	SMED30014667.p1	dd_Smed_v4_6955_0_1	#N/A	#N/A	Ubiquitin-60S ribosomal protein L40 OS=Homo sapiens OX=9606 GN=UBA52 PE=1 SV=2 P62987 RL40_HUMAN 0.00000000000836	#N/A	#N/A	Intestine	#N/A
SMED30026279	4	SMED30026279.p1	dd_Smed_v4_916_0_1;dd_Smed_v4_916_0_2	#N/A	#N/A	Fumarylacetoacetase OS=Homo sapiens OX=9606 GN=FAH PE=1 SV=2 P16930 FAAA_HUMAN 0	#N/A	#N/A	Cathepsin+ cell	#N/A
SMED30028925	4	SMED30028925.p1	dd_Smed_v4_2696_0_1	#N/A	#N/A	Adiponectin receptor protein 2 OS=Homo sapiens OX=9606 GN=ADIPOR2 PE=1 SV=1 Q86V24 PAQR2_HUMAN 5.67E-116	#N/A	#N/A	Intestine;Epidermal;Phyarnx	#N/A
SMED30006262	4	SMED30006262.p2	#N/A	#N/A	#N/A	0	#N/A	#N/A	#N/A	#N/A
SMED30007246	4	SMED30007246.p1	dd_Smed_v4_797_0_1	#N/A	#N/A	0	#N/A	#N/A	Cathepsin+ cell;Intestine	#N/A
SMED30014558	4	SMED30014558.p6	dd_Smed_v4_184_0_1	#N/A	Schmidtea mediterranea	0	#N/A	#N/A	Cathepsin+ cell;Intestine	#N/A
SMED30025105	4	SMED30025105.p1	dd_Smed_v4_749_0_1	#N/A	#N/A	Plastin-3 OS=Homo sapiens OX=9606 GN=PLS3 PE=1 SV=4 P13797 PLST_HUMAN 8.4E-152	#N/A	#N/A	Intestine;Cathepsin+ cell;Epidermal;Phyarnx;Protonephridia	#N/A
SMED30024718	4	SMED30024718.p1	dd_Smed_v4_3808_0_1	#N/A	#N/A	Regucalcin OS=Homo sapiens OX=9606 GN=RGN PE=1 SV=1 Q15493 RGN_HUMAN 3.01E-45	#N/A	#N/A	Intestine;Cathepsin+ cell	#N/A
SMED30022992	4	SMED30022992.p1	dd_Smed_v4_791_0_1	#N/A	#N/A	Myosin-10 OS=Homo sapiens OX=9606 GN=MYH10 PE=1 SV=3 P35580 MYH10_HUMAN 0	#N/A	#N/A	Epidermal;Cathepsin+ cell;Intestine;Protonephridia	#N/A
SMED30007877	4	SMED30007877.p1	dd_Smed_v4_1553_0_1	#N/A	#N/A	0	#N/A	#N/A	Intestine	#N/A
SMED30029727	4	SMED30029727.p1	dd_Smed_v4_5177_0_1	#N/A	#N/A	Transcriptional repressor CTCFL OS=Homo sapiens OX=9606 GN=CTCFL PE=1 SV=2 Q8NI51 CTCFL_HUMAN 0.000000000876	#N/A	#N/A	Cathepsin+ cell;Intestine;Protonephridia	zf-H2C2_2
SMED30020784	4	SMED30020784.p1	dd_Smed_v4_10359_0_1	#N/A	#N/A	Immunoglobulin superfamily containing leucine-rich repeat protein 2 OS=Homo sapiens OX=9606 GN=ISLR2 PE=2 SV=1 Q6UXK2 ISLR2_HUMAN 0.000000149	#N/A	#N/A	Intestine;Cathepsin+ cell;Phyarnx	#N/A
SMED30000424	4	SMED30000424.p1	dd_Smed_v4_6324_0_1	#N/A	#N/A	0	#N/A	#N/A	Intestine	#N/A
SMED30029045	4	SMED30029045.p1	dd_Smed_v4_5298_0_1	#N/A	#N/A	0	#N/A	#N/A	Cathepsin+ cell	#N/A
SMED30003270	4	SMED30003270.p1	dd_Smed_v4_3513_0_1	#N/A	#N/A	Insulin-like growth factor-binding protein complex acid labile subunit OS=Homo sapiens OX=9606 GN=IGFALS PE=1 SV=1 P35858 ALS_HUMAN 4.12E-21	#N/A	#N/A	Cathepsin+ cell;Intestine	#N/A
SMED30021288	4	SMED30021288.p1	dd_Smed_v4_4695_0_1;dd_Smed_v4_4695_0_2	#N/A	#N/A	Bacterial dynamin-like protein OS=Nostoc punctiforme (strain ATCC 29133 / PCC 73102) OX=63737 GN=Npun_R6513 PE=1 SV=1 E=0.0000000617	#N/A	#N/A	Cathepsin+ cell;Intestine	#N/A
SMED30018892	4	SMED30018892.p1	dd_Smed_v4_1962_0_1;dd_Smed_v4_1962_0_2	#N/A	#N/A	Tetratricopeptide repeat protein 36 OS=Homo sapiens OX=9606 GN=TTC36 PE=1 SV=1 A6NLP5 TTC36_HUMAN 7.37E-34	#N/A	#N/A	Cathepsin+ cell	#N/A
SMED30011831	4	SMED30011831.p1	#N/A	#N/A	#N/A	0	#N/A	#N/A	#N/A	#N/A
SMED30006281	4	SMED30006281.p1	dd_Smed_v4_885_0_1	#N/A	#N/A	Glycogenin-2 OS=Homo sapiens OX=9606 GN=GYG2 PE=1 SV=2 O15488 GLYG2_HUMAN 1.73E-48	#N/A	#N/A	Cathepsin+ cell;Intestine	#N/A
SMED30015546	4	SMED30015546.p1	dd_Smed_v4_1032_0_1	#N/A	#N/A	Cyclic AMP-responsive element-binding protein 3-like protein 1 OS=Homo sapiens OX=9606 GN=CREB3L1 PE=1 SV=1 Q96BA8 CR3L1_HUMAN 2.93E-35	#N/A	#N/A	Parapharyngeal;Muscle;Cathepsin+ cell;Protonephridia	TF_bZIP
SMED30033585	4	SMED30033585.p1	dd_Smed_v4_523_0_1	#N/A	#N/A	Elongation of very long chain fatty acids protein 3 OS=Homo sapiens OX=9606 GN=ELOVL3 PE=1 SV=2 Q9HB03 ELOV3_HUMAN 4.33E-64	#N/A	#N/A	Epidermal;Parapharyngeal;Intestine	#N/A
SMED30017721	4	SMED30017721.p1	dd_Smed_v4_4831_0_1	#N/A	#N/A	0	#N/A	#N/A	Cathepsin+ cell;Muscle;Protonephridia	TF_bZIP
SMED30032985	4	SMED30032985.p1	dd_Smed_v4_2915_0_1	#N/A	#N/A	Ras-related protein Rab-7L1 OS=Homo sapiens OX=9606 GN=RAB29 PE=1 SV=1 O14966 RAB7L_HUMAN 1.88E-65	#N/A	#N/A	Cathepsin+ cell;Intestine	#N/A
SMED30034560	4	SMED30034560.p1	dd_Smed_v4_974_0_1	#N/A	#N/A	TNF receptor-associated factor 4 OS=Homo sapiens OX=9606 GN=TRAF4 PE=1 SV=1 Q9BUZ4 TRAF4_HUMAN 2.98E-28	#N/A	#N/A	Intestine;Cathepsin+ cell	#N/A
SMED30017206	4	SMED30017206.p1	dd_Smed_v4_2032_0_1	#N/A	#N/A	Band 4.1-like protein 2 OS=Homo sapiens OX=9606 GN=EPB41L2 PE=1 SV=1 O43491 E41L2_HUMAN 2.87E-82	#N/A	#N/A	Epidermal;Intestine;Phyarnx;Protonephridia	#N/A
SMED30014122	4	SMED30014122.p1	dd_Smed_v4_741_1_1	#N/A	#N/A	Fumarate hydratase, mitochondrial OS=Homo sapiens OX=9606 GN=FH PE=1 SV=3 P07954 FUMH_HUMAN 0	#N/A	#N/A	Cathepsin+ cell;Intestine	#N/A
SMED30008506	4	SMED30008506.p1	dd_Smed_v4_407_0_1	#N/A	#N/A	0	#N/A	#N/A	Cathepsin+ cell;Protonephridia;Intestine;Parapharyngeal	#N/A
SMED30034193	4	SMED30034193.p1	dd_Smed_v4_1894_0_1	#N/A	#N/A	Phospholipase D3 OS=Homo sapiens OX=9606 GN=PLD3 PE=1 SV=1 Q8IV08 PLD3_HUMAN 2.87E-93	#N/A	#N/A	Cathepsin+ cell;Intestine	#N/A
SMED30032153	4	SMED30032153.p1	dd_Smed_v4_684_0_1;dd_Smed_v4_684_0_2;dd_Smed_v4_684_0_3	#N/A	#N/A	V-type proton ATPase subunit B, brain isoform OS=Homo sapiens OX=9606 GN=ATP6V1B2 PE=1 SV=3 P21281 VATB2_HUMAN 0	#N/A	#N/A	Cathepsin+ cell;Intestine	#N/A
SMED30002547	4	SMED30002547.p1	dd_Smed_v4_457_0_1	#N/A	#N/A	Peptidyl-prolyl cis-trans isomerase A OS=Homo sapiens OX=9606 GN=PPIA PE=1 SV=2 P62937 PPIA_HUMAN 8.54E-86	#N/A	#N/A	Cathepsin+ cell;Intestine;Neoblast	#N/A
SMED30021698	4	SMED30021698.p1	dd_Smed_v4_36_0_1	#N/A	#N/A	14-3-3 protein epsilon OS=Homo sapiens OX=9606 GN=YWHAE PE=1 SV=1 P62258 1433E_HUMAN 9.15E-121	#N/A	#N/A	Epidermal;Cathepsin+ cell;Protonephridia;Intestine	#N/A
SMED30024457	4	SMED30024457.p1	dd_Smed_v4_6608_0_1	#N/A	#N/A	Ephexin-1 OS=Homo sapiens OX=9606 GN=NGEF PE=1 SV=2 Q8N5V2 NGEF_HUMAN 2.99E-43	#N/A	#N/A	Muscle	#N/A
SMED30006784	4	SMED30006784.p1	dd_Smed_v4_419_0_1	#N/A	#N/A	Ras-related protein Rab-7a OS=Homo sapiens OX=9606 GN=RAB7A PE=1 SV=1 P51149 RAB7A_HUMAN 2.37E-114	#N/A	#N/A	Cathepsin+ cell;Epidermal;Protonephridia;Intestine	#N/A
SMED30001296	4	SMED30001296.p1	dd_Smed_v4_623_0_1	#N/A	#N/A	Actin-related protein 2 OS=Homo sapiens OX=9606 GN=ACTR2 PE=1 SV=1 P61160 ARP2_HUMAN 0	#N/A	#N/A	Cathepsin+ cell;Phyarnx;Protonephridia;Intestine	#N/A
SMED30006887	4	SMED30006887.p1	dd_Smed_v4_929_0_1	#N/A	#N/A	Advillin OS=Homo sapiens OX=9606 GN=AVIL PE=1 SV=3 O75366 AVIL_HUMAN 3.67E-62	#N/A	#N/A	Epidermal;Intestine;Cathepsin+ cell;Protonephridia	#N/A
SMED30001916	4	SMED30001916.p2	dd_Smed_v4_9490_0_1	#N/A	Smed_06730_V2	Docking protein 3 OS=Homo sapiens OX=9606 GN=DOK3 PE=1 SV=2 Q7L591 DOK3_HUMAN 1.43E-17	#N/A	#N/A	Intestine;Epidermal;Phyarnx	#N/A
SMED30014429	4	SMED30014429.p1	dd_Smed_v4_9785_0_1	#N/A	#N/A	Epidermal retinol dehydrogenase 2 OS=Homo sapiens OX=9606 GN=SDR16C5 PE=2 SV=2 Q8N3Y7 RDHE2_HUMAN 1.94E-55	#N/A	#N/A	Cathepsin+ cell;Intestine	#N/A
SMED30006241	4	SMED30006241.p1	dd_Smed_v4_7655_0_1	#N/A	#N/A	Protein SERAC1 OS=Homo sapiens OX=9606 GN=SERAC1 PE=1 SV=1 Q96JX3 SRAC1_HUMAN 2.65E-39	#N/A	#N/A	Cathepsin+ cell;Epidermal	#N/A
SMED30016710	4	SMED30016710.p1	dd_Smed_v4_10583_0_1;dd_Smed_v4_10583_0_2;dd_Smed_v4_10583_0_3;dd_Smed_v4_10583_0_4;dd_Smed_v4_25976_0_3	#N/A	#N/A	0	#N/A	#N/A	Cathepsin+ cell;Neural	#N/A
SMED30027392	4	SMED30027392.p1	dd_Smed_v4_5067_0_1	#N/A	#N/A	0	#N/A	#N/A	Epidermal;Cathepsin+ cell;Phyarnx	#N/A
SMED30019325	4	SMED30019325.p1	dd_Smed_v4_383_0_1	#N/A	#N/A	Myosin regulatory light chain 12B OS=Homo sapiens OX=9606 GN=MYL12B PE=1 SV=2 O14950 ML12B_HUMAN 1.6E-72	#N/A	#N/A	Epidermal;Cathepsin+ cell;Protonephridia	#N/A
SMED30009252	4	SMED30009252.p1	dd_Smed_v4_2886_0_1	#N/A	bcl2-3	Bcl-2 homologous antagonist/killer OS=Homo sapiens OX=9606 GN=BAK1 PE=1 SV=1 Q16611 BAK_HUMAN 0.0000000209	#N/A	#N/A	Intestine	#N/A
SMED30035571	4	SMED30035571.p1	dd_Smed_v4_1537_0_1;dd_Smed_v4_2070_0_1;dd_Smed_v4_3506_0_1;dd_Smed_v4_3506_0_2	#N/A	#N/A	Protein disulfide-isomerase A5 OS=Homo sapiens OX=9606 GN=PDIA5 PE=1 SV=1 Q14554 PDIA5_HUMAN 6.96E-46	#N/A	#N/A	Epidermal;Intestine;Parapharyngeal;Phyarnx	#N/A
SMED30007755	4	SMED30007755.p1	dd_Smed_v4_1218_0_1	#N/A	#N/A	LIM and SH3 domain protein 1 OS=Homo sapiens OX=9606 GN=LASP1 PE=1 SV=2 Q14847 LASP1_HUMAN 7.46E-61	#N/A	#N/A	Cathepsin+ cell;Intestine;Protonephridia;Phyarnx	#N/A
SMED30023858	4	SMED30023858.p1	dd_Smed_v4_2275_0_1	#N/A	#N/A	Protein phosphatase 1A OS=Homo sapiens OX=9606 GN=PPM1A PE=1 SV=1 P35813 PPM1A_HUMAN 5.72E-63	#N/A	#N/A	Neural;Epidermal;Cathepsin+ cell	#N/A
SMED30005794	4	SMED30005794.p4	dd_Smed_v4_316_0_1	#N/A	#N/A	0	#N/A	#N/A	#N/A	#N/A
SMED30007586	4	SMED30007586.p1	dd_Smed_v4_16188_0_1;dd_Smed_v4_546_0_1	#N/A	#N/A	0	#N/A	#N/A	Cathepsin+ cell;Intestine	#N/A
SMED30030323	4	SMED30030323.p1	dd_Smed_v4_786_0_1	#N/A	#N/A	Purine nucleoside phosphorylase OS=Homo sapiens OX=9606 GN=PNP PE=1 SV=2 P00491 PNPH_HUMAN 2.01E-107	#N/A	#N/A	Epidermal;Intestine	#N/A
SMED30003086	4	SMED30003086.p1	dd_Smed_v4_589_0_1	#N/A	#N/A	GTP-binding protein SAR1a OS=Homo sapiens OX=9606 GN=SAR1A PE=1 SV=1 Q9NR31 SAR1A_HUMAN 5.99E-93	#N/A	#N/A	Epidermal	#N/A
SMED30021828	4	SMED30021828.p1	dd_Smed_v4_8447_0_1	#N/A	#N/A	0	#N/A	#N/A	Neural;Epidermal;Phyarnx;Intestine;Parapharyngeal	#N/A
SMED30005546	4	SMED30005546.p1	dd_Smed_v4_448_0_1	#N/A	#N/A	Coronin-1C OS=Homo sapiens OX=9606 GN=CORO1C PE=1 SV=1 Q9ULV4 COR1C_HUMAN 3.78E-167	#N/A	#N/A	Cathepsin+ cell;Epidermal;Intestine	#N/A
SMED30032672	4	SMED30032672.p1	dd_Smed_v4_2534_0_1	#N/A	#N/A	AP-3 complex subunit delta-1 OS=Homo sapiens OX=9606 GN=AP3D1 PE=1 SV=1 O14617 AP3D1_HUMAN 0	#N/A	#N/A	Neural;Intestine	#N/A
SMED30034500	4	SMED30034500.p1	dd_Smed_v4_9273_0_1	#N/A	SMED_20251_V2 early growth response-2	Early growth response protein 4 OS=Homo sapiens OX=9606 GN=EGR4 PE=2 SV=3 Q05215 EGR4_HUMAN 1.12E-33	#N/A	#N/A	Cathepsin+ cell;Muscle;Phyarnx;Neural	zf-H2C2_2
SMED30031975	4	SMED30031975.p1	dd_Smed_v4_890_0_1	#N/A	#N/A	0	#N/A	#N/A	Epidermal;Neural;Protonephridia	#N/A
SMED30017015	4	SMED30017015.p1	dd_Smed_v4_2999_0_1	#N/A	#N/A	Dye-decolorizing peroxidase YfeX OS=Escherichia coli O157:H7 OX=83334 GN=yfeX PE=1 SV=2 E=5.45E-32	#N/A	#N/A	Intestine;Muscle;Phyarnx	#N/A
SMED30004063	4	SMED30004063.p1	dd_Smed_v4_854_0_2;dd_Smed_v4_854_0_5;dd_Smed_v4_854_0_6;dd_Smed_v4_854_0_7;dd_Smed_v4_854_0_8	#N/A	#N/A	Ras-related protein Rab-1B OS=Homo sapiens OX=9606 GN=RAB1B PE=1 SV=1 Q9H0U4 RAB1B_HUMAN 5.57E-120	#N/A	#N/A	#N/A	#N/A
SMED30021332	4	SMED30021332.p1	dd_Smed_v4_464_0_1	#N/A	#N/A	Cytochrome c OS=Homo sapiens OX=9606 GN=CYCS PE=1 SV=2 P99999 CYC_HUMAN 4.21E-59	#N/A	#N/A	Intestine;Phyarnx	#N/A
SMED30025839	4	SMED30025839.p1	dd_Smed_v4_733_0_1;dd_Smed_v4_733_0_2	#N/A	#N/A	Leukotriene A-4 hydrolase OS=Homo sapiens OX=9606 GN=LTA4H PE=1 SV=2 P09960 LKHA4_HUMAN 1.07E-168	#N/A	#N/A	Epidermal;Intestine;Cathepsin+ cell	#N/A
SMED30016967	4	SMED30016967.p1	dd_Smed_v4_1794_0_1	#N/A	#N/A	Catechol O-methyltransferase domain-containing protein 1 OS=Homo sapiens OX=9606 GN=COMTD1 PE=1 SV=1 Q86VU5 CMTD1_HUMAN 4.86E-50	#N/A	#N/A	Epidermal	#N/A
SMED30034372	4	SMED30034372.p1	dd_Smed_v4_2055_0_1;dd_Smed_v4_2055_0_2	#N/A	#N/A	Protein YIPF3 OS=Homo sapiens OX=9606 GN=YIPF3 PE=1 SV=1 Q9GZM5 YIPF3_HUMAN 1.23E-40	#N/A	#N/A	#N/A	#N/A
SMED30000009	4	SMED30000009.p1	dd_Smed_v4_3674_0_1;dd_Smed_v4_9053_0_1	#N/A	#N/A	Haloacid dehalogenase-like hydrolase domain-containing 5 OS=Homo sapiens OX=9606 GN=HDHD5 PE=1 SV=1 Q9BXW7 HDHD5_HUMAN 3.19E-105	#N/A	#N/A	Cathepsin+ cell	#N/A
SMED30021956	4	SMED30021956.p1	dd_Smed_v4_453_0_1	#N/A	#N/A	Actin-related protein 3 OS=Homo sapiens OX=9606 GN=ACTR3 PE=1 SV=3 P61158 ARP3_HUMAN 0	#N/A	#N/A	Cathepsin+ cell;Epidermal;Protonephridia;Intestine	#N/A
SMED30021511	4	SMED30021511.p1	dd_Smed_v4_759_0_1	#N/A	#N/A	Tropomyosin alpha-1 chain OS=Homo sapiens OX=9606 GN=TPM1 PE=1 SV=2 P09493 TPM1_HUMAN 1.2E-24	#N/A	#N/A	Cathepsin+ cell;Protonephridia	#N/A
SMED30016156	4	SMED30016156.p1	dd_Smed_v4_1853_0_1	#N/A	#N/A	Serpin I2 OS=Homo sapiens OX=9606 GN=SERPINI2 PE=1 SV=1 O75830 SPI2_HUMAN 9.9E-18	#N/A	#N/A	Neural;Muscle;Phyarnx	#N/A
SMED30018507	4	SMED30018507.p1	dd_Smed_v4_3170_0_1;dd_Smed_v4_3170_0_2;dd_Smed_v4_4559_0_1	#N/A	#N/A	Plasma membrane calcium-transporting ATPase 3 OS=Homo sapiens OX=9606 GN=ATP2B3 PE=1 SV=3 Q16720 AT2B3_HUMAN 0	#N/A	#N/A	Muscle;Neural;Epidermal;Phyarnx;Cathepsin+ cell	#N/A
SMED30034893	4	SMED30034893.p1	dd_Smed_v4_4154_0_1	#N/A	SMED_05117_V2 glypican-1	Glypican-4 OS=Homo sapiens OX=9606 GN=GPC4 PE=1 SV=4 O75487 GPC4_HUMAN 6.75E-27	#N/A	#N/A	Cathepsin+ cell;Muscle;Neural	#N/A
SMED30030897	4	SMED30030897.p1	dd_Smed_v4_2397_0_1	#N/A	#N/A	0	#N/A	#N/A	Muscle;Intestine	#N/A
SMED30011744	4	SMED30011744.p1	dd_Smed_v4_3672_0_1	#N/A	#N/A	Translocator protein OS=Homo sapiens OX=9606 GN=TSPO PE=1 SV=3 P30536 TSPO_HUMAN 2.44E-39	#N/A	#N/A	Intestine	#N/A
SMED30025233	4	SMED30025233.p3	#N/A	#N/A	#N/A	0	#N/A	#N/A	#N/A	#N/A
SMED30000788	4	SMED30000788.p1	dd_Smed_v4_2571_0_1	#N/A	#N/A	0	#N/A	#N/A	Epidermal;Cathepsin+ cell;Intestine;Muscle;Protonephridia	#N/A
SMED30013293	4	SMED30013293.p1	dd_Smed_v4_1098_0_1	#N/A	#N/A	Major vault protein OS=Homo sapiens OX=9606 GN=MVP PE=1 SV=4 Q14764 MVP_HUMAN 0	#N/A	#N/A	Epidermal;Neural;Intestine	#N/A
SMED30003403	4	SMED30003403.p3	dd_Smed_v4_9825_0_1	#N/A	#N/A	0	#N/A	#N/A	Muscle;Cathepsin+ cell	#N/A
SMED30034381	4	SMED30034381.p1	dd_Smed_v4_467_0_1	#N/A	#N/A	Malate dehydrogenase, cytoplasmic OS=Homo sapiens OX=9606 GN=MDH1 PE=1 SV=4 P40925 MDHC_HUMAN 1.09E-153	#N/A	#N/A	Neural;Muscle;Intestine;Phyarnx;Protonephridia	#N/A
SMED30033774	4	SMED30033774.p1	dd_Smed_v4_859_0_1	#N/A	#N/A	Catalase OS=Homo sapiens OX=9606 GN=CAT PE=1 SV=3 P04040 CATA_HUMAN 0	#N/A	#N/A	Intestine;Cathepsin+ cell	#N/A
SMED30007284	4	SMED30007284.p1	dd_Smed_v4_490_0_5;dd_Smed_v4_490_0_9	#N/A	#N/A	0	#N/A	#N/A	#N/A	#N/A
SMED30033646	5	SMED30033646.p2	dd_Smed_v4_2191_0_1	#N/A	#N/A	0	#N/A	Novel lineage	Neural	#N/A
SMED30033690	5	SMED30033690.p1	dd_Smed_v4_6182_0_1	#N/A	#N/A	Transmembrane protein 211 OS=Homo sapiens OX=9606 GN=TMEM211 PE=2 SV=2 Q6ICI0 TM211_HUMAN 3.09E-18	#N/A	#N/A	Cathepsin+ cell	#N/A
SMED30003764	5	SMED30003764.p1	dd_Smed_v4_5816_0_1	#N/A	N-alpha-acetyltransferase 40	N-alpha-acetyltransferase 40 OS=Homo sapiens OX=9606 GN=NAA40 PE=1 SV=1 Q86UY6 NAA40_HUMAN 3.58E-36	#N/A	Novel lineage	Neoblast;Neural	#N/A
SMED30006092	5	SMED30006092.p1	dd_Smed_v4_11220_0_1	#N/A	#N/A	0	#N/A	#N/A	Muscle;Cathepsin+ cell;Intestine	#N/A
SMED30000949	5	SMED30000949.p1	dd_Smed_v4_10988_0_1	tgs1	tgs-1	0	sigma	Novel lineage	Neoblast	#N/A
SMED30034477	5	SMED30034477.p1	dd_Smed_v4_7444_0_1	#N/A	#N/A	Protein Tob2 OS=Homo sapiens OX=9606 GN=TOB2 PE=1 SV=2 Q14106 TOB2_HUMAN 1.5E-29	#N/A	#N/A	Neural;Parapharyngeal;Intestine	#N/A
SMED30002753	5	SMED30002753.p1	dd_Smed_v4_585_0_1	#N/A	X1.A5.1	0	#N/A	Muscle lineage	Cathepsin+ cell;Muscle;Neural	#N/A
SMED30006416	5	SMED30006416.p1	dd_Smed_v4_5520_0_1	#N/A	Smed_07823_V2 cell division cycle 25-1	M-phase inducer phosphatase 3 OS=Homo sapiens OX=9606 GN=CDC25C PE=1 SV=2 P30307 MPIP3_HUMAN 6.22E-24	#N/A	#N/A	#N/A	#N/A
SMED30019097	5	SMED30019097.p1	dd_Smed_v4_7227_0_1;dd_Smed_v4_7227_0_2	soxP-1	SOXP-1	Transcription factor SOX-6 OS=Homo sapiens OX=9606 GN=SOX6 PE=1 SV=3 P35712 SOX6_HUMAN 0.000000000000000204	NB2；Sigma	Novel lineage	Neoblast;Neural;Protonephridia	HMG
SMED30010096	5	SMED30010096.p1	dd_Smed_v4_1566_0_1	#N/A	TPA_inf: prohormone convertase 2	Neuroendocrine convertase 2 OS=Homo sapiens OX=9606 GN=PCSK2 PE=1 SV=2 P16519 NEC2_HUMAN 0	#N/A	#N/A	Neural	#N/A
SMED30005609	5	SMED30005609.p1	dd_Smed_v4_9354_0_1	#N/A	#N/A	0	#N/A	#N/A	Neural	#N/A
SMED30034470	5	SMED30034470.p1	dd_Smed_v4_5781_0_1;dd_Smed_v4_5781_0_2	#N/A	5F04 PDZ ring finger 4	PDZ domain-containing RING finger protein 4 OS=Homo sapiens OX=9606 GN=PDZRN4 PE=2 SV=3 Q6ZMN7 PZRN4_HUMAN 1.01E-21	#N/A	#N/A	Neural;Parapharyngeal;Muscle;Phyarnx	#N/A
SMED30035424	5	SMED30035424.p1	dd_Smed_v4_4172_0_1;dd_Smed_v4_4172_0_2;dd_Smed_v4_4172_0_3;dd_Smed_v4_4172_0_5;dd_Smed_v4_4172_0_6	nlk-1	NLK-1	Serine/threonine-protein kinase NLK OS=Homo sapiens OX=9606 GN=NLK PE=1 SV=2 Q9UBE8 NLK_HUMAN 4.03E-142	Sigma	Novel lineage	Neural;Muscle	#N/A
SMED30010523	5	SMED30010523.p1	dd_Smed_v4_1760_1_1;dd_Smed_v4_1760_1_2	#N/A	#N/A	Gypsy retrotransposon integrase-like protein 1 OS=Homo sapiens OX=9606 GN=GIN1 PE=1 SV=3 Q9NXP7 GIN1_HUMAN 3.1E-26	#N/A	#N/A	Neural;Muscle	#N/A
SMED30011091	5	SMED30011091.p1	dd_Smed_v4_10394_0_1	#N/A	#N/A	Ski oncogene OS=Homo sapiens OX=9606 GN=SKI PE=1 SV=1 P12755 SKI_HUMAN 9.97E-38	#N/A	#N/A	Neural	#N/A
SMED30028059	5	SMED30028059.p2	#N/A	#N/A	#N/A	0	#N/A	#N/A	#N/A	#N/A
SMED30022580	5	SMED30022580.p1	dd_Smed_v4_16222_0_1	runt-1	runt-like 1	Runt-related transcription factor 3 OS=Homo sapiens OX=9606 GN=RUNX3 PE=1 SV=2 Q13761 RUNX3_HUMAN 2.07E-28	Sigma	#N/A	#N/A	Runt
SMED30034737	5	SMED30034737.p1	dd_Smed_v4_10467_0_1	#N/A	Protocadherin-1	Protocadherin-1 OS=Homo sapiens OX=9606 GN=PCDH1 PE=1 SV=2 Q08174 PCDH1_HUMAN 7.64E-67	#N/A	Pharyngeal lineage	Cathepsin+ cell;Neural	#N/A
SMED30017456	5	SMED30017456.p1	dd_Smed_v4_10624_0_1	#N/A	egfr-3	Receptor tyrosine-protein kinase erbB-4 OS=Homo sapiens OX=9606 GN=ERBB4 PE=1 SV=1 Q15303 ERBB4_HUMAN 1.14E-71	#N/A	#N/A	Neural;Phyarnx	#N/A
SMED30006583	5	SMED30006583.p1	dd_Smed_v4_11650_0_1	#N/A	frizzled receptor-like	Frizzled-10 OS=Homo sapiens OX=9606 GN=FZD10 PE=1 SV=1 Q9ULW2 FZD10_HUMAN 1.29E-117	#N/A	#N/A	Muscle	#N/A
SMED30012777	5	SMED30012777.p1	dd_Smed_v4_7254_0_1	#N/A	#N/A	Universal stress protein A-like protein OS=Arabidopsis thaliana OX=3702 GN=At3g01520 PE=1 SV=2 E=0.000000000373	#N/A	#N/A	Neural;Muscle;Intestine	#N/A
SMED30015762	5	#N/A	#N/A	#N/A	Smed_14904_V2	#N/A	#N/A	#N/A	#N/A	#N/A
SMED30005554	5	SMED30005554.p1	dd_Smed_v4_507_0_1	#N/A	#N/A	0	#N/A	#N/A	Neural;Neoblast;Parapharyngeal	#N/A
SMED30023082	5	SMED30023082.p1	dd_Smed_v4_18900_0_1	#N/A	#N/A	0	#N/A	Novel lineage	Neural	#N/A
SMED30019915	5	SMED30019915.p1	dd_Smed_v4_15133_0_1	#N/A	#N/A	Potassium voltage-gated channel subfamily A member 2 OS=Homo sapiens OX=9606 GN=KCNA2 PE=1 SV=2 P16389 KCNA2_HUMAN 3.48E-129	#N/A	#N/A	Parapharyngeal;Neural	#N/A
SMED30022468	5	SMED30022468.p1	dd_Smed_v4_13985_0_1	#N/A	secreted frizzled -like protein	Secreted frizzled-related protein 5 OS=Homo sapiens OX=9606 GN=SFRP5 PE=2 SV=3 Q5T4F7 SFRP5_HUMAN 4.17E-40	#N/A	#N/A	Muscle	#N/A
SMED30004873	5	SMED30004873.p1	dd_Smed_v4_9381_0_1	#N/A	#N/A	Neuropeptide FF receptor 2 OS=Homo sapiens OX=9606 GN=NPFFR2 PE=1 SV=2 Q9Y5X5 NPFF2_HUMAN 2.82E-38	#N/A	#N/A	#N/A	#N/A
SMED30009172	5	SMED30009172.p1	dd_Smed_v4_8058_0_1	#N/A	#N/A	CHRNA7-FAM7A fusion protein OS=Homo sapiens OX=9606 GN=CHRFAM7A PE=1 SV=1 Q494W8 CRFM7_HUMAN 0.0000000000966	#N/A	#N/A	Neural;Phyarnx	#N/A
SMED30028280	5	SMED30028280.p1	dd_Smed_v4_8588_0_1	#N/A	#N/A	0	#N/A	#N/A	#N/A	#N/A
SMED30002872	5	SMED30002872.p1	dd_Smed_v4_10988_0_1	dd_10988	tgs-1	0	dd_10988	Novel lineage	Neoblast	#N/A
SMED30009035	5	SMED30009035.p1	dd_Smed_v4_6243_0_1;dd_Smed_v4_6243_0_2	#N/A	#N/A	Zinc finger CCCH domain-containing protein 6 OS=Homo sapiens OX=9606 GN=ZC3H6 PE=1 SV=2 P61129 ZC3H6_HUMAN 2.36E-23	#N/A	#N/A	Neoblast;Neural	#N/A
SMED30029780	5	SMED30029780.p1	dd_Smed_v4_7731_0_1	#N/A	EGR-like 1	Early growth response protein 4 OS=Homo sapiens OX=9606 GN=EGR4 PE=2 SV=3 Q05215 EGR4_HUMAN 5.24E-28	#N/A	#N/A	Epidermal;Neural;Cathepsin+ cell;Muscle;Phyarnx	zf-H2C2_2
SMED30017897	5	SMED30017897.p2	#N/A	#N/A	#N/A	Tubulin beta-3 chain OS=Homo sapiens OX=9606 GN=TUBB3 PE=1 SV=2 Q13509 TBB3_HUMAN 1.35E-64	#N/A	#N/A	#N/A	#N/A
SMED30035066	5	SMED30035066.p1	dd_Smed_v4_5531_0_1;dd_Smed_v4_5818_0_1	#N/A	axinB	Axin-1 OS=Homo sapiens OX=9606 GN=AXIN1 PE=1 SV=2 O15169 AXIN1_HUMAN 1.54E-23	#N/A	#N/A	#N/A	#N/A
SMED30016537	5	SMED30016537.p1	dd_Smed_v4_16549_0_1	#N/A	#N/A	0	#N/A	#N/A	Neoblast	#N/A
SMED30010415	5	SMED30010415.p1	dd_Smed_v4_343_0_1;dd_Smed_v4_343_0_2	#N/A	pmp-10	0	#N/A	#N/A	Epidermal	#N/A
SMED30005029	5	SMED30005029.p1	dd_Smed_v4_13790_0_1	#N/A	#N/A	0	#N/A	#N/A	Neoblast	TF_bZIP
SMED30013860	5	SMED30013860.p1	dd_Smed_v4_7863_0_1;dd_Smed_v4_7863_0_2	#N/A	homeobox meis-like protein	Homeobox protein Meis2 OS=Homo sapiens OX=9606 GN=MEIS2 PE=1 SV=2 O14770 MEIS2_HUMAN 0.0000000000000177	#N/A	#N/A	Neural;Muscle;Cathepsin+ cell	Homeobox
SMED30018236	5	SMED30018236.p1	dd_Smed_v4_7394_0_1	#N/A	#N/A	Bromodomain adjacent to zinc finger domain protein 2A OS=Homo sapiens OX=9606 GN=BAZ2A PE=1 SV=4 Q9UIF9 BAZ2A_HUMAN 3.15E-42	#N/A	#N/A	Neural;Muscle;Cathepsin+ cell	MBD
SMED30018708	5	SMED30018708.p1	dd_Smed_v4_2844_0_1;dd_Smed_v4_4088_0_1	#N/A	#N/A	E3 ubiquitin-protein ligase RNF38 OS=Homo sapiens OX=9606 GN=RNF38 PE=1 SV=4 Q9H0F5 RNF38_HUMAN 6.57E-23	#N/A	#N/A	Epidermal;Cathepsin+ cell	#N/A
SMED30010969	5	SMED30010969.p1	dd_Smed_v4_3269_0_1;dd_Smed_v4_839_0_1	#N/A	#N/A	60S ribosomal protein L6 OS=Homo sapiens OX=9606 GN=RPL6 PE=1 SV=3 Q02878 RL6_HUMAN 1.49E-52	#N/A	#N/A	Neoblast;Neural;Muscle;Phyarnx;Protonephridia	#N/A
SMED30030505	5	SMED30030505.p1	dd_Smed_v4_13371_0_1	#N/A	#N/A	LIM homeobox transcription factor 1-alpha OS=Homo sapiens OX=9606 GN=LMX1A PE=1 SV=1 Q8TE12 LMX1A_HUMAN 4.34E-48	#N/A	#N/A	#N/A	Homeobox
SMED30010458	5	SMED30010458.p1	dd_Smed_v4_7664_0_1	#N/A	#N/A	Zinc finger protein 91 OS=Homo sapiens OX=9606 GN=ZNF91 PE=2 SV=2 Q05481 ZNF91_HUMAN 3.64E-21	#N/A	#N/A	Neural	zf-C2H2
SMED30017222	5	SMED30017222.p1	dd_Smed_v4_1484_0_1	#N/A	#N/A	Histone H2A.Z OS=Homo sapiens OX=9606 GN=H2AFZ PE=1 SV=2 P0C0S5 H2AZ_HUMAN 1.29E-78	#N/A	#N/A	Neoblast	#N/A
SMED30013810	5	SMED30013810.p1	dd_Smed_v4_9287_0_1	#N/A	Teashirt	Teashirt homolog 2 OS=Homo sapiens OX=9606 GN=TSHZ2 PE=1 SV=3 Q9NRE2 TSH2_HUMAN 0.0000000944	#N/A	#N/A	Neural	zf-C2H2
SMED30019717	5	SMED30019717.p1	dd_Smed_v4_2174_0_1	#N/A	#N/A	Inositol phosphoceramide mannosyltransferase 3 OS=Schizosaccharomyces pombe (strain 972 / ATCC 24843) OX=284812 GN=SPAC17G8.11c PE=1 SV=1 E=2.07E-22	#N/A	#N/A	Intestine;Epidermal;Phyarnx	#N/A
SMED30013205	5	SMED30013205.p2	dd_Smed_v4_168_0_1	#N/A	#N/A	TNF receptor-associated factor 2 OS=Homo sapiens OX=9606 GN=TRAF2 PE=1 SV=2 Q12933 TRAF2_HUMAN 6.91E-49	#N/A	#N/A	Neural	#N/A
SMED30035336	5	SMED30035336.p1	dd_Smed_v4_2164_0_1	#N/A	Lethal(2) giant larvae protein homolog 1	Lethal(2) giant larvae protein homolog 1 OS=Homo sapiens OX=9606 GN=LLGL1 PE=1 SV=3 Q15334 L2GL1_HUMAN 3.55E-22	#N/A	Pharyngeal lineage	Neural;Parapharyngeal	#N/A
SMED30030602	5	SMED30030602.p1	dd_Smed_v4_15533_0_1	#N/A	1.E7.3	0	#N/A	#N/A	Muscle	#N/A
SMED30012300	5	SMED30012300.p1	dd_Smed_v4_5519_0_1	#N/A	#N/A	0	#N/A	#N/A	Neoblast;Cathepsin+ cell;Protonephridia	#N/A
SMED30021485	5	SMED30021485.p1	dd_Smed_v4_1328_0_1	#N/A	#N/A	0	#N/A	#N/A	Neural;Muscle;Cathepsin+ cell;Parapharyngeal;Intestine	#N/A
SMED30019390	5	SMED30019390.p1	dd_Smed_v4_7438_0_1	#N/A	#N/A	Kelch domain-containing protein 9 OS=Homo sapiens OX=9606 GN=KLHDC9 PE=1 SV=2 Q8NEP7 KLDC9_HUMAN 0.000000000000000385	#N/A	#N/A	#N/A	#N/A
SMED30004080	5	SMED30004080.p1	dd_Smed_v4_14648_0_3;dd_Smed_v4_14648_0_4;dd_Smed_v4_16306_0_1;dd_Smed_v4_16306_0_2	#N/A	PIM-1-like	Ribosomal protein S6 kinase alpha-5 OS=Homo sapiens OX=9606 GN=RPS6KA5 PE=1 SV=1 O75582 KS6A5_HUMAN 0.0000000000335	#N/A	Epidermal lineage	Neoblast	#N/A
SMED30035063	5	SMED30035063.p1	dd_Smed_v4_8483_0_1	soxP-2	SOXP-2	Transcription factor SOX-12 OS=Homo sapiens OX=9606 GN=SOX12 PE=2 SV=2 O15370 SOX12_HUMAN 0.0000000000000264	sigma	#N/A	#N/A	HMG
SMED30013363	5	SMED30013363.p1	#N/A	#N/A	#N/A	0	#N/A	#N/A	#N/A	#N/A
SMED30007103	5	SMED30007103.p1	dd_Smed_v4_2179_0_1	#N/A	slc7a-7	Y+L amino acid transporter 2 OS=Homo sapiens OX=9606 GN=SLC7A6 PE=1 SV=3 Q92536 YLAT2_HUMAN 1.71E-135	#N/A	#N/A	Neural;Epidermal;Parapharyngeal;Muscle;Cathepsin+ cell	#N/A
SMED30016021	5	SMED30016021.p1	dd_Smed_v4_8919_0_1	#N/A	#N/A	Chromatin assembly factor 1 subunit A OS=Homo sapiens OX=9606 GN=CHAF1A PE=1 SV=3 Q13111 CAF1A_HUMAN 0.00000000784	#N/A	#N/A	Neoblast	#N/A
SMED30021902	5	SMED30021902.p1	dd_Smed_v4_12244_0_1	#N/A	#N/A	0	#N/A	#N/A	Muscle	#N/A
SMED30001376	5	SMED30001376.p1	dd_Smed_v4_1579_0_1	#N/A	col4-1	Collagen alpha-6(IV) chain OS=Homo sapiens OX=9606 GN=COL4A6 PE=1 SV=3 Q14031 CO4A6_HUMAN 2.46E-167	#N/A	#N/A	Muscle	#N/A
SMED30025981	5	SMED30025981.p1	dd_Smed_v4_12332_0_1	#N/A	#N/A	0	#N/A	#N/A	Neoblast	#N/A
SMED30034275	5	SMED30034275.p1	dd_Smed_v4_10016_0_1;dd_Smed_v4_10016_0_2	#N/A	#N/A	Zinc finger MIZ domain-containing protein 2 OS=Homo sapiens OX=9606 GN=ZMIZ2 PE=1 SV=2 Q8NF64 ZMIZ2_HUMAN 1.34E-30	#N/A	#N/A	Neural	zf-MIZ
SMED30020341	5	SMED30020341.p1	dd_Smed_v4_2071_0_1;dd_Smed_v4_2071_0_2	#N/A	#N/A	General transcription factor 3C polypeptide 5 OS=Homo sapiens OX=9606 GN=GTF3C5 PE=1 SV=2 Q9Y5Q8 TF3C5_HUMAN 6.25E-19	#N/A	#N/A	Cathepsin+ cell;Protonephridia	#N/A
SMED30027844	5	SMED30027844.p1	#N/A	#N/A	#N/A	0	#N/A	#N/A	#N/A	#N/A
SMED30027511	5	SMED30027511.p1	dd_Smed_v4_3300_0_1	#N/A	#N/A	Zinc finger protein 609 OS=Homo sapiens OX=9606 GN=ZNF609 PE=1 SV=2 O15014 ZN609_HUMAN 0.00000000000834	#N/A	#N/A	Neural	#N/A
SMED30026622	5	SMED30026622.p1	dd_Smed_v4_12381_0_1	#N/A	#N/A	Beta-1,3-galactosyl-O-glycosyl-glycoprotein beta-1,6-N-acetylglucosaminyltransferase OS=Homo sapiens OX=9606 GN=GCNT1 PE=1 SV=2 Q02742 GCNT1_HUMAN 1.85E-54	#N/A	#N/A	Neoblast	#N/A
SMED30006293	5	SMED30006293.p1	dd_Smed_v4_10685_0_1	#N/A	#N/A	0	#N/A	#N/A	Muscle;Cathepsin+ cell	#N/A
SMED30014582	5	SMED30014582.p1	dd_Smed_v4_8888_0_1	#N/A	#N/A	0	#N/A	#N/A	Neoblast	#N/A
SMED30033701	5	SMED30033701.p2	dd_Smed_v4_4855_0_1	#N/A	heterochromatin 1-like protein 2	Chromodomain Y-like protein OS=Homo sapiens OX=9606 GN=CDYL PE=1 SV=2 Q9Y232 CDYL_HUMAN 0.00000000125	#N/A	#N/A	Epidermal;Parapharyngeal	#N/A
SMED30008905	5	SMED30008905.p1	dd_Smed_v4_6452_0_1	#N/A	#N/A	Splicing factor U2AF 26 kDa subunit OS=Homo sapiens OX=9606 GN=U2AF1L4 PE=1 SV=2 Q8WU68 U2AF4_HUMAN 4.74E-89	#N/A	#N/A	Neoblast	#N/A
SMED30011685	5	SMED30011685.p3	dd_Smed_v4_5085_0_1	#N/A	#N/A	SWI/SNF-related matrix-associated actin-dependent regulator of chromatin subfamily E member 1 OS=Homo sapiens OX=9606 GN=SMARCE1 PE=1 SV=2 Q969G3 SMCE1_HUMAN 3.74E-30	#N/A	#N/A	Neoblast	HMG
SMED30032459	5	SMED30032459.p1	dd_Smed_v4_4657_0_1;dd_Smed_v4_4657_0_2	#N/A	#N/A	0	#N/A	#N/A	Neural	#N/A
SMED30000866	5	SMED30000866.p1	dd_Smed_v4_10450_0_1	#N/A	#N/A	Protein TEX261 OS=Homo sapiens OX=9606 GN=TEX261 PE=2 SV=1 Q6UWH6 TX261_HUMAN 3.7E-25	#N/A	#N/A	Neoblast	#N/A
SMED30028350	5	SMED30028350.p2	#N/A	#N/A	#N/A	0	#N/A	Epidermal lineage	#N/A	#N/A
SMED30020043	5	SMED30020043.p1	dd_Smed_v4_7237_0_1	#N/A	#N/A	0	#N/A	#N/A	Neoblast	#N/A
SMED30018579	5	SMED30018579.p1	dd_Smed_v4_13580_0_1;dd_Smed_v4_13580_0_2	#N/A	#N/A	DNA replication factor Cdt1 OS=Homo sapiens OX=9606 GN=CDT1 PE=1 SV=3 Q9H211 CDT1_HUMAN 0.00000000739	#N/A	#N/A	Neoblast	#N/A
SMED30024735	5	SMED30024735.p1	dd_Smed_v4_7744_0_1	#N/A	#N/A	0	#N/A	#N/A	Neoblast	#N/A
SMED30000189	5	SMED30000189.p1	dd_Smed_v4_7786_0_1	#N/A	#N/A	Archaemetzincin-2 OS=Homo sapiens OX=9606 GN=AMZ2 PE=1 SV=2 Q86W34 AMZ2_HUMAN 2.42E-20	#N/A	#N/A	#N/A	#N/A
SMED30032439	5	SMED30032439.p1	dd_Smed_v4_5919_0_1	#N/A	#N/A	Hyccin OS=Homo sapiens OX=9606 GN=FAM126A PE=1 SV=2 Q9BYI3 HYCCI_HUMAN 6.36E-18	#N/A	#N/A	#N/A	#N/A
SMED30017151	5	SMED30017151.p1	dd_Smed_v4_2422_0_1	#N/A	#N/A	E3 ubiquitin-protein ligase UBR4 OS=Homo sapiens OX=9606 GN=UBR4 PE=1 SV=1 Q5T4S7 UBR4_HUMAN 7.92E-66	#N/A	#N/A	Neural	#N/A
SMED30022105	5	SMED30022105.p1	dd_Smed_v4_10952_0_1	#N/A	#N/A	Frataxin, mitochondrial OS=Homo sapiens OX=9606 GN=FXN PE=1 SV=2 Q16595 FRDA_HUMAN 1.59E-32	#N/A	#N/A	#N/A	#N/A
SMED30014487	5	SMED30014487.p1	dd_Smed_v4_18874_0_1	#N/A	#N/A	0	#N/A	#N/A	#N/A	#N/A
SMED30003276	5	SMED30003276.p1	dd_Smed_v4_9899_0_1	#N/A	Protein atonal homolog 8	Protein atonal homolog 8 OS=Homo sapiens OX=9606 GN=ATOH8 PE=2 SV=2 Q96SQ7 ATOH8_HUMAN 7.98E-23	#N/A	Muscle lineage	Muscle;Intestine;Protonephridia	bHLH
SMED30025384	5	SMED30025384.p13	dd_Smed_v4_7293_0_1	#N/A	Smed_05579_V2	0	#N/A	#N/A	Muscle;Cathepsin+ cell;Protonephridia	#N/A
SMED30016275	5	SMED30016275.p1	#N/A	#N/A	#N/A	0	#N/A	#N/A	#N/A	#N/A
SMED30020089	5	SMED30020089.p1	dd_Smed_v4_13163_0_1	#N/A	#N/A	0	#N/A	#N/A	#N/A	#N/A
SMED30000035	5	SMED30000035.p1	dd_Smed_v4_8577_0_1	#N/A	#N/A	0	#N/A	#N/A	Protonephridia	#N/A
SMED30007406	5	SMED30007406.p1	dd_Smed_v4_659_0_1	smedwi-1	PIWI-like 1	Piwi-like protein 1 OS=Homo sapiens OX=9606 GN=PIWIL1 PE=1 SV=1 Q96J94 PIWL1_HUMAN 2.16E-56	neoblast	#N/A	Neoblast	#N/A
SMED30031463	5	SMED30031463.p1	dd_Smed_v4_1985_0_1;dd_Smed_v4_1985_0_2	vasa-1	VASA-1	Probable ATP-dependent RNA helicase DDX4 OS=Homo sapiens OX=9606 GN=DDX4 PE=1 SV=2 Q9NQI0 DDX4_HUMAN 2.88E-135	neoblast	#N/A	Neoblast	#N/A
SMED30033565	5	SMED30033565.p1	dd_Smed_v4_3777_0_1	#N/A	#N/A	0	#N/A	#N/A	Neoblast	#N/A
SMED30008579	5	SMED30008579.p1	dd_Smed_v4_668_0_1	#N/A	Smed_34297_V2	Hsc70-interacting protein OS=Homo sapiens OX=9606 GN=ST13 PE=1 SV=2 P50502 F10A1_HUMAN 1.28E-79	#N/A	#N/A	Neoblast;Cathepsin+ cell	#N/A
SMED30032797	5	SMED30032797.p1	dd_Smed_v4_147_0_1	#N/A	Schmidtea mediterranea	DnaJ homolog subfamily A member 1 OS=Homo sapiens OX=9606 GN=DNAJA1 PE=1 SV=2 P31689 DNJA1_HUMAN 1.96E-167	#N/A	#N/A	Neoblast	#N/A
SMED30013177	5	SMED30013177.p1	dd_Smed_v4_590_0_1	#N/A	#N/A	Importin subunit alpha-3 OS=Homo sapiens OX=9606 GN=KPNA4 PE=1 SV=1 O00629 IMA3_HUMAN 0	#N/A	#N/A	#N/A	#N/A
SMED30034512	5	SMED30034512.p1	dd_Smed_v4_724_0_1	#N/A	#N/A	Spliceosome RNA helicase DDX39B OS=Homo sapiens OX=9606 GN=DDX39B PE=1 SV=1 Q13838 DX39B_HUMAN 0	#N/A	#N/A	Neoblast;Neural	#N/A
SMED30031235	5	SMED30031235.p1	dd_Smed_v4_648_0_1	#N/A	#N/A	Tubulin alpha-3D chain OS=Homo sapiens OX=9606 GN=TUBA3D PE=1 SV=1 P0DPH8 TBA3D_HUMAN 0	#N/A	#N/A	Neoblast	#N/A
SMED30013909	5	SMED30013909.p1	dd_Smed_v4_1582_0_1	#N/A	tud-1	0	#N/A	#N/A	Neoblast;Neural	#N/A
SMED30001256	5	SMED30001256.p1	dd_Smed_v4_14562_0_4	#N/A	#N/A	0	#N/A	#N/A	#N/A	#N/A
SMED30016342	5	SMED30016342.p1	dd_Smed_v4_4528_0_1;dd_Smed_v4_4528_0_2;dd_Smed_v4_4528_0_3;dd_Smed_v4_4528_0_4;dd_Smed_v4_4528_0_5;dd_Smed_v4_4528_0_6;dd_Smed_v4_4528_0_8	#N/A	#N/A	TNF receptor-associated factor 6 OS=Homo sapiens OX=9606 GN=TRAF6 PE=1 SV=1 Q9Y4K3 TRAF6_HUMAN 0.00000000363	#N/A	#N/A	Neoblast;Epidermal	#N/A
SMED30010115	5	SMED30010115.p1	dd_Smed_v4_2286_0_1	#N/A	Smed_00510_V2 ribonucleoside diphosphate reductase subunit M2-2	Ribonucleoside-diphosphate reductase subunit M2 OS=Homo sapiens OX=9606 GN=RRM2 PE=1 SV=1 P31350 RIR2_HUMAN 5.92E-162	#N/A	#N/A	Neoblast	#N/A
SMED30030198	5	SMED30030198.p1	dd_Smed_v4_2016_0_1	#N/A	#N/A	Delta(14)-sterol reductase LBR OS=Homo sapiens OX=9606 GN=LBR PE=1 SV=2 Q14739 LBR_HUMAN 3.5E-66	#N/A	#N/A	Neoblast;Neural;Muscle;Protonephridia	#N/A
SMED30013023	5	SMED30013023.p1	dd_Smed_v4_414_0_1	#N/A	#N/A	Calmodulin-3 OS=Homo sapiens OX=9606 GN=CALM3 PE=1 SV=1 P0DP25 CALM3_HUMAN 6.93E-104	#N/A	#N/A	Neural	#N/A
SMED30029973	5	SMED30029973.p1	dd_Smed_v4_1651_0_1	#N/A	#N/A	Ribonucleoside-diphosphate reductase large subunit OS=Homo sapiens OX=9606 GN=RRM1 PE=1 SV=1 P23921 RIR1_HUMAN 0	#N/A	#N/A	Neoblast	#N/A
SMED30020614	5	SMED30020614.p1	dd_Smed_v4_594_0_1	#N/A	#N/A	Probable ATP-dependent RNA helicase DDX5 OS=Homo sapiens OX=9606 GN=DDX5 PE=1 SV=1 P17844 DDX5_HUMAN 1.98E-167	#N/A	#N/A	Neoblast	#N/A
SMED30026659	5	SMED30026659.p1	dd_Smed_v4_5862_0_1	#N/A	Smed_05893_V2 ribonucleoside diphosphate reductase subunit M2	Ribonucleoside-diphosphate reductase subunit M2 B OS=Homo sapiens OX=9606 GN=RRM2B PE=1 SV=1 Q7LG56 RIR2B_HUMAN 1.22E-35	#N/A	#N/A	Neoblast	#N/A
SMED30001462	5	SMED30001462.p1	#N/A	#N/A	#N/A	0	#N/A	#N/A	#N/A	#N/A
SMED30013385	5	SMED30013385.p1	dd_Smed_v4_26944_0_1	#N/A	#N/A	BTB/POZ domain-containing protein 17 OS=Homo sapiens OX=9606 GN=BTBD17 PE=3 SV=1 A6NE02 BTBDH_HUMAN 0.0000000000153	#N/A	#N/A	#N/A	#N/A
SMED30027770	5	SMED30027770.p1	dd_Smed_v4_1646_0_1	HMG-2	Smed_09062_V2 high mobility group-2	High mobility group protein B1 OS=Homo sapiens OX=9606 GN=HMGB1 PE=1 SV=3 P09429 HMGB1_HUMAN 5.96E-39	pan-neoblast	#N/A	Neoblast;Neural	HMG
SMED30027566	5	SMED30027566.p1	dd_Smed_v4_7519_0_1	#N/A	#N/A	0	#N/A	#N/A	Neural;Muscle;Cathepsin+ cell;Epidermal;Phyarnx;Protonephridia	#N/A
SMED30004304	5	SMED30004304.p1	dd_Smed_v4_1920_0_1	PCNA	proliferating cell nuclear antigen	Proliferating cell nuclear antigen OS=Homo sapiens OX=9606 GN=PCNA PE=1 SV=1 P12004 PCNA_HUMAN 2.25E-118	pan-neoblast	#N/A	Neoblast	#N/A
SMED30030477	5	SMED30030477.p1	dd_Smed_v4_1921_0_1	#N/A	Smed_02590_V2 peptidyl prolyl cis trans isomerase FKBP-1	Peptidyl-prolyl cis-trans isomerase FKBP4 OS=Homo sapiens OX=9606 GN=FKBP4 PE=1 SV=3 Q02790 FKBP4_HUMAN 2.77E-122	#N/A	#N/A	Epidermal;Cathepsin+ cell;Neoblast	#N/A
SMED30003599	5	SMED30003599.p1	dd_Smed_v4_18547_0_1;dd_Smed_v4_18547_0_2;dd_Smed_v4_30278_0_1;dd_Smed_v4_53704_0_1	#N/A	transverse filament SYCP-1	0	#N/A	Epidermal lineage	Neoblast	#N/A
SMED30033600	5	SMED30033600.p1	dd_Smed_v4_2682_0_1	#N/A	#N/A	DNA replication licensing factor MCM6 OS=Homo sapiens OX=9606 GN=MCM6 PE=1 SV=1 Q14566 MCM6_HUMAN 0	#N/A	#N/A	Neoblast	#N/A
SMED30006979	5	SMED30006979.p1	dd_Smed_v4_7682_0_1	MCM2	MCM2	DNA replication licensing factor MCM2 OS=Homo sapiens OX=9606 GN=MCM2 PE=1 SV=4 P49736 MCM2_HUMAN 0	pan-neoblast	#N/A	Neoblast	#N/A
SMED30002877	5	SMED30002877.p1	dd_Smed_v4_8602_0_1	#N/A	IQ motif and SEC7 domain-containing protein 1	IQ motif and SEC7 domain-containing protein 1 OS=Homo sapiens OX=9606 GN=IQSEC1 PE=1 SV=1 Q6DN90 IQEC1_HUMAN 0.000000000000201	#N/A	Muscle lineage	Neoblast	#N/A
SMED30014447	5	SMED30014447.p1	dd_Smed_v4_5651_0_1	#N/A	#N/A	0	#N/A	#N/A	Neoblast	#N/A
SMED30000834	5	SMED30000834.p1	dd_Smed_v4_2059_0_1;dd_Smed_v4_2059_0_2	#N/A	#N/A	0	#N/A	#N/A	Neoblast	#N/A
SMED30033077	5	SMED30033077.p1	dd_Smed_v4_879_0_1	#N/A	#N/A	Histone H2B type 2-F OS=Homo sapiens OX=9606 GN=HIST2H2BF PE=1 SV=3 Q5QNW6 H2B2F_HUMAN 2.99E-63	#N/A	#N/A	Neoblast	#N/A
SMED30022974	5	SMED30022974.p1	dd_Smed_v4_4910_0_1	#N/A	slc17a-5	Sialin OS=Homo sapiens OX=9606 GN=SLC17A5 PE=1 SV=2 Q9NRA2 S17A5_HUMAN 7.42E-103	#N/A	#N/A	Protonephridia;Cathepsin+ cell	#N/A
SMED30012735	5	SMED30012735.p1	dd_Smed_v4_9229_0_1;dd_Smed_v4_9229_0_2	#N/A	#N/A	0	#N/A	#N/A	Neoblast	#N/A
SMED30000378	5	SMED30000378.p1	dd_Smed_v4_512_0_1;dd_Smed_v4_512_0_2	#N/A	#N/A	0	#N/A	#N/A	Neoblast;Neural;Protonephridia	#N/A
SMED30002797	5	SMED30002797.p1	dd_Smed_v4_3026_1_1;dd_Smed_v4_3026_1_2	#N/A	#N/A	0	#N/A	#N/A	Neoblast	#N/A
SMED30023841	5	SMED30023841.p2	dd_Smed_v4_6437_0_1	#N/A	#N/A	0	#N/A	#N/A	Neural	#N/A
SMED30032563	5	SMED30032563.p1	dd_Smed_v4_5764_0_1	MCM5	MCM5	DNA replication licensing factor MCM5 OS=Homo sapiens OX=9606 GN=MCM5 PE=1 SV=5 P33992 MCM5_HUMAN 0	pan-neoblast	#N/A	Neoblast	#N/A
SMED30007290	6	SMED30007290.p1	dd_Smed_v4_4075_0_1;dd_Smed_v4_4075_0_2	gata4/5/6	gata456	Transcription factor GATA-4 OS=Homo sapiens OX=9606 GN=GATA4 PE=1 SV=2 P43694 GATA4_HUMAN 7.79E-38	neoblast_intestinal；gamma	Gastrovascular lineage	Intestine;Neural;Neoblast	zf-GATA
SMED30016901	6	SMED30016901.p1	dd_Smed_v4_13772_0_1;dd_Smed_v4_13772_0_2	prox-1	PROX-1	Prospero homeobox protein 1 OS=Homo sapiens OX=9606 GN=PROX1 PE=1 SV=2 Q92786 PROX1_HUMAN 1.14E-51	neoblast_intestinal；gamma	#N/A	Neural;Neoblast	HPD
SMED30008861	6	SMED30008861.p1	dd_Smed_v4_15816_0_1	#N/A	#N/A	0	#N/A	#N/A	Protonephridia	#N/A
SMED30002697	6	SMED30002697.p1	dd_Smed_v4_4128_0_1	#N/A	#N/A	0	#N/A	#N/A	Parapharyngeal	#N/A
SMED30007001	6	SMED30007001.p1	dd_Smed_v4_537_0_1	#N/A	LIM domain-containing protein WLIM2a	LIM domain and actin-binding protein 1 OS=Homo sapiens OX=9606 GN=LIMA1 PE=1 SV=1 Q9UHB6 LIMA1_HUMAN 0.0000000000000114	#N/A	Protonephridia lineage	Muscle;Protonephridia	#N/A
SMED30025308	6	SMED30025308.p4	#N/A	#N/A	#N/A	0	#N/A	#N/A	#N/A	#N/A
SMED30001341	6	SMED30001341.p1	dd_Smed_v4_10750_0_1;dd_Smed_v4_10750_1_1	#N/A	#N/A	Carbonic anhydrase-related protein 10 OS=Homo sapiens OX=9606 GN=CA10 PE=2 SV=1 Q9NS85 CAH10_HUMAN 1.15E-60	#N/A	#N/A	Neural	#N/A
SMED30023573	6	SMED30023573.p1	dd_Smed_v4_10216_0_1	#N/A	snail-like	Zinc finger protein SNAI2 OS=Homo sapiens OX=9606 GN=SNAI2 PE=1 SV=1 O43623 SNAI2_HUMAN 2.03E-55	#N/A	#N/A	#N/A	zf-C2H2
SMED30032395	6	SMED30032395.p1	dd_Smed_v4_11693_0_1	#N/A	T-box 2/3c	T-box transcription factor TBX2 OS=Homo sapiens OX=9606 GN=TBX2 PE=1 SV=3 Q13207 TBX2_HUMAN 3.62E-122	#N/A	#N/A	#N/A	T-box
SMED30002212	6	SMED30002212.p1	dd_Smed_v4_16466_0_1;dd_Smed_v4_16466_1_1	#N/A	#N/A	Forkhead box protein G1 OS=Homo sapiens OX=9606 GN=FOXG1 PE=1 SV=2 P55316 FOXG1_HUMAN 1.25E-57	#N/A	#N/A	#N/A	Fork_head
SMED30007255	6	SMED30007255.p1	dd_Smed_v4_10103_0_1	#N/A	Ras-responsive element-binding protein 1	Ras-responsive element-binding protein 1 OS=Homo sapiens OX=9606 GN=RREB1 PE=1 SV=3 Q92766 RREB1_HUMAN 5.27E-19	#N/A	Pharyngeal lineage	Parapharyngeal;Intestine	zf-C2H2
SMED30028125	6	SMED30028125.p1	dd_Smed_v4_17901_0_1	#N/A	#N/A	Glutamate receptor 4 OS=Homo sapiens OX=9606 GN=GRIA4 PE=1 SV=2 P48058 GRIA4_HUMAN 2.24E-150	#N/A	#N/A	#N/A	#N/A
SMED30009076	6	SMED30009076.p1	dd_Smed_v4_37_0_1;dd_Smed_v4_90_0_1;dd_Smed_v4_90_0_2	#N/A	Actin-2	Actin, cytoplasmic 2 OS=Homo sapiens OX=9606 GN=ACTG1 PE=1 SV=1 P63261 ACTG_HUMAN 0	#N/A	Muscle lineage	Neural;Muscle;Cathepsin+ cell;Protonephridia	#N/A
SMED30012295	6	SMED30012295.p1	dd_Smed_v4_5127_0_1;dd_Smed_v4_5127_0_2	#N/A	hunchback-like	Zinc finger protein 142 OS=Homo sapiens OX=9606 GN=ZNF142 PE=1 SV=4 P52746 ZN142_HUMAN 3.07E-17	#N/A	#N/A	Cathepsin+ cell;Protonephridia;Neural	zf-C2H2
SMED30021155	6	SMED30021155.p1	dd_Smed_v4_10203_0_1	#N/A	#N/A	Zinc finger protein with KRAB and SCAN domains 1 OS=Homo sapiens OX=9606 GN=ZKSCAN1 PE=1 SV=3 P17029 ZKSC1_HUMAN 0.000000000000000542	#N/A	#N/A	#N/A	zf-C2H2
SMED30008752	6	SMED30008752.p1	dd_Smed_v4_11150_0_1	#N/A	#N/A	Homeobox protein aristaless-like 3 OS=Homo sapiens OX=9606 GN=ALX3 PE=1 SV=2 O95076 ALX3_HUMAN 5.21E-22	#N/A	#N/A	Neural;Parapharyngeal	Homeobox
SMED30020283	6	SMED30020283.p1	dd_Smed_v4_9050_0_1	#N/A	Smed_01958_V2 soxP-5	Transcription factor SOX-5 OS=Homo sapiens OX=9606 GN=SOX5 PE=1 SV=3 P35711 SOX5_HUMAN 1.73E-47	#N/A	#N/A	Muscle	HMG
SMED30019916	6	SMED30019916.p1	dd_Smed_v4_3479_0_2;dd_Smed_v4_3479_0_3;dd_Smed_v4_9667_0_1	#N/A	CTNNB1	Catenin beta-1 OS=Homo sapiens OX=9606 GN=CTNNB1 PE=1 SV=1 P35222 CTNB1_HUMAN 0.0000000000158	#N/A	#N/A	Cathepsin+ cell	#N/A
SMED30012075	6	SMED30012075.p1	dd_Smed_v4_420_0_1	#N/A	#N/A	0	#N/A	#N/A	Neural;Muscle;Protonephridia	#N/A
SMED30009916	6	SMED30009916.p1	dd_Smed_v4_3296_0_1	#N/A	#N/A	28S ribosomal protein S22, mitochondrial OS=Homo sapiens OX=9606 GN=MRPS22 PE=1 SV=1 P82650 RT22_HUMAN 2.8E-39	#N/A	#N/A	#N/A	#N/A
SMED30033594	6	SMED30033594.p1	dd_Smed_v4_1301_0_1;dd_Smed_v4_1301_0_2;dd_Smed_v4_3654_0_1	#N/A	#N/A	Microtubule-associated protein 1B OS=Homo sapiens OX=9606 GN=MAP1B PE=1 SV=2 P46821 MAP1B_HUMAN 0.00000000000268	#N/A	#N/A	Neural;Muscle;Cathepsin+ cell;Protonephridia	#N/A
SMED30007383	6	SMED30007383.p1	dd_Smed_v4_7534_0_1	#N/A	#N/A	0	#N/A	#N/A	#N/A	#N/A
SMED30008321	6	SMED30008321.p1	dd_Smed_v4_14848_0_1	#N/A	#N/A	0	#N/A	#N/A	#N/A	#N/A
SMED30013475	6	SMED30013475.p1	dd_Smed_v4_3355_0_1	#N/A	#N/A	SWI/SNF-related matrix-associated actin-dependent regulator of chromatin subfamily A member 5 OS=Homo sapiens OX=9606 GN=SMARCA5 PE=1 SV=1 O60264 SMCA5_HUMAN 0	#N/A	#N/A	Neoblast;Neural	MYB
SMED30008911	6	SMED30008911.p1	dd_Smed_v4_996_0_1	#N/A	Smed_22086_V2 fascin-1	Fascin OS=Homo sapiens OX=9606 GN=FSCN1 PE=1 SV=3 Q16658 FSCN1_HUMAN 8.1E-116	#N/A	#N/A	Neural;Cathepsin+ cell;Muscle;Parapharyngeal;Protonephridia	#N/A
SMED30036010	6	SMED30036010.p2	dd_Smed_v4_32516_0_1	#N/A	#N/A	0	#N/A	#N/A	#N/A	#N/A
SMED30026539	6	SMED30026539.p1	dd_Smed_v4_421_0_1	#N/A	#N/A	10 kDa heat shock protein, mitochondrial OS=Homo sapiens OX=9606 GN=HSPE1 PE=1 SV=2 P61604 CH10_HUMAN 1.04E-39	#N/A	#N/A	Neoblast;Epidermal;Cathepsin+ cell;Intestine	#N/A
SMED30022797	6	SMED30022797.p1	dd_Smed_v4_2332_0_1	#N/A	#N/A	Striatin-interacting protein 1 OS=Homo sapiens OX=9606 GN=STRIP1 PE=1 SV=1 Q5VSL9 STRP1_HUMAN 0	#N/A	#N/A	#N/A	#N/A
SMED30027722	6	SMED30027722.p1	dd_Smed_v4_11458_0_1	#N/A	#N/A	5-methylcytosine rRNA methyltransferase NSUN4 OS=Homo sapiens OX=9606 GN=NSUN4 PE=1 SV=2 Q96CB9 NSUN4_HUMAN 1.18E-45	#N/A	#N/A	#N/A	#N/A
SMED30021287	6	SMED30021287.p1	dd_Smed_v4_3535_0_1	#N/A	#N/A	28S ribosomal protein S18b, mitochondrial OS=Homo sapiens OX=9606 GN=MRPS18B PE=1 SV=1 Q9Y676 RT18B_HUMAN 4.28E-23	#N/A	#N/A	Neoblast	#N/A
SMED30031265	6	SMED30031265.p1	dd_Smed_v4_2951_0_1	#N/A	#N/A	Lysosome membrane protein 2 OS=Homo sapiens OX=9606 GN=SCARB2 PE=1 SV=2 Q14108 SCRB2_HUMAN 4.92E-91	#N/A	#N/A	Cathepsin+ cell;Intestine;Protonephridia	#N/A
SMED30018286	6	SMED30018286.p1	dd_Smed_v4_6407_0_1	#N/A	#N/A	Molybdopterin synthase sulfur carrier subunit OS=Homo sapiens OX=9606 GN=MOCS2 PE=1 SV=1 O96033 MOC2A_HUMAN 0.000000000991	#N/A	#N/A	Neoblast	#N/A
SMED30001878	6	SMED30001878.p1	dd_Smed_v4_4577_0_1	#N/A	#N/A	BTB/POZ domain-containing protein 2 OS=Homo sapiens OX=9606 GN=BTBD2 PE=1 SV=1 Q9BX70 BTBD2_HUMAN 0	#N/A	#N/A	#N/A	#N/A
SMED30035650	6	SMED30035650.p1	dd_Smed_v4_23288_0_1;dd_Smed_v4_3389_0_1	#N/A	#N/A	U2 small nuclear ribonucleoprotein A' OS=Homo sapiens OX=9606 GN=SNRPA1 PE=1 SV=2 P09661 RU2A_HUMAN 1.11E-72	#N/A	#N/A	Neoblast	#N/A
SMED30006629	6	SMED30006629.p1	dd_Smed_v4_3378_0_1	#N/A	unknown mRNA	E3 ubiquitin-protein ligase HUWE1 OS=Homo sapiens OX=9606 GN=HUWE1 PE=1 SV=3 Q7Z6Z7 HUWE1_HUMAN 3.97E-169	#N/A	#N/A	#N/A	#N/A
SMED30008823	6	SMED30008823.p1	dd_Smed_v4_1052_0_1	#N/A	#N/A	Aspartyl aminopeptidase OS=Homo sapiens OX=9606 GN=DNPEP PE=1 SV=1 Q9ULA0 DNPEP_HUMAN 2.98E-119	#N/A	#N/A	Epidermal	#N/A
SMED30012921	6	SMED30012921.p1	dd_Smed_v4_2872_0_1;dd_Smed_v4_6065_0_1;dd_Smed_v4_6065_0_2	#N/A	#N/A	Disabled homolog 2-interacting protein OS=Homo sapiens OX=9606 GN=DAB2IP PE=1 SV=2 Q5VWQ8 DAB2P_HUMAN 4.65E-81	#N/A	#N/A	Neural;Cathepsin+ cell;Muscle	#N/A
SMED30005814	6	SMED30005814.p1	dd_Smed_v4_7083_0_1;dd_Smed_v4_7083_0_2	#N/A	#N/A	Molybdopterin synthase catalytic subunit OS=Homo sapiens OX=9606 GN=MOCS2 PE=1 SV=1 O96007 MOC2B_HUMAN 6.87E-47	#N/A	#N/A	#N/A	#N/A
SMED30025932	6	SMED30025932.p1	dd_Smed_v4_9940_0_1	#N/A	#N/A	0	#N/A	#N/A	#N/A	#N/A
SMED30001222	6	SMED30001222.p1	dd_Smed_v4_4089_0_1	#N/A	#N/A	Persulfide dioxygenase ETHE1, mitochondrial OS=Homo sapiens OX=9606 GN=ETHE1 PE=1 SV=2 O95571 ETHE1_HUMAN 7.09E-99	#N/A	#N/A	#N/A	#N/A
SMED30015516	6	SMED30015516.p1	dd_Smed_v4_3529_0_1	#N/A	#N/A	AP-2 complex subunit sigma OS=Homo sapiens OX=9606 GN=AP2S1 PE=1 SV=2 P53680 AP2S1_HUMAN 4.84E-92	#N/A	#N/A	#N/A	#N/A
SMED30000293	6	SMED30000293.p1	dd_Smed_v4_10162_0_1	#N/A	#N/A	0	#N/A	#N/A	#N/A	#N/A

## Sheet: pharynx
gene	cl$cluster	Prot	V4	Known.markers.gene	Symbol	Uniprot.blastp.homo	Known.markers.cell.type	Cell.type.Zengan	Cell.type.MIT	TF.AnimalTFDB
SMED30019234	1	SMED30019234.p1	#N/A	#N/A	#N/A	0	#N/A	Pharyngeal lineage	#N/A	#N/A
SMED30000428	1	SMED30000428.p1	dd_Smed_v4_816_0_1	#N/A	#N/A	Hematopoietic prostaglandin D synthase OS=Homo sapiens OX=9606 GN=HPGDS PE=1 SV=3 O60760 HPGDS_HUMAN 9.11E-27	#N/A	#N/A	Epidermal;Neural;Parapharyngeal	#N/A
SMED30003769	1	SMED30003769.p1	dd_Smed_v4_4944_0_1;dd_Smed_v4_4944_0_2	#N/A	#N/A	Sorcin OS=Homo sapiens OX=9606 GN=SRI PE=1 SV=1 P30626 SORCN_HUMAN 0.00000262	#N/A	#N/A	Muscle	#N/A
SMED30025308	1	SMED30025308.p4	#N/A	#N/A	#N/A	0	#N/A	#N/A	#N/A	#N/A
SMED30023708	1	SMED30023708.p1	dd_Smed_v4_8720_0_1	zfp-1	ZFP-1	Zinc finger protein 341 OS=Homo sapiens OX=9606 GN=ZNF341 PE=1 SV=2 Q9BYN7 ZN341_HUMAN 0.000000000000347	Zeta	Epidermal lineage	Neoblast;Cathepsin+ cell	zf-C2H2
SMED30009048	1	SMED30009048.p1	dd_Smed_v4_655_0_1	#N/A	#N/A	0	#N/A	#N/A	Neural;Cathepsin+ cell;Muscle;Epidermal	#N/A
SMED30018274	1	SMED30018274.p1	dd_Smed_v4_1230_0_1	#N/A	#N/A	Calretinin OS=Homo sapiens OX=9606 GN=CALB2 PE=2 SV=2 P22676 CALB2_HUMAN 5.5E-67	#N/A	#N/A	Neural;Epidermal	#N/A
SMED30034629	1	SMED30034629.p1	dd_Smed_v4_762_0_1;dd_Smed_v4_762_0_2;dd_Smed_v4_762_0_3	#N/A	Golgi-associated plant pathogenesis-related protein 1	Golgi-associated plant pathogenesis-related protein 1 OS=Homo sapiens OX=9606 GN=GLIPR2 PE=1 SV=3 Q9H4G4 GAPR1_HUMAN 1.58E-28	#N/A	Gastrovascular lineage	Epidermal;Intestine;Neural;Muscle;Parapharyngeal;Protonephridia	#N/A
SMED30026364	1	SMED30026364.p1	dd_Smed_v4_5563_0_1	#N/A	SMED-P53	Tumor protein 63 OS=Homo sapiens OX=9606 GN=TP63 PE=1 SV=1 Q9H3D4 P63_HUMAN 0.0000000000000264	#N/A	Epidermal lineage	Epidermal;Phyarnx	P53
SMED30023874	1	SMED30023874.p1	dd_Smed_v4_1519_0_1	#N/A	Aminoacylase-1A	Aminoacylase-1 OS=Homo sapiens OX=9606 GN=ACY1 PE=1 SV=1 Q03154 ACY1_HUMAN 3.76E-104	#N/A	Gastrovascular lineage	Intestine;Cathepsin+ cell;Neoblast	#N/A
SMED30006464	1	SMED30006464.p1	dd_Smed_v4_4998_1_1	#N/A	TCF15	Transcription factor 15 OS=Homo sapiens OX=9606 GN=TCF15 PE=2 SV=3 Q12870 TCF15_HUMAN 5.25E-24	#N/A	Epidermal lineage	Neoblast;Cathepsin+ cell;Intestine;Muscle	bHLH
SMED30014702	1	SMED30014702.p1	dd_Smed_v4_12876_0_1	#N/A	#N/A	0	#N/A	Epidermal lineage	Protonephridia	#N/A
SMED30005488	1	SMED30005488.p1	dd_Smed_v4_3257_0_1	#N/A	Smed_04167_V2	0	#N/A	Neuronal lineage	Cathepsin+ cell;Neural;Muscle;Phyarnx;Intestine	#N/A
SMED30002458	1	SMED30002458.p1	dd_Smed_v4_2638_0_1	#N/A	#N/A	Ferritin heavy chain OS=Homo sapiens OX=9606 GN=FTH1 PE=1 SV=2 P02794 FRIH_HUMAN 4.33E-68	#N/A	#N/A	Neural;Muscle;Parapharyngeal	#N/A
SMED30012827	1	SMED30012827.p1	dd_Smed_v4_5361_0_1	#N/A	#N/A	0	#N/A	Neuronal lineage	Neural;Parapharyngeal	#N/A
SMED30018507	1	SMED30018507.p1	dd_Smed_v4_3170_0_1;dd_Smed_v4_3170_0_2;dd_Smed_v4_4559_0_1	#N/A	#N/A	Plasma membrane calcium-transporting ATPase 3 OS=Homo sapiens OX=9606 GN=ATP2B3 PE=1 SV=3 Q16720 AT2B3_HUMAN 0	#N/A	#N/A	Muscle;Neural;Epidermal;Phyarnx;Cathepsin+ cell	#N/A
SMED30001679	1	SMED30001679.p1	dd_Smed_v4_1721_0_1;dd_Smed_v4_1721_0_3	#N/A	#N/A	Plasma membrane calcium-transporting ATPase 3 OS=Homo sapiens OX=9606 GN=ATP2B3 PE=1 SV=3 Q16720 AT2B3_HUMAN 0	#N/A	#N/A	Neural;Muscle;Cathepsin+ cell;Parapharyngeal	#N/A
SMED30015413	1	SMED30015413.p1	dd_Smed_v4_375_0_1	#N/A	Ras-related protein Rab-28	Troponin T, cardiac muscle OS=Homo sapiens OX=9606 GN=TNNT2 PE=1 SV=3 P45379 TNNT2_HUMAN 0.0000000493	#N/A	Muscle lineage	Muscle;Intestine	#N/A
SMED30010468	1	SMED30010468.p1	dd_Smed_v4_3281_0_1	#N/A	#N/A	E3 ubiquitin-protein ligase ARIH1 OS=Homo sapiens OX=9606 GN=ARIH1 PE=1 SV=2 Q9Y4X5 ARI1_HUMAN 0.00000000000000928	#N/A	#N/A	Neural;Muscle;Epidermal;Phyarnx;Intestine	#N/A
SMED30023969	1	SMED30023969.p1	dd_Smed_v4_6263_0_1	#N/A	Rhombotin-1	Rhombotin-1 OS=Homo sapiens OX=9606 GN=LMO1 PE=1 SV=1 P25800 RBTN1_HUMAN 3.24E-57	#N/A	Epidermal lineage	Neural	#N/A
SMED30022344	1	SMED30022344.p1	dd_Smed_v4_1131_0_1	#N/A	Smed_23858_V2 FERM domain containing-1	Moesin OS=Homo sapiens OX=9606 GN=MSN PE=1 SV=3 P26038 MOES_HUMAN 2.03E-180	#N/A	#N/A	Epidermal;Phyarnx;Protonephridia	#N/A
SMED30014539	1	SMED30014539.p1	dd_Smed_v4_2902_0_1	#N/A	#N/A	cAMP-dependent protein kinase type II-alpha regulatory subunit OS=Homo sapiens OX=9606 GN=PRKAR2A PE=1 SV=2 P13861 KAP2_HUMAN 3.89E-114	#N/A	#N/A	Neural;Parapharyngeal;Muscle	#N/A
SMED30005334	1	SMED30005334.p3	dd_Smed_v4_344_0_1	#N/A	#N/A	0	#N/A	#N/A	Neoblast;Intestine;Epidermal;Muscle	#N/A
SMED30022087	1	SMED30022087.p1	dd_Smed_v4_3783_0_1;dd_Smed_v4_3783_0_2;dd_Smed_v4_3783_0_3;dd_Smed_v4_3783_0_4	#N/A	#N/A	Hemicentin-1 OS=Homo sapiens OX=9606 GN=HMCN1 PE=1 SV=2 Q96RW7 HMCN1_HUMAN 0.00000000000186	#N/A	#N/A	Neural;Muscle	#N/A
SMED30007599	1	SMED30007599.p2	#N/A	#N/A	#N/A	0	#N/A	Neuronal lineage	#N/A	#N/A
SMED30031715	1	SMED30031715.p1	dd_Smed_v4_1684_0_1	#N/A	#N/A	Spectrin beta chain, non-erythrocytic 1 OS=Homo sapiens OX=9606 GN=SPTBN1 PE=1 SV=2 Q01082 SPTB2_HUMAN 0	#N/A	#N/A	Neural;Parapharyngeal;Muscle	#N/A
SMED30028898	1	SMED30028898.p1	dd_Smed_v4_1399_0_1	#N/A	Smed_03084_V2	0	#N/A	Neuronal lineage	Neural;Cathepsin+ cell;Epidermal;Phyarnx;Intestine	TF_bZIP
SMED30020678	1	SMED30020678.p1	dd_Smed_v4_1237_0_1;dd_Smed_v4_1237_0_2	#N/A	Guanine nucleotide-binding protein subunit gamma-1	Guanine nucleotide-binding protein G(I)/G(S)/G(O) subunit gamma-7 OS=Homo sapiens OX=9606 GN=GNG7 PE=1 SV=1 O60262 GBG7_HUMAN 0.0000000000564	#N/A	Neuronal lineage	Neural;Muscle;Cathepsin+ cell;Protonephridia	#N/A
SMED30032778	1	SMED30032778.p1	#N/A	#N/A	#N/A	0	#N/A	Pharyngeal lineage	#N/A	#N/A
SMED30002081	1	SMED30002081.p1	dd_Smed_v4_5128_0_1	#N/A	#N/A	0	#N/A	Muscle lineage	Neoblast;Protonephridia	#N/A
SMED30016338	1	SMED30016338.p1	dd_Smed_v4_2345_0_1	#N/A	#N/A	Alpha-adducin OS=Homo sapiens OX=9606 GN=ADD1 PE=1 SV=2 P35611 ADDA_HUMAN 9.84E-86	#N/A	#N/A	Neural;Epidermal;Intestine;Phyarnx	#N/A
SMED30025388	1	SMED30025388.p1	dd_Smed_v4_579_0_1;dd_Smed_v4_579_0_2	#N/A	#N/A	Myosin-7 OS=Homo sapiens OX=9606 GN=MYH7 PE=1 SV=5 P12883 MYH7_HUMAN 0	#N/A	#N/A	Muscle	#N/A
SMED30030448	1	SMED30030448.p1	dd_Smed_v4_3617_0_1	#N/A	#N/A	Dual specificity protein phosphatase 10 OS=Homo sapiens OX=9606 GN=DUSP10 PE=1 SV=1 Q9Y6W6 DUS10_HUMAN 6.3E-45	#N/A	#N/A	Neural;Cathepsin+ cell;Muscle;Phyarnx	#N/A
SMED30015546	1	SMED30015546.p1	dd_Smed_v4_1032_0_1	#N/A	#N/A	Cyclic AMP-responsive element-binding protein 3-like protein 1 OS=Homo sapiens OX=9606 GN=CREB3L1 PE=1 SV=1 Q96BA8 CR3L1_HUMAN 2.93E-35	#N/A	#N/A	Parapharyngeal;Muscle;Cathepsin+ cell;Protonephridia	TF_bZIP
SMED30035436	1	SMED30035436.p1	dd_Smed_v4_2773_0_1;dd_Smed_v4_2773_0_2	#N/A	#N/A	Transmembrane and coiled-coil domains protein 1 OS=Homo sapiens OX=9606 GN=TMCC1 PE=1 SV=3 O94876 TMCC1_HUMAN 0.0000000000313	#N/A	#N/A	Neural;Cathepsin+ cell;Muscle;Epidermal	#N/A
SMED30008506	1	SMED30008506.p1	dd_Smed_v4_407_0_1	#N/A	#N/A	0	#N/A	#N/A	Cathepsin+ cell;Protonephridia;Intestine;Parapharyngeal	#N/A
SMED30010203	1	SMED30010203.p1	dd_Smed_v4_1455_0_1	#N/A	#N/A	Zinc finger protein 346 OS=Homo sapiens OX=9606 GN=ZNF346 PE=1 SV=1 Q9UL40 ZN346_HUMAN 0.00000753	#N/A	#N/A	Cathepsin+ cell;Intestine;Neural	#N/A
SMED30010090	1	SMED30010090.p1	dd_Smed_v4_1448_0_1	#N/A	#N/A	Coatomer subunit zeta-1 OS=Homo sapiens OX=9606 GN=COPZ1 PE=1 SV=1 P61923 COPZ1_HUMAN 1.56E-61	#N/A	#N/A	Epidermal	#N/A
SMED30033864	1	SMED30033864.p1	dd_Smed_v4_6420_0_1	#N/A	Smed_04273_V2 pim-3	Serine/threonine-protein kinase pim-2 OS=Homo sapiens OX=9606 GN=PIM2 PE=1 SV=1 Q9P1W9 PIM2_HUMAN 7.61E-76	#N/A	#N/A	Neural;Muscle;Phyarnx	#N/A
SMED30009749	1	SMED30009749.p1	dd_Smed_v4_445_0_1	#N/A	Schmidtea mediterranea	Myosin regulatory light polypeptide 9 OS=Homo sapiens OX=9606 GN=MYL9 PE=1 SV=4 P24844 MYL9_HUMAN 1.88E-64	#N/A	Muscle lineage	Muscle	#N/A
SMED30006119	1	SMED30006119.p1	dd_Smed_v4_415_0_1	#N/A	#N/A	X-box-binding protein 1 OS=Homo sapiens OX=9606 GN=XBP1 PE=1 SV=2 P17861 XBP1_HUMAN 0.000000000000355	#N/A	#N/A	Epidermal;Muscle;Parapharyngeal	TF_bZIP
SMED30029426	1	SMED30029426.p1	dd_Smed_v4_1187_0_1	#N/A	#N/A	Baculoviral IAP repeat-containing protein 2 OS=Homo sapiens OX=9606 GN=BIRC2 PE=1 SV=2 Q13490 BIRC2_HUMAN 0.00000202	#N/A	#N/A	Neural;Muscle;Cathepsin+ cell;Phyarnx	#N/A
SMED30034946	1	SMED30034946.p1	dd_Smed_v4_4619_0_1	#N/A	#N/A	Dual specificity protein phosphatase 10 OS=Homo sapiens OX=9606 GN=DUSP10 PE=1 SV=1 Q9Y6W6 DUS10_HUMAN 9.02E-41	#N/A	#N/A	Neural	#N/A
SMED30019890	1	SMED30019890.p6	#N/A	#N/A	#N/A	0	#N/A	Neuronal lineage	#N/A	#N/A
SMED30009430	1	SMED30009430.p1	dd_Smed_v4_591_0_1;dd_Smed_v4_881_0_1	#N/A	#N/A	Fructose-bisphosphate aldolase A OS=Homo sapiens OX=9606 GN=ALDOA PE=1 SV=2 P04075 ALDOA_HUMAN 8.27E-175	#N/A	#N/A	Neural;Muscle;Phyarnx	#N/A
SMED30003269	1	SMED30003269.p1	dd_Smed_v4_1796_0_1	#N/A	#N/A	Reticulon-4 OS=Homo sapiens OX=9606 GN=RTN4 PE=1 SV=2 Q9NQC3 RTN4_HUMAN 4.46E-19	#N/A	#N/A	Neural;Muscle;Cathepsin+ cell;Protonephridia	#N/A
SMED30034893	1	SMED30034893.p1	dd_Smed_v4_4154_0_1	#N/A	SMED_05117_V2 glypican-1	Glypican-4 OS=Homo sapiens OX=9606 GN=GPC4 PE=1 SV=4 O75487 GPC4_HUMAN 6.75E-27	#N/A	#N/A	Cathepsin+ cell;Muscle;Neural	#N/A
SMED30013692	1	SMED30013692.p1	dd_Smed_v4_1039_0_1	#N/A	#N/A	Major egg antigen OS=Schistosoma mansoni OX=6183 PE=2 SV=1 E=0.00000765	#N/A	#N/A	Cathepsin+ cell;Neural;Phyarnx;Protonephridia	#N/A
SMED30014318	1	SMED30014318.p1	dd_Smed_v4_3628_0_1	#N/A	#N/A	Uncharacterized protein KIAA0513 OS=Homo sapiens OX=9606 GN=KIAA0513 PE=1 SV=1 O60268 K0513_HUMAN 4.73E-23	#N/A	#N/A	Neural	#N/A
SMED30017430	1	SMED30017430.p1	dd_Smed_v4_1058_0_1;dd_Smed_v4_250_0_1;dd_Smed_v4_250_0_2	#N/A	Protein disulfide-isomerase 2	Protein disulfide-isomerase OS=Homo sapiens OX=9606 GN=P4HB PE=1 SV=3 P07237 PDIA1_HUMAN 1.15E-180	#N/A	Pharyngeal lineage	Epidermal;Muscle;Parapharyngeal	#N/A
SMED30019288	1	SMED30019288.p1	dd_Smed_v4_1417_0_1	#N/A	#N/A	Calumenin OS=Homo sapiens OX=9606 GN=CALU PE=1 SV=2 O43852 CALU_HUMAN 1.42E-98	#N/A	#N/A	Cathepsin+ cell;Muscle;Phyarnx;Protonephridia;Neural	#N/A
SMED30032304	1	SMED30032304.p2	dd_Smed_v4_8879_0_1	#N/A	#N/A	Putative transmembrane protein INAFM2 OS=Homo sapiens OX=9606 GN=INAFM2 PE=2 SV=1 P0DMQ5 INAM2_HUMAN 0.000000000041	#N/A	#N/A	Neural	#N/A
SMED30019874	1	SMED30019874.p1	dd_Smed_v4_255_0_1	#N/A	#N/A	Calmodulin-3 OS=Homo sapiens OX=9606 GN=CALM3 PE=1 SV=1 P0DP25 CALM3_HUMAN 6.93E-104	#N/A	#N/A	Neural;Muscle;Phyarnx;Protonephridia	#N/A
SMED30028658	1	SMED30028658.p1	dd_Smed_v4_12117_0_1;dd_Smed_v4_9410_0_1	#N/A	SMED_09938_V2 early growth response-4	Early growth response protein 1 OS=Homo sapiens OX=9606 GN=EGR1 PE=1 SV=1 P18146 EGR1_HUMAN 2.21E-31	#N/A	#N/A	Neural;Muscle	zf-H2C2_2
SMED30025671	1	SMED30025671.p1	dd_Smed_v4_4012_0_1	#N/A	Smed_06551_V2 pim-1	Serine/threonine-protein kinase pim-1 OS=Homo sapiens OX=9606 GN=PIM1 PE=1 SV=4 P11309 PIM1_HUMAN 6.42E-79	#N/A	#N/A	Neural;Cathepsin+ cell;Muscle	#N/A
SMED30006179	1	SMED30006179.p1	dd_Smed_v4_647_1_1	#N/A	#N/A	Glycogenin-1 OS=Homo sapiens OX=9606 GN=GYG1 PE=1 SV=4 P46976 GLYG_HUMAN 1.43E-116	#N/A	#N/A	Muscle	#N/A
SMED30001807	1	SMED30001807.p1	dd_Smed_v4_249_0_1	#N/A	#N/A	Myosin-7 OS=Homo sapiens OX=9606 GN=MYH7 PE=1 SV=5 P12883 MYH7_HUMAN 2.98E-121	#N/A	#N/A	Muscle	#N/A
SMED30002663	1	SMED30002663.p1	dd_Smed_v4_4392_0_1	#N/A	Smed_19658_V2 TNF receptor associated factor-1	TNF receptor-associated factor 3 OS=Homo sapiens OX=9606 GN=TRAF3 PE=1 SV=2 Q13114 TRAF3_HUMAN 2.21E-52	#N/A	#N/A	Epidermal;Intestine;Cathepsin+ cell;Neural;Phyarnx	#N/A
SMED30012386	1	SMED30012386.p1	dd_Smed_v4_1532_0_1	#N/A	#N/A	Glycogen phosphorylase, muscle form OS=Homo sapiens OX=9606 GN=PYGM PE=1 SV=6 P11217 PYGM_HUMAN 0	#N/A	#N/A	Neural;Muscle;Intestine;Phyarnx	#N/A
SMED30015117	1	SMED30015117.p1	#N/A	#N/A	#N/A	0	#N/A	#N/A	#N/A	#N/A
SMED30002428	1	SMED30002428.p1	dd_Smed_v4_600_0_1	#N/A	#N/A	Gamma-aminobutyric acid receptor-associated protein OS=Homo sapiens OX=9606 GN=GABARAP PE=1 SV=1 O95166 GBRAP_HUMAN 1.96E-72	#N/A	#N/A	Neural;Muscle;Cathepsin+ cell;Epidermal;Phyarnx;Protonephridia	#N/A
SMED30027385	1	SMED30027385.p2	#N/A	#N/A	#N/A	0	#N/A	#N/A	#N/A	#N/A
SMED30006028	1	SMED30006028.p1	dd_Smed_v4_5853_0_1	#N/A	Smed_03434_V2 cAMP responsive element binding -1	Cyclic AMP response element-binding protein B OS=Drosophila melanogaster OX=7227 GN=CrebB PE=1 SV=1 E=0.0000000684	#N/A	#N/A	#N/A	TF_bZIP
SMED30005965	1	SMED30005965.p1	dd_Smed_v4_7997_1_1;dd_Smed_v4_7997_1_10;dd_Smed_v4_7997_1_11;dd_Smed_v4_7997_1_12;dd_Smed_v4_7997_1_13;dd_Smed_v4_7997_1_14;dd_Smed_v4_7997_1_15;dd_Smed_v4_7997_1_16;dd_Smed_v4_7997_1_17;dd_Smed_v4_7997_1_18;dd_Smed_v4_7997_1_19;dd_Smed_v4_7997_1_2;dd_Smed_v4_7997_1_20;dd_Smed_v4_7997_1_22;dd_Smed_v4_7997_1_23;dd_Smed_v4_7997_1_24;dd_Smed_v4_7997_1_25;dd_Smed_v4_7997_1_26;dd_Smed_v4_7997_1_27;dd…	#N/A	#N/A	0	#N/A	#N/A	Neural;Epidermal	#N/A
SMED30018214	1	SMED30018214.p1	dd_Smed_v4_176_0_2	#N/A	#N/A	Polyubiquitin-B OS=Homo sapiens OX=9606 GN=UBB PE=1 SV=1 P0CG47 UBB_HUMAN 1.89E-112	#N/A	#N/A	#N/A	#N/A
SMED30025367	1	SMED30025367.p1	dd_Smed_v4_959_0_1	#N/A	#N/A	V-type proton ATPase catalytic subunit A OS=Homo sapiens OX=9606 GN=ATP6V1A PE=1 SV=2 P38606 VATA_HUMAN 0	#N/A	#N/A	Cathepsin+ cell;Intestine	#N/A
SMED30018086	1	SMED30018086.p1	dd_Smed_v4_1233_0_1;dd_Smed_v4_2028_0_1;dd_Smed_v4_7313_0_1;dd_Smed_v4_7313_0_2;dd_Smed_v4_876_0_1;dd_Smed_v4_876_0_2	#N/A	#N/A	Talin-1 OS=Homo sapiens OX=9606 GN=TLN1 PE=1 SV=3 Q9Y490 TLN1_HUMAN 0	#N/A	#N/A	Neural;Cathepsin+ cell;Intestine	#N/A
SMED30018184	1	SMED30018184.p1	dd_Smed_v4_1844_0_1	#N/A	#N/A	Bestrophin-3 OS=Homo sapiens OX=9606 GN=BEST3 PE=2 SV=1 Q8N1M1 BEST3_HUMAN 5.48E-48	#N/A	#N/A	Neural;Cathepsin+ cell	#N/A
SMED30023495	1	SMED30023495.p1	dd_Smed_v4_6394_0_1;dd_Smed_v4_6394_0_2	#N/A	#N/A	Vesicle-associated membrane protein 1 OS=Homo sapiens OX=9606 GN=VAMP1 PE=1 SV=1 P23763 VAMP1_HUMAN 5.48E-42	#N/A	#N/A	Neural	#N/A
SMED30001720	1	SMED30001720.p1	dd_Smed_v4_1554_0_1	#N/A	#N/A	Calcyphosin-like protein OS=Homo sapiens OX=9606 GN=CAPSL PE=2 SV=4 Q8WWF8 CAPSL_HUMAN 2.43E-75	#N/A	#N/A	Neural;Parapharyngeal;Cathepsin+ cell	#N/A
SMED30027268	1	SMED30027268.p1	dd_Smed_v4_3898_0_1	#N/A	#N/A	0	#N/A	#N/A	Neural;Muscle	#N/A
SMED30019471	1	SMED30019471.p1	dd_Smed_v4_6730_0_1	#N/A	#N/A	Synaptotagmin-1 OS=Homo sapiens OX=9606 GN=SYT1 PE=1 SV=1 P21579 SYT1_HUMAN 4.71E-148	#N/A	#N/A	Neural	#N/A
SMED30008553	1	SMED30008553.p1	dd_Smed_v4_196_0_1	#N/A	#N/A	Phosphoenolpyruvate carboxykinase [GTP], mitochondrial OS=Homo sapiens OX=9606 GN=PCK2 PE=1 SV=4 Q16822 PCKGM_HUMAN 0	#N/A	#N/A	Intestine;Neural;Muscle;Phyarnx;Cathepsin+ cell	#N/A
SMED30011869	1	SMED30011869.p1	dd_Smed_v4_4279_0_1	#N/A	X1.A2.3	0	#N/A	#N/A	Neural;Muscle	#N/A
SMED30026477	1	SMED30026477.p1	dd_Smed_v4_275_0_1	#N/A	#N/A	0	#N/A	#N/A	Neural;Cathepsin+ cell;Muscle;Epidermal;Phyarnx;Protonephridia;Intestine	#N/A
SMED30012826	1	SMED30012826.p2	dd_Smed_v4_309_0_1	#N/A	#N/A	0	#N/A	#N/A	Epidermal;Cathepsin+ cell;Neural;Protonephridia;Intestine	#N/A
SMED30025736	1	SMED30025736.p1	dd_Smed_v4_5746_0_1	#N/A	#N/A	Stomatin-like protein 3 OS=Homo sapiens OX=9606 GN=STOML3 PE=2 SV=1 Q8TAV4 STML3_HUMAN 7.93E-103	#N/A	#N/A	Neural;Muscle;Parapharyngeal	#N/A
SMED30029780	1	SMED30029780.p1	dd_Smed_v4_7731_0_1	#N/A	EGR-like 1	Early growth response protein 4 OS=Homo sapiens OX=9606 GN=EGR4 PE=2 SV=3 Q05215 EGR4_HUMAN 5.24E-28	#N/A	#N/A	Epidermal;Neural;Cathepsin+ cell;Muscle;Phyarnx	zf-H2C2_2
SMED30000524	1	SMED30000524.p3	dd_Smed_v4_9063_0_1	#N/A	#N/A	0	#N/A	Pharyngeal lineage	Neural;Parapharyngeal;Muscle	#N/A
SMED30020317	1	SMED30020317.p1	dd_Smed_v4_678_0_1	#N/A	#N/A	Heat shock protein HSP 90-alpha OS=Homo sapiens OX=9606 GN=HSP90AA1 PE=1 SV=5 P07900 HS90A_HUMAN 0	#N/A	#N/A	Epidermal;Cathepsin+ cell;Neural	#N/A
SMED30007704	1	SMED30007704.p1	dd_Smed_v4_3_0_1	#N/A	#N/A	Actin, cytoplasmic 1 OS=Homo sapiens OX=9606 GN=ACTB PE=1 SV=1 P60709 ACTB_HUMAN 0	#N/A	#N/A	Cathepsin+ cell;Intestine;Neoblast	#N/A
SMED30034464	2	SMED30034464.p1	dd_Smed_v4_2864_0_1	#N/A	#N/A	Leucine-rich repeat-containing protein 24 OS=Homo sapiens OX=9606 GN=LRRC24 PE=2 SV=2 Q50LG9 LRC24_HUMAN 0.000000000000000101	#N/A	#N/A	Muscle;Parapharyngeal;Cathepsin+ cell;Protonephridia	#N/A
SMED30003468	2	SMED30003468.p1	dd_Smed_v4_536_0_1	#N/A	#N/A	Phosphoenolpyruvate carboxykinase, cytosolic [GTP] OS=Homo sapiens OX=9606 GN=PCK1 PE=1 SV=3 P35558 PCKGC_HUMAN 0	#N/A	#N/A	Intestine;Neural;Muscle;Epidermal	#N/A
SMED30013808	2	SMED30013808.p1	dd_Smed_v4_2789_0_1	#N/A	SMED_00055_V2 fos-1	Transcription factor AP-1 OS=Homo sapiens OX=9606 GN=JUN PE=1 SV=2 P05412 JUN_HUMAN 0.00000548	#N/A	#N/A	Neural;Cathepsin+ cell;Muscle;Phyarnx	TF_bZIP
SMED30034936	2	SMED30034936.p1	dd_Smed_v4_13714_0_1	#N/A	#N/A	0	#N/A	#N/A	Muscle;Neural;Protonephridia	#N/A
SMED30034490	2	SMED30034490.p1	dd_Smed_v4_6020_0_1	fgfr-1	FGFR1	Fibroblast growth factor receptor 1 OS=Homo sapiens OX=9606 GN=FGFR1 PE=1 SV=3 P11362 FGFR1_HUMAN 4.52E-57	Zeta	#N/A	Epidermal;Phyarnx	#N/A
SMED30017721	2	SMED30017721.p1	dd_Smed_v4_4831_0_1	#N/A	#N/A	0	#N/A	#N/A	Cathepsin+ cell;Muscle;Protonephridia	TF_bZIP
SMED30002774	2	SMED30002774.p2	dd_Smed_v4_613_0_1	#N/A	#N/A	Dynein light chain 2, cytoplasmic OS=Homo sapiens OX=9606 GN=DYNLL2 PE=1 SV=1 Q96FJ2 DYL2_HUMAN 3.15E-59	#N/A	#N/A	Phyarnx;Protonephridia	#N/A
SMED30012368	2	SMED30012368.p1	dd_Smed_v4_6506_0_1	#N/A	#N/A	Prominin-1 OS=Homo sapiens OX=9606 GN=PROM1 PE=1 SV=1 O43490 PROM1_HUMAN 4.98E-20	#N/A	#N/A	Neural;Muscle;Epidermal;Phyarnx;Protonephridia	#N/A
SMED30006773	2	SMED30006773.p1	dd_Smed_v4_1752_0_1;dd_Smed_v4_1752_0_2;dd_Smed_v4_1752_0_3;dd_Smed_v4_1752_0_4	#N/A	#N/A	Calpain-9 OS=Homo sapiens OX=9606 GN=CAPN9 PE=1 SV=1 O14815 CAN9_HUMAN 0	#N/A	#N/A	Muscle;Neural;Parapharyngeal;Intestine;Protonephridia;Cathepsin+ cell;Epidermal	#N/A
SMED30021105	2	SMED30021105.p1	dd_Smed_v4_10623_0_1;dd_Smed_v4_38_0_1;dd_Smed_v4_38_0_2	#N/A	alpha tubulin	Tubulin alpha-1A chain OS=Homo sapiens OX=9606 GN=TUBA1A PE=1 SV=1 Q71U36 TBA1A_HUMAN 0	#N/A	#N/A	Neural;Parapharyngeal;Epidermal;Phyarnx;Protonephridia	#N/A
SMED30016254	2	SMED30016254.p1	dd_Smed_v4_6268_0_1	#N/A	#N/A	KICSTOR complex protein C12orf66 OS=Homo sapiens OX=9606 GN=C12orf66 PE=1 SV=4 Q96MD2 CL066_HUMAN 5.1E-26	#N/A	#N/A	#N/A	#N/A
SMED30005794	2	SMED30005794.p4	dd_Smed_v4_316_0_1	#N/A	#N/A	0	#N/A	#N/A	#N/A	#N/A
SMED30013107	2	SMED30013107.p1	dd_Smed_v4_78_0_1	#N/A	Glyceraldehyde-3-phosphate dehydrogenase	Glyceraldehyde-3-phosphate dehydrogenase OS=Homo sapiens OX=9606 GN=GAPDH PE=1 SV=3 P04406 G3P_HUMAN 0	#N/A	Muscle lineage	Muscle;Intestine;Phyarnx;Protonephridia;Cathepsin+ cell	#N/A
SMED30012309	2	#N/A	#N/A	#N/A	#N/A	#N/A	#N/A	#N/A	#N/A	#N/A
SMED30000763	2	SMED30000763.p1	dd_Smed_v4_1671_0_1	#N/A	#N/A	0	#N/A	Pharyngeal lineage	Neural;Cathepsin+ cell;Muscle	#N/A
SMED30032456	2	SMED30032456.p1	dd_Smed_v4_400_0_1	#N/A	Schmidtea mediterranea	Aldehyde dehydrogenase, mitochondrial OS=Homo sapiens OX=9606 GN=ALDH2 PE=1 SV=2 P05091 ALDH2_HUMAN 0	#N/A	#N/A	Cathepsin+ cell;Intestine;Neoblast;Protonephridia	#N/A
SMED30027392	2	SMED30027392.p1	dd_Smed_v4_5067_0_1	#N/A	#N/A	0	#N/A	#N/A	Epidermal;Cathepsin+ cell;Phyarnx	#N/A
SMED30027542	2	SMED30027542.p1	dd_Smed_v4_1619_0_1	#N/A	#N/A	Clavesin-2 OS=Homo sapiens OX=9606 GN=CLVS2 PE=2 SV=1 Q5SYC1 CLVS2_HUMAN 0.0000000000153	#N/A	#N/A	Epidermal;Parapharyngeal;Phyarnx	#N/A
SMED30031307	2	SMED30031307.p6	dd_Smed_v4_59198_0_1	#N/A	#N/A	0	#N/A	#N/A	#N/A	#N/A
SMED30033970	2	SMED30033970.p1	dd_Smed_v4_101_0_1;dd_Smed_v4_101_0_2	#N/A	#N/A	Eppin OS=Homo sapiens OX=9606 GN=EPPIN PE=1 SV=1 O95925 EPPI_HUMAN 0.0000000000000564	#N/A	#N/A	Intestine	#N/A
SMED30011303	2	SMED30011303.p1	dd_Smed_v4_387_0_1	#N/A	#N/A	Syntenin-1 OS=Homo sapiens OX=9606 GN=SDCBP PE=1 SV=1 O00560 SDCB1_HUMAN 2.45E-106	#N/A	#N/A	Intestine;Cathepsin+ cell;Neoblast;Phyarnx	#N/A
SMED30009659	2	SMED30009659.p1	dd_Smed_v4_6621_0_1	#N/A	#N/A	General transcription factor IIF subunit 1 OS=Xenopus laevis OX=8355 GN=gtf2f1 PE=2 SV=1 E=0.00000000015	#N/A	#N/A	Neural	#N/A
SMED30016080	2	SMED30016080.p1	dd_Smed_v4_703_0_1;dd_Smed_v4_703_0_2	#N/A	Deoxyhypusine hydroxylase	Deoxyhypusine hydroxylase OS=Homo sapiens OX=9606 GN=DOHH PE=1 SV=1 Q9BU89 DOHH_HUMAN 2.17E-72	#N/A	Muscle lineage	Neural;Muscle;Intestine;Phyarnx	#N/A
SMED30008911	2	SMED30008911.p1	dd_Smed_v4_996_0_1	#N/A	Smed_22086_V2 fascin-1	Fascin OS=Homo sapiens OX=9606 GN=FSCN1 PE=1 SV=3 Q16658 FSCN1_HUMAN 8.1E-116	#N/A	#N/A	Neural;Cathepsin+ cell;Muscle;Parapharyngeal;Protonephridia	#N/A
SMED30033846	2	SMED30033846.p1	dd_Smed_v4_1689_0_1	#N/A	#N/A	Trans-1,2-dihydrobenzene-1,2-diol dehydrogenase OS=Homo sapiens OX=9606 GN=DHDH PE=1 SV=1 Q9UQ10 DHDH_HUMAN 0.00000000425	#N/A	#N/A	Protonephridia	#N/A
SMED30000714	2	SMED30000714.p1	dd_Smed_v4_6522_0_1	#N/A	#N/A	0	#N/A	#N/A	Muscle;Intestine	#N/A
SMED30019006	2	SMED30019006.p1	dd_Smed_v4_341_0_1	#N/A	#N/A	Tubulin beta-4B chain OS=Homo sapiens OX=9606 GN=TUBB4B PE=1 SV=1 P68371 TBB4B_HUMAN 0	#N/A	#N/A	Neural;Parapharyngeal;Cathepsin+ cell;Protonephridia	#N/A
SMED30031622	2	SMED30031622.p1	dd_Smed_v4_1709_0_1	#N/A	#N/A	Fructose-1,6-bisphosphatase 1 OS=Homo sapiens OX=9606 GN=FBP1 PE=1 SV=5 P09467 F16P1_HUMAN 5.89E-155	#N/A	#N/A	Cathepsin+ cell;Intestine;Muscle	#N/A
SMED30031975	2	SMED30031975.p1	dd_Smed_v4_890_0_1	#N/A	#N/A	0	#N/A	#N/A	Epidermal;Neural;Protonephridia	#N/A
SMED30028449	2	SMED30028449.p1	dd_Smed_v4_553_0_1	#N/A	#N/A	Vigilin OS=Homo sapiens OX=9606 GN=HDLBP PE=1 SV=2 Q00341 VIGLN_HUMAN 0	#N/A	#N/A	Epidermal;Muscle;Parapharyngeal;Intestine	#N/A
SMED30034823	2	SMED30034823.p1	dd_Smed_v4_822_0_1	#N/A	#N/A	Tropomyosin alpha-3 chain OS=Homo sapiens OX=9606 GN=TPM3 PE=1 SV=2 P06753 TPM3_HUMAN 0.00000186	#N/A	#N/A	Muscle;Intestine;Protonephridia	#N/A
SMED30033977	2	SMED30033977.p1	dd_Smed_v4_6929_0_1	#N/A	#N/A	Neurogenic locus notch homolog protein 4 OS=Homo sapiens OX=9606 GN=NOTCH4 PE=1 SV=2 Q99466 NOTC4_HUMAN 1.8E-21	#N/A	#N/A	#N/A	#N/A
SMED30012510	2	SMED30012510.p1	dd_Smed_v4_7091_0_1	#N/A	#N/A	Early growth response protein 1 OS=Homo sapiens OX=9606 GN=EGR1 PE=1 SV=1 P18146 EGR1_HUMAN 4.2E-36	#N/A	#N/A	Epidermal;Neural	zf-H2C2_2
SMED30006533	2	SMED30006533.p1	dd_Smed_v4_3383_0_1	#N/A	#N/A	ADP-ribosylation factor 3 OS=Homo sapiens OX=9606 GN=ARF3 PE=1 SV=2 P61204 ARF3_HUMAN 1.48E-67	#N/A	#N/A	Neural;Cathepsin+ cell	#N/A
SMED30034381	2	SMED30034381.p1	dd_Smed_v4_467_0_1	#N/A	#N/A	Malate dehydrogenase, cytoplasmic OS=Homo sapiens OX=9606 GN=MDH1 PE=1 SV=4 P40925 MDHC_HUMAN 1.09E-153	#N/A	#N/A	Neural;Muscle;Intestine;Phyarnx;Protonephridia	#N/A
SMED30031631	2	SMED30031631.p1	dd_Smed_v4_366_0_1	#N/A	#N/A	6-phosphogluconate dehydrogenase, decarboxylating OS=Homo sapiens OX=9606 GN=PGD PE=1 SV=3 P52209 6PGD_HUMAN 0	#N/A	#N/A	Intestine;Epidermal;Phyarnx;Protonephridia;Cathepsin+ cell;Neural	#N/A
SMED30001802	2	SMED30001802.p1	dd_Smed_v4_5749_0_1	#N/A	Smed_03061_V2 1-Jun	0	#N/A	#N/A	Cathepsin+ cell;Neural;Muscle	TF_bZIP
SMED30027929	2	SMED30027929.p1	dd_Smed_v4_341_0_1;dd_Smed_v4_471_0_1	#N/A	Tubulin beta-4B chain	Tubulin beta-4B chain OS=Homo sapiens OX=9606 GN=TUBB4B PE=1 SV=1 P68371 TBB4B_HUMAN 0	#N/A	Pharyngeal lineage	Neural;Muscle;Parapharyngeal;Cathepsin+ cell;Protonephridia	#N/A
SMED30016265	2	SMED30016265.p1	dd_Smed_v4_341_0_1;dd_Smed_v4_83_0_4	#N/A	Tubulin beta chain	Tubulin beta-4B chain OS=Homo sapiens OX=9606 GN=TUBB4B PE=1 SV=1 P68371 TBB4B_HUMAN 1.14E-154	#N/A	Pharyngeal lineage	Neural;Parapharyngeal;Cathepsin+ cell;Protonephridia	#N/A
SMED30002753	3	SMED30002753.p1	dd_Smed_v4_585_0_1	#N/A	X1.A5.1	0	#N/A	Muscle lineage	Cathepsin+ cell;Muscle;Neural	#N/A
SMED30000949	3	SMED30000949.p1	dd_Smed_v4_10988_0_1	tgs1	tgs-1	0	sigma	Novel lineage	Neoblast	#N/A
SMED30026803	3	SMED30026803.p1	dd_Smed_v4_8540_0_1	#N/A	X1.D.D8.3	0	#N/A	#N/A	Neural;Epidermal;Phyarnx;Protonephridia	#N/A
SMED30006092	3	SMED30006092.p1	dd_Smed_v4_11220_0_1	#N/A	#N/A	0	#N/A	#N/A	Muscle;Cathepsin+ cell;Intestine	#N/A
SMED30003764	3	SMED30003764.p1	dd_Smed_v4_5816_0_1	#N/A	N-alpha-acetyltransferase 40	N-alpha-acetyltransferase 40 OS=Homo sapiens OX=9606 GN=NAA40 PE=1 SV=1 Q86UY6 NAA40_HUMAN 3.58E-36	#N/A	Novel lineage	Neoblast;Neural	#N/A
SMED30033690	3	SMED30033690.p1	dd_Smed_v4_6182_0_1	#N/A	#N/A	Transmembrane protein 211 OS=Homo sapiens OX=9606 GN=TMEM211 PE=2 SV=2 Q6ICI0 TM211_HUMAN 3.09E-18	#N/A	#N/A	Cathepsin+ cell	#N/A
SMED30033646	3	SMED30033646.p2	dd_Smed_v4_2191_0_1	#N/A	#N/A	0	#N/A	Novel lineage	Neural	#N/A
SMED30034477	3	SMED30034477.p1	dd_Smed_v4_7444_0_1	#N/A	#N/A	Protein Tob2 OS=Homo sapiens OX=9606 GN=TOB2 PE=1 SV=2 Q14106 TOB2_HUMAN 1.5E-29	#N/A	#N/A	Neural;Parapharyngeal;Intestine	#N/A
SMED30034470	3	SMED30034470.p1	dd_Smed_v4_5781_0_1;dd_Smed_v4_5781_0_2	#N/A	5F04 PDZ ring finger 4	PDZ domain-containing RING finger protein 4 OS=Homo sapiens OX=9606 GN=PDZRN4 PE=2 SV=3 Q6ZMN7 PZRN4_HUMAN 1.01E-21	#N/A	#N/A	Neural;Parapharyngeal;Muscle;Phyarnx	#N/A
SMED30022580	3	SMED30022580.p1	dd_Smed_v4_16222_0_1	runt-1	runt-like 1	Runt-related transcription factor 3 OS=Homo sapiens OX=9606 GN=RUNX3 PE=1 SV=2 Q13761 RUNX3_HUMAN 2.07E-28	Sigma	#N/A	#N/A	Runt
SMED30011091	3	SMED30011091.p1	dd_Smed_v4_10394_0_1	#N/A	#N/A	Ski oncogene OS=Homo sapiens OX=9606 GN=SKI PE=1 SV=1 P12755 SKI_HUMAN 9.97E-38	#N/A	#N/A	Neural	#N/A
SMED30019097	3	SMED30019097.p1	dd_Smed_v4_7227_0_1;dd_Smed_v4_7227_0_2	soxP-1	SOXP-1	Transcription factor SOX-6 OS=Homo sapiens OX=9606 GN=SOX6 PE=1 SV=3 P35712 SOX6_HUMAN 0.000000000000000204	NB2；Sigma	Novel lineage	Neoblast;Neural;Protonephridia	HMG
SMED30013810	3	SMED30013810.p1	dd_Smed_v4_9287_0_1	#N/A	Teashirt	Teashirt homolog 2 OS=Homo sapiens OX=9606 GN=TSHZ2 PE=1 SV=3 Q9NRE2 TSH2_HUMAN 0.0000000944	#N/A	#N/A	Neural	zf-C2H2
SMED30027511	3	SMED30027511.p1	dd_Smed_v4_3300_0_1	#N/A	#N/A	Zinc finger protein 609 OS=Homo sapiens OX=9606 GN=ZNF609 PE=1 SV=2 O15014 ZN609_HUMAN 0.00000000000834	#N/A	#N/A	Neural	#N/A
SMED30028059	3	SMED30028059.p2	#N/A	#N/A	#N/A	0	#N/A	#N/A	#N/A	#N/A
SMED30002872	3	SMED30002872.p1	dd_Smed_v4_10988_0_1	dd_10988	tgs-1	0	dd_10988	Novel lineage	Neoblast	#N/A
SMED30022468	3	SMED30022468.p1	dd_Smed_v4_13985_0_1	#N/A	secreted frizzled -like protein	Secreted frizzled-related protein 5 OS=Homo sapiens OX=9606 GN=SFRP5 PE=2 SV=3 Q5T4F7 SFRP5_HUMAN 4.17E-40	#N/A	#N/A	Muscle	#N/A
SMED30027844	3	SMED30027844.p1	#N/A	#N/A	#N/A	0	#N/A	#N/A	#N/A	#N/A
SMED30006293	3	SMED30006293.p1	dd_Smed_v4_10685_0_1	#N/A	#N/A	0	#N/A	#N/A	Muscle;Cathepsin+ cell	#N/A
SMED30006583	3	SMED30006583.p1	dd_Smed_v4_11650_0_1	#N/A	frizzled receptor-like	Frizzled-10 OS=Homo sapiens OX=9606 GN=FZD10 PE=1 SV=1 Q9ULW2 FZD10_HUMAN 1.29E-117	#N/A	#N/A	Muscle	#N/A
SMED30017456	3	SMED30017456.p1	dd_Smed_v4_10624_0_1	#N/A	egfr-3	Receptor tyrosine-protein kinase erbB-4 OS=Homo sapiens OX=9606 GN=ERBB4 PE=1 SV=1 Q15303 ERBB4_HUMAN 1.14E-71	#N/A	#N/A	Neural;Phyarnx	#N/A
SMED30000035	3	SMED30000035.p1	dd_Smed_v4_8577_0_1	#N/A	#N/A	0	#N/A	#N/A	Protonephridia	#N/A
SMED30013860	3	SMED30013860.p1	dd_Smed_v4_7863_0_1;dd_Smed_v4_7863_0_2	#N/A	homeobox meis-like protein	Homeobox protein Meis2 OS=Homo sapiens OX=9606 GN=MEIS2 PE=1 SV=2 O14770 MEIS2_HUMAN 0.0000000000000177	#N/A	#N/A	Neural;Muscle;Cathepsin+ cell	Homeobox
SMED30030498	3	SMED30030498.p1	dd_Smed_v4_1296_0_1;dd_Smed_v4_4397_0_1	#N/A	#N/A	0	#N/A	#N/A	Cathepsin+ cell;Intestine;Neoblast	#N/A
SMED30003276	3	SMED30003276.p1	dd_Smed_v4_9899_0_1	#N/A	Protein atonal homolog 8	Protein atonal homolog 8 OS=Homo sapiens OX=9606 GN=ATOH8 PE=2 SV=2 Q96SQ7 ATOH8_HUMAN 7.98E-23	#N/A	Muscle lineage	Muscle;Intestine;Protonephridia	bHLH
SMED30008579	3	SMED30008579.p1	dd_Smed_v4_668_0_1	#N/A	Smed_34297_V2	Hsc70-interacting protein OS=Homo sapiens OX=9606 GN=ST13 PE=1 SV=2 P50502 F10A1_HUMAN 1.28E-79	#N/A	#N/A	Neoblast;Cathepsin+ cell	#N/A
SMED30033077	3	SMED30033077.p1	dd_Smed_v4_879_0_1	#N/A	#N/A	Histone H2B type 2-F OS=Homo sapiens OX=9606 GN=HIST2H2BF PE=1 SV=3 Q5QNW6 H2B2F_HUMAN 2.99E-63	#N/A	#N/A	Neoblast	#N/A
SMED30022975	4	SMED30022975.p1	dd_Smed_v4_6729_0_1	#N/A	Homeobox protein DTH-2	Homeobox protein Nkx-2.4 OS=Homo sapiens OX=9606 GN=NKX2-4 PE=3 SV=3 Q9H2Z4 NKX24_HUMAN 9.77E-38	#N/A	Epidermal lineage	Epidermal;Neoblast;Parapharyngeal	Homeobox
SMED30028798	4	SMED30028798.p1	dd_Smed_v4_883_0_1;dd_Smed_v4_883_0_2	#N/A	#N/A	0	#N/A	Pharyngeal lineage	Parapharyngeal;Neural	#N/A
SMED30010467	4	SMED30010467.p4	dd_Smed_v4_75967_0_1	#N/A	#N/A	0	#N/A	#N/A	#N/A	#N/A
SMED30018370	4	SMED30018370.p2	dd_Smed_v4_14891_0_1	#N/A	#N/A	0	#N/A	#N/A	#N/A	#N/A
SMED30007255	4	SMED30007255.p1	dd_Smed_v4_10103_0_1	#N/A	Ras-responsive element-binding protein 1	Ras-responsive element-binding protein 1 OS=Homo sapiens OX=9606 GN=RREB1 PE=1 SV=3 Q92766 RREB1_HUMAN 5.27E-19	#N/A	Pharyngeal lineage	Parapharyngeal;Intestine	zf-C2H2
SMED30032800	4	SMED30032800.p1	dd_Smed_v4_12689_0_1;dd_Smed_v4_25352_0_1	#N/A	#N/A	Serine/threonine-protein kinase DCLK3 OS=Homo sapiens OX=9606 GN=DCLK3 PE=2 SV=2 Q9C098 DCLK3_HUMAN 1.46E-104	#N/A	#N/A	Cathepsin+ cell;Protonephridia	#N/A
SMED30024859	4	SMED30024859.p1	dd_Smed_v4_1349_0_1	#N/A	#N/A	Amyloid-beta precursor protein OS=Homo sapiens OX=9606 GN=APP PE=1 SV=3 P05067 A4_HUMAN 0.000000000000202	#N/A	#N/A	#N/A	#N/A
SMED30029242	4	SMED30029242.p1	dd_Smed_v4_13343_0_1	#N/A	#N/A	LIM/homeobox protein Lhx2 OS=Homo sapiens OX=9606 GN=LHX2 PE=2 SV=2 P50458 LHX2_HUMAN 4.92E-30	#N/A	#N/A	#N/A	Homeobox
SMED30023769	4	SMED30023769.p1	dd_Smed_v4_11561_0_1	#N/A	Smed_23290_V2 tyrosine kinase-3	Tyrosine-protein kinase Fyn OS=Homo sapiens OX=9606 GN=FYN PE=1 SV=3 P06241 FYN_HUMAN 0	#N/A	#N/A	#N/A	#N/A
SMED30019454	4	SMED30019454.p1	dd_Smed_v4_4019_0_1	#N/A	#N/A	Calmodulin-3 OS=Homo sapiens OX=9606 GN=CALM3 PE=1 SV=1 P0DP25 CALM3_HUMAN 2.05E-25	#N/A	#N/A	Cathepsin+ cell	#N/A
SMED30029153	4	SMED30029153.p1	dd_Smed_v4_6745_0_1	#N/A	#N/A	Glutamate--cysteine ligase catalytic subunit OS=Homo sapiens OX=9606 GN=GCLC PE=1 SV=2 P48506 GSH1_HUMAN 0	#N/A	#N/A	#N/A	#N/A
SMED30000303	4	SMED30000303.p1	dd_Smed_v4_12467_0_1	#N/A	hoxC12	Homeobox protein Hox-C12 OS=Homo sapiens OX=9606 GN=HOXC12 PE=3 SV=2 P31275 HXC12_HUMAN 1.68E-17	#N/A	#N/A	#N/A	Homeobox
SMED30001479	4	SMED30001479.p1	dd_Smed_v4_2802_0_1;dd_Smed_v4_2802_0_2;dd_Smed_v4_2802_0_3;dd_Smed_v4_6716_0_1	#N/A	#N/A	0	#N/A	#N/A	Epidermal;Neural;Phyarnx	#N/A
SMED30004253	4	SMED30004253.p1	dd_Smed_v4_6589_0_1	#N/A	#N/A	Putative UDP-GlcNAc:betaGal beta-1,3-N-acetylglucosaminyltransferase LOC100288842 OS=Homo sapiens OX=9606 PE=5 SV=2 A8MXE2 YI036_HUMAN 0.00000000000379	#N/A	#N/A	Muscle;Neural;Cathepsin+ cell;Phyarnx	#N/A
SMED30035066	4	SMED30035066.p1	dd_Smed_v4_5531_0_1;dd_Smed_v4_5818_0_1	#N/A	axinB	Axin-1 OS=Homo sapiens OX=9606 GN=AXIN1 PE=1 SV=2 O15169 AXIN1_HUMAN 1.54E-23	#N/A	#N/A	#N/A	#N/A
SMED30031821	4	SMED30031821.p1	dd_Smed_v4_6116_0_1	#N/A	#N/A	Potassium channel subfamily K member 3 OS=Homo sapiens OX=9606 GN=KCNK3 PE=1 SV=1 O14649 KCNK3_HUMAN 2.08E-106	#N/A	#N/A	Neural	#N/A
SMED30035848	4	SMED30035848.p1	dd_Smed_v4_83_0_1;dd_Smed_v4_83_0_3	#N/A	Schmidtea mediterranea	Tubulin beta-4B chain OS=Homo sapiens OX=9606 GN=TUBB4B PE=1 SV=1 P68371 TBB4B_HUMAN 0	#N/A	#N/A	Neural;Muscle;Parapharyngeal;Cathepsin+ cell;Epidermal;Protonephridia;Phyarnx	#N/A
SMED30024755	4	SMED30024755.p1	dd_Smed_v4_5465_0_1	#N/A	#N/A	Y+L amino acid transporter 2 OS=Homo sapiens OX=9606 GN=SLC7A6 PE=1 SV=3 Q92536 YLAT2_HUMAN 1.03E-121	#N/A	#N/A	Parapharyngeal;Muscle	#N/A
SMED30019120	4	SMED30019120.p1	dd_Smed_v4_4675_0_1;dd_Smed_v4_4675_0_2	#N/A	#N/A	0	#N/A	#N/A	Neural;Parapharyngeal	#N/A
SMED30033554	4	SMED30033554.p1	dd_Smed_v4_492_0_1	#N/A	#N/A	Prostamide/prostaglandin F synthase OS=Salmo salar OX=8030 GN=prxl2b PE=2 SV=1 E=0.00000000432	#N/A	#N/A	Intestine	#N/A
SMED30025522	4	SMED30025522.p1	dd_Smed_v4_141_0_1	#N/A	Hsp60	60 kDa heat shock protein, mitochondrial OS=Homo sapiens OX=9606 GN=HSPD1 PE=1 SV=2 P10809 CH60_HUMAN 0	#N/A	#N/A	Neoblast;Epidermal;Cathepsin+ cell;Intestine	#N/A
SMED30007369	5	SMED30007369.p1	dd_Smed_v4_1063_0_1	#N/A	#N/A	C-terminal-binding protein 2 OS=Homo sapiens OX=9606 GN=CTBP2 PE=1 SV=1 P56545 CTBP2_HUMAN 8.11E-180	#N/A	#N/A	Epidermal	#N/A
SMED30030310	5	SMED30030310.p1	dd_Smed_v4_1531_0_1	#N/A	#N/A	0	#N/A	#N/A	Intestine;Neural;Neoblast;Phyarnx	#N/A
SMED30034545	5	SMED30034545.p1	dd_Smed_v4_11922_0_1	#N/A	#N/A	Mannosyl phosphorylinositol ceramide synthase SUR1 OS=Saccharomyces cerevisiae (strain ATCC 204508 / S288c) OX=559292 GN=SUR1 PE=1 SV=1 E=5.91E-21	#N/A	#N/A	#N/A	#N/A
SMED30023736	5	SMED30023736.p1	dd_Smed_v4_15436_0_1	#N/A	sine oculis-1/2	Homeobox protein SIX1 OS=Homo sapiens OX=9606 GN=SIX1 PE=1 SV=1 Q15475 SIX1_HUMAN 3.01E-108	#N/A	#N/A	Phyarnx	Homeobox
SMED30011553	5	SMED30011553.p1	dd_Smed_v4_9460_0_2	#N/A	T-box 2/3a	T-box transcription factor TBX2 OS=Homo sapiens OX=9606 GN=TBX2 PE=1 SV=3 Q13207 TBX2_HUMAN 1.29E-74	#N/A	#N/A	#N/A	T-box
SMED30001191	5	SMED30001191.p1	dd_Smed_v4_8104_0_1	#N/A	#N/A	Transcription factor SOX-2 OS=Homo sapiens OX=9606 GN=SOX2 PE=1 SV=1 P48431 SOX2_HUMAN 1.16E-40	#N/A	#N/A	Neural	HMG
SMED30007508	5	SMED30007508.p3	#N/A	#N/A	#N/A	0	#N/A	#N/A	#N/A	#N/A
SMED30010476	5	SMED30010476.p1	dd_Smed_v4_2394_0_1	#N/A	#N/A	Cytochrome P450 2J2 OS=Homo sapiens OX=9606 GN=CYP2J2 PE=1 SV=2 P51589 CP2J2_HUMAN 5.31E-44	#N/A	#N/A	Cathepsin+ cell;Intestine	#N/A
SMED30020002	5	SMED30020002.p1	dd_Smed_v4_7370_0_1	#N/A	#N/A	0	#N/A	#N/A	Neural;Epidermal	#N/A
SMED30023084	5	SMED30023084.p2	#N/A	#N/A	#N/A	0	#N/A	#N/A	#N/A	#N/A
SMED30035644	5	SMED30035644.p1	dd_Smed_v4_12073_0_1	#N/A	#N/A	0	#N/A	#N/A	Cathepsin+ cell	#N/A
SMED30016593	5	SMED30016593.p5	dd_Smed_v4_13795_0_1	#N/A	#N/A	0	#N/A	#N/A	Cathepsin+ cell;Protonephridia	#N/A
SMED30033769	5	SMED30033769.p1	dd_Smed_v4_17134_0_1	#N/A	ophis	Growth hormone secretagogue receptor type 1 OS=Homo sapiens OX=9606 GN=GHSR PE=1 SV=1 Q92847 GHSR_HUMAN 0.000000595	#N/A	#N/A	Intestine	#N/A
SMED30022490	5	SMED30022490.p1	dd_Smed_v4_11359_0_1	#N/A	#N/A	CWF19-like protein 1 OS=Homo sapiens OX=9606 GN=CWF19L1 PE=1 SV=2 Q69YN2 C19L1_HUMAN 1.34E-82	#N/A	#N/A	#N/A	#N/A
SMED30019616	5	SMED30019616.p1	dd_Smed_v4_14213_0_1;dd_Smed_v4_14213_0_2	#N/A	#N/A	Doublesex- and mab-3-related transcription factor C2 OS=Homo sapiens OX=9606 GN=DMRTC2 PE=2 SV=2 Q8IXT2 DMRTD_HUMAN 0.000000000275	#N/A	#N/A	Neural	DM
SMED30029899	5	SMED30029899.p1	dd_Smed_v4_50_0_1	#N/A	slc25a-30	ADP/ATP translocase 3 OS=Homo sapiens OX=9606 GN=SLC25A6 PE=1 SV=4 P12236 ADT3_HUMAN 1.4E-96	#N/A	#N/A	Neoblast;Intestine	#N/A
SMED30010822	5	SMED30010822.p1	dd_Smed_v4_50982_0_1;dd_Smed_v4_70214_0_1	#N/A	#N/A	26S proteasome non-ATPase regulatory subunit 2 OS=Homo sapiens OX=9606 GN=PSMD2 PE=1 SV=3 Q13200 PSMD2_HUMAN 3.34E-95	#N/A	#N/A	#N/A	#N/A
SMED30016241	5	SMED30016241.p1	dd_Smed_v4_7333_0_1	#N/A	#N/A	0	#N/A	#N/A	#N/A	#N/A
SMED30007579	5	SMED30007579.p1	dd_Smed_v4_9798_0_1	#N/A	#N/A	Coiled-coil domain-containing protein 175 OS=Homo sapiens OX=9606 GN=CCDC175 PE=4 SV=2 P0C221 CC175_HUMAN 0.00000604	#N/A	#N/A	Neural;Epidermal;Protonephridia;Phyarnx	#N/A
SMED30016204	5	SMED30016204.p1	dd_Smed_v4_6866_0_1	#N/A	cyclinG-like	Cyclin-G2 OS=Homo sapiens OX=9606 GN=CCNG2 PE=2 SV=1 Q16589 CCNG2_HUMAN 3.46E-20	#N/A	#N/A	Parapharyngeal;Muscle;Protonephridia	#N/A
SMED30023587	5	SMED30023587.p1	dd_Smed_v4_10428_0_1;dd_Smed_v4_4145_0_1	#N/A	#N/A	0	#N/A	#N/A	Neural;Cathepsin+ cell;Muscle;Intestine	TF_bZIP
SMED30016322	5	SMED30016322.p1	dd_Smed_v4_1198_0_1	#N/A	#N/A	Septin-7 OS=Homo sapiens OX=9606 GN=SEPTIN7 PE=1 SV=2 Q16181 SEPT7_HUMAN 7.81E-135	#N/A	#N/A	Cathepsin+ cell;Protonephridia	#N/A
SMED30026474	5	SMED30026474.p1	dd_Smed_v4_4522_0_1	#N/A	#N/A	SNF-related serine/threonine-protein kinase OS=Homo sapiens OX=9606 GN=SNRK PE=1 SV=2 Q9NRH2 SNRK_HUMAN 1.83E-141	#N/A	#N/A	Cathepsin+ cell	#N/A
SMED30030869	5	SMED30030869.p1	dd_Smed_v4_18997_0_1	#N/A	#N/A	0	#N/A	#N/A	#N/A	#N/A
SMED30015192	5	SMED30015192.p1	dd_Smed_v4_6546_0_1	#N/A	#N/A	Uracil phosphoribosyltransferase homolog OS=Homo sapiens OX=9606 GN=UPRT PE=1 SV=1 Q96BW1 UPP_HUMAN 3.71E-87	#N/A	#N/A	Parapharyngeal	#N/A
SMED30033851	5	SMED30033851.p1	#N/A	#N/A	#N/A	0	#N/A	#N/A	#N/A	#N/A
SMED30020356	5	SMED30020356.p1	dd_Smed_v4_3435_0_1	#N/A	#N/A	Mitochondrial carrier homolog 2 OS=Homo sapiens OX=9606 GN=MTCH2 PE=1 SV=1 Q9Y6C9 MTCH2_HUMAN 8.77E-35	#N/A	#N/A	#N/A	#N/A
SMED30034722	5	SMED30034722.p1	dd_Smed_v4_9512_0_1	#N/A	#N/A	E3 ubiquitin-protein ligase RNF25 OS=Homo sapiens OX=9606 GN=RNF25 PE=1 SV=1 Q96BH1 RNF25_HUMAN 0.0000000000000854	#N/A	#N/A	#N/A	#N/A
SMED30014572	5	SMED30014572.p1	dd_Smed_v4_13263_0_1	#N/A	#N/A	Cell division cycle protein 16 homolog OS=Homo sapiens OX=9606 GN=CDC16 PE=1 SV=2 Q13042 CDC16_HUMAN 6.66E-82	#N/A	#N/A	#N/A	#N/A
SMED30027825	5	SMED30027825.p1	dd_Smed_v4_11534_0_1;dd_Smed_v4_11534_0_2;dd_Smed_v4_11534_0_3	#N/A	#N/A	Inactive rhomboid protein 1 OS=Homo sapiens OX=9606 GN=RHBDF1 PE=1 SV=2 Q96CC6 RHDF1_HUMAN 3.36E-140	#N/A	#N/A	#N/A	#N/A
SMED30032819	5	SMED30032819.p1	dd_Smed_v4_6341_0_1	#N/A	#N/A	Arginine-glutamic acid dipeptide repeats protein OS=Homo sapiens OX=9606 GN=RERE PE=1 SV=2 Q9P2R6 RERE_HUMAN 3.3E-33	#N/A	#N/A	#N/A	#N/A
SMED30000072	5	SMED30000072.p1	dd_Smed_v4_7612_0_1	Rb	Smed_23608_V2 retinoblastoma binding -1	Histone-binding protein RBBP4 OS=Homo sapiens OX=9606 GN=RBBP4 PE=1 SV=3 Q09028 RBBP4_HUMAN 2.4E-152	pan-neoblast	#N/A	Neoblast	#N/A
SMED30010638	5	SMED30010638.p1	dd_Smed_v4_11911_0_1	#N/A	id4	DNA-binding protein inhibitor ID-4 OS=Homo sapiens OX=9606 GN=ID4 PE=1 SV=1 P47928 ID4_HUMAN 0.0000000000000189	#N/A	#N/A	Neural;Protonephridia	bHLH
SMED30010709	5	SMED30010709.p1	dd_Smed_v4_9305_0_1	#N/A	#N/A	Protein cereblon OS=Homo sapiens OX=9606 GN=CRBN PE=1 SV=1 Q96SW2 CRBN_HUMAN 9.88E-52	#N/A	#N/A	#N/A	#N/A
SMED30029808	5	SMED30029808.p1	dd_Smed_v4_10882_0_1;dd_Smed_v4_10882_0_2	#N/A	#N/A	UBX domain-containing protein 7 OS=Homo sapiens OX=9606 GN=UBXN7 PE=1 SV=2 O94888 UBXN7_HUMAN 1.09E-28	#N/A	#N/A	#N/A	#N/A
SMED30033629	5	SMED30033629.p10	dd_Smed_v4_9986_0_1;dd_Smed_v4_9986_0_2;dd_Smed_v4_9986_0_3;dd_Smed_v4_9986_0_4	#N/A	#N/A	0	#N/A	#N/A	#N/A	#N/A
SMED30003868	5	SMED30003868.p1	dd_Smed_v4_7267_0_1	#N/A	#N/A	Ubiquitin-associated domain-containing protein 2 OS=Homo sapiens OX=9606 GN=UBAC2 PE=1 SV=1 Q8NBM4 UBAC2_HUMAN 3.71E-33	#N/A	#N/A	#N/A	#N/A
SMED30029234	5	SMED30029234.p1	dd_Smed_v4_3697_1_1	#N/A	#N/A	TOM1-like protein 1 OS=Homo sapiens OX=9606 GN=TOM1L1 PE=1 SV=2 O75674 TM1L1_HUMAN 0.00000000000715	#N/A	#N/A	#N/A	#N/A
SMED30016924	5	SMED30016924.p1	dd_Smed_v4_5677_0_2	#N/A	SETD8-1	N-lysine methyltransferase KMT5A OS=Homo sapiens OX=9606 GN=KMT5A PE=1 SV=3 Q9NQR1 KMT5A_HUMAN 1.35E-52	#N/A	#N/A	#N/A	#N/A
SMED30015751	5	SMED30015751.p1	dd_Smed_v4_13366_0_1;dd_Smed_v4_13366_0_2	#N/A	#N/A	RNA-binding region-containing protein 3 OS=Homo sapiens OX=9606 GN=RNPC3 PE=1 SV=1 Q96LT9 RNPC3_HUMAN 5.65E-22	#N/A	#N/A	#N/A	#N/A
SMED30009874	5	SMED30009874.p1	dd_Smed_v4_1681_0_1	#N/A	#N/A	Eukaryotic translation initiation factor 1 OS=Homo sapiens OX=9606 GN=EIF1 PE=1 SV=1 P41567 EIF1_HUMAN 4.15E-36	#N/A	#N/A	Neoblast	#N/A
SMED30022758	5	SMED30022758.p1	dd_Smed_v4_1953_0_1	#N/A	#N/A	Serine/threonine-protein kinase 25 OS=Homo sapiens OX=9606 GN=STK25 PE=1 SV=1 O00506 STK25_HUMAN 2.13E-155	#N/A	#N/A	Cathepsin+ cell	#N/A
SMED30029180	5	SMED30029180.p1	dd_Smed_v4_1470_0_1;dd_Smed_v4_2526_0_1;dd_Smed_v4_3033_0_1	#N/A	#N/A	Poly(A) polymerase gamma OS=Homo sapiens OX=9606 GN=PAPOLG PE=1 SV=2 Q9BWT3 PAPOG_HUMAN 2.72E-113	#N/A	#N/A	Neoblast	#N/A
SMED30012310	5	SMED30012310.p1	dd_Smed_v4_5231_0_1	#N/A	#N/A	0	#N/A	#N/A	Epidermal;Phyarnx	#N/A
SMED30024309	5	SMED30024309.p1	dd_Smed_v4_449_0_1	#N/A	#N/A	Isocitrate dehydrogenase [NADP], mitochondrial OS=Homo sapiens OX=9606 GN=IDH2 PE=1 SV=2 P48735 IDHP_HUMAN 0	#N/A	#N/A	Neoblast;Intestine	#N/A
SMED30026283	5	SMED30026283.p5	#N/A	#N/A	#N/A	0	#N/A	#N/A	#N/A	#N/A
SMED30002884	5	SMED30002884.p1	dd_Smed_v4_2983_0_1	#N/A	#N/A	Palmitoyltransferase ZDHHC17 OS=Homo sapiens OX=9606 GN=ZDHHC17 PE=1 SV=2 Q8IUH5 ZDH17_HUMAN 9.63E-141	#N/A	#N/A	#N/A	#N/A
SMED30019229	5	SMED30019229.p1	dd_Smed_v4_5775_0_1	#N/A	#N/A	DnaJ homolog subfamily C member 21 OS=Homo sapiens OX=9606 GN=DNAJC21 PE=1 SV=2 Q5F1R6 DJC21_HUMAN 2.62E-80	#N/A	#N/A	#N/A	zf-C2H2
SMED30032409	5	SMED30032409.p1	dd_Smed_v4_5658_0_1	#N/A	#N/A	Ribosomal protein S6 kinase beta-1 OS=Homo sapiens OX=9606 GN=RPS6KB1 PE=1 SV=2 P23443 KS6B1_HUMAN 7.84E-98	#N/A	#N/A	#N/A	#N/A
SMED30030431	5	SMED30030431.p1	dd_Smed_v4_633_0_1	#N/A	#N/A	U1 small nuclear ribonucleoprotein 70 kDa OS=Homo sapiens OX=9606 GN=SNRNP70 PE=1 SV=2 P08621 RU17_HUMAN 5.32E-66	#N/A	#N/A	Neoblast;Intestine	#N/A
SMED30018288	5	SMED30018288.p1	dd_Smed_v4_5329_0_1	#N/A	#N/A	TNF receptor-associated factor 6 OS=Homo sapiens OX=9606 GN=TRAF6 PE=1 SV=1 Q9Y4K3 TRAF6_HUMAN 0.000000000977	#N/A	#N/A	#N/A	#N/A
SMED30011079	5	SMED30011079.p1	dd_Smed_v4_9725_0_1;dd_Smed_v4_9725_0_2	#N/A	putative Ku70	X-ray repair cross-complementing protein 6 OS=Homo sapiens OX=9606 GN=XRCC6 PE=1 SV=2 P12956 XRCC6_HUMAN 6.77E-64	#N/A	#N/A	#N/A	#N/A
SMED30007425	5	SMED30007425.p1	dd_Smed_v4_6378_0_1;dd_Smed_v4_6378_0_2;dd_Smed_v4_6378_0_3;dd_Smed_v4_6378_0_4	#N/A	#N/A	RUS1 family protein C16orf58 OS=Homo sapiens OX=9606 GN=C16orf58 PE=1 SV=2 Q96GQ5 RUS1_HUMAN 8.58E-93	#N/A	#N/A	#N/A	#N/A
SMED30033874	5	SMED30033874.p1	dd_Smed_v4_3596_0_1	#N/A	slc25a-18	Mitochondrial 2-oxoglutarate/malate carrier protein OS=Homo sapiens OX=9606 GN=SLC25A11 PE=1 SV=3 Q02978 M2OM_HUMAN 5.56E-144	#N/A	#N/A	#N/A	#N/A
SMED30032249	5	SMED30032249.p1	dd_Smed_v4_8210_0_1	#N/A	#N/A	eIF-2-alpha kinase GCN2 OS=Homo sapiens OX=9606 GN=EIF2AK4 PE=1 SV=3 Q9P2K8 E2AK4_HUMAN 6.68E-99	#N/A	#N/A	#N/A	#N/A
SMED30015151	5	SMED30015151.p1	dd_Smed_v4_2926_0_1;dd_Smed_v4_2926_0_2;dd_Smed_v4_2926_0_3;dd_Smed_v4_2926_0_4;dd_Smed_v4_580_0_1	#N/A	#N/A	Phosphatidylinositol transfer protein alpha isoform OS=Homo sapiens OX=9606 GN=PITPNA PE=1 SV=2 Q00169 PIPNA_HUMAN 8.22E-109	#N/A	#N/A	Neural;Protonephridia;Intestine;Parapharyngeal	#N/A
SMED30031235	5	SMED30031235.p1	dd_Smed_v4_648_0_1	#N/A	#N/A	Tubulin alpha-3D chain OS=Homo sapiens OX=9606 GN=TUBA3D PE=1 SV=1 P0DPH8 TBA3D_HUMAN 0	#N/A	#N/A	Neoblast	#N/A
SMED30015866	5	SMED30015866.p1	dd_Smed_v4_13614_0_1	#N/A	#N/A	0	#N/A	#N/A	#N/A	#N/A
SMED30023487	5	SMED30023487.p1	dd_Smed_v4_1125_0_1	#N/A	#N/A	Protein LSM14 homolog A OS=Homo sapiens OX=9606 GN=LSM14A PE=1 SV=3 Q8ND56 LS14A_HUMAN 4.33E-37	#N/A	#N/A	Neoblast	#N/A
SMED30027645	5	SMED30027645.p1	dd_Smed_v4_6659_0_1	#N/A	#N/A	Zinc finger protein 713 OS=Homo sapiens OX=9606 GN=ZNF713 PE=2 SV=1 Q8N859 ZN713_HUMAN 1.42E-19	#N/A	#N/A	Muscle	zf-H2C2_2
SMED30019639	5	SMED30019639.p1	dd_Smed_v4_2740_0_1	#N/A	#N/A	39S ribosomal protein L45, mitochondrial OS=Homo sapiens OX=9606 GN=MRPL45 PE=1 SV=2 Q9BRJ2 RM45_HUMAN 9.75E-48	#N/A	#N/A	#N/A	#N/A
SMED30017676	5	SMED30017676.p1	dd_Smed_v4_10497_0_1	#N/A	#N/A	0	#N/A	#N/A	#N/A	#N/A
SMED30020301	5	SMED30020301.p1	dd_Smed_v4_5676_0_1;dd_Smed_v4_5676_0_2	#N/A	#N/A	0	#N/A	#N/A	Neoblast	#N/A
SMED30031558	5	SMED30031558.p1	dd_Smed_v4_3344_0_1	#N/A	#N/A	Transmembrane protein 189 OS=Homo sapiens OX=9606 GN=TMEM189 PE=1 SV=3 A5PLL7 TM189_HUMAN 2.44E-105	#N/A	#N/A	#N/A	#N/A
SMED30014348	5	SMED30014348.p1	dd_Smed_v4_10293_0_1;dd_Smed_v4_1350_0_1	#N/A	#N/A	Four and a half LIM domains protein 3 OS=Homo sapiens OX=9606 GN=FHL3 PE=1 SV=4 Q13643 FHL3_HUMAN 3.8E-46	#N/A	#N/A	Epidermal;Intestine;Neural;Muscle;Neoblast	#N/A
SMED30025193	5	SMED30025193.p1	dd_Smed_v4_9728_0_1;dd_Smed_v4_9728_0_2	#N/A	#N/A	Centrosomal protein of 170 kDa protein B OS=Homo sapiens OX=9606 GN=CEP170B PE=1 SV=4 Q9Y4F5 C170B_HUMAN 0.000000000000292	#N/A	#N/A	Neural	#N/A
SMED30011086	5	SMED30011086.p1	dd_Smed_v4_10435_0_1	#N/A	#N/A	GTP-binding protein 2 OS=Homo sapiens OX=9606 GN=GTPBP2 PE=1 SV=1 Q9BX10 GTPB2_HUMAN 1.62E-102	#N/A	#N/A	#N/A	#N/A
SMED30032494	5	#N/A	#N/A	#N/A	#N/A	#N/A	#N/A	#N/A	#N/A	#N/A
SMED30004856	5	SMED30004856.p1	dd_Smed_v4_8454_0_1	#N/A	#N/A	PWWP domain-containing protein 2A OS=Homo sapiens OX=9606 GN=PWWP2A PE=1 SV=2 Q96N64 PWP2A_HUMAN 0.00000000000119	#N/A	#N/A	#N/A	#N/A
SMED30033921	5	SMED30033921.p1	dd_Smed_v4_10816_0_1	#N/A	#N/A	Cyclin-dependent kinase 9 OS=Homo sapiens OX=9606 GN=CDK9 PE=1 SV=3 P50750 CDK9_HUMAN 2.42E-114	#N/A	#N/A	#N/A	#N/A
SMED30003273	5	SMED30003273.p1	dd_Smed_v4_11937_0_1	#N/A	#N/A	0	#N/A	#N/A	#N/A	#N/A
SMED30006629	5	SMED30006629.p1	dd_Smed_v4_3378_0_1	#N/A	unknown mRNA	E3 ubiquitin-protein ligase HUWE1 OS=Homo sapiens OX=9606 GN=HUWE1 PE=1 SV=3 Q7Z6Z7 HUWE1_HUMAN 3.97E-169	#N/A	#N/A	#N/A	#N/A
SMED30031557	5	SMED30031557.p1	dd_Smed_v4_7897_0_1;dd_Smed_v4_7897_0_2;dd_Smed_v4_7897_0_3;dd_Smed_v4_7897_0_4;dd_Smed_v4_7897_0_5	#N/A	#N/A	Fibroblast growth factor receptor 1 OS=Homo sapiens OX=9606 GN=FGFR1 PE=1 SV=3 P11362 FGFR1_HUMAN 8.46E-57	#N/A	#N/A	Cathepsin+ cell	#N/A
SMED30022559	5	SMED30022559.p1	#N/A	#N/A	#N/A	0	#N/A	#N/A	#N/A	#N/A
SMED30013664	5	SMED30013664.p1	dd_Smed_v4_8421_0_1	#N/A	#N/A	X-ray repair cross-complementing protein 5 OS=Homo sapiens OX=9606 GN=XRCC5 PE=1 SV=3 P13010 XRCC5_HUMAN 2.1E-67	#N/A	#N/A	Neoblast	#N/A
SMED30007818	5	SMED30007818.p1	dd_Smed_v4_8107_0_1	#N/A	#N/A	Tyrosyl-DNA phosphodiesterase 2 OS=Homo sapiens OX=9606 GN=TDP2 PE=1 SV=1 O95551 TYDP2_HUMAN 1.86E-32	#N/A	#N/A	#N/A	#N/A
SMED30011180	5	SMED30011180.p1	dd_Smed_v4_8860_0_1;dd_Smed_v4_8860_0_2	#N/A	Kinesin-like protein KIF26B	Kinesin-like protein KIF26A OS=Homo sapiens OX=9606 GN=KIF26A PE=1 SV=3 Q9ULI4 KI26A_HUMAN 3.56E-49	#N/A	Pharyngeal lineage	Neural;Muscle;Phyarnx	#N/A
SMED30029676	5	SMED30029676.p1	dd_Smed_v4_3023_0_1	#N/A	Smed_00240_V2 peptidyl prolyl cis trans isomerase FKBP-2	Inactive peptidyl-prolyl cis-trans isomerase FKBP6 OS=Homo sapiens OX=9606 GN=FKBP6 PE=1 SV=1 O75344 FKBP6_HUMAN 6.94E-30	#N/A	#N/A	Neoblast	#N/A
SMED30025511	5	SMED30025511.p1	dd_Smed_v4_6459_0_1	#N/A	#N/A	Zinc finger protein 687 OS=Homo sapiens OX=9606 GN=ZNF687 PE=1 SV=1 Q8N1G0 ZN687_HUMAN 0.00000299	#N/A	#N/A	#N/A	#N/A
SMED30033543	5	SMED30033543.p1	dd_Smed_v4_7250_0_1	#N/A	#N/A	0	#N/A	#N/A	#N/A	#N/A
SMED30021516	5	SMED30021516.p1	dd_Smed_v4_1605_0_1	#N/A	#N/A	MICOS complex subunit MIC60 OS=Homo sapiens OX=9606 GN=IMMT PE=1 SV=1 Q16891 MIC60_HUMAN 4.87E-57	#N/A	#N/A	Intestine;Neoblast;Phyarnx	#N/A
SMED30014331	5	SMED30014331.p1	dd_Smed_v4_8633_0_1	#N/A	#N/A	Vacuolar protein sorting-associated protein 52 homolog OS=Homo sapiens OX=9606 GN=VPS52 PE=1 SV=1 Q8N1B4 VPS52_HUMAN 0	#N/A	#N/A	#N/A	#N/A
SMED30028462	6	SMED30028462.p1	dd_Smed_v4_2206_0_1	#N/A	#N/A	0	#N/A	#N/A	Cathepsin+ cell;Muscle;Protonephridia	#N/A
SMED30002228	6	SMED30002228.p1	dd_Smed_v4_7050_0_1	#N/A	#N/A	Immunoglobulin superfamily containing leucine-rich repeat protein 2 OS=Homo sapiens OX=9606 GN=ISLR2 PE=2 SV=1 Q6UXK2 ISLR2_HUMAN 0.00000000000301	#N/A	#N/A	Cathepsin+ cell;Protonephridia;Phyarnx	#N/A
SMED30019916	6	SMED30019916.p1	dd_Smed_v4_3479_0_2;dd_Smed_v4_3479_0_3;dd_Smed_v4_9667_0_1	#N/A	CTNNB1	Catenin beta-1 OS=Homo sapiens OX=9606 GN=CTNNB1 PE=1 SV=1 P35222 CTNB1_HUMAN 0.0000000000158	#N/A	#N/A	Cathepsin+ cell	#N/A
SMED30005459	6	SMED30005459.p1	dd_Smed_v4_2661_0_1;dd_Smed_v4_2661_0_2;dd_Smed_v4_2661_0_3	#N/A	#N/A	0	#N/A	#N/A	Neural;Cathepsin+ cell;Muscle;Phyarnx;Protonephridia	#N/A
SMED30010627	6	SMED30010627.p1	dd_Smed_v4_8553_0_1	#N/A	Smed-meis-2	Homeobox protein Meis1 OS=Homo sapiens OX=9606 GN=MEIS1 PE=1 SV=1 O00470 MEIS1_HUMAN 1.15E-54	#N/A	#N/A	Muscle;Neural;Protonephridia	#N/A
SMED30006199	6	SMED30006199.p1	dd_Smed_v4_1817_0_1	#N/A	#N/A	Acetyl-coenzyme A synthetase, cytoplasmic OS=Homo sapiens OX=9606 GN=ACSS2 PE=1 SV=1 Q9NR19 ACSA_HUMAN 0	#N/A	#N/A	Neural	#N/A
SMED30004175	6	SMED30004175.p1	dd_Smed_v4_4423_0_1;dd_Smed_v4_4423_0_2	#N/A	#N/A	Rho guanine nucleotide exchange factor 7 OS=Homo sapiens OX=9606 GN=ARHGEF7 PE=1 SV=2 Q14155 ARHG7_HUMAN 9.79E-47	#N/A	#N/A	Neural;Muscle	#N/A
SMED30016325	6	SMED30016325.p1	dd_Smed_v4_23800_0_1;dd_Smed_v4_5300_1_1	#N/A	Dmd-1 splice form 1	Doublesex- and mab-3-related transcription factor A1 OS=Homo sapiens OX=9606 GN=DMRTA1 PE=2 SV=1 Q5VZB9 DMRTA_HUMAN 0.0000000459	#N/A	#N/A	#N/A	DM
SMED30024013	6	SMED30024013.p1	dd_Smed_v4_16281_0_1;dd_Smed_v4_16281_0_2	#N/A	#N/A	Histone-lysine N-methyltransferase MECOM OS=Homo sapiens OX=9606 GN=MECOM PE=1 SV=3 Q03112 MECOM_HUMAN 1.76E-32	#N/A	#N/A	#N/A	zf-C2H2
SMED30029727	6	SMED30029727.p1	dd_Smed_v4_5177_0_1	#N/A	#N/A	Transcriptional repressor CTCFL OS=Homo sapiens OX=9606 GN=CTCFL PE=1 SV=2 Q8NI51 CTCFL_HUMAN 0.000000000876	#N/A	#N/A	Cathepsin+ cell;Intestine;Protonephridia	zf-H2C2_2
SMED30019501	6	SMED30019501.p1	dd_Smed_v4_10730_0_1;dd_Smed_v4_10730_0_2	#N/A	#N/A	Netrin receptor UNC5C OS=Homo sapiens OX=9606 GN=UNC5C PE=1 SV=2 O95185 UNC5C_HUMAN 4.11E-98	#N/A	#N/A	Cathepsin+ cell	#N/A
SMED30002944	6	SMED30002944.p1	dd_Smed_v4_8685_0_1	#N/A	#N/A	Gamma-glutamylaminecyclotransferase OS=Homo sapiens OX=9606 GN=GGACT PE=1 SV=2 Q9BVM4 GGACT_HUMAN 0.000000000115	#N/A	#N/A	Epidermal;Phyarnx;Intestine	#N/A
SMED30021549	6	SMED30021549.p1	dd_Smed_v4_1092_0_1	#N/A	#N/A	Universal stress protein MJ0531 OS=Methanocaldococcus jannaschii (strain ATCC 43067 / DSM 2661 / JAL-1 / JCM 10045 / NBRC 100440) OX=243232 GN=MJ0531 PE=3 SV=1 E=0.0000000000184	#N/A	#N/A	Epidermal;Protonephridia	#N/A
SMED30017594	6	SMED30017594.p1	dd_Smed_v4_15583_0_1	#N/A	#N/A	0	#N/A	#N/A	#N/A	#N/A
SMED30003560	6	SMED30003560.p1	dd_Smed_v4_5439_0_1;dd_Smed_v4_5439_0_2;dd_Smed_v4_5439_0_3	#N/A	#N/A	Teneurin-3 OS=Homo sapiens OX=9606 GN=TENM3 PE=2 SV=3 Q9P273 TEN3_HUMAN 4.28E-158	#N/A	#N/A	Neural;Muscle	#N/A
SMED30017246	6	SMED30017246.p1	dd_Smed_v4_12679_0_1;dd_Smed_v4_12679_0_2	#N/A	#N/A	Kinesin-like protein KIF26A OS=Homo sapiens OX=9606 GN=KIF26A PE=1 SV=3 Q9ULI4 KI26A_HUMAN 9.54E-51	#N/A	#N/A	Neural;Muscle	#N/A
SMED30005237	6	SMED30005237.p1	dd_Smed_v4_8858_0_1	#N/A	#N/A	Zinc finger protein 577 OS=Homo sapiens OX=9606 GN=ZNF577 PE=2 SV=3 Q9BSK1 ZN577_HUMAN 2.32E-18	#N/A	#N/A	Cathepsin+ cell;Protonephridia;Neural	zf-H2C2_2
SMED30024929	6	SMED30024929.p1	dd_Smed_v4_4950_0_1;dd_Smed_v4_4950_0_2;dd_Smed_v4_4950_0_3;dd_Smed_v4_4950_0_4	#N/A	Smed_20767_V2	Rap guanine nucleotide exchange factor 2 OS=Homo sapiens OX=9606 GN=RAPGEF2 PE=1 SV=1 Q9Y4G8 RPGF2_HUMAN 2.98E-144	#N/A	#N/A	Cathepsin+ cell;Muscle;Protonephridia	#N/A
SMED30015587	6	SMED30015587.p1	dd_Smed_v4_7558_0_1	#N/A	#N/A	Dual specificity protein phosphatase 14 OS=Homo sapiens OX=9606 GN=DUSP14 PE=1 SV=1 O95147 DUS14_HUMAN 1.13E-40	#N/A	#N/A	Neural;Epidermal;Phyarnx;Protonephridia	#N/A
SMED30018825	6	SMED30018825.p1	dd_Smed_v4_13835_0_1	#N/A	5B07 rhomboid-like	Rhomboid-related protein 2 OS=Homo sapiens OX=9606 GN=RHBDL2 PE=1 SV=2 Q9NX52 RHBL2_HUMAN 4.89E-52	#N/A	#N/A	Cathepsin+ cell;Muscle	#N/A
SMED30014036	6	SMED30014036.p1	dd_Smed_v4_7930_0_1	#N/A	#N/A	Protocadherin-11 X-linked OS=Homo sapiens OX=9606 GN=PCDH11X PE=2 SV=1 Q9BZA7 PC11X_HUMAN 4.43E-55	#N/A	#N/A	Cathepsin+ cell;Parapharyngeal	#N/A
SMED30028199	6	SMED30028199.p1	dd_Smed_v4_865_0_1	#N/A	#N/A	PLAC8-like protein 1 OS=Homo sapiens OX=9606 GN=PLAC8L1 PE=2 SV=1 A1L4L8 PL8L1_HUMAN 0.000000000000000757	#N/A	#N/A	Cathepsin+ cell;Muscle;Neural	#N/A
SMED30000362	6	SMED30000362.p5	dd_Smed_v4_9526_0_1	#N/A	#N/A	0	#N/A	#N/A	Neural	#N/A
SMED30012489	6	SMED30012489.p3	#N/A	#N/A	#N/A	0	#N/A	#N/A	#N/A	#N/A
SMED30025830	6	SMED30025830.p1	dd_Smed_v4_280_0_1	#N/A	#N/A	Ornithine decarboxylase OS=Homo sapiens OX=9606 GN=ODC1 PE=1 SV=2 P11926 DCOR_HUMAN 7.18E-94	#N/A	#N/A	Epidermal;Cathepsin+ cell;Intestine;Protonephridia	#N/A
SMED30035255	6	SMED30035255.p1	dd_Smed_v4_7900_0_1	#N/A	#N/A	Uncharacterized protein C7orf57 OS=Homo sapiens OX=9606 GN=C7orf57 PE=2 SV=3 Q8NEG2 CG057_HUMAN 0.000000425	#N/A	#N/A	Neural;Epidermal;Protonephridia;Phyarnx	#N/A
SMED30003084	6	SMED30003084.p1	dd_Smed_v4_3732_0_1	#N/A	CFAP45	Cilia- and flagella-associated protein 45 OS=Homo sapiens OX=9606 GN=CFAP45 PE=2 SV=2 Q9UL16 CFA45_HUMAN 7.37E-99	#N/A	#N/A	Neural;Epidermal;Phyarnx;Protonephridia	#N/A
SMED30001127	6	SMED30001127.p1	dd_Smed_v4_5120_0_1	#N/A	#N/A	Histone chaperone ASF1B OS=Homo sapiens OX=9606 GN=ASF1B PE=1 SV=1 Q9NVP2 ASF1B_HUMAN 1.5E-67	#N/A	#N/A	Neoblast	#N/A
SMED30026556	6	SMED30026556.p1	dd_Smed_v4_2168_0_1	#N/A	#N/A	Mitofusin-2 OS=Homo sapiens OX=9606 GN=MFN2 PE=1 SV=3 O95140 MFN2_HUMAN 1.85E-178	#N/A	#N/A	#N/A	#N/A
SMED30021224	6	SMED30021224.p1	dd_Smed_v4_4709_0_1	#N/A	#N/A	Msx2-interacting protein OS=Homo sapiens OX=9606 GN=SPEN PE=1 SV=1 Q96T58 MINT_HUMAN 2.37E-36	#N/A	#N/A	Cathepsin+ cell;Neural	#N/A
SMED30006262	6	SMED30006262.p2	#N/A	#N/A	#N/A	0	#N/A	#N/A	#N/A	#N/A
SMED30000147	6	SMED30000147.p1	dd_Smed_v4_2936_0_1	#N/A	#N/A	Inhibitor of growth protein 3 OS=Homo sapiens OX=9606 GN=ING3 PE=1 SV=2 Q9NXR8 ING3_HUMAN 4.34E-21	#N/A	#N/A	#N/A	#N/A
SMED30031916	6	SMED30031916.p1	dd_Smed_v4_126_0_1	#N/A	#N/A	40S ribosomal protein S30 OS=Homo sapiens OX=9606 GN=FAU PE=1 SV=1 P62861 RS30_HUMAN 7.07E-21	#N/A	#N/A	Epidermal;Cathepsin+ cell;Neoblast;Intestine	#N/A
SMED30034037	6	SMED30034037.p1	dd_Smed_v4_9003_0_1	#N/A	#N/A	CUE domain-containing protein 1 OS=Homo sapiens OX=9606 GN=CUEDC1 PE=1 SV=1 Q9NWM3 CUED1_HUMAN 0.0000000147	#N/A	#N/A	#N/A	#N/A
SMED30032139	6	SMED30032139.p1	dd_Smed_v4_355_0_1	#N/A	#N/A	E3 ubiquitin-protein ligase XIAP OS=Homo sapiens OX=9606 GN=XIAP PE=1 SV=2 P98170 XIAP_HUMAN 0.00000000778	#N/A	#N/A	Neoblast	#N/A
SMED30001663	6	SMED30001663.p3	dd_Smed_v4_4288_0_1;dd_Smed_v4_6533_0_1	#N/A	#N/A	0	#N/A	#N/A	Muscle;Neural;Epidermal	#N/A
SMED30030700	6	SMED30030700.p1	dd_Smed_v4_5149_0_1	#N/A	#N/A	0	#N/A	#N/A	Cathepsin+ cell	#N/A
SMED30004822	6	SMED30004822.p1	dd_Smed_v4_2689_0_1	#N/A	#N/A	8-oxo-dGDP phosphatase NUDT18 OS=Homo sapiens OX=9606 GN=NUDT18 PE=1 SV=3 Q6ZVK8 NUD18_HUMAN 9.02E-31	#N/A	#N/A	#N/A	#N/A
SMED30021908	6	SMED30021908.p1	dd_Smed_v4_7466_0_1	#N/A	#N/A	0	#N/A	#N/A	Neural	#N/A
SMED30006140	6	SMED30006140.p1	dd_Smed_v4_5279_0_1	#N/A	#N/A	NADH dehydrogenase [ubiquinone] 1 alpha subcomplex subunit 10, mitochondrial OS=Homo sapiens OX=9606 GN=NDUFA10 PE=1 SV=1 O95299 NDUAA_HUMAN 0.00000000000000108	#N/A	#N/A	Neoblast	#N/A
SMED30013371	6	SMED30013371.p1	dd_Smed_v4_222_0_1	#N/A	#N/A	40S ribosomal protein S26 OS=Homo sapiens OX=9606 GN=RPS26 PE=1 SV=3 P62854 RS26_HUMAN 4.77E-53	#N/A	#N/A	Neoblast;Intestine	#N/A
SMED30022535	6	SMED30022535.p1	dd_Smed_v4_316_0_1	#N/A	#N/A	Ras GTPase-activating protein-binding protein 1 OS=Homo sapiens OX=9606 GN=G3BP1 PE=1 SV=1 Q13283 G3BP1_HUMAN 1.94E-24	#N/A	#N/A	#N/A	#N/A
SMED30013116	6	SMED30013116.p1	dd_Smed_v4_4399_0_1	#N/A	#N/A	MAP kinase-activated protein kinase 3 OS=Homo sapiens OX=9606 GN=MAPKAPK3 PE=1 SV=1 Q16644 MAPK3_HUMAN 7.57E-146	#N/A	#N/A	Intestine	#N/A
SMED30021403	6	SMED30021403.p1	#N/A	#N/A	#N/A	0	#N/A	#N/A	#N/A	#N/A
SMED30017990	6	SMED30017990.p1	dd_Smed_v4_3213_0_1	#N/A	#N/A	0	#N/A	#N/A	#N/A	#N/A
SMED30017354	6	SMED30017354.p1	dd_Smed_v4_7600_0_1	#N/A	#N/A	0	#N/A	#N/A	Neural	#N/A
SMED30017402	6	SMED30017402.p1	dd_Smed_v4_18130_0_1	#N/A	#N/A	Triokinase/FMN cyclase OS=Homo sapiens OX=9606 GN=TKFC PE=1 SV=2 Q3LXA3 TKFC_HUMAN 2.36E-108	#N/A	#N/A	#N/A	#N/A
SMED30012889	6	SMED30012889.p1	dd_Smed_v4_1414_0_1	#N/A	#N/A	Protein NDRG3 OS=Homo sapiens OX=9606 GN=NDRG3 PE=1 SV=2 Q9UGV2 NDRG3_HUMAN 2.89E-26	#N/A	#N/A	Cathepsin+ cell;Intestine;Epidermal;Phyarnx;Protonephridia	#N/A
SMED30021629	6	SMED30021629.p6	dd_Smed_v4_3450_0_1	#N/A	#N/A	0	#N/A	#N/A	Neoblast;Neural	#N/A
SMED30032873	6	SMED30032873.p1	dd_Smed_v4_3590_0_1	#N/A	#N/A	Splicing factor U2AF 65 kDa subunit OS=Homo sapiens OX=9606 GN=U2AF2 PE=1 SV=4 P26368 U2AF2_HUMAN 9.59E-167	#N/A	#N/A	#N/A	#N/A
SMED30002066	6	SMED30002066.p1	dd_Smed_v4_7893_0_1;dd_Smed_v4_7893_0_2	#N/A	#N/A	0	#N/A	#N/A	Neural;Intestine;Epidermal;Phyarnx	#N/A
SMED30024231	6	SMED30024231.p1	dd_Smed_v4_4959_0_1;dd_Smed_v4_4959_0_2	#N/A	#N/A	Protein phosphatase 1 regulatory subunit 3B OS=Homo sapiens OX=9606 GN=PPP1R3B PE=1 SV=1 Q86XI6 PPR3B_HUMAN 6.79E-28	#N/A	#N/A	Neural;Muscle;Cathepsin+ cell;Protonephridia	#N/A
SMED30032110	6	SMED30032110.p1	dd_Smed_v4_1991_0_1	#N/A	#N/A	TNF receptor-associated factor 3 OS=Homo sapiens OX=9606 GN=TRAF3 PE=1 SV=2 Q13114 TRAF3_HUMAN 4.67E-72	#N/A	#N/A	#N/A	#N/A
SMED30029098	6	SMED30029098.p1	dd_Smed_v4_2002_0_1	#N/A	#N/A	Oxygen-dependent coproporphyrinogen-III oxidase, mitochondrial OS=Homo sapiens OX=9606 GN=CPOX PE=1 SV=3 P36551 HEM6_HUMAN 1.16E-136	#N/A	#N/A	Cathepsin+ cell;Protonephridia	#N/A
SMED30009032	6	SMED30009032.p1	dd_Smed_v4_6803_0_1	#N/A	#N/A	Deoxycytidylate deaminase OS=Homo sapiens OX=9606 GN=DCTD PE=1 SV=2 P32321 DCTD_HUMAN 3.45E-62	#N/A	#N/A	Neoblast	#N/A
SMED30004118	6	SMED30004118.p1	dd_Smed_v4_83_0_1;dd_Smed_v4_83_0_3	#N/A	Schmidtea mediterranea	Tubulin beta-4B chain OS=Homo sapiens OX=9606 GN=TUBB4B PE=1 SV=1 P68371 TBB4B_HUMAN 0	#N/A	#N/A	Neural;Muscle;Parapharyngeal;Cathepsin+ cell;Epidermal;Protonephridia;Phyarnx	#N/A
SMED30003944	6	SMED30003944.p1	dd_Smed_v4_1467_0_1	#N/A	#N/A	EF-hand domain-containing protein D2 OS=Homo sapiens OX=9606 GN=EFHD2 PE=1 SV=1 Q96C19 EFHD2_HUMAN 3.78E-52	#N/A	#N/A	Cathepsin+ cell;Phyarnx;Intestine	#N/A
SMED30033622	6	SMED30033622.p1	dd_Smed_v4_6251_0_1	#N/A	#N/A	Protocadherin-1 OS=Homo sapiens OX=9606 GN=PCDH1 PE=1 SV=2 Q08174 PCDH1_HUMAN 8.91E-77	#N/A	#N/A	Muscle;Intestine;Protonephridia;Cathepsin+ cell	#N/A
SMED30009558	6	SMED30009558.p1	dd_Smed_v4_10566_0_1;dd_Smed_v4_10566_0_2	#N/A	#N/A	RNA cytidine acetyltransferase OS=Homo sapiens OX=9606 GN=NAT10 PE=1 SV=2 Q9H0A0 NAT10_HUMAN 0	#N/A	#N/A	#N/A	#N/A
SMED30023292	6	SMED30023292.p1	dd_Smed_v4_9320_0_1	#N/A	Smed_02609_V2	0	#N/A	#N/A	Phyarnx	#N/A
SMED30013548	6	SMED30013548.p1	dd_Smed_v4_7922_0_1	#N/A	#N/A	Zinc finger FYVE domain-containing protein 1 OS=Homo sapiens OX=9606 GN=ZFYVE1 PE=1 SV=1 Q9HBF4 ZFYV1_HUMAN 2.69E-127	#N/A	#N/A	#N/A	#N/A
SMED30003686	6	#N/A	dd_Smed_v4_505_0_1	#N/A	#N/A	#N/A	#N/A	#N/A	Neoblast;Intestine;Muscle	#N/A
SMED30023819	6	SMED30023819.p1	dd_Smed_v4_8835_0_1	#N/A	#N/A	Proto-oncogene c-Fos OS=Homo sapiens OX=9606 GN=FOS PE=1 SV=1 P01100 FOS_HUMAN 0.000000112	#N/A	#N/A	Muscle	TF_bZIP
SMED30029165	6	SMED30029165.p1	dd_Smed_v4_5029_0_1;dd_Smed_v4_5029_0_2;dd_Smed_v4_5029_0_3;dd_Smed_v4_5029_0_4	#N/A	#N/A	AMME syndrome candidate gene 1 protein OS=Homo sapiens OX=9606 GN=AMMECR1 PE=1 SV=1 Q9Y4X0 AMMR1_HUMAN 2.49E-77	#N/A	#N/A	#N/A	#N/A
