# Supplementary material for: Canonical and early lineage-specific stem cell types identified in planarian SirNeoblasts
Source: Cell Regen. 2021 Mar 19;10:15. doi: 10.1186/s13619-021-00076-6 (PMC7979843; doi:10.1186/s13619-021-00076-6)
Supplement: Supplementary file 8 — Additional file 8: Table S4. [file 13619_2021_76_MOESM8_ESM.csv]

ID	Description	GeneRatio	BgRatio	pvalue	p.adjust	qvalue	geneID	Count	cluster
ko03000	Transcription factors	10ÔÂ20ÈÕ	407/11057	5.44E-10	2.39E-08	1.72E-08	SMED30024586/SMED30022580/SMED30009683/SMED30016301/SMED30023953/SMED30032426/SMED30013860/SMED30002500/SMED30016788/SMED30005185	10	cluster
ko04550	Signaling pathways regulating pluripotency of stem cells	5ÔÂ20ÈÕ	100/11057	7.62E-07	1.68E-05	1.20E-05	SMED30011091/SMED30024586/SMED30006583/SMED30013860/SMED30001470	5	cluster
ko04950	Maturity onset diabetes of the young	2ÔÂ20ÈÕ	18/11057	0.000467409	0.006855327	0.004920091	SMED30024586/SMED30016301	2	cluster
ko05224	Breast cancer	3ÔÂ20ÈÕ	111/11057	0.000991149	0.010902634	0.007824857	SMED30009683/SMED30006583/SMED30001470	3	cluster
ko04310	Wnt signaling pathway	3ÔÂ20ÈÕ	161/11057	0.002879403	0.025338746	0.018185703	SMED30022468/SMED30006583/SMED30001470	3	cluster
ko05217	Basal cell carcinoma	2ÔÂ20ÈÕ	50/11057	0.00361477	0.026508315	0.019025106	SMED30006583/SMED30001470	2	cluster
